# Supplementary material for: Genome‐wide analysis of long noncoding RNA (lncRNA) expression in colorectal cancer tissues from patients with liver metastasis
Source: Cancer Med. 2016 May 11;5(7):1629–39. doi: 10.1002/cam4.738 (PMC4867661; doi:10.1002/cam4.738)
Supplement: Supplementary file 1 — Table S1. Differentially expressed lncRNAs in Exp G. (more than two‐fold; P < 0.05). [file CAM4-5-1629-s001.xls]

## Sheet: up_Exp_vs_Ctrl
# Fold Change cut-off: 2.0 # P-value cut-off: 0.05 # Condition pairs: Exp_vs_Ctrl # Column A: ProbeName it represents probe name. # Column B: P-value, P-value calculated from unpaired t-test. # Column C: FDR, FDR is calculated from Benjamini Hochberg FDR. # Column D: Fold Change, the absolute ratio (no log scale) of normalized intensities between two conditions. # Column E: Regulation, it depicts…
Exp_vs_Ctrl 2.0 fold up regulated LncRNAs
	P-value and FDR		Fold change and Regulation		Annotations																			Group--Raw Intensity		Group--Normalized Intensity		Raw Intensity												Normalized Intensity
ProbeName	P-value	FDR	Fold Change	Regulation	type	seqname	GeneSymbol	source	RNAlength	chrom	strand	txStart	txEnd	Xhyb	Sequence	EntrezID	relationship	Associated_gene_acc	Associated_gene_name	Associated_protein_name	Associated_gene_strand	Associated_gene_start	Associated_gene_end	group-Exp(raw)	group-Ctrl(raw)	group-Exp(normalized)	group-Ctrl(normalized)	[Exp1](raw)	[Exp2](raw)	[Exp3](raw)	[Exp5](raw)	[Exp6](raw)	[Exp4](raw)	[Ctrl1](raw)	[Ctrl2](raw)	[Ctrl3](raw)	[Ctrl4](raw)	[Ctrl5](raw)	[Ctrl6](raw)	[Exp1](normalized)	[Exp2](normalized)	[Exp3](normalized)	[Exp5](normalized)	[Exp6](normalized)	[Exp4](normalized)	[Ctrl1](normalized)	[Ctrl2](normalized)	[Ctrl3](normalized)	[Ctrl4](normalized)
ASHGA5P026943	1.76966e-05	0.000114409	2.56669	up	noncoding	ENST00000532652	AP004550.1	GENCODE	514	chr11	+	134433289	134442950		TGTTTTACCACTGAAATAAAGTGTCCAATTTATCCTGCCATTTTGAGGAAGCTGTTTTCA		intergenic							95.442	37.3469	6.56981	5.2099	73.6638	95.8813	96.2186	99.0692	98.386	109.433	42.1929	22.7958	51.9756	26.9538	40.1935	39.9695	6.15381	6.71399	6.68342	6.54565	6.58444	6.73753	5.2507	4.70553	5.79039	4.88987
ASHGA5P048339	0.00375276	0.0119113	2.03899	up	noncoding	ENST00000528781	RP11-672A2.6	GENCODE	831	chr11	-	76336505	76337878		AATTTGTTCTGATCCTAAGGTCACTATCCTTAATCCCTCTCCCTGTGGGGTCTTCCCTAT		intergenic							665.671	378.841	9.42068	8.39283	670.96	581.571	555.137	709.246	695.376	781.732	261.596	213.341	285.647	269.606	645.573	597.281	9.39043	9.31509	9.21395	9.48814	9.47342	9.64307	7.8934	7.77186	8.1836	8.07689
ASHGA5P030354	0.000922366	0.00357183	2.19681	up	noncoding	ENST00000568541	RP11-580I1.1	GENCODE	556	chr15	+	24451930	24471001		GCGAAAGTTAATATTATCCAGCCAGCCCAGAGTCCTTTCAACCATCCTGTATGACAACTA		intergenic							526.769	264.945	9.06465	7.92924	358.957	496.428	503.454	586.46	555.699	659.616	326.296	155.161	195.29	174.105	361.387	377.431	8.48269	9.09039	9.07951	9.20294	9.14172	9.39063	8.2085	7.32308	7.6467	7.46275
ASHGA5P042496	1e-13	0	7.80765	up	noncoding	ENST00000445310	KCNQ5-IT1	GENCODE	563	chr6	+	73340222	73388282		ATTATTCAATTATTAAATAAAACCTTGCATTAGTGGCATTTCCAAATGCATAACAAAAAA		intron sense-overlapping	NM_001160130	KCNQ5	potassium voltage-gated channel subfamily KQT member 5 isoform 2	+	73331570	73908573	858.985	115.805	9.80662	6.84173	910.341	834.981	826.327	832.462	875.709	874.092	124.09	94.3766	122.012	109.529	128.301	116.519	9.85474	9.84104	9.78955	9.72553	9.81267	9.8162	6.81818	6.6295	6.9904	6.81616
ASHGA5P042496	1e-13	0	7.80765	up	noncoding	ENST00000445310	KCNQ5-IT1	GENCODE	563	chr6	+	73340222	73388282		ATTATTCAATTATTAAATAAAACCTTGCATTAGTGGCATTTCCAAATGCATAACAAAAAA		intron sense-overlapping	NM_001160132	KCNQ5	potassium voltage-gated channel subfamily KQT member 5 isoform 3	+	73331570	73908573	858.985	115.805	9.80662	6.84173	910.341	834.981	826.327	832.462	875.709	874.092	124.09	94.3766	122.012	109.529	128.301	116.519	9.85474	9.84104	9.78955	9.72553	9.81267	9.8162	6.81818	6.6295	6.9904	6.81616
ASHGA5P042496	1e-13	0	7.80765	up	noncoding	ENST00000445310	KCNQ5-IT1	GENCODE	563	chr6	+	73340222	73388282		ATTATTCAATTATTAAATAAAACCTTGCATTAGTGGCATTTCCAAATGCATAACAAAAAA		intron sense-overlapping	NM_001160133	KCNQ5	potassium voltage-gated channel subfamily KQT member 5 isoform 4	+	73331570	73908573	858.985	115.805	9.80662	6.84173	910.341	834.981	826.327	832.462	875.709	874.092	124.09	94.3766	122.012	109.529	128.301	116.519	9.85474	9.84104	9.78955	9.72553	9.81267	9.8162	6.81818	6.6295	6.9904	6.81616
ASHGA5P042496	1e-13	0	7.80765	up	noncoding	ENST00000445310	KCNQ5-IT1	GENCODE	563	chr6	+	73340222	73388282		ATTATTCAATTATTAAATAAAACCTTGCATTAGTGGCATTTCCAAATGCATAACAAAAAA		intron sense-overlapping	NM_001160134	KCNQ5	potassium voltage-gated channel subfamily KQT member 5 isoform 5	+	73331570	73908573	858.985	115.805	9.80662	6.84173	910.341	834.981	826.327	832.462	875.709	874.092	124.09	94.3766	122.012	109.529	128.301	116.519	9.85474	9.84104	9.78955	9.72553	9.81267	9.8162	6.81818	6.6295	6.9904	6.81616
ASHGA5P042496	1e-13	0	7.80765	up	noncoding	ENST00000445310	KCNQ5-IT1	GENCODE	563	chr6	+	73340222	73388282		ATTATTCAATTATTAAATAAAACCTTGCATTAGTGGCATTTCCAAATGCATAACAAAAAA		intron sense-overlapping	NM_019842	KCNQ5	potassium voltage-gated channel subfamily KQT member 5 isoform 1	+	73331570	73908573	858.985	115.805	9.80662	6.84173	910.341	834.981	826.327	832.462	875.709	874.092	124.09	94.3766	122.012	109.529	128.301	116.519	9.85474	9.84104	9.78955	9.72553	9.81267	9.8162	6.81818	6.6295	6.9904	6.81616
ASHGA5P042227	2.06571e-05	0.000130309	5.17192	up	noncoding	ENST00000563079	RP11-274H24.1	GENCODE	2272	chr6	+	4492040	4496003		ATCATGCCAGGCAGTCCATTTCTATATTACCATGTAAACAAAAACTCAGCTGTGAACCCT		intergenic							45.7125	9.35064	5.47513	3.10443	45.8126	46.8294	53.9289	37.7722	49.4028	40.5291	7.27366	5	5	10.5925	15.6549	12.5828	5.45523	5.67118	5.83928	5.07309	5.54261	5.2694	2.65951	2.37541	2.33631	3.67465
ASHGA5P019779	0.0025629	0.00857017	2.7894	up	noncoding	ENST00000503067	RP11-325I22.2	GENCODE	654	chr5	-	1364228	1368510		CTGTAGCTGGACTTTATCTTCTATTCCGTTGGTCTGCCTATCTAGAAAGCAAAATTTCAA		intergenic							193.685	80.8466	7.59851	6.11856	234.853	160.976	157.591	208.064	172.953	227.671	37.5172	33.3028	55.8682	76.8175	135.621	145.953	7.8486	7.46157	7.39275	7.64901	7.41879	7.82036	5.08437	5.21501	5.89072	6.31691
ASHGA5P014797	8.82093e-05	0.000462468	2.22377	up	noncoding	uc002qgt.1	BC131616	UCSC_knowngene	2014	chr19	+	55219699	55224842		TTCTCCATGGCTGAGTCTGGGCCAGAAAGCCCAAGCACTTGCAGGGACCCTCCCCAAACC		intergenic							527.004	261.304	9.08769	7.93468	588.409	506.777	493.08	551.738	491.458	530.562	226.001	188.694	213.332	186.925	387.557	365.316	9.19892	9.12226	9.05036	9.11653	8.96742	9.07066	7.68613	7.59612	7.77253	7.56256
ASHGA5P057078	0.00187316	0.0065465	2.08703	up	noncoding	TCONS_00012678	XLOC_005637	LincRNAs identified by Cabili et al	280	chr6	-	21486539	21490497		AACTTCTCAGGTTCTCTTACAAGACCACCAACATTCTTCAAACATCAGTGAAATAAAACA		intergenic							30.3029	13.9724	4.85777	3.79632	37.9441	23.0269	27.3296	26.0916	34.0412	33.3843	10.2663	18.7261	18.4459	8.59605	10.263	17.5368	5.18297	4.65224	4.84189	4.5055	4.97773	4.98629	3.14509	4.44812	4.32846	3.39783
ASHGA5P017035	5.25355e-05	0.000294061	2.49293	up	noncoding	ENST00000436929	NAALADL2-AS3	GENCODE	355	chr3	-	174797101	174830390	NR_046390	CCTAATGCCAGATAATGATGACAGCAATGCATTTTCTACATTCATATCCTCAATCATATG	100862679	intronic antisense	NM_207015	NAALADL2	inactive N-acetylated-alpha-linked acidic dipeptidase-like protein 2	+	174577110	175523428	35.7096	13.71	5.1139	3.79605	33.7343	31.6331	37.8572	42.8072	37.1133	31.1123	13.558	12.7935	14.4452	20.6604	10.4408	10.362	5.01099	5.10061	5.3151	5.26608	5.10975	4.88087	3.56914	3.96391	3.98149	4.53119
ASHGA5P029407	2.01852e-05	0.000127876	3.65637	up	noncoding	ENST00000547175	RP11-597A11.2	GENCODE	1493	chr14	+	20149578	20152898		AAACAGAAGCAGCTTTTTTAAAAAGCTAAAGTGTACTATAGTTCAGTAAGGTGTCCACTG		intergenic							29.9068	8.0012	4.852	2.98159	32.2403	28.3123	26.299	29.2838	34.113	29.1926	5	5	5.61129	8.14099	11.2309	13.024	4.94877	4.9395	4.78522	4.6733	4.9811	4.78413	2.32266	2.37541	2.68272	3.332
ASHGA5P051882	0.0216344	0.0526565	2.01755	up	noncoding	TCONS_00015126	XLOC_007176	LincRNAs identified by Cabili et al	969	chr8	-	104456731	104457916		AAAGAGGATGAGTATCTGTTGTGGTCCTTCAGGGAAAAGGGCTACTGATCACATGACCAA		intergenic							36.3545	19.5383	5.13766	4.12505	44.2874	32.8931	33.5541	40.8456	33.0272	33.5197	24.7748	5	14.5615	25.2186	24.3216	23.3535	5.407	5.16177	5.13676	5.19502	4.93296	4.99243	4.46409	2.37541	3.99353	4.79843
ASHGA5P044704	0.00964253	0.0265805	2.37866	up	noncoding	ENST00000511897	RP11-87E22.2	GENCODE	3879	chr8	+	22735496	22745535		GGTTAGCTTTTCACTGTGACCCTTATCTGTACACCTGCTAACTCAAAATAATTTAATAAC		intronic antisense	NM_144962	PEBP4	phosphatidylethanolamine-binding protein 4 precursor	-	22570764	22785421	104.472	52.2162	6.70782	5.45767	116.835	103.645	101.695	101.381	94.7165	108.56	21.7177	32.7418	40.3506	23.7604	102.47	92.2562	6.8279	6.82342	6.76342	6.58126	6.52501	6.72592	4.26441	5.18779	5.4352	4.71863
ASHGA5P058254	0.00612302	0.0181331	2.93491	up	noncoding	TCONS_00028622	XLOC_013658	LincRNAs identified by Cabili et al	629	chr20	-	12915531	12916496		ACCACCTGGAGTGAAGCTCAGGATTTGCCAGCCAGAACTTTGGCCTACCTGTCAGTCCTG		intergenic							65.7573	25.8661	6.0049	4.45159	46.4787	68.6615	57.8709	81.0935	67.9679	72.4713	9.35235	15.6244	49.5448	9.21294	35.4377	36.0243	5.47486	6.23036	5.93683	6.23675	6.03022	6.12039	3.00499	4.21469	5.72066	3.48679
ASHGA5P011473	0.0216804	0.0527445	2.1463	up	noncoding	NR_034124	LOC284751	RefSeq	2278	chr20	+	48909256	48931456		TACAATTTTCTGAAGCACCAGTTAGCCCAGATGCTTCTCATCTTTGGAGTTGAGCTGCAG	284751	intergenic							38.5689	19.6738	5.2116	4.10975	51.6037	37.8024	35.9064	42.6353	29.2045	34.2612	8.46959	6.85369	13.814	21.2156	32.656	35.0341	5.63547	5.36345	5.2438	5.26103	4.73882	5.02703	2.84122	3.21544	3.91503	4.56505
ASHGA5P033872	0.00168208	0.00597125	2.29023	up	noncoding	ENST00000446347	RP11-978I15.10	GENCODE	481	chr1	-	247729209	247803505		AGAAAACCTCCTCTGACTATAATGCCCATGGAAAATCATCTTAATTCCAGAAAGCGGGGG		intronic antisense	NM_001001914	OR2G3	olfactory receptor 2G3	+	247768887	247769817	91.7476	42.855	6.50952	5.31402	110.225	79.8197	78.0072	101.75	87.5097	93.1736	23.4025	26.9556	31.6152	36.5519	73.3958	65.2088	6.74477	6.44343	6.37574	6.586	6.40569	6.50147	4.37992	4.92913	5.09617	5.30308
ASHGA5P033872	0.00168208	0.00597125	2.29023	up	noncoding	ENST00000446347	RP11-978I15.10	GENCODE	481	chr1	-	247729209	247803505		AGAAAACCTCCTCTGACTATAATGCCCATGGAAAATCATCTTAATTCCAGAAAGCGGGGG		intronic antisense	NM_001001915	OR2G2	olfactory receptor 2G2	+	247751661	247752615	91.7476	42.855	6.50952	5.31402	110.225	79.8197	78.0072	101.75	87.5097	93.1736	23.4025	26.9556	31.6152	36.5519	73.3958	65.2088	6.74477	6.44343	6.37574	6.586	6.40569	6.50147	4.37992	4.92913	5.09617	5.30308
ASHGA5P033872	0.00168208	0.00597125	2.29023	up	noncoding	ENST00000446347	RP11-978I15.10	GENCODE	481	chr1	-	247729209	247803505		AGAAAACCTCCTCTGACTATAATGCCCATGGAAAATCATCTTAATTCCAGAAAGCGGGGG		natural antisense	NM_145278	C1orf150	putative uncharacterized protein C1orf150	+	247712450	247739848	91.7476	42.855	6.50952	5.31402	110.225	79.8197	78.0072	101.75	87.5097	93.1736	23.4025	26.9556	31.6152	36.5519	73.3958	65.2088	6.74477	6.44343	6.37574	6.586	6.40569	6.50147	4.37992	4.92913	5.09617	5.30308
ASHGA5P039858	1.1e-12	0	2.12918	up	noncoding	NR_037934	LOC285540	RefSeq	1133	chr4	+	25162293	25200127		GAAAAATCTTGTTATCTAGGTGAAAGCCAATGCTATCCTAATGACAAAATTGTTGGGGAA	285540	exon sense-overlapping	ENST00000512921	PI4K2B	phosphatidylinositol 4-kinase type 2 beta [Source:HGNC Symbol;Acc:18215]	+	25162284	25278928	1726.21	895.926	10.8389	9.74857	1822.46	1730.56	1729.94	1717.95	1690.13	1666.2	938.331	865.902	862.633	894.309	933.516	880.867	10.8837	10.9046	10.8791	10.8114	10.7836	10.7709	9.73406	9.73152	9.74106	9.77502
ASHGA5P025678	3.73361e-07	4.215e-06	3.17235	up	noncoding	NR_024602	CLCA4	RefSeq	3115	chr1	+	87012758	87046432		TGGACCACCAGGTGTTCCGCAGGTATCTCTGGTAGAAATAGAGTTTATAAGTGTCAAGGA	22802	exon sense-overlapping	NM_012128	CLCA4	calcium-activated chloride channel regulator 4 precursor	+	87012758	87046432	1587.72	545.452	10.6983	9.03276	1767.7	1744.04	1759.16	1690.8	1284.98	1279.62	600.752	605.773	598.553	579.626	428.31	459.7	10.8381	10.9147	10.8996	10.784	10.3831	10.3705	9.08725	9.23388	9.23364	9.16958
ASHGA5P040017	4.47817e-06	3.5465e-05	3.73443	up	noncoding	ENST00000512077	RP11-115D19.1	GENCODE	457	chr4	+	90509016	90581506		GCTGCTGAAGTTTGAGATATAAAATATGTACCTAGAGCTAATATAATGGAGATCCCTGAA		intergenic							72.3694	19.2227	6.15138	4.25049	89.218	74.1747	61.1826	60.151	73.8755	75.6149	21.8147	25.4853	15.9366	13.8826	26.3566	11.8604	6.43334	6.33938	6.01783	5.7729	6.15823	6.18657	4.27141	4.85034	4.11687	4.01142
ASHGA5P023538	0.0199389	0.0491322	2.33714	up	noncoding	ENST00000583421	RP11-4F22.2	GENCODE	467	chr17	-	64411685	64412909		TATAATTAAGATGAGGAAGCAGACGCAAAAAAGGCAACCAGGCAAAGTCCCTATCGCCCA		intronic antisense	NM_002737	PRKCA	protein kinase C alpha type	+	64298925	64806862	37.8507	18.3278	5.17248	3.94774	39.9663	41.2426	21.455	43.9595	41.3152	39.1658	18.8521	5	7.30807	21.5324	29.8042	27.4699	5.25692	5.48526	4.49389	5.30766	5.27058	5.2206	4.05245	2.37541	3.02302	4.5851
ASHGA5P046878	0.00363623	0.0115899	2.63329	up	noncoding	AK055207R		LincRNAs identified by Khalil et al	3191	chr18	-	29562860	29566050		CCTTCCTATGTGAGCCAGGGCCAAGTCCCAAAATTAGTGCCTGTTTTACTCTGAGAAAAT		intergenic							91.4765	38.0329	6.50308	5.10621	92.5	90.8971	72.0918	99.3813	83.0813	110.907	13.0198	21.9949	39.8751	55.2698	46.5023	51.5356	6.48667	6.63997	6.25643	6.55035	6.32819	6.75686	3.50611	4.65642	5.41894	5.86728
ASHGA5P051906	0.000447564	0.00189323	2.38245	up	noncoding	ENST00000506425	RP11-412P11.1	GENCODE	957	chr4	+	23004775	23043141		CTAGACTTTTTTTTAGGGTGATTGGGTCATTGTTTTTTCTCCTGGAACCCTGAGTCCTCA		intergenic							112.056	49.3336	6.80102	5.54857	130.245	114.197	111.393	123.531	88.179	104.792	31.3652	36.1733	42.2303	36.3809	88.6561	61.1962	6.98288	6.96098	6.89241	6.8804	6.41821	6.67122	4.8232	5.32098	5.49643	5.2962
ASHGA5P051477	1.08e-11	1e-09	2.44404	up	noncoding	ENST00000427309	BX571672.5	GENCODE	677	chr1	-	143229765	143233121	NR_027995	TGCTACTAAGGTAAAGTGGTCTCTTGTAAAATTAATCTTCTCACTCTGAGTGTAGTTTTG		intergenic							613.779	264.222	9.30649	8.01723	650.914	601.806	616.708	588.757	618.746	605.744	263.692	247.354	250.394	265.534	281.574	276.784	9.34069	9.36239	9.36384	9.20984	9.29776	9.26444	7.9066	7.97568	8.00196	8.0591
ASHGA5P020115	6.00227e-05	0.000329628	5.03221	up	noncoding	ENST00000508406	RP11-8L2.1	GENCODE	2795	chr4	-	84889234	85214565	uc003hoz.1	AGAAGATTGTTGTTGGAATCTCAGTTCTTCAGAGAGCTACTATCAACAGATTGAGTTGAC		intergenic							33.4434	7.89171	5.00324	2.67205	24.6109	34.9555	37.2749	41.4593	27.3213	35.0383	22.3503	5	5	5	5	5	4.56134	5.2492	5.29273	5.21682	4.64099	5.05836	4.30764	2.37541	2.33631	2.3572
ASHGA5P026366	0.000516848	0.002154	3.61464	up	noncoding	ENST00000416119	RP11-240D10.4	GENCODE	623	chr1	-	55087149	55094111		CTAAAGTTCGAGGCCATTCACAACCTGATCCCAACGTTCTTCCAATCTTTTATCTTTTTT		intron sense-overlapping	NM_176782	FAM151A	protein FAM151A	-	55074849	55089200	244.424	77.1505	7.9325	6.07864	179.899	213.391	225.218	231.687	310.554	305.795	39.2154	35.9041	112.236	41.0987	116.559	117.89	7.4637	7.86195	7.9068	7.81011	8.29122	8.26118	5.1474	5.30968	6.8676	5.47129
ASHGA5P026366	0.000516848	0.002154	3.61464	up	noncoding	ENST00000416119	RP11-240D10.4	GENCODE	623	chr1	-	55087149	55094111		CTAAAGTTCGAGGCCATTCACAACCTGATCCCAACGTTCTTCCAATCTTTTATCTTTTTT		intronic antisense	NM_015547	ACOT11	acyl-coenzyme A thioesterase 11 isoform 1	+	55013806	55100417	244.424	77.1505	7.9325	6.07864	179.899	213.391	225.218	231.687	310.554	305.795	39.2154	35.9041	112.236	41.0987	116.559	117.89	7.4637	7.86195	7.9068	7.81011	8.29122	8.26118	5.1474	5.30968	6.8676	5.47129
ASHGA5P026562	0.0339484	0.0769411	2.18714	up	noncoding	DA148762		LincRNAs identified by Khalil et al	529	chr6	+	381362	381891		CAGAGACTGAATTCAGTGAGCAGAGAAAACAGCCTAGCCCATGGATTTGTTCTCAATGCA		intergenic							82.8696	42.6423	6.31576	5.18671	41.342	88.8861	89.8794	95.6854	82.2272	99.1974	20.3394	35.2222	78.667	11.6683	59.1644	50.7923	5.30766	6.60688	6.58062	6.49343	6.31341	6.59254	4.15953	5.28591	6.36337	3.79313
ASHGA5P045519	0.00202913	0.00699488	2.61412	up	noncoding	TCONS_00001756	XLOC_001124	LincRNAs identified by Cabili et al	262	chr1	-	184618283	184622348		AAATCTTGGAGTCCTACCCAATATCCCCATTCACCTCTCTGTGTGTCTTCTTGGTTTGGT		intergenic							517.145	240.493	9.05623	7.6699	575.162	478.071	447.943	573.375	506.517	521.805	137.519	131.295	141.467	160.576	427.333	444.77	9.15935	9.0353	8.91322	9.17423	9.00976	9.0455	6.96537	7.09266	7.19504	7.34735
ASHGA5P040648	0.00073804	0.00294639	2.35781	up	noncoding	ENST00000502275	RP11-395P13.3	GENCODE	760	chr5	-	124705857	124706617		ATGTTTCACTCTTTGCTGGAGTTTACTTTAAAAGCCTCCCTTTCCCTTCAACATTATCAA		intergenic							1027.68	511.818	10.0681	8.83063	1082.71	977.797	887.058	1051.38	1044.55	1122.57	338.935	327.922	352.955	399.196	811.998	839.902	10.1095	10.0748	9.89759	10.0753	10.0702	10.1811	8.26013	8.3631	8.4817	8.63417
ASHGA5P023508	0.00522689	0.0158336	3.34871	up	noncoding	uc002jak.3	BC041872	UCSC_knowngene	2276	chr17	+	60783566	60815282		TCATCAACTCTTGTTCCATCAGGAAACTGCATCTTGGATTCTGGGTCAACATCATCCCCA		natural antisense	NM_001100875	MARCH10	probable E3 ubiquitin-protein ligase MARCH10	-	60778674	60884011	29.8723	11.6451	4.83029	3.08669	30.7168	28.8067	19.1495	33.7716	32.9098	33.8793	5	5	5	5	32.0546	17.8158	4.87744	4.96258	4.31095	4.8966	4.92744	5.00672	2.32266	2.37541	2.33631	2.3572
ASHGA5P023508	0.00522689	0.0158336	3.34871	up	noncoding	uc002jak.3	BC041872	UCSC_knowngene	2276	chr17	+	60783566	60815282		TCATCAACTCTTGTTCCATCAGGAAACTGCATCTTGGATTCTGGGTCAACATCATCCCCA		natural antisense	NM_152598	MARCH10	probable E3 ubiquitin-protein ligase MARCH10	-	60778674	60885705	29.8723	11.6451	4.83029	3.08669	30.7168	28.8067	19.1495	33.7716	32.9098	33.8793	5	5	5	5	32.0546	17.8158	4.87744	4.96258	4.31095	4.8966	4.92744	5.00672	2.32266	2.37541	2.33631	2.3572
ASHGA5P023352	2.74805e-05	0.000167366	2.99913	up	noncoding	ENST00000579097	RP11-161I6.2	GENCODE	779	chr18	-	2034679	2239880		ACAAGCAATGTTTTGCCAGGACGATTAAATATCATTGATGCTTCTGGTCTACAATTAGTC		intergenic							68.6322	23.0775	6.08624	4.5017	72.225	68.1804	68.7721	69.8874	60.8193	71.9088	30.3716	24.3583	22.3289	31.8215	14.7289	14.8558	6.12603	6.21835	6.18657	6.01063	5.86614	6.10974	4.77455	4.79094	4.59846	5.11236
ASHGA5P030892	0.0473713	0.101221	2.11222	up	noncoding	ENST00000382313	CTD-2270P14.3	GENCODE	3523	chr16	-	2787091	2790805		AATGTCTAATCTGTATGTCATCGGAGTCAATAATGTGTTTTGCTATCGCTCTGGTTCCAG		intergenic							35.3605	20.4768	5.08032	4.00156	32.1474	38.0905	23.9947	41.5845	32.4833	43.8629	14.4232	5	15.6185	8.92064	51.2802	27.6181	4.94422	5.37447	4.65497	5.22015	4.90726	5.38083	3.6599	2.37541	4.09118	3.44465
ASHGA5P022331	0.000465874	0.00196293	2.61953	up	noncoding	uc001wuo.3	LOC283547	UCSC_knowngene	4400	chr14	-	39218542	39417475	NR_039982	CGTCTTGCTGATTATATGTCAAGTTCTGTGTGAAATGAGAGACCATGGGGATTCATTATT	283547	intergenic							526.495	230.53	9.07816	7.68885	569.993	476.851	433.158	533.92	528.57	616.478	155.239	121.442	179.999	182.919	327.268	416.312	9.14842	9.03147	8.8627	9.06801	9.06559	9.29274	7.14337	6.98717	7.53167	7.53085
ASHGA5P029306	1.98259e-06	1.7556e-05	2.28194	up	noncoding	TCONS_00008392	XLOC_003842	LincRNAs identified by Cabili et al	966	chr4	+	190598740	190600367		AATGAAGAAGCCAGAACACATGAACACGAAACCAGCCAACCAACAAACACAAGCAGCATG		intergenic							254.609	114.738	8.01308	6.82282	226.975	246.736	241.987	236.955	290.074	284.926	89.5659	105.447	119.948	110.041	140.102	123.327	7.80204	8.06936	8.01541	7.84737	8.18771	8.15657	6.35296	6.78889	6.96503	6.82342
ASHGA5P057467	3.50287e-08	5.98e-07	3.12749	up	noncoding	TCONS_00018133	XLOC_008408	LincRNAs identified by Cabili et al	337	chr10	+	20886073	20898900		CTTGGATAAGCTACCTAAGATCGGAACCCTCTGATAATTTGTGCTGCTATTTTAAGATCC		intergenic							139.698	44.5461	7.13375	5.48875	141.149	142.365	142.486	153.892	132.564	125.734	51.3288	43.1688	41.8787	51.3262	34.0635	45.5104	7.10111	7.2805	7.24894	7.20682	7.02412	6.94103	5.54393	5.56222	5.48389	5.77224
ASHGA5P051484	4.9549e-06	3.8613e-05	2.31286	up	noncoding	ENST00000431621	BX004987.3	GENCODE	2609	chr1	+	143355261	143379903	ENST00000377477, ENST00000428576, ENST00000431648, ENST00000439302, ENST00000451663, ENST00000583348, NM_001012419, NM_001098805, NR_003366, NR_027995, NR_040113, uc001ejc.3, uc011abu.2	AAAGGGAAACAATATAAGAAAGAAGTTGAAGCAAAACAACTTGAACCAACTATTCAATCA		intergenic							155.03	67.6739	7.27846	6.06878	143.263	145.572	141.542	133.697	186.261	179.845	58.126	54.5999	69.1188	57.1399	82.2615	84.7973	7.12519	7.31408	7.24032	6.99423	7.52856	7.46838	5.72239	5.88422	6.18617	5.9107
ASHGA5P042624	0.0175006	0.0440091	2.0363	up	noncoding	ENST00000422700	RP3-523C21.1	GENCODE	1831	chr6	+	132453054	132458073		CTGGAAACACTGAGATCTTCCTCTGTTGCTATTTAGCTAACTGTTCAATTTAACTCTTAA		intergenic							56.116	30.7073	5.778	4.75205	59.0156	52.2076	45.7353	69.2103	52.3053	58.2218	44.3635	8.21959	19.503	16.4027	44.3764	51.3788	5.83181	5.82731	5.591	5.99742	5.62865	5.79179	5.32831	3.43335	4.40572	4.22639
ASHGA5P048219	0.00827364	0.0233321	2.00818	up	noncoding	TCONS_00013378	XLOC_006010	LincRNAs identified by Cabili et al	1759	chr7	+	22871219	22874253		AAGAATATACAGGCGAAATTGTCTCTAACTCTTCTGCAACTTGCTGCGCTGTTCTCCCTG		intergenic							716.991	412.861	9.51243	8.50654	631.655	613.608	517.404	885.083	765.402	888.795	444.442	172.044	282.654	303.768	655.224	619.033	9.30006	9.38801	9.11716	9.81966	9.60806	9.84163	8.65264	7.46937	8.17029	8.24396
ASHGA5P000387	0.00198627	0.00686671	2.27897	up	noncoding	chr3:128335025-128366725-	chr3:128335025-128366725	LincRNAs identified by Khalil et al	31700	chr3	-	126852335	126884035		CTCTTCCTGCCTTCTCAGTTGAATGGGTAATTCAAACCAGCCACATTAAACTCACTGGAG		intergenic							301.144	149.734	8.26371	7.07533	349.125	282.328	256.515	308.09	296.479	314.324	78.5753	89.0434	131.827	119.051	216.749	263.159	8.44365	8.27911	8.09868	8.24095	8.22075	8.29911	6.1604	6.54703	7.0958	6.93745
ASHGA5P037459	0.024337	0.0582685	2.15895	up	noncoding	TCONS_00024494	XLOC_011814	LincRNAs identified by Cabili et al	226	chr16	+	86337503	86338079		TCCCCCGGACTTTCACACCGAGTTACACAGAGGAGAAAATGGGGATAAAAGTTAAACTGA		intergenic							35.5892	18.4528	5.10094	3.99061	44.8805	28.0534	32.6403	37.2903	36.679	33.9915	11.517	24.2912	20.5491	5	16.0244	33.3351	5.42599	4.92636	5.09421	5.05298	5.09373	5.01238	3.31952	4.78764	4.47717	2.3572
ASHGA5P029626	8.1352e-09	1.77e-07	2.01639	up	noncoding	ENST00000553944	ACTN1-AS1	GENCODE	475	chr14	+	69446757	69448270		ATCACCGCTTCTAAACTGTGGCTCTAAACCTAACACAGAGGGTAATGGTAGTGCTGTATC		bidirectional	NM_001102	ACTN1	alpha-actinin-1 isoform b	-	69340839	69446083	209.782	105.934	7.73143	6.71966	190.953	198.045	193.496	220.805	222.12	233.271	105.694	97.4178	108.807	111.474	106.588	105.625	7.55389	7.75573	7.69458	7.73793	7.78741	7.85907	6.58423	6.67483	6.82442	6.84365
ASHGA5P029626	8.1352e-09	1.77e-07	2.01639	up	noncoding	ENST00000553944	ACTN1-AS1	GENCODE	475	chr14	+	69446757	69448270		ATCACCGCTTCTAAACTGTGGCTCTAAACCTAACACAGAGGGTAATGGTAGTGCTGTATC		bidirectional	NM_001130004	ACTN1	alpha-actinin-1 isoform a	-	69340839	69446083	209.782	105.934	7.73143	6.71966	190.953	198.045	193.496	220.805	222.12	233.271	105.694	97.4178	108.807	111.474	106.588	105.625	7.55389	7.75573	7.69458	7.73793	7.78741	7.85907	6.58423	6.67483	6.82442	6.84365
ASHGA5P029626	8.1352e-09	1.77e-07	2.01639	up	noncoding	ENST00000553944	ACTN1-AS1	GENCODE	475	chr14	+	69446757	69448270		ATCACCGCTTCTAAACTGTGGCTCTAAACCTAACACAGAGGGTAATGGTAGTGCTGTATC		bidirectional	NM_001130005	ACTN1	alpha-actinin-1 isoform c	-	69340839	69446083	209.782	105.934	7.73143	6.71966	190.953	198.045	193.496	220.805	222.12	233.271	105.694	97.4178	108.807	111.474	106.588	105.625	7.55389	7.75573	7.69458	7.73793	7.78741	7.85907	6.58423	6.67483	6.82442	6.84365
ASHGA5P057446	1.55069e-08	3.03e-07	2.04054	up	noncoding	TCONS_00017426	XLOC_008001	LincRNAs identified by Cabili et al	267	chrX	+	64586533	64588866		TACACAGGAAGGCTATGGACTCCTTTTGGCATTTCTGCCTCAGCAACAGAGGATAAAAGT		intergenic							215.318	107.847	7.76861	6.73966	230.082	212.363	213.553	229.711	208.382	197.818	108.157	93.1896	108.748	99.6681	115.326	121.991	7.82118	7.85376	7.8353	7.79727	7.69485	7.60932	6.61907	6.6101	6.82315	6.6797
ASHGA5P030737	0.000454367	0.00191973	2.27755	up	noncoding	ENST00000567484	RP11-429B14.4	GENCODE	1456	chr15	+	90052191	90053647		AGGATTAATATACCATTACAGGTTTAAAGACAGAGGCCTATAAGGGTCCCCTGGCAGTGC		intergenic							484.097	238.727	8.96076	7.77328	498.035	466.706	423.124	499.172	462.721	554.824	164.98	173.376	151.717	206.63	363.162	372.495	8.95639	8.99797	8.82935	8.96986	8.87501	9.13598	7.23217	7.47971	7.29404	7.71167
ASHGA5P028280	0.00344411	0.0110763	2.70501	up	noncoding	ENST00000548846	RP3-473L9.4	GENCODE	209	chr12	+	111834638	111841111		GGGAAGGTTATTTGTTGGAATCCCTTTGCCTTTCCAAGGGAAAATAAACACAAAAAGTGA		intergenic							654.334	208.176	9.11133	7.67569	488.224	1819.42	411.801	416.762	400.686	389.109	243.383	187.06	213.563	194.552	198.28	212.217	8.92651	10.9731	8.79036	8.70075	8.66234	8.61493	7.7938	7.5836	7.77396	7.62454
ASHGA5P051980	0.000196983	0.000928523	3.11364	up	noncoding	ENST00000561705	RP11-44F21.5	GENCODE	785	chr4	-	76006911	76009927		TTCTCACAAATTATGACTGGCATCTGTATATCTGGGAAGGTTCTACTGCATTGCTGTATT		intergenic							47.036	15.7766	5.52269	3.88409	52.5587	43.2684	41.2377	48.3664	52.0817	44.703	13.1996	8.39099	14.5064	6.47666	19.7598	32.326	5.66094	5.55455	5.44317	5.44707	5.62079	5.40962	3.52432	3.45577	3.98793	3.05896
ASHGA5P044761	4.62205e-05	0.000263881	4.3183	up	noncoding	ENST00000518217	RP11-431M3.1	GENCODE	537	chr8	+	34032403	34042413		TAGAAGATGAAAATCAGCCAGAGTAACAAGGCTCCAGGAAAGCCACATGGCTATGTGCAT		intergenic							34.8161	8.7861	5.0788	2.96833	35.1777	37.3721	36.8369	34.7047	34.7227	30.0827	9.65851	5.02467	5	5	20.7591	7.27432	5.0732	5.34604	5.27552	4.94097	5.00855	4.8285	3.05685	2.8664	2.33631	2.3572
ASHGA5P042770	5.8482e-09	1.37e-07	4.63873	up	noncoding	TCONS_00019502	XLOC_009303	LincRNAs identified by Cabili et al	575	chr11	+	119817136	119821850		ATCATGCCAGCTACGATCAGAGGTGCTTGAGATATATGCTGCTTCCTCTTTACGCACTAA		intergenic							651.111	148.993	9.39321	7.17948	730.153	654.301	668.691	665.285	581.66	606.578	153.077	132.147	121.346	112.375	191.008	184.004	9.52421	9.48908	9.48132	9.38789	9.2094	9.26737	7.12368	7.10051	6.98302	6.85554
ASHGA5P030808	1.02732e-06	1.0034e-05	2.58432	up	noncoding	TCONS_00009013	XLOC_003863	LincRNAs identified by Cabili et al	649	chr4	-	4562270	4577618	TCONS_00009012, TCONS_00009014, TCONS_00009015	GCTTGTTTCATACCATCTTCTCCTTAACACACAGTGCTTGGTAAACAATACCTATTAATA		intergenic							1400.87	602.899	10.5327	9.16296	1325.94	1430.02	1490.32	1458.33	1323.18	1377.43	505.385	489.688	748.272	490.717	687.045	696.287	10.4165	10.6296	10.6656	10.5712	10.4264	10.4872	8.83598	8.92623	9.54489	8.92268
ASHGA5P029561	0.00838882	0.0236041	2.11491	up	noncoding	ENST00000569625	RP11-1012E15.1	GENCODE	600	chr14	+	56382444	56383044		TAAATTATGAAAGCTTTCCTCAGTACTCCTGCCCTATGATCCTTCCCTCACTTCATTAAG		intergenic							4584.9	2872.36	12.2613	11.1807	5372.13	4424.22	4127.56	4695.87	4225.9	4663.7	1691.35	1508.38	1942.82	1756.72	5058.93	5275.97	12.4795	12.2723	12.1486	12.2802	12.1149	12.2723	10.5825	10.5061	10.8704	10.7285
ASHGA5P053436	0.000984954	0.00377736	2.2596	up	noncoding	ENST00000524284	RP11-32K4.2	GENCODE	616	chr8	+	65289889	65291035		TGGTCCTCTGCAGGTTTGAACAGGGCTAGCAGGTCTCTCTCCGGATTTCTAGGGCTATGG		intergenic							372.047	186.198	8.57692	7.40086	386.887	353.16	313.368	417.996	389.408	371.465	152.178	103.667	111.994	161.247	295.696	292.408	8.59007	8.5997	8.39595	8.70608	8.62221	8.54753	7.11487	6.76378	6.86449	7.35489
ASHGA5P031122	0.00475643	0.0146359	2.87514	up	noncoding	ENST00000563960	RP11-1437A8.4	GENCODE	2486	chr16	-	33215093	33217783		ATGTTTATTTCTATATAATTCCTATTGAATCCTACTGGGCAGGACCCTTCTGGCCCCATC		intronic antisense	ENST00000398667	TP53TG3C	TP53 target 3C [Source:HGNC Symbol;Acc:42962]	+	33204155	33264727	183.642	62.8072	7.35022	5.82659	129.129	141.319	118.348	142.518	128.592	441.95	34.0321	31.0631	42.1873	69.952	102.706	96.9021	6.97081	7.27074	6.982	7.09704	6.97924	8.80151	4.93804	5.12299	5.49468	6.18995
ASHGA5P043070	0.00130662	0.00481047	2.89928	up	noncoding	NR_038371	FLJ45974	RefSeq	3484	chr7	-	53723201	53879624		GTATGTTACCAACACTCCCAAATTTCCTTTGATGTCAAAAAGCATTATTTTTCTCGAGTC	401337	intergenic							77.1719	29.7368	6.25741	4.72172	77.9956	78.7431	68.9213	90.6708	73.6554	73.0451	14.1347	15.0259	23.2793	19.8435	46.2717	59.8658	6.23896	6.42425	6.18995	6.40432	6.15458	6.13243	3.63139	4.16476	4.66222	4.47582
ASHGA5P016824	8.73599e-07	8.731e-06	3.19812	up	noncoding	ENST00000434703	AC005152.2	GENCODE	3032	chr17	-	70067183	70112157		AGGTAAAGCGCAGCCAAAAACAATCCATTGATACACTTGGTGACATTAATTGAGAAAAAA		intergenic							77.0037	23.7519	6.25044	4.57322	81.4106	64.869	67.428	72.9559	84.3104	91.0483	29.025	18.9424	19.9738	30.1017	28.3671	16.1014	6.30044	6.14811	6.15954	6.07397	6.35027	6.47032	4.70247	4.46189	4.43735	5.03865
ASHGA5P058406	0.00200852	0.00692945	2.09796	up	noncoding	uc002suu.2	AK055967	UCSC_knowngene	3042	chr2	+	96192398	96198153		AGAAGAGGACGTGAAAAATGGACATTTCTGATACTGCCCAGCCACTACGGCACCACAACC		exon sense-overlapping	ENST00000442128	AC009237.1		+	96194602	96198143	147.654	77.2722	7.21873	6.14974	151.073	150.303	134.467	152.913	140.346	156.82	56.1873	44.8763	51.3562	58.7618	129.98	122.472	7.20397	7.35982	7.16991	7.19748	7.11092	7.27028	5.67717	5.60967	5.77249	5.95031
ASHGA5P016872	5.28516e-06	4.0727e-05	2.90759	up	noncoding	ENST00000435257	AC002076.10	GENCODE	527	chr7	+	93520224	93522913		TTGAAGGCATGAAGTTCAGGTGCTGGACACTTTTTGATTGTCTTTCGCTCATACAAAAAA		intron sense-overlapping	ENST00000455502	GNGT1	guanine nucleotide binding protein (G protein), gamma transducing activity polypeptide 1 [Source:HGNC Symbol;Acc:4411]	+	93220884	93540387	149.055	52.5625	7.22591	5.68608	161.351	145.248	143.675	170.635	147.965	125.458	74.3204	56.1991	51.9588	59.1736	34.6115	39.1117	7.29765	7.3111	7.26179	7.36075	7.18692	6.93722	6.07193	5.92312	5.78988	5.95925
ASHGA5P016872	5.28516e-06	4.0727e-05	2.90759	up	noncoding	ENST00000435257	AC002076.10	GENCODE	527	chr7	+	93520224	93522913		TTGAAGGCATGAAGTTCAGGTGCTGGACACTTTTTGATTGTCTTTCGCTCATACAAAAAA		natural antisense	ENST00000222543	TFPI2	tissue factor pathway inhibitor 2 [Source:HGNC Symbol;Acc:11761]	-	93514708	93520303	149.055	52.5625	7.22591	5.68608	161.351	145.248	143.675	170.635	147.965	125.458	74.3204	56.1991	51.9588	59.1736	34.6115	39.1117	7.29765	7.3111	7.26179	7.36075	7.18692	6.93722	6.07193	5.92312	5.78988	5.95925
ASHGA5P041123	0.000848088	0.00332261	3.0462	up	noncoding	ENST00000515227	RP11-434D9.1	GENCODE	666	chr5	+	67089047	67101066	ENST00000504068	GAAAGGCTGAGTCTTATAGGGTGTGATTTGGTTCTAGACATGCTTATGTTACTTTTTATA		intergenic							42.4941	14.7807	5.37355	3.76654	40.8295	41.9712	42.6702	50.3751	41.2531	37.8656	18.7094	8.71759	9.36979	26.8242	5.49567	19.5677	5.28819	5.51086	5.49189	5.5095	5.26885	5.17198	4.04137	3.50045	3.3576	4.88323
ASHGA5P051806	0.00401085	0.0126207	3.47892	up	noncoding	ENST00000444571	RP11-29A1.3	GENCODE	570	chr3	+	184880658	184898371		TGCTTGAGGGGTATGTGGATCTGTCTTTTGGTTGTGGGTACTTTAAGTGATGAGAAGTTT		intergenic							55.3774	19.3925	5.7227	3.92406	70.3371	60.0965	33.4527	71.7952	48.7773	47.8054	12.5558	5.59884	7.01327	9.19767	35.1978	46.7913	6.08386	6.03719	5.13301	6.05047	5.52189	5.50979	3.4545	2.98405	2.96392	3.48382
ASHGA5P022914	9.91104e-06	6.9846e-05	4.03521	up	noncoding	ENST00000565295	PWRN1	GENCODE	465	chr15	+	24792942	24811927		GCCTCAGAAGGAATTTTATGGAACCTTGTATTCTGTTGAATACCAGAATTATATCAGCAA	791114	intergenic							39.245	9.38696	5.25977	3.24713	41.3943	37.7345	41.0562	39.7074	36.8412	38.7363	6.36077	5.3843	13.9138	13.4847	7.98958	9.18863	5.30858	5.36108	5.43641	5.14961	5.09933	5.20361	2.49196	2.94326	3.92305	3.97543
ASHGA5P030519	0	0	2.96568	up	noncoding	TCONS_00008505	XLOC_003985	LincRNAs identified by Cabili et al	242	chr4	-	76103903	76105665		TCCTTGATGTGATCTCTGCACATCATGCAACCCTAAACCTAAATATATTCTCTGTGTGGG		intergenic							2997.36	1134.22	11.6462	10.0778	3066.37	2863.59	2857.41	2988.19	3103.1	3105.52	1129.63	1091.12	1114.42	1131.79	1191.53	1146.83	11.6519	11.6403	11.6134	11.6227	11.6659	11.6827	9.99276	10.0546	10.1014	10.107
ASHGA5P058831	0.00256993	0.00858463	3.51706	up	noncoding	uc.81+	uc.81	UCR	211	chr2	+	147134064	147134275		GGCACTAACATCTTTATCACTCCATGTGTTTCTAGTTTTAAAACCTTTACCCCTGCTGTT		intergenic							49.3794	16.6008	5.55969	3.74532	47.7342	39.912	35.1045	58.6524	44.8122	70.0609	8.98286	5	8.89472	13.6936	26.9139	36.12	5.51419	5.44141	5.20838	5.73646	5.38769	6.06999	2.94251	2.37541	3.28091	3.9962
ASHGA5P056899	2.1458e-05	0.000134744	5.4227	up	noncoding	TCONS_00010362	XLOC_004859	LincRNAs identified by Cabili et al	282	chr5	-	67804064	67816089	TCONS_00010945	TGGAGGAGAGATAAGGAGTTCATATGCTGGAATGATAGTGACACAGGAGTTTAACACTCC		intergenic							39.8272	8.00965	5.26331	2.8243	43.5429	38.7261	39.5958	48.7627	40.4256	27.9103	13.5799	5	14.478	5	5	5	5.38173	5.40054	5.38187	5.45967	5.23661	4.71947	3.57204	2.37541	3.98544	2.3572
ASHGA5P051892	0.000455345	0.00192348	2.28416	up	noncoding	ENST00000509453	RP11-774O3.2	GENCODE	492	chr4	+	8321902	8325590		TATCTGAATGTGGTTACCCTTCTCCCCAGGACCAGGTGCCACCTCCTCTGGGAAGCTTTC		intergenic							1168.73	598.092	10.262	9.07036	1267.63	1087.1	1066.02	1192.26	1160.1	1239.26	477.554	402.23	411.228	423.699	921.767	952.072	10.3524	10.2347	10.1696	10.2594	10.2307	10.3252	8.75492	8.64931	8.69839	8.71889
ASHGA5P031698	5.52731e-07	5.878e-06	4.14568	up	noncoding	ENST00000569756	AC002519.6	GENCODE	551	chr16	+	31814283	31817242		TTTCACTCCACCCAGACCACTGCATCCATTTTTACCTTAAAATATTTGAAATGGACCACT		intergenic							1871.02	511.968	10.9488	8.89716	1887.92	1566.29	1738.95	1869.24	2028.42	2135.29	415.252	393.74	407.755	400.56	687.367	767.134	10.9327	10.7576	10.8844	10.9324	11.0522	11.1332	8.55487	8.61632	8.6868	8.639
ASHGA5P042961	0	0	12.508	up	noncoding	ENST00000523608	RP1-170O19.17	GENCODE	757	chr7	-	27278861	27280847		TGTTTTCGCTTCTCTTTGGTTAAAAAGTAAGAACAAAGGGAGCTTCCTTCTAAACAATAA		intergenic							1933.89	166.244	11.0044	7.35962	2049.75	1975.47	1962.85	1947.65	1861.64	1805.99	162.501	171.826	166.695	175.137	157.893	163.412	11.0558	11.1001	11.0638	10.9894	10.9288	10.8885	7.20698	7.46832	7.42653	7.47039
ASHGA5P018536	1.02e-11	1e-09	27.1427	up	noncoding	ENST00000454712	RP11-431J24.2	GENCODE	454	chrX	-	16171342	16183244		GGGAAGAGGAGTTGGATTTGGGAAGCAATGCTAAGCAGTGGAATGGACATCGACATAGAG		natural antisense	NM_005314	GRPR	gastrin-releasing peptide receptor	+	16141423	16171641	174.744	6.39958	7.46737	2.70487	185.344	163.706	173.501	173.94	170.038	181.932	8.59417	5	5.88037	7.48672	6.43625	5	7.51137	7.48775	7.53897	7.38826	7.3933	7.48454	2.86445	2.37541	2.7367	3.23239
ASHGA5P032774	0	0	2.7498	up	noncoding	ENST00000497885	RP11-314A20.2	GENCODE	472	chr17	+	4607524	4608824		CCCCAGTAGCGTGTATACTTTCCTAATATTAGTCTATGCACAAGCACATAAATGAATATT		natural antisense	NM_014389	PELP1	proline-, glutamic acid- and leucine-rich protein 1	-	4574678	4607632	304.767	114.199	8.28605	6.82672	322.161	295.557	276.408	302.929	315.908	315.637	124.296	108.391	107.888	111.234	117.74	115.648	8.32217	8.34304	8.21121	8.21796	8.31527	8.30664	6.82066	6.82558	6.81218	6.83954
ASHGA5P033978	0	0	5.19436	up	noncoding	NR_027064	PLAC2	RefSeq	3693	chr19	-	5558177	5568005		CAGCTTGGAACTAGATACAGAAATGCTGTTTTGAGAGTGTACTGAATAAAAGATTACATG	257000	intergenic							873.063	177.917	9.83079	7.45385	899.755	846.677	876.652	835.195	886.987	893.115	193.372	179.239	157.916	172.158	177.885	186.93	9.832	9.86189	9.88219	9.72966	9.83107	9.84794	7.46337	7.52398	7.34991	7.44929
ASHGA5P054314	0.00248579	0.00835141	3.40797	up	noncoding	ENST00000428176	CHRM3-AS2	GENCODE	789	chr1	-	239869621	239870822		CTTACATAGATGTTAACCAAAGTCTGTAAGGTTCGTTCATTTGTCCACAGTTACCCAGAA	100506915	intronic antisense	NM_000740	CHRM3	muscarinic acetylcholine receptor M3	+	239792372	240072717	306.572	113.163	8.26695	6.49804	403.919	267.543	213.289	336.524	277.421	340.733	48.0353	38.3643	63.904	97.4831	239.551	191.642	8.65208	8.1956	7.83371	8.37797	8.123	8.41937	5.44835	5.40338	6.07854	6.65262
ASHGA5P044714	0.000423258	0.00180322	6.58427	up	noncoding	ENST00000522570	CTD-2168K21.1	GENCODE	603	chr8	+	24849515	24867292		ATTTCTTCTGTTCCTGGTAGAATTGTGAGATGCTGCATCTGCGTTCCAGCTTTCAAGAAT		intergenic							231.772	49.1511	7.87187	5.15285	280.729	227.04	207.925	249.235	210.56	215.142	15.787	12.8804	31.776	23.0289	112.4	99.0348	8.11753	7.95109	7.79855	7.92051	7.70993	7.7336	3.79036	3.97233	5.10292	4.67696
ASHGA5P050265	0.0013645	0.00499014	2.69855	up	noncoding	TCONS_00000801	XLOC_000017	LincRNAs identified by Cabili et al	481	chr1	+	1317608	1318166	TCONS_00000802	AATCCAGTAACAATCCAGAGGTCACCACCCTTCCCAACAATCCAGTAACAATCCAGAGGC		intergenic							1605.77	701.272	10.6937	9.26148	1002.9	1509.08	1474.52	1636.95	1907.09	2104.04	385.102	408.319	868.664	441.237	1112.01	992.3	9.99876	10.7083	10.6509	10.7314	10.961	11.1116	8.45024	8.66797	9.75089	8.7799
ASHGA5P037322	0.0199459	0.0491439	3.32903	up	noncoding	NR_024100	LINC00323	RefSeq	2019	chr21	-	42513426	42519991		AAGTAGGCAGCCAAAAATTTTGGTCTGCTTAATTCTTAGCTCATCTAAGTCTCCAGTTGA	284835	intergenic							49.7614	13.5759	5.19829	3.46318	17.3395	142.775	23.427	53.4623	25.5	36.0645	25.0982	5.06178	5.19037	5	28.4211	12.6842	4.04542	7.28592	4.62429	5.59915	4.53393	5.10101	4.48578	2.87492	2.59477	2.3572
ASHGA5P018377	0.00015242	0.000743648	3.53022	up	noncoding	uc010gua.3	GUSBP11	UCSC_knowngene	1079	chr22	-	23980674	24051428	ENST00000452737	TTTATCTGTGCATGAACAGGACCTGCTGAAGCTCACACCCGTGGACCACCCAGACTGCCT	91316	intronic antisense	NM_153615	RGL4	ral-GDS-related protein precursor	+	24033047	24041363	6819.27	2518.47	12.8385	11.0188	7160.13	6381.41	6016.09	6792.78	7050.58	7514.61	1648.83	1381.77	1720.06	1515.95	4623.36	4220.83	12.9022	12.8105	12.7059	12.8164	12.8433	12.9529	10.5414	10.3865	10.7095	10.517
ASHGA5P022411	0.00143911	0.00521673	2.02224	up	noncoding	ENST00000556290	FAM181A-AS1	GENCODE	526	chr14	-	94389962	94392686		CAGAGGGAAGGCCTTCTGTGATTTGTGGGGGCTGCATCATTCCTCTCTCCAGAAGATCTT	283592	intronic antisense	NM_001207071	FAM181A	protein FAM181A isoform 2	+	94385239	94395954	350.545	191.162	8.48253	7.46657	421.465	341.519	295.215	390.863	332.49	321.716	134.201	123.82	142.753	160.977	293.587	291.634	8.71351	8.55097	8.30549	8.60279	8.38822	8.33419	6.93086	7.01316	7.20913	7.35096
ASHGA5P022411	0.00143911	0.00521673	2.02224	up	noncoding	ENST00000556290	FAM181A-AS1	GENCODE	526	chr14	-	94389962	94392686		CAGAGGGAAGGCCTTCTGTGATTTGTGGGGGCTGCATCATTCCTCTCTCCAGAAGATCTT	283592	natural antisense	NM_138344	FAM181A	protein FAM181A isoform 1	+	94385239	94395954	350.545	191.162	8.48253	7.46657	421.465	341.519	295.215	390.863	332.49	321.716	134.201	123.82	142.753	160.977	293.587	291.634	8.71351	8.55097	8.30549	8.60279	8.38822	8.33419	6.93086	7.01316	7.20913	7.35096
ASHGA5P058076	0.000158517	0.000768683	2.02589	up	noncoding	TCONS_00026339	XLOC_012688	LincRNAs identified by Cabili et al	429	chr18	+	54697180	54708853		AAGTGCAGAGCTCTAGTCCACAGCCTTCCTCCCCAGGACATGTGATTCAAGCCTGAAGCA		exon sense-overlapping	ENST00000254442	WDR7	WD repeat domain 7 [Source:HGNC Symbol;Acc:13490]	+	54318615	54698828	2721.32	1580.97	11.5047	10.4861	2909.87	2596.72	2565.94	2645.07	2752.96	2857.33	1475.34	1209.03	1144.4	1185.63	2287.38	2184.01	11.575	11.4955	11.4588	11.433	11.4982	11.5675	10.3746	10.1949	10.1336	10.1741
ASHGA5P040335	0.0029569	0.00969414	2.05982	up	noncoding	ENST00000503953	CTD-2154B17.1	GENCODE	342	chr5	-	10775169	10777174		CTGGTGTTAGATCAAGTCTGGCCTTTACTATTCCATTAAAAAATGACCATTTGTGATTAG		intergenic							51.4305	25.7426	5.64837	4.60586	65.8062	47.1635	51.257	46.1035	47.2338	51.019	36.7607	17.9642	17.9476	10.1636	37.8146	33.8049	5.98366	5.68284	5.76289	5.37681	5.47581	5.60822	5.05262	4.39395	4.28967	3.61491
ASHGA5P022177	7.01128e-05	0.000377468	2.11828	up	noncoding	ENST00000551401	RP11-121G22.3	GENCODE	792	chr12	+	81676462	81706188		CCAGTCATTGGTCAGAGGCAGTGCAGCTTGTGTTACAACTCAAAAGAGTAATACTCTGAA		intronic antisense	NM_001220473	PPFIA2	liprin-alpha-2 isoform b	-	81652044	82152474	32.6021	14.6687	4.97691	3.89402	33.0622	29.192	26.2171	34.6482	39.1257	33.3671	22.545	13.89	13.9534	12.6725	9.20253	15.7489	4.98502	4.98062	4.78033	4.93872	5.19142	4.98535	4.32142	4.0684	3.92939	3.89958
ASHGA5P022177	7.01128e-05	0.000377468	2.11828	up	noncoding	ENST00000551401	RP11-121G22.3	GENCODE	792	chr12	+	81676462	81706188		CCAGTCATTGGTCAGAGGCAGTGCAGCTTGTGTTACAACTCAAAAGAGTAATACTCTGAA		intronic antisense	NM_001220474	PPFIA2	liprin-alpha-2 isoform c	-	81652044	82152474	32.6021	14.6687	4.97691	3.89402	33.0622	29.192	26.2171	34.6482	39.1257	33.3671	22.545	13.89	13.9534	12.6725	9.20253	15.7489	4.98502	4.98062	4.78033	4.93872	5.19142	4.98535	4.32142	4.0684	3.92939	3.89958
ASHGA5P022177	7.01128e-05	0.000377468	2.11828	up	noncoding	ENST00000551401	RP11-121G22.3	GENCODE	792	chr12	+	81676462	81706188		CCAGTCATTGGTCAGAGGCAGTGCAGCTTGTGTTACAACTCAAAAGAGTAATACTCTGAA		intronic antisense	NM_001220475	PPFIA2	liprin-alpha-2 isoform d	-	81652044	82152286	32.6021	14.6687	4.97691	3.89402	33.0622	29.192	26.2171	34.6482	39.1257	33.3671	22.545	13.89	13.9534	12.6725	9.20253	15.7489	4.98502	4.98062	4.78033	4.93872	5.19142	4.98535	4.32142	4.0684	3.92939	3.89958
ASHGA5P022177	7.01128e-05	0.000377468	2.11828	up	noncoding	ENST00000551401	RP11-121G22.3	GENCODE	792	chr12	+	81676462	81706188		CCAGTCATTGGTCAGAGGCAGTGCAGCTTGTGTTACAACTCAAAAGAGTAATACTCTGAA		intronic antisense	NM_001220476	PPFIA2	liprin-alpha-2 isoform e	-	81652044	82152286	32.6021	14.6687	4.97691	3.89402	33.0622	29.192	26.2171	34.6482	39.1257	33.3671	22.545	13.89	13.9534	12.6725	9.20253	15.7489	4.98502	4.98062	4.78033	4.93872	5.19142	4.98535	4.32142	4.0684	3.92939	3.89958
ASHGA5P022177	7.01128e-05	0.000377468	2.11828	up	noncoding	ENST00000551401	RP11-121G22.3	GENCODE	792	chr12	+	81676462	81706188		CCAGTCATTGGTCAGAGGCAGTGCAGCTTGTGTTACAACTCAAAAGAGTAATACTCTGAA		intronic antisense	NM_001220477	PPFIA2	liprin-alpha-2 isoform f	-	81652044	81992150	32.6021	14.6687	4.97691	3.89402	33.0622	29.192	26.2171	34.6482	39.1257	33.3671	22.545	13.89	13.9534	12.6725	9.20253	15.7489	4.98502	4.98062	4.78033	4.93872	5.19142	4.98535	4.32142	4.0684	3.92939	3.89958
ASHGA5P022177	7.01128e-05	0.000377468	2.11828	up	noncoding	ENST00000551401	RP11-121G22.3	GENCODE	792	chr12	+	81676462	81706188		CCAGTCATTGGTCAGAGGCAGTGCAGCTTGTGTTACAACTCAAAAGAGTAATACTCTGAA		intronic antisense	NM_001220478	PPFIA2	liprin-alpha-2 isoform g	-	81652044	81992150	32.6021	14.6687	4.97691	3.89402	33.0622	29.192	26.2171	34.6482	39.1257	33.3671	22.545	13.89	13.9534	12.6725	9.20253	15.7489	4.98502	4.98062	4.78033	4.93872	5.19142	4.98535	4.32142	4.0684	3.92939	3.89958
ASHGA5P022177	7.01128e-05	0.000377468	2.11828	up	noncoding	ENST00000551401	RP11-121G22.3	GENCODE	792	chr12	+	81676462	81706188		CCAGTCATTGGTCAGAGGCAGTGCAGCTTGTGTTACAACTCAAAAGAGTAATACTCTGAA		intronic antisense	NM_001220479	PPFIA2	liprin-alpha-2 isoform h	-	81652044	81763193	32.6021	14.6687	4.97691	3.89402	33.0622	29.192	26.2171	34.6482	39.1257	33.3671	22.545	13.89	13.9534	12.6725	9.20253	15.7489	4.98502	4.98062	4.78033	4.93872	5.19142	4.98535	4.32142	4.0684	3.92939	3.89958
ASHGA5P022177	7.01128e-05	0.000377468	2.11828	up	noncoding	ENST00000551401	RP11-121G22.3	GENCODE	792	chr12	+	81676462	81706188		CCAGTCATTGGTCAGAGGCAGTGCAGCTTGTGTTACAACTCAAAAGAGTAATACTCTGAA		intronic antisense	NM_001220480	PPFIA2	liprin-alpha-2 isoform i	-	81652044	81763193	32.6021	14.6687	4.97691	3.89402	33.0622	29.192	26.2171	34.6482	39.1257	33.3671	22.545	13.89	13.9534	12.6725	9.20253	15.7489	4.98502	4.98062	4.78033	4.93872	5.19142	4.98535	4.32142	4.0684	3.92939	3.89958
ASHGA5P022177	7.01128e-05	0.000377468	2.11828	up	noncoding	ENST00000551401	RP11-121G22.3	GENCODE	792	chr12	+	81676462	81706188		CCAGTCATTGGTCAGAGGCAGTGCAGCTTGTGTTACAACTCAAAAGAGTAATACTCTGAA		intronic antisense	NM_003625	PPFIA2	liprin-alpha-2 isoform a	-	81652044	82153109	32.6021	14.6687	4.97691	3.89402	33.0622	29.192	26.2171	34.6482	39.1257	33.3671	22.545	13.89	13.9534	12.6725	9.20253	15.7489	4.98502	4.98062	4.78033	4.93872	5.19142	4.98535	4.32142	4.0684	3.92939	3.89958
ASHGA5P032118	1.01481e-06	9.929e-06	3.98029	up	noncoding	ENST00000575056	RP11-333E1.2	GENCODE	498	chr17	-	5143802	5144838		AAGGGCAGGAACATATCACAAGGTGGATGGATTAGTTAGGGTAGGGAAGGAACATATCAC		intergenic							32.8425	8.07165	4.98979	2.99691	27.409	32.4698	32.1145	36.9175	31.0505	37.0934	10.5151	5	8.66357	5.82034	12.128	6.30294	4.71348	5.14082	5.06846	5.03748	4.83628	5.14222	3.18521	2.37541	3.2468	2.92043
ASHGA5P039857	1.0956e-09	3.5e-08	3.76876	up	noncoding	ENST00000569621	RP11-496D24.2	GENCODE	2195	chr4	+	24661478	24673191		GAGAAATCCTCGGTCCATTTCAAGTTTGGGGGAAAACTTATTTTTATCATATTTGAGATG		intergenic							377.898	103.965	8.60023	6.68614	413.149	392.095	361.845	398.352	358.941	343.008	116.248	102.772	104.32	118.79	88.603	93.0567	8.68263	8.74962	8.60704	8.63351	8.49969	8.4289	6.72356	6.75196	6.76118	6.93501
ASHGA5P046957	3.75e-11	2e-09	5.41182	up	noncoding	ENST00000455498	RP11-31E13.2	GENCODE	579	chr10	-	80455818	80456779		TGGGTCCAAGGAACATGTTCTTGAAACAAAGGAAAAAACAGGCCAGAAACACTAACTCAG		intergenic							28.4873	5	4.77733	2.34122	30.5614	30.9198	27.7525	29.2791	28.2102	24.2008	5	5	5	5	5	5	4.87123	5.06678	4.86226	4.67295	4.68632	4.50445	2.32266	2.37541	2.33631	2.3572
ASHGA5P031500	0.00200856	0.00692945	2.3466	up	noncoding	TCONS_00006040	XLOC_002680	LincRNAs identified by Cabili et al	419	chr3	+	61284243	61299032		ACTGTAGCTACTCAAGAAATGGAAGTCACAATCATTCTCATGCCACCAGCCTACTGAGCA		intergenic							132.434	62.5229	7.04581	5.81524	135.101	113.166	102.993	138.374	140.178	164.789	48.3985	40.3969	38.0122	33.4487	108.016	106.866	7.03893	6.94887	6.78208	7.04932	7.10952	7.34615	5.45975	5.47246	5.35074	5.1812
ASHGA5P020226	0.00228345	0.0077641	2.72869	up	noncoding	ENST00000509968	RP11-161D15.1	GENCODE	511	chr4	+	174818402	174850582		CAAACAAAAAGAAGGCAATGTATCGCATCCTGTATTACCTTCCCCTGACCTCATAGCTTC		intergenic							500.585	225.313	9.00518	7.55697	562.836	466.033	414.625	536.809	472.44	550.769	117.59	107.333	129.148	176.895	427.83	393.08	9.12968	8.99662	8.7981	9.07516	8.90716	9.12438	6.74047	6.81468	7.06533	7.48173
ASHGA5P019778	0.000324102	0.00143201	2.37941	up	noncoding	ENST00000503066	RP11-291L15.2	GENCODE	897	chr4	-	145564375	145567064		GTTTGGGCGGAGGGAAAATTGCAACCCTTGCCTACAACCAGACTGACAGCATAATTTCTT		bidirectional	NM_022475	HHIP	hedgehog-interacting protein precursor	+	145567147	145659881	74.5543	32.2798	6.20249	4.95188	93.2957	68.5744	69.0522	69.296	74.9785	72.1287	24.1423	20.2322	21.247	29.4805	54.028	44.5486	6.50136	6.2281	6.19275	5.99963	6.1782	6.11489	4.4231	4.54937	4.52431	5.0131
ASHGA5P029272	0.00548966	0.0165106	2.75017	up	noncoding	TCONS_00008376	XLOC_003829	LincRNAs identified by Cabili et al	784	chr4	+	188626129	188647874		AATCTCATATGAATGGGATCGTCCAGCGTGTACCTTTCTCTGTGCATCAATACAGCAGGA		intergenic							83.4033	36.3171	6.37141	4.91189	76.647	86.6265	68.8289	98.8416	80.5528	88.9232	21.2839	9.67901	23.7974	24.0188	76.812	62.3118	6.21126	6.56778	6.18756	6.541	6.28418	6.43669	4.23209	3.62942	4.69316	4.735
ASHGA5P019664	0.00685753	0.0199149	2.94091	up	noncoding	ENST00000499180	RP11-453E17.1	GENCODE	409	chr4	+	68928779	68945944		ATAACTTAAGGAAAGCTTCCTGCTGACTCAAAAGGATTTTTCTTCTTCTGAACTCCTATT		intronic antisense	NM_207407	TMPRSS11F	transmembrane protease serine 11F	-	68918915	68995587	27.815	10.8665	4.69003	3.13377	27.6135	34.2817	20.5786	43.0121	22.9539	18.4501	5	5	6.96405	5	18.1927	25.042	4.72611	5.22356	4.42737	5.2729	4.3672	4.12307	2.32266	2.37541	2.95162	2.3572
ASHGA5P026619	0.000608253	0.00248565	2.12349	up	noncoding	ENST00000545254	RP11-169D4.2	GENCODE	664	chr11	+	72295615	72299023		AGAGATGGAGTCGAGAGGAAGAAGTTAGTGACCCGGCCACAGAGGGGACTGTTAAACCTC		natural antisense	NM_001143839	PDE2A	cGMP-dependent 3',5'-cyclic phosphodiesterase isoform PDE2A2 precursor	-	72287183	72353504	42.6673	20.0781	5.37644	4.29	50.5012	37.2516	40.7907	40.9476	39.1194	47.3933	18.3787	15.7218	11.1803	15.3984	34.3772	25.4124	5.60202	5.34138	5.4276	5.19939	5.191	5.49725	4.01385	4.22297	3.60961	4.14478
ASHGA5P026619	0.000608253	0.00248565	2.12349	up	noncoding	ENST00000545254	RP11-169D4.2	GENCODE	664	chr11	+	72295615	72299023		AGAGATGGAGTCGAGAGGAAGAAGTTAGTGACCCGGCCACAGAGGGGACTGTTAAACCTC		natural antisense	NM_001146209	PDE2A	cGMP-dependent 3',5'-cyclic phosphodiesterase isoform PDE2A4	-	72287183	72380108	42.6673	20.0781	5.37644	4.29	50.5012	37.2516	40.7907	40.9476	39.1194	47.3933	18.3787	15.7218	11.1803	15.3984	34.3772	25.4124	5.60202	5.34138	5.4276	5.19939	5.191	5.49725	4.01385	4.22297	3.60961	4.14478
ASHGA5P026619	0.000608253	0.00248565	2.12349	up	noncoding	ENST00000545254	RP11-169D4.2	GENCODE	664	chr11	+	72295615	72299023		AGAGATGGAGTCGAGAGGAAGAAGTTAGTGACCCGGCCACAGAGGGGACTGTTAAACCTC		natural antisense	NM_001243784	PDE2A	cGMP-dependent 3',5'-cyclic phosphodiesterase isoform PDE2A1	-	72287183	72353504	42.6673	20.0781	5.37644	4.29	50.5012	37.2516	40.7907	40.9476	39.1194	47.3933	18.3787	15.7218	11.1803	15.3984	34.3772	25.4124	5.60202	5.34138	5.4276	5.19939	5.191	5.49725	4.01385	4.22297	3.60961	4.14478
ASHGA5P026619	0.000608253	0.00248565	2.12349	up	noncoding	ENST00000545254	RP11-169D4.2	GENCODE	664	chr11	+	72295615	72299023		AGAGATGGAGTCGAGAGGAAGAAGTTAGTGACCCGGCCACAGAGGGGACTGTTAAACCTC		natural antisense	NM_002599	PDE2A	cGMP-dependent 3',5'-cyclic phosphodiesterase isoform PDE2A3	-	72287183	72385497	42.6673	20.0781	5.37644	4.29	50.5012	37.2516	40.7907	40.9476	39.1194	47.3933	18.3787	15.7218	11.1803	15.3984	34.3772	25.4124	5.60202	5.34138	5.4276	5.19939	5.191	5.49725	4.01385	4.22297	3.60961	4.14478
ASHGA5P046984	4.3e-12	0	2.39175	up	noncoding	ENST00000366446	RP11-322M19.1	GENCODE	819	chr10	-	89093796	89096586		GTGTCAGAGAAAGAGTTAGTTTGGGGAAATATCCTCTCCACCACAATCTTAGTCATTGAA		intergenic							3991.3	1900.24	12.0659	10.8078	4135.22	4006.34	4149.58	3985.36	3880.26	3791.04	1938.33	1923.27	1881.22	1905.57	1886.73	1866.34	12.0952	12.1313	12.1578	12.0399	11.991	11.9801	10.7702	10.85	10.8308	10.8381
ASHGA5P026968	4.68143e-05	0.00026642	5.388	up	noncoding	ENST00000543559	CACNA1C-AS3	GENCODE	444	chr12	-	2712515	2716606		AAACAATGAATGACAGGCCAGCAAGCGCTGATTTCATGCTTTGTGTGGTCAGGATGATGT		intronic antisense	NM_000719	CACNA1C	voltage-dependent L-type calcium channel subunit alpha-1C isoform 18	+	2162415	2807115	42.4808	8.77452	5.37393	2.94418	47.5108	42.861	43.3804	40.576	41.3204	39.236	5	5	14.7528	5	17.4752	5.41906	5.50646	5.54067	5.51618	5.18631	5.27079	5.22316	2.32266	2.37541	4.01142	2.3572
ASHGA5P026968	4.68143e-05	0.00026642	5.388	up	noncoding	ENST00000543559	CACNA1C-AS3	GENCODE	444	chr12	-	2712515	2716606		AAACAATGAATGACAGGCCAGCAAGCGCTGATTTCATGCTTTGTGTGGTCAGGATGATGT		intronic antisense	NM_001129827	CACNA1C	voltage-dependent L-type calcium channel subunit alpha-1C isoform 2	+	2162415	2807115	42.4808	8.77452	5.37393	2.94418	47.5108	42.861	43.3804	40.576	41.3204	39.236	5	5	14.7528	5	17.4752	5.41906	5.50646	5.54067	5.51618	5.18631	5.27079	5.22316	2.32266	2.37541	4.01142	2.3572
ASHGA5P026968	4.68143e-05	0.00026642	5.388	up	noncoding	ENST00000543559	CACNA1C-AS3	GENCODE	444	chr12	-	2712515	2716606		AAACAATGAATGACAGGCCAGCAAGCGCTGATTTCATGCTTTGTGTGGTCAGGATGATGT		intronic antisense	NM_001129829	CACNA1C	voltage-dependent L-type calcium channel subunit alpha-1C isoform 3	+	2162415	2807115	42.4808	8.77452	5.37393	2.94418	47.5108	42.861	43.3804	40.576	41.3204	39.236	5	5	14.7528	5	17.4752	5.41906	5.50646	5.54067	5.51618	5.18631	5.27079	5.22316	2.32266	2.37541	4.01142	2.3572
ASHGA5P026968	4.68143e-05	0.00026642	5.388	up	noncoding	ENST00000543559	CACNA1C-AS3	GENCODE	444	chr12	-	2712515	2716606		AAACAATGAATGACAGGCCAGCAAGCGCTGATTTCATGCTTTGTGTGGTCAGGATGATGT		intronic antisense	NM_001129830	CACNA1C	voltage-dependent L-type calcium channel subunit alpha-1C isoform 4	+	2162415	2807115	42.4808	8.77452	5.37393	2.94418	47.5108	42.861	43.3804	40.576	41.3204	39.236	5	5	14.7528	5	17.4752	5.41906	5.50646	5.54067	5.51618	5.18631	5.27079	5.22316	2.32266	2.37541	4.01142	2.3572
ASHGA5P026968	4.68143e-05	0.00026642	5.388	up	noncoding	ENST00000543559	CACNA1C-AS3	GENCODE	444	chr12	-	2712515	2716606		AAACAATGAATGACAGGCCAGCAAGCGCTGATTTCATGCTTTGTGTGGTCAGGATGATGT		intronic antisense	NM_001129831	CACNA1C	voltage-dependent L-type calcium channel subunit alpha-1C isoform 5	+	2162415	2807115	42.4808	8.77452	5.37393	2.94418	47.5108	42.861	43.3804	40.576	41.3204	39.236	5	5	14.7528	5	17.4752	5.41906	5.50646	5.54067	5.51618	5.18631	5.27079	5.22316	2.32266	2.37541	4.01142	2.3572
ASHGA5P026968	4.68143e-05	0.00026642	5.388	up	noncoding	ENST00000543559	CACNA1C-AS3	GENCODE	444	chr12	-	2712515	2716606		AAACAATGAATGACAGGCCAGCAAGCGCTGATTTCATGCTTTGTGTGGTCAGGATGATGT		intronic antisense	NM_001129832	CACNA1C	voltage-dependent L-type calcium channel subunit alpha-1C isoform 6	+	2162415	2807115	42.4808	8.77452	5.37393	2.94418	47.5108	42.861	43.3804	40.576	41.3204	39.236	5	5	14.7528	5	17.4752	5.41906	5.50646	5.54067	5.51618	5.18631	5.27079	5.22316	2.32266	2.37541	4.01142	2.3572
ASHGA5P026968	4.68143e-05	0.00026642	5.388	up	noncoding	ENST00000543559	CACNA1C-AS3	GENCODE	444	chr12	-	2712515	2716606		AAACAATGAATGACAGGCCAGCAAGCGCTGATTTCATGCTTTGTGTGGTCAGGATGATGT		intronic antisense	NM_001129833	CACNA1C	voltage-dependent L-type calcium channel subunit alpha-1C isoform 7	+	2162415	2807115	42.4808	8.77452	5.37393	2.94418	47.5108	42.861	43.3804	40.576	41.3204	39.236	5	5	14.7528	5	17.4752	5.41906	5.50646	5.54067	5.51618	5.18631	5.27079	5.22316	2.32266	2.37541	4.01142	2.3572
ASHGA5P026968	4.68143e-05	0.00026642	5.388	up	noncoding	ENST00000543559	CACNA1C-AS3	GENCODE	444	chr12	-	2712515	2716606		AAACAATGAATGACAGGCCAGCAAGCGCTGATTTCATGCTTTGTGTGGTCAGGATGATGT		intronic antisense	NM_001129834	CACNA1C	voltage-dependent L-type calcium channel subunit alpha-1C isoform 8	+	2162415	2807115	42.4808	8.77452	5.37393	2.94418	47.5108	42.861	43.3804	40.576	41.3204	39.236	5	5	14.7528	5	17.4752	5.41906	5.50646	5.54067	5.51618	5.18631	5.27079	5.22316	2.32266	2.37541	4.01142	2.3572
ASHGA5P026968	4.68143e-05	0.00026642	5.388	up	noncoding	ENST00000543559	CACNA1C-AS3	GENCODE	444	chr12	-	2712515	2716606		AAACAATGAATGACAGGCCAGCAAGCGCTGATTTCATGCTTTGTGTGGTCAGGATGATGT		intronic antisense	NM_001129835	CACNA1C	voltage-dependent L-type calcium channel subunit alpha-1C isoform 9	+	2162415	2807115	42.4808	8.77452	5.37393	2.94418	47.5108	42.861	43.3804	40.576	41.3204	39.236	5	5	14.7528	5	17.4752	5.41906	5.50646	5.54067	5.51618	5.18631	5.27079	5.22316	2.32266	2.37541	4.01142	2.3572
ASHGA5P026968	4.68143e-05	0.00026642	5.388	up	noncoding	ENST00000543559	CACNA1C-AS3	GENCODE	444	chr12	-	2712515	2716606		AAACAATGAATGACAGGCCAGCAAGCGCTGATTTCATGCTTTGTGTGGTCAGGATGATGT		intronic antisense	NM_001129836	CACNA1C	voltage-dependent L-type calcium channel subunit alpha-1C isoform 10	+	2162415	2807115	42.4808	8.77452	5.37393	2.94418	47.5108	42.861	43.3804	40.576	41.3204	39.236	5	5	14.7528	5	17.4752	5.41906	5.50646	5.54067	5.51618	5.18631	5.27079	5.22316	2.32266	2.37541	4.01142	2.3572
ASHGA5P026968	4.68143e-05	0.00026642	5.388	up	noncoding	ENST00000543559	CACNA1C-AS3	GENCODE	444	chr12	-	2712515	2716606		AAACAATGAATGACAGGCCAGCAAGCGCTGATTTCATGCTTTGTGTGGTCAGGATGATGT		intronic antisense	NM_001129837	CACNA1C	voltage-dependent L-type calcium channel subunit alpha-1C isoform 11	+	2162415	2807115	42.4808	8.77452	5.37393	2.94418	47.5108	42.861	43.3804	40.576	41.3204	39.236	5	5	14.7528	5	17.4752	5.41906	5.50646	5.54067	5.51618	5.18631	5.27079	5.22316	2.32266	2.37541	4.01142	2.3572
ASHGA5P026968	4.68143e-05	0.00026642	5.388	up	noncoding	ENST00000543559	CACNA1C-AS3	GENCODE	444	chr12	-	2712515	2716606		AAACAATGAATGACAGGCCAGCAAGCGCTGATTTCATGCTTTGTGTGGTCAGGATGATGT		intronic antisense	NM_001129838	CACNA1C	voltage-dependent L-type calcium channel subunit alpha-1C isoform 12	+	2162415	2807115	42.4808	8.77452	5.37393	2.94418	47.5108	42.861	43.3804	40.576	41.3204	39.236	5	5	14.7528	5	17.4752	5.41906	5.50646	5.54067	5.51618	5.18631	5.27079	5.22316	2.32266	2.37541	4.01142	2.3572
ASHGA5P026968	4.68143e-05	0.00026642	5.388	up	noncoding	ENST00000543559	CACNA1C-AS3	GENCODE	444	chr12	-	2712515	2716606		AAACAATGAATGACAGGCCAGCAAGCGCTGATTTCATGCTTTGTGTGGTCAGGATGATGT		intronic antisense	NM_001129839	CACNA1C	voltage-dependent L-type calcium channel subunit alpha-1C isoform 13	+	2162415	2807115	42.4808	8.77452	5.37393	2.94418	47.5108	42.861	43.3804	40.576	41.3204	39.236	5	5	14.7528	5	17.4752	5.41906	5.50646	5.54067	5.51618	5.18631	5.27079	5.22316	2.32266	2.37541	4.01142	2.3572
ASHGA5P026968	4.68143e-05	0.00026642	5.388	up	noncoding	ENST00000543559	CACNA1C-AS3	GENCODE	444	chr12	-	2712515	2716606		AAACAATGAATGACAGGCCAGCAAGCGCTGATTTCATGCTTTGTGTGGTCAGGATGATGT		intronic antisense	NM_001129840	CACNA1C	voltage-dependent L-type calcium channel subunit alpha-1C isoform 14	+	2162415	2807115	42.4808	8.77452	5.37393	2.94418	47.5108	42.861	43.3804	40.576	41.3204	39.236	5	5	14.7528	5	17.4752	5.41906	5.50646	5.54067	5.51618	5.18631	5.27079	5.22316	2.32266	2.37541	4.01142	2.3572
ASHGA5P026968	4.68143e-05	0.00026642	5.388	up	noncoding	ENST00000543559	CACNA1C-AS3	GENCODE	444	chr12	-	2712515	2716606		AAACAATGAATGACAGGCCAGCAAGCGCTGATTTCATGCTTTGTGTGGTCAGGATGATGT		intronic antisense	NM_001129841	CACNA1C	voltage-dependent L-type calcium channel subunit alpha-1C isoform 15	+	2162415	2807115	42.4808	8.77452	5.37393	2.94418	47.5108	42.861	43.3804	40.576	41.3204	39.236	5	5	14.7528	5	17.4752	5.41906	5.50646	5.54067	5.51618	5.18631	5.27079	5.22316	2.32266	2.37541	4.01142	2.3572
ASHGA5P026968	4.68143e-05	0.00026642	5.388	up	noncoding	ENST00000543559	CACNA1C-AS3	GENCODE	444	chr12	-	2712515	2716606		AAACAATGAATGACAGGCCAGCAAGCGCTGATTTCATGCTTTGTGTGGTCAGGATGATGT		intronic antisense	NM_001129842	CACNA1C	voltage-dependent L-type calcium channel subunit alpha-1C isoform 16	+	2162415	2807115	42.4808	8.77452	5.37393	2.94418	47.5108	42.861	43.3804	40.576	41.3204	39.236	5	5	14.7528	5	17.4752	5.41906	5.50646	5.54067	5.51618	5.18631	5.27079	5.22316	2.32266	2.37541	4.01142	2.3572
ASHGA5P026968	4.68143e-05	0.00026642	5.388	up	noncoding	ENST00000543559	CACNA1C-AS3	GENCODE	444	chr12	-	2712515	2716606		AAACAATGAATGACAGGCCAGCAAGCGCTGATTTCATGCTTTGTGTGGTCAGGATGATGT		intronic antisense	NM_001129843	CACNA1C	voltage-dependent L-type calcium channel subunit alpha-1C isoform 17	+	2162415	2807115	42.4808	8.77452	5.37393	2.94418	47.5108	42.861	43.3804	40.576	41.3204	39.236	5	5	14.7528	5	17.4752	5.41906	5.50646	5.54067	5.51618	5.18631	5.27079	5.22316	2.32266	2.37541	4.01142	2.3572
ASHGA5P026968	4.68143e-05	0.00026642	5.388	up	noncoding	ENST00000543559	CACNA1C-AS3	GENCODE	444	chr12	-	2712515	2716606		AAACAATGAATGACAGGCCAGCAAGCGCTGATTTCATGCTTTGTGTGGTCAGGATGATGT		intronic antisense	NM_001129844	CACNA1C	voltage-dependent L-type calcium channel subunit alpha-1C isoform 19	+	2162415	2807115	42.4808	8.77452	5.37393	2.94418	47.5108	42.861	43.3804	40.576	41.3204	39.236	5	5	14.7528	5	17.4752	5.41906	5.50646	5.54067	5.51618	5.18631	5.27079	5.22316	2.32266	2.37541	4.01142	2.3572
ASHGA5P026968	4.68143e-05	0.00026642	5.388	up	noncoding	ENST00000543559	CACNA1C-AS3	GENCODE	444	chr12	-	2712515	2716606		AAACAATGAATGACAGGCCAGCAAGCGCTGATTTCATGCTTTGTGTGGTCAGGATGATGT		intronic antisense	NM_001129846	CACNA1C	voltage-dependent L-type calcium channel subunit alpha-1C isoform 20	+	2162415	2807115	42.4808	8.77452	5.37393	2.94418	47.5108	42.861	43.3804	40.576	41.3204	39.236	5	5	14.7528	5	17.4752	5.41906	5.50646	5.54067	5.51618	5.18631	5.27079	5.22316	2.32266	2.37541	4.01142	2.3572
ASHGA5P026968	4.68143e-05	0.00026642	5.388	up	noncoding	ENST00000543559	CACNA1C-AS3	GENCODE	444	chr12	-	2712515	2716606		AAACAATGAATGACAGGCCAGCAAGCGCTGATTTCATGCTTTGTGTGGTCAGGATGATGT		intronic antisense	NM_001167623	CACNA1C	voltage-dependent L-type calcium channel subunit alpha-1C isoform 21	+	2162415	2807115	42.4808	8.77452	5.37393	2.94418	47.5108	42.861	43.3804	40.576	41.3204	39.236	5	5	14.7528	5	17.4752	5.41906	5.50646	5.54067	5.51618	5.18631	5.27079	5.22316	2.32266	2.37541	4.01142	2.3572
ASHGA5P026968	4.68143e-05	0.00026642	5.388	up	noncoding	ENST00000543559	CACNA1C-AS3	GENCODE	444	chr12	-	2712515	2716606		AAACAATGAATGACAGGCCAGCAAGCGCTGATTTCATGCTTTGTGTGGTCAGGATGATGT		intronic antisense	NM_001167624	CACNA1C	voltage-dependent L-type calcium channel subunit alpha-1C isoform 22	+	2162415	2807115	42.4808	8.77452	5.37393	2.94418	47.5108	42.861	43.3804	40.576	41.3204	39.236	5	5	14.7528	5	17.4752	5.41906	5.50646	5.54067	5.51618	5.18631	5.27079	5.22316	2.32266	2.37541	4.01142	2.3572
ASHGA5P026968	4.68143e-05	0.00026642	5.388	up	noncoding	ENST00000543559	CACNA1C-AS3	GENCODE	444	chr12	-	2712515	2716606		AAACAATGAATGACAGGCCAGCAAGCGCTGATTTCATGCTTTGTGTGGTCAGGATGATGT		intronic antisense	NM_001167625	CACNA1C	voltage-dependent L-type calcium channel subunit alpha-1C isoform 23	+	2162415	2807115	42.4808	8.77452	5.37393	2.94418	47.5108	42.861	43.3804	40.576	41.3204	39.236	5	5	14.7528	5	17.4752	5.41906	5.50646	5.54067	5.51618	5.18631	5.27079	5.22316	2.32266	2.37541	4.01142	2.3572
ASHGA5P026968	4.68143e-05	0.00026642	5.388	up	noncoding	ENST00000543559	CACNA1C-AS3	GENCODE	444	chr12	-	2712515	2716606		AAACAATGAATGACAGGCCAGCAAGCGCTGATTTCATGCTTTGTGTGGTCAGGATGATGT		intronic antisense	NM_199460	CACNA1C	voltage-dependent L-type calcium channel subunit alpha-1C isoform 1	+	2162415	2807115	42.4808	8.77452	5.37393	2.94418	47.5108	42.861	43.3804	40.576	41.3204	39.236	5	5	14.7528	5	17.4752	5.41906	5.50646	5.54067	5.51618	5.18631	5.27079	5.22316	2.32266	2.37541	4.01142	2.3572
ASHGA5P052151	5.103e-10	1.9e-08	2.78044	up	noncoding	TCONS_00015168	XLOC_007214	LincRNAs identified by Cabili et al	1349	chr8	-	128153590	128197980		TCAGCCTCCCTGGACTGTTACATAATGATACATAAAAATATTTCTTGTGTTGAGGCATCC		intergenic							834.52	320.562	9.76064	8.28533	877.625	859.244	843.473	868.481	792.245	766.055	335.1	308.822	350.211	324.515	288.996	315.73	9.79591	9.88435	9.82396	9.79011	9.65909	9.61042	8.24434	8.28186	8.46932	8.33582
ASHGA5P044524	1e-13	0	2.9829	up	noncoding	uc003ysa.2	CCAT1	UCSC_knowngene	2613	chr8	-	128219628	128231333		AGGAAGGCTCGCTAGAATACTTTGTGATATTGGATATTAGTTCCATATTCTACTGTGTAT		intergenic							7563.14	2903.53	12.9874	11.4106	7977.82	7658.87	7546.63	7382.91	7493.46	7319.12	3061.62	2846.08	2766.67	2873.93	2957.76	2915.09	13.0535	13.0726	13.0196	12.9368	12.9284	12.9133	11.4383	11.4094	11.3757	11.4308
ASHGA5P043593	0.00190896	0.00664355	3.07631	up	noncoding	ENST00000436594	AC005013.5	GENCODE	588	chr7	+	28997282	28998961		CTGCTCGTGTGCACATACATAATAACCTTCACAGATCCTAAGGTAAACGTTCCTTGCAGG		natural antisense	NM_014817	TRIL	TLR4 interactor with leucine rich repeats precursor	-	28992973	28998029	36.0484	13.2936	5.12153	3.50033	27.2787	41.6711	39.5238	35.5433	34.7327	37.5411	19.9805	5	13.8119	5	22.3256	13.6433	4.70614	5.50018	5.37859	4.97641	5.00915	5.15869	4.13791	2.37541	3.91466	2.3572
ASHGA5P058665	2.20184e-05	0.000137538	2.56641	up	noncoding	uc.110-	uc.110	UCR	243	chr2	-	237071381	237071624		CCAAGGTTGGGTTTTGACATCACTATATTTGTTGTTACAATAAATTCCACTTACATCTGC		intergenic							72.887	28.4687	6.17508	4.81533	82.4426	72.8652	73.0231	69.3303	71.9594	67.7014	23.7135	24.5248	28.6883	19.3302	27.5931	46.962	6.31893	6.31518	6.27681	6.00038	6.12014	6.01902	4.39657	4.79957	4.95807	4.43554
ASHGA5P057245	0.00465351	0.0143936	2.17786	up	noncoding	TCONS_00014917	XLOC_006983	LincRNAs identified by Cabili et al	233	chr8	-	5858958	5860627	TCONS_00014916	TCTCCAGTTTTGACATCCTAGCCCCAGCAGATGATGCACCTAAAGTTGAAAAGCTGACTT		intergenic							155.79	80.8873	7.29437	6.17146	176.133	152.522	133.262	153.409	161.3	158.115	42.5938	51.4383	49.9594	64.3585	143.608	133.365	7.42809	7.38154	7.15604	7.20217	7.31497	7.28343	5.26326	5.79385	5.73201	6.07835
ASHGA5P040406	0.00338595	0.0109141	2.8384	up	noncoding	ENST00000508986	EGFLAM-AS1	GENCODE	331	chr5	-	38425137	38427478		TACTATTTGCCTTTTTAAGGGAAAGAGTCCCAGAAGTTTTCAGCCCTCACCTGAGGACAC		natural antisense	NM_001205301	EGFLAM	pikachurin isoform 5 precursor	+	38258510	38465582	98.649	40.6411	6.60898	5.10391	113.784	92.5518	69.1342	108.934	98.3587	109.131	25.3213	11.7589	25.4738	31.3851	81.3124	68.5949	6.79134	6.66489	6.19491	6.68622	6.58365	6.73289	4.49754	3.85468	4.78548	5.09631
ASHGA5P040406	0.00338595	0.0109141	2.8384	up	noncoding	ENST00000508986	EGFLAM-AS1	GENCODE	331	chr5	-	38425137	38427478		TACTATTTGCCTTTTTAAGGGAAAGAGTCCCAGAAGTTTTCAGCCCTCACCTGAGGACAC		natural antisense	NM_152403	EGFLAM	pikachurin isoform 1 precursor	+	38258510	38465582	98.649	40.6411	6.60898	5.10391	113.784	92.5518	69.1342	108.934	98.3587	109.131	25.3213	11.7589	25.4738	31.3851	81.3124	68.5949	6.79134	6.66489	6.19491	6.68622	6.58365	6.73289	4.49754	3.85468	4.78548	5.09631
ASHGA5P040406	0.00338595	0.0109141	2.8384	up	noncoding	ENST00000508986	EGFLAM-AS1	GENCODE	331	chr5	-	38425137	38427478		TACTATTTGCCTTTTTAAGGGAAAGAGTCCCAGAAGTTTTCAGCCCTCACCTGAGGACAC		natural antisense	NM_182798	EGFLAM	pikachurin isoform 2	+	38403633	38465582	98.649	40.6411	6.60898	5.10391	113.784	92.5518	69.1342	108.934	98.3587	109.131	25.3213	11.7589	25.4738	31.3851	81.3124	68.5949	6.79134	6.66489	6.19491	6.68622	6.58365	6.73289	4.49754	3.85468	4.78548	5.09631
ASHGA5P056240	0.00385317	0.0121817	2.44343	up	noncoding	TCONS_00001340	XLOC_000635	LincRNAs identified by Cabili et al	297	chr1	+	238588740	238608261		TGGTTTAGGACTATTCAATGCCAGTGTTTTCAGATGGCTCCACCAGCAGAGAACAGAGAA		intergenic							37.7475	16.5297	5.18878	3.89988	41.5982	36.6636	33.0273	30.8992	43.1162	41.1806	12.2993	10.7653	6.72853	9.80699	33.0708	26.5076	5.3151	5.31752	5.11196	4.76216	5.33443	5.29154	3.42461	3.74927	2.9015	3.56703
ASHGA5P056370	0.00477273	0.0146776	2.20986	up	noncoding	TCONS_00003794	XLOC_001591	LincRNAs identified by Cabili et al	642	chr2	+	101356410	101363828	TCONS_00003793, TCONS_00003795	AACAATTGGCAGAGTGAAAAGTTTCTTGCAGCTTGGTGTGGTGGATCTCACCTGTAATCC		intergenic							141.064	72.4208	7.14309	5.99914	146.703	119.874	126.301	128.454	162.203	162.848	61.0569	33.3458	48.5778	39.2664	124.898	127.38	7.16066	7.03188	7.07722	6.9357	7.32399	7.32909	5.79556	5.21703	5.69129	5.40435
ASHGA5P045246	2.76582e-08	4.9e-07	6.17001	up	noncoding	ENST00000448491	RP11-111F5.3	GENCODE	495	chr9	-	46661443	46662837	ENST00000507933	CCAAGAATAGATAAGGATAAGACATCCTGTAGTACAGGTAGCAGAGATATAAACTATTCT		intergenic							39.7767	6.1863	5.27573	2.65046	35.5599	43.8441	43.5288	37.3027	41.0544	37.3704	9.43147	5	6.00114	6.68522	5	5	5.08958	5.57348	5.52208	5.05403	5.26295	5.15226	3.01649	2.37541	2.76121	3.0939
ASHGA5P013121	1.37213e-06	1.2774e-05	2.62748	up	noncoding	NR_052026	FAM221B	RefSeq	3137	chr9	-	35817013	35828744		AAGCCAAAAGCCACATCTAGACAGGCTTTAGATCCTGACAGACTATGGGTCTCTACATTG	392307	exon sense-overlapping	NM_001012446	FAM221B	protein FAM221B	-	35817013	35828744	67.3229	24.9624	6.05328	4.6596	59.4265	68.7869	64.9257	74.2515	77.8699	58.6767	30.3433	27.1227	17.1485	27.9682	23.8541	23.3379	5.8416	6.23331	6.10857	6.09919	6.23429	5.80271	4.77263	4.93743	4.22145	4.93823
ASHGA5P046334	0	0	5.05979	up	noncoding	ENST00000451584	RP11-575A19.2	GENCODE	499	chr10	-	20359733	20380713		GTTCCGCTAGGAGAAATCTTACTTCATATTGGCTGAATTGCTGACATGAGTTTTAAAGAT		intronic antisense	NM_032812	PLXDC2	plexin domain-containing protein 2 precursor	+	20105371	20569115	754.584	156.839	9.61389	7.27481	767.444	723.359	736.311	738.695	782.096	779.597	155.005	147.229	142.803	160.947	170.712	164.34	9.59532	9.63258	9.62388	9.55217	9.63968	9.63968	7.14147	7.25157	7.20934	7.35046
ASHGA5P040698	0.00140901	0.00513191	2.04083	up	noncoding	ENST00000555344	CTC-349C3.2	GENCODE	489	chr5	-	134582735	134583505		TAAATCAGCATGAGTCACTCCCTTGCCTTCCTCACAAGCATGAATCACGAATCATCAAAA		intronic antisense	ENST00000432382	CTC-203F4.1	HCG2045138; Uncharacterized protein [Source:UniProtKB/TrEMBL;Acc:G3V3D3]	+	134368969	134680375	874.12	492.313	9.82725	8.79809	883.459	802.633	766.431	882.003	940.88	969.311	354.803	327.468	356.358	377.686	768.746	768.818	9.80436	9.77909	9.68123	9.815	9.91791	9.96591	8.33117	8.36136	8.49426	8.55351
ASHGA5P046958	8.20066e-05	0.000433981	2.44081	up	noncoding	ENST00000428862	RP11-202P11.1	GENCODE	2851	chr10	-	80703084	80722151		AAGTGTTCATGGCTTAAACCCAACACTTGATTTCTCCCTGAGCCAGTCTCTGTGAATGTC		intergenic							379.405	169.352	8.60333	7.31597	394.672	333.442	349.151	429.298	346.428	423.438	145.797	102.993	145.641	129.592	240.74	251.349	8.62001	8.51687	8.5534	8.74464	8.44642	8.73862	7.05287	6.75516	7.23375	7.04864
ASHGA5P047560	5.2e-12	0	3.75072	up	noncoding	NR_029408	LOC439994	RefSeq	1179	chr10	+	89102167	89103331	NR_029407	TTACCCTTATGGCTAAAATAAACTGCTAGGCCCTGAAGCAAAGGCGAGCCATGTTCTAGA	439994	intergenic							13434.9	4099.17	13.8076	11.9005	14308.9	13816.4	13722.3	13655.9	12798.7	12307.2	4293.84	4148.79	4188.97	4185.91	3861.13	3916.35	13.8866	13.886	13.8612	13.8336	13.6996	13.6789	11.9146	11.9444	11.967	11.983
ASHGA5P037751	0.000151964	0.000741929	2.7811	up	noncoding	TCONS_00024847	XLOC_011730	LincRNAs identified by Cabili et al	337	chr16	+	54881150	54888858		AACCAACCATTCCATCCGTATGAAGAGCGTAAGTCCTAGATTTGCGTCGTGATGTCATCT		intergenic							443.328	170.8	8.79774	7.32208	397.817	354.618	381.155	350.325	639.137	536.918	115.093	133.462	133.534	136.912	235.286	270.512	8.6278	8.60612	8.6775	8.43936	9.3469	9.08876	6.70902	7.11398	7.11242	7.12307
ASHGA5P055466	2e-13	0	8.84448	up	noncoding	TCONS_00029068	XLOC_013994	LincRNAs identified by Cabili et al	312	chr21	-	9826393	9827584	TCONS_00029072	ACCATGGTAGGCACGGCGACTACCATCGAAAGTTGATAGGGCAGACGTTCGAATGGGTCG		intergenic							36266.3	4654.16	15.2169	12.0721	34723.8	34796.9	34437.5	35254.1	40159.5	38226	4314.37	4344.91	4102.32	4498.79	5506.51	5158.06	15.1721	15.2171	15.1857	15.1786	15.2986	15.249	11.9214	12.0148	11.9343	12.0823
ASHGA5P046133	1.07e-11	1e-09	23.5492	up	noncoding	NR_045617	SMPX	RefSeq	1053	chrX	-	21724089	21776278		AAATAAGTATCAAAGTGGTAATGACGCATCAATTACAAGAAAAAGAAATGATTAGCAAAG	23676	exon sense-overlapping	NM_014332	SMPX	small muscular protein	-	21724089	21776278	130.478	5.65053	7.02917	2.47157	136.865	115.724	128.838	118.449	153.899	129.095	5.26842	5	5	5	8.63476	5	7.05555	6.97989	7.1049	6.81229	7.24644	6.97594	2.3662	2.37541	2.33631	2.3572
ASHGA5P041169	1.33618e-05	8.9853e-05	2.42747	up	noncoding	ENST00000565306	RP11-428C6.2	GENCODE	1075	chr5	+	73248764	73249839		AATAGAATGCCGTAGAGCCAGGAGCCTCAACAGACCTAAAGTGAATATAGAAGGCAACAC		intergenic							45.9858	18.196	5.48804	4.20858	43.793	40.8191	44.5908	46.918	58.0865	41.7077	16.3926	17.6014	16.3044	25.0062	14.6158	19.2555	5.39156	5.47231	5.55599	5.40389	5.79419	5.3103	3.84988	4.36944	4.14557	4.78726
ASHGA5P030086	6.2947e-09	1.43e-07	2.03128	up	noncoding	ENST00000561241	RP11-244F12.3	GENCODE	3354	chr15	-	63338232	63341586		AATGAAATGTCCTAATCCCAAAGGTAATACGATTCCACCTCAGGAAGCTGACTTCTCCCT		intronic antisense	NM_000366	TPM1	tropomyosin alpha-1 chain isoform 5	+	63334837	63358292	436.825	224.86	8.81315	7.79075	435.943	452.082	458.769	459.274	404.228	410.657	228.14	212.227	220.999	213.852	231.293	242.647	8.76014	8.95379	8.94753	8.84447	8.67568	8.69727	7.69854	7.76245	7.82601	7.75684
ASHGA5P030086	6.2947e-09	1.43e-07	2.03128	up	noncoding	ENST00000561241	RP11-244F12.3	GENCODE	3354	chr15	-	63338232	63341586		AATGAAATGTCCTAATCCCAAAGGTAATACGATTCCACCTCAGGAAGCTGACTTCTCCCT		intronic antisense	NM_001018004	TPM1	tropomyosin alpha-1 chain isoform 3	+	63334837	63364113	436.825	224.86	8.81315	7.79075	435.943	452.082	458.769	459.274	404.228	410.657	228.14	212.227	220.999	213.852	231.293	242.647	8.76014	8.95379	8.94753	8.84447	8.67568	8.69727	7.69854	7.76245	7.82601	7.75684
ASHGA5P030086	6.2947e-09	1.43e-07	2.03128	up	noncoding	ENST00000561241	RP11-244F12.3	GENCODE	3354	chr15	-	63338232	63341586		AATGAAATGTCCTAATCCCAAAGGTAATACGATTCCACCTCAGGAAGCTGACTTCTCCCT		intronic antisense	NM_001018005	TPM1	tropomyosin alpha-1 chain isoform 1	+	63334837	63358292	436.825	224.86	8.81315	7.79075	435.943	452.082	458.769	459.274	404.228	410.657	228.14	212.227	220.999	213.852	231.293	242.647	8.76014	8.95379	8.94753	8.84447	8.67568	8.69727	7.69854	7.76245	7.82601	7.75684
ASHGA5P030086	6.2947e-09	1.43e-07	2.03128	up	noncoding	ENST00000561241	RP11-244F12.3	GENCODE	3354	chr15	-	63338232	63341586		AATGAAATGTCCTAATCCCAAAGGTAATACGATTCCACCTCAGGAAGCTGACTTCTCCCT		intronic antisense	NM_001018006	TPM1	tropomyosin alpha-1 chain isoform 4	+	63334837	63364113	436.825	224.86	8.81315	7.79075	435.943	452.082	458.769	459.274	404.228	410.657	228.14	212.227	220.999	213.852	231.293	242.647	8.76014	8.95379	8.94753	8.84447	8.67568	8.69727	7.69854	7.76245	7.82601	7.75684
ASHGA5P030086	6.2947e-09	1.43e-07	2.03128	up	noncoding	ENST00000561241	RP11-244F12.3	GENCODE	3354	chr15	-	63338232	63341586		AATGAAATGTCCTAATCCCAAAGGTAATACGATTCCACCTCAGGAAGCTGACTTCTCCCT		intronic antisense	NM_001018007	TPM1	tropomyosin alpha-1 chain isoform 2	+	63334837	63364113	436.825	224.86	8.81315	7.79075	435.943	452.082	458.769	459.274	404.228	410.657	228.14	212.227	220.999	213.852	231.293	242.647	8.76014	8.95379	8.94753	8.84447	8.67568	8.69727	7.69854	7.76245	7.82601	7.75684
ASHGA5P030086	6.2947e-09	1.43e-07	2.03128	up	noncoding	ENST00000561241	RP11-244F12.3	GENCODE	3354	chr15	-	63338232	63341586		AATGAAATGTCCTAATCCCAAAGGTAATACGATTCCACCTCAGGAAGCTGACTTCTCCCT		intronic antisense	NM_001018020	TPM1	tropomyosin alpha-1 chain isoform 7	+	63334837	63364113	436.825	224.86	8.81315	7.79075	435.943	452.082	458.769	459.274	404.228	410.657	228.14	212.227	220.999	213.852	231.293	242.647	8.76014	8.95379	8.94753	8.84447	8.67568	8.69727	7.69854	7.76245	7.82601	7.75684
ASHGA5P030086	6.2947e-09	1.43e-07	2.03128	up	noncoding	ENST00000561241	RP11-244F12.3	GENCODE	3354	chr15	-	63338232	63341586		AATGAAATGTCCTAATCCCAAAGGTAATACGATTCCACCTCAGGAAGCTGACTTCTCCCT		natural antisense	NM_001018008	TPM1	tropomyosin alpha-1 chain isoform 6	+	63340635	63362831	436.825	224.86	8.81315	7.79075	435.943	452.082	458.769	459.274	404.228	410.657	228.14	212.227	220.999	213.852	231.293	242.647	8.76014	8.95379	8.94753	8.84447	8.67568	8.69727	7.69854	7.76245	7.82601	7.75684
ASHGA5P026063	1.73113e-06	1.5604e-05	4.59665	up	noncoding	ENST00000526254	RP11-448P19.1	GENCODE	975	chr11	-	133653565	133680271		TGTACCAACCCAGCAAGACATCAGGCCTGGAGTAAGTGCTTAATAAATGGAATTGTCCCT		intergenic							30.7619	6.90095	4.8892	2.68862	26.1058	27.1835	33.6128	28.5935	36.3225	32.7534	6.2511	5	5	5	8.4654	11.6892	4.6384	4.88281	5.13936	4.6384	5.07817	4.95807	2.47104	2.37541	2.33631	2.3572
ASHGA5P033854	0.000305625	0.00135821	2.31772	up	noncoding	uc001icl.1	BC043220	UCSC_knowngene	755	chr1	-	247337903	247338870		CTCACATGATCTATTTGAGGTCTTGGAAAACAAGCTTGCCTTGTTAAAAATCAAAGGATG		intergenic							40.133	16.9135	5.28989	4.07718	43.6504	39.7201	40.6781	37.7119	43.5321	35.5054	11.5558	17.5245	26.5302	16.3714	16.0151	13.4842	5.38497	5.4347	5.42307	5.07111	5.34831	5.07716	3.32541	4.36521	4.84306	4.22323
ASHGA5P027484	4.7736e-09	1.15e-07	2.23372	up	noncoding	ENST00000550324	RP11-511B23.2	GENCODE	579	chr12	-	93397190	93532908		CAGCACTAACATCCACATTTAATTTGTTGCTTTATTTAACACCATCATCTGCTTTCAGGG		intergenic							293.133	135.88	8.22866	7.06921	293.695	292.623	284.862	302.262	307.825	277.531	150	132.618	128.298	137.864	116.433	150.067	8.1836	8.32749	8.25278	8.21429	8.279	8.11479	7.0942	7.10442	7.05781	7.13353
ASHGA5P027557	0.00636755	0.0187272	2.69125	up	noncoding	ENST00000552154	RP11-554D14.7	GENCODE	452	chr12	-	108226634	108228807		TTCTGAGGTGGTAATGAATTCAAAACCCTTCTGTTCCTACTCTCATATTAAAGGTTCAAA		intergenic							178.151	80.9837	7.48504	6.05676	209.32	163.908	143.028	190.945	168.154	193.55	52.2313	21.5811	67.4819	45.0109	153.602	145.995	7.68489	7.48937	7.25428	7.52426	7.37829	7.57915	5.57212	4.6333	6.15484	5.59457
ASHGA5P056942	0.00684877	0.0199029	2.6641	up	noncoding	TCONS_00010755	XLOC_004495	LincRNAs identified by Cabili et al	498	chr5	+	102001933	102058026		GTTTCAAAAGACATATTCCTTGAAGGTAGAATCACTGTCAGCAGAGTCCTTGCCAGGAAC		intergenic							96.3902	42.9291	6.57623	5.16258	116.62	80.4854	76.9329	111.97	94.0259	98.3073	33.9675	11.4504	17.2775	44.4348	78.7166	71.728	6.82502	6.4566	6.35348	6.72841	6.51445	6.57938	4.93636	3.82537	4.22984	5.57689
ASHGA5P027366	0.000128649	0.000642437	2.04625	up	noncoding	ENST00000554476	RP11-545N8.3	GENCODE	325	chr12	-	57540272	57541312		ACCTCCTGGGATCTTTCTTTTCATCACAAGAACCAAATAAAGAAACTTGAAGATCTTCTA		intronic antisense	NM_002332	LRP1	prolow-density lipoprotein receptor-related protein 1 precursor	+	57522281	57607125	64.414	31.0929	5.98574	4.95276	77.1511	68.6127	63.0207	58.4066	59.2164	60.0765	24.7777	25.8427	27.1377	24.8866	46.0885	37.8242	6.22245	6.22931	6.0651	5.72842	5.82837	5.8408	4.46436	4.87043	4.87486	4.78141
ASHGA5P030631	0.00156835	0.00562503	2.34056	up	noncoding	ENST00000562681	RP11-592N21.2	GENCODE	698	chr15	+	71634662	71640810		ATATGGAAGCTCAGAATTGTCAACACTCCCTCTGCTTTTCCTTTGTCTTCCCTCAGAACA		intron sense-overlapping	NM_024817	THSD4	thrombospondin type-1 domain-containing protein 4 precursor	+	71433787	72075722	1269.68	653.897	10.3775	9.15069	1397.43	1159.7	1011.42	1375.18	1234.94	1439.44	596.337	356.001	428.333	395.639	1078.85	1068.22	10.497	10.3237	10.0927	10.4829	10.3208	10.5481	9.07667	8.47627	8.75322	8.62072
ASHGA5P042750	6.29028e-08	9.65e-07	3.51708	up	noncoding	ENST00000438217	XX-C2158C12.2	GENCODE	758	chr6	+	171034284	171037576		CAATTTGGAAGAAAACATTTCCATCTGTTAATAAAGAGCAAGGGCCTCTGGTCATAAGTG		intergenic							251.817	73.6675	7.99991	6.18553	273.809	239.165	260.928	247.517	244.721	244.762	73.7918	83.507	61.9943	98.0074	64.2826	60.4219	8.07914	8.02489	8.12427	7.9106	7.93034	7.9302	6.06169	6.46467	6.0392	6.65836
ASHGA5P042845	2.54086e-07	3.06e-06	2.35699	up	noncoding	TCONS_00019182	XLOC_009017	LincRNAs identified by Cabili et al	1343	chr11	+	356461	358128		AACTGAGTGAACTCCCACAATTTGAGCAACACCTCATTCTACATCCTAACCCAAAGTGTG		intergenic							164.771	70.3136	7.37127	6.13432	156.616	160.51	137.888	196.285	185.253	152.072	76.2361	67.6918	66.9332	82.2091	57.9158	70.8959	7.25533	7.45677	7.20495	7.56615	7.52073	7.22369	6.11359	6.18272	6.14241	6.41303
ASHGA5P035025	2.04529e-08	3.78e-07	2.05746	up	noncoding	ENST00000413185	AC073283.4	GENCODE	1046	chr2	-	47558518	47572128		AAAGGTGATTTAGGTGACTTATCAACTTTTCATGAGTACAGATGAAGAACTCTTCTAGGG		bidirectional	ENST00000405271	EPCAM	epithelial cell adhesion molecule [Source:HGNC Symbol;Acc:11529]	+	47572296	47614039	307.636	155.025	8.29969	7.25883	303.479	294.175	302.199	297.686	310.385	337.89	157.095	162.897	172.134	147.73	144.298	145.996	8.23191	8.33671	8.34256	8.1895	8.29077	8.40671	7.16094	7.39297	7.4697	7.23086
ASHGA5P015290	3.16438e-05	0.000189545	2.85919	up	noncoding	ENST00000418874	AP006748.1	GENCODE	346	chr21	-	42948061	42953246		TGTCTCATCTGCACCTGGGCACGTGGTCATGTTGGATAACCCACGTGGCAGGAACTAAGG		intergenic							67.0336	23.4368	6.04363	4.52803	76.1038	75.2501	56.7059	71.6541	62.9294	59.5585	29.6792	11.194	32.5501	15.3587	25.5645	26.2745	6.1998	6.35903	5.91036	6.04705	5.91962	5.82594	4.73682	3.79562	5.13641	4.14061
ASHGA5P000495	0.0217912	0.0529778	2.4029	up	noncoding	chr7:149967450-150001750-	chr7:149967450-150001750	LincRNAs identified by Khalil et al	34300	chr7	-	150336517	150370817		ATAATTAAGAATTCAGGAGATGTTTAACTTCAAGCTCTCCCTCACTATTTAAACTCCCCA		intergenic							1365.78	698.229	10.3911	9.1263	517.121	1438.58	1327.28	1688.55	1447.37	1775.79	458.363	318.663	482.252	316.793	1406.5	1206.81	9.00874	10.6413	10.4955	10.7825	10.5537	10.8648	8.6956	8.32249	8.92233	8.30229
ASHGA5P043579	7.4e-12	1e-09	4.7158	up	noncoding	ENST00000472494	HOTTIP	GENCODE	2285	chr7	+	27240055	27242441		GGGGACTGAATTCTTGAGATTTATGGTGCACCTTATTGATCAAATTTATCTGGACTTTTT	100316868	bidirectional	NM_000522	HOXA13	homeobox protein Hox-A13	-	27236498	27239725	1400.57	321.848	10.5294	8.29187	1514.17	1444.01	1475.27	1429.96	1310.79	1229.25	340.446	338.017	317.847	313.572	310.366	310.837	10.6085	10.6458	10.6519	10.5411	10.4151	10.3139	8.26811	8.40815	8.33117	8.28991
ASHGA5P041178	0.00120337	0.00448814	2.46826	up	noncoding	TCONS_00014791	XLOC_006867	LincRNAs identified by Cabili et al	2280	chr8	+	89723723	89727163		CTGTCAATGGCTTCACTGGATTGCTAGTCTTCCTATTAAAAGCGGCAATTTATTCTTCCA		intergenic							73.7308	31.4137	6.17537	4.87188	55.344	77.9403	75.2339	97.848	66.9312	69.0872	52.0557	19.9085	21.7452	12.6914	37.3543	44.7268	5.73958	6.40892	6.32173	6.52743	6.00692	6.04765	5.56772	4.5259	4.55725	3.90266
ASHGA5P031872	4.72768e-08	7.66e-07	2.14108	up	noncoding	ENST00000571975	RP11-96D1.10	GENCODE	3022	chr16	+	68258615	68261637		TTGGGCATCATATGGCTAATCACTCAGAGGTCACTAATCACTCTCCCTTTTCTTGTTTTT		exon sense-overlapping	NM_004555	NFATC3	nuclear factor of activated T-cells, cytoplasmic 3 isoform 2	+	68119268	68263162	3232.5	1718.14	11.7578	10.6595	3532.74	3324.65	3320.8	3413.21	2951.22	2852.39	1942.8	1731.85	1742.21	1771.81	1527.79	1592.36	11.864	11.8557	11.8406	11.8226	11.5982	11.5656	10.7733	10.7041	10.7267	10.7405
ASHGA5P031872	4.72768e-08	7.66e-07	2.14108	up	noncoding	ENST00000571975	RP11-96D1.10	GENCODE	3022	chr16	+	68258615	68261637		TTGGGCATCATATGGCTAATCACTCAGAGGTCACTAATCACTCTCCCTTTTCTTGTTTTT		exon sense-overlapping	NM_173163	NFATC3	nuclear factor of activated T-cells, cytoplasmic 3 isoform 3	+	68119268	68263162	3232.5	1718.14	11.7578	10.6595	3532.74	3324.65	3320.8	3413.21	2951.22	2852.39	1942.8	1731.85	1742.21	1771.81	1527.79	1592.36	11.864	11.8557	11.8406	11.8226	11.5982	11.5656	10.7733	10.7041	10.7267	10.7405
ASHGA5P031872	4.72768e-08	7.66e-07	2.14108	up	noncoding	ENST00000571975	RP11-96D1.10	GENCODE	3022	chr16	+	68258615	68261637		TTGGGCATCATATGGCTAATCACTCAGAGGTCACTAATCACTCTCCCTTTTCTTGTTTTT		exon sense-overlapping	NM_173165	NFATC3	nuclear factor of activated T-cells, cytoplasmic 3 isoform 1	+	68119268	68263162	3232.5	1718.14	11.7578	10.6595	3532.74	3324.65	3320.8	3413.21	2951.22	2852.39	1942.8	1731.85	1742.21	1771.81	1527.79	1592.36	11.864	11.8557	11.8406	11.8226	11.5982	11.5656	10.7733	10.7041	10.7267	10.7405
ASHGA5P015671	2.1854e-09	6e-08	7.83923	up	noncoding	ENST00000422438	RP11-431J24.2	GENCODE	392	chrX	-	16171063	16175952		CCTCCATCAAATATTCCTGAAAACAGAGTCAAGTTATATTTCTAAAGTACTAGCGTCTGC		natural antisense	NM_005314	GRPR	gastrin-releasing peptide receptor	+	16141423	16171641	44.3127	5.51194	5.42555	2.45484	38.9849	44.0098	42.8791	53.7714	51.7926	34.4386	5	5	5	5	5	8.07167	5.22142	5.57989	5.49823	5.60716	5.6131	5.03352	2.32266	2.37541	2.33631	2.3572
ASHGA5P055706	0.000131043	0.000651808	2.33512	up	noncoding	ENST00000567788	RP11-474D1.3	GENCODE	4592	chr12	-	130517998	130529602		TTCCCTGTATCTAAATTTTAGCAAGTGAGAGAATGCCTCAGTCCCCTGTATCTGAATTTT		intergenic							571	272.873	9.20351	7.98002	613.531	537.137	543.556	576.537	570.459	584.78	258.917	170.855	189.112	212.662	412.937	392.754	9.26046	9.20072	9.18564	9.17999	9.17955	9.21474	7.877	7.45759	7.60337	7.74902
ASHGA5P030853	0.00355856	0.011388	2.03116	up	noncoding	TCONS_00006203	XLOC_002798	LincRNAs identified by Cabili et al	682	chr3	+	126011602	126013479		AGTCCAAAGGGTGGCTCGAGTAATTTTTTAACTGAGCACTTTTCTCTGCTTGCAGGCTGA		intergenic							29.0417	14.5909	4.81172	3.78942	28.9712	25.5911	28.985	31.8304	32.7164	26.156	14.4446	5.62832	11.4744	8.27965	20.0783	27.6403	4.79579	4.80333	4.92594	4.80678	4.91842	4.62005	3.66212	2.99019	3.64587	3.35401
ASHGA5P028586	7.6366e-09	1.68e-07	2.15824	up	noncoding	ENST00000447389	BX571672.2	GENCODE	1410	chr1	-	143188794	143196803	ENST00000354752, ENST00000458155, NM_147195	CCAAGTCATCATTGATACTTTAGTAAAGGTTAGTAAAGGTCATCGAAGGCTTATTTGCAT		intergenic							148.775	69.1693	7.22852	6.11866	140.992	153.636	140.489	141.85	162.348	153.333	70.729	71.2999	62.383	63.9162	75.8094	70.8783	7.09933	7.3933	7.23006	7.08903	7.32516	7.23427	6.00177	6.25142	6.04853	6.06779
ASHGA5P019729	1.5186e-06	1.3942e-05	2.02341	up	noncoding	ENST00000502082	RP11-382A18.1	GENCODE	1420	chr8	-	128302061	128494384		TTAAAAAAAGCTTTGTGCTGATGAACATGGTCACCTTGAAAGGTGTGTTGAATATGGCAG		intronic antisense	NM_001159542	POU5F1B	putative POU domain, class 5, transcription factor 1B	+	128427856	128429441	71.4018	34.339	6.14245	5.12566	81.7274	68.8692	67.6769	67.6285	76.1201	66.3887	39.1306	33.0019	34.1805	39.7934	30.8537	29.074	6.30518	6.23489	6.16489	5.961	6.20028	5.98846	5.14506	5.19949	5.2047	5.42253
ASHGA5P044186	0.00722134	0.0207996	2.05912	up	noncoding	ENST00000520023	EXTL3-AS1	GENCODE	780	chr8	-	28555919	28558981		GTAACTTAACACATTGCTGCCCTTAACTTTGACTTACTTGCTTTTAAAGATGATGAAGCT		intronic antisense	ENST00000523149	EXTL3	exostoses (multiple)-like 3 [Source:HGNC Symbol;Acc:3518]	+	28480245	28608420	221.557	122.557	7.80156	6.75953	277.407	208.758	217.472	213.822	186.156	225.726	161.084	53.8319	79.3034	66.3673	168.345	206.407	8.10097	7.82711	7.8586	7.68968	7.52821	7.80477	7.19644	5.86427	6.37415	6.12026
ASHGA5P044186	0.00722134	0.0207996	2.05912	up	noncoding	ENST00000520023	EXTL3-AS1	GENCODE	780	chr8	-	28555919	28558981		GTAACTTAACACATTGCTGCCCTTAACTTTGACTTACTTGCTTTTAAAGATGATGAAGCT		natural antisense	ENST00000220562	EXTL3	exostoses (multiple)-like 3 [Source:HGNC Symbol;Acc:3518]	+	28558843	28611204	221.557	122.557	7.80156	6.75953	277.407	208.758	217.472	213.822	186.156	225.726	161.084	53.8319	79.3034	66.3673	168.345	206.407	8.10097	7.82711	7.8586	7.68968	7.52821	7.80477	7.19644	5.86427	6.37415	6.12026
ASHGA5P027495	7.38487e-05	0.000395693	2.84991	up	noncoding	ENST00000550111	RP11-1105G2.4	GENCODE	493	chr12	-	94665925	94670971		TTTTGTTCTGGTCTCAACCAAATGATTAAAACTCCGAATCAGTGGAATCTGAACTCTGAG		intronic antisense	NM_005761	PLXNC1	plexin-C1 precursor	+	94542498	94701451	28.3652	9.50074	4.77712	3.2662	29.1579	29.9168	27.4301	28.2937	28.0915	27.3015	11.924	5.82278	10.6263	15.1092	5.27978	8.24229	4.80465	5.01741	4.84871	4.62385	4.67923	4.68885	3.37376	3.03354	3.54568	4.12213
ASHGA5P040728	0.0026488	0.00881128	2.23905	up	noncoding	CA425896		LincRNAs identified by Khalil et al	646	chr13	+	104117045	104185328		GTTTTGCAAAGAAGCCTCATCATGGACATCTTTCACTGGCCCATTGGGATGCTGTTAAAG		intergenic							121.783	60.2702	6.92768	5.76479	142.692	112.657	102.908	117.758	120.586	134.096	71.6934	26.3505	38.7451	34.2702	97.6253	92.9365	7.11841	6.94397	6.7799	6.80524	6.88598	7.03257	6.02271	4.89462	5.37695	5.21075
ASHGA5P039565	0.00114489	0.00430296	2.89398	up	noncoding	uc003ice.3	BC035733	UCSC_knowngene	1511	chr4	-	119585242	119605621		TGCCTCATTCCAGAAGGTCTTCAAGAAGAAAATGTTGTGGTGATAACAAACATAACTGAT		bidirectional	NM_020961	METTL14	methyltransferase-like protein 14	+	119606573	119632077	66.686	25.6978	6.04313	4.51007	68.546	67.9363	68.7999	66.8948	68.6956	59.2436	21.0625	23.9723	61.9296	17.679	15.4231	14.1203	6.04765	6.2137	6.18717	5.94235	6.04793	5.81998	4.21436	4.77112	6.03748	4.31706
ASHGA5P043292	0.0359096	0.0805768	2.07505	up	noncoding	ENST00000421965	AC006159.4	GENCODE	692	chr7	-	116203647	116211288		CTTTAAATCCACTCACACCCAACTTTTAAACAAAAAGTAGCAGTATATCCTACACACGAT		intergenic							765.014	399.844	9.49338	8.44024	339.959	366.876	903.697	992.45	911.809	1075.29	252.707	203.12	397.053	226.732	657.87	661.584	8.40081	8.65282	9.92583	9.99108	9.8724	10.1173	7.84385	7.70274	8.64678	7.83774
ASHGA5P022756	0.00978136	0.0269113	2.29805	up	noncoding	ENST00000562241	RP11-989E6.3	GENCODE	328	chr16	+	32897777	32898850	ENST00000569527	AGCTCTTCAGGGTCTTCTCTGGCCCAGCCTTTGACTGAAGCTGGTCTGGAGACAGGGGCG		intergenic							13553.6	7601.59	13.7736	12.5731	7046.7	13960	14604.1	15153.9	14655.8	15900.8	4617.25	4176.97	6476.56	3630.18	12482.1	14226.5	12.8753	13.909	13.9577	13.9719	13.8926	14.0348	12.019	11.9553	12.5945	11.765
ASHGA5P000218	0.000644789	0.00261858	2.63252	up	noncoding	chr11:8260275-8275625+	chr11:8260275-8275625	LincRNAs identified by Khalil et al	15350	chr11	+	8303699	8319049		GCATTATCACCCCCATCCATTCTTCCTAATCTAAAGAAGAGAAGGCCAAAGTGGACAACA		intergenic							2502.68	1117.63	11.3415	9.94509	1579.61	2384.59	2254.59	2440.34	3223.1	3133.84	1157.95	634.78	785.019	720.238	1634.96	1772.81	10.6664	11.3721	11.2701	11.3196	11.7242	11.6969	10.0276	9.29298	9.61242	9.47194
ASHGA5P027619	0.00361094	0.011523	2.13069	up	noncoding	BG925695		LincRNAs identified by Khalil et al	461	chrX	-	43134151	43134491		TCATGGTTCTTCAGTGTCAAATGACTTTCCCCTCATTTCTGGAATCCATACGTAGGCATA		intergenic							316.44	169.364	8.3303	7.23897	390.454	289.093	289.906	310.976	272.159	346.052	233.363	99.3914	88.945	94.8801	232.11	267.497	8.60419	8.30975	8.27643	8.25695	8.09222	8.44224	7.73185	6.70289	6.5464	6.61504
ASHGA5P022041	0.00286492	0.0094446	2.27162	up	noncoding	ENST00000553197	RP11-121G22.3	GENCODE	875	chr12	+	81672979	81706068	ENST00000547762, ENST00000549161, ENST00000550302, ENST00000552534	CATTTCTGAGGTCAGAGGCAGTGCAGCTTGTGTTACAACTCAAAAGAGTAATACTCTGAA		intronic antisense	NM_001220473	PPFIA2	liprin-alpha-2 isoform b	-	81652044	82152474	27.9709	12.3144	4.7402	3.55648	31.1777	29.9672	24.8404	34.3481	22.6654	24.8266	18.0935	18.2873	6.39213	14.6431	9.44087	7.02969	4.89974	5.0206	4.70731	4.92495	4.34896	4.53965	3.99091	4.41593	2.83793	4.08131
ASHGA5P022041	0.00286492	0.0094446	2.27162	up	noncoding	ENST00000553197	RP11-121G22.3	GENCODE	875	chr12	+	81672979	81706068	ENST00000547762, ENST00000549161, ENST00000550302, ENST00000552534	CATTTCTGAGGTCAGAGGCAGTGCAGCTTGTGTTACAACTCAAAAGAGTAATACTCTGAA		intronic antisense	NM_001220474	PPFIA2	liprin-alpha-2 isoform c	-	81652044	82152474	27.9709	12.3144	4.7402	3.55648	31.1777	29.9672	24.8404	34.3481	22.6654	24.8266	18.0935	18.2873	6.39213	14.6431	9.44087	7.02969	4.89974	5.0206	4.70731	4.92495	4.34896	4.53965	3.99091	4.41593	2.83793	4.08131
ASHGA5P022041	0.00286492	0.0094446	2.27162	up	noncoding	ENST00000553197	RP11-121G22.3	GENCODE	875	chr12	+	81672979	81706068	ENST00000547762, ENST00000549161, ENST00000550302, ENST00000552534	CATTTCTGAGGTCAGAGGCAGTGCAGCTTGTGTTACAACTCAAAAGAGTAATACTCTGAA		intronic antisense	NM_001220475	PPFIA2	liprin-alpha-2 isoform d	-	81652044	82152286	27.9709	12.3144	4.7402	3.55648	31.1777	29.9672	24.8404	34.3481	22.6654	24.8266	18.0935	18.2873	6.39213	14.6431	9.44087	7.02969	4.89974	5.0206	4.70731	4.92495	4.34896	4.53965	3.99091	4.41593	2.83793	4.08131
ASHGA5P022041	0.00286492	0.0094446	2.27162	up	noncoding	ENST00000553197	RP11-121G22.3	GENCODE	875	chr12	+	81672979	81706068	ENST00000547762, ENST00000549161, ENST00000550302, ENST00000552534	CATTTCTGAGGTCAGAGGCAGTGCAGCTTGTGTTACAACTCAAAAGAGTAATACTCTGAA		intronic antisense	NM_001220476	PPFIA2	liprin-alpha-2 isoform e	-	81652044	82152286	27.9709	12.3144	4.7402	3.55648	31.1777	29.9672	24.8404	34.3481	22.6654	24.8266	18.0935	18.2873	6.39213	14.6431	9.44087	7.02969	4.89974	5.0206	4.70731	4.92495	4.34896	4.53965	3.99091	4.41593	2.83793	4.08131
ASHGA5P022041	0.00286492	0.0094446	2.27162	up	noncoding	ENST00000553197	RP11-121G22.3	GENCODE	875	chr12	+	81672979	81706068	ENST00000547762, ENST00000549161, ENST00000550302, ENST00000552534	CATTTCTGAGGTCAGAGGCAGTGCAGCTTGTGTTACAACTCAAAAGAGTAATACTCTGAA		intronic antisense	NM_001220477	PPFIA2	liprin-alpha-2 isoform f	-	81652044	81992150	27.9709	12.3144	4.7402	3.55648	31.1777	29.9672	24.8404	34.3481	22.6654	24.8266	18.0935	18.2873	6.39213	14.6431	9.44087	7.02969	4.89974	5.0206	4.70731	4.92495	4.34896	4.53965	3.99091	4.41593	2.83793	4.08131
ASHGA5P022041	0.00286492	0.0094446	2.27162	up	noncoding	ENST00000553197	RP11-121G22.3	GENCODE	875	chr12	+	81672979	81706068	ENST00000547762, ENST00000549161, ENST00000550302, ENST00000552534	CATTTCTGAGGTCAGAGGCAGTGCAGCTTGTGTTACAACTCAAAAGAGTAATACTCTGAA		intronic antisense	NM_001220478	PPFIA2	liprin-alpha-2 isoform g	-	81652044	81992150	27.9709	12.3144	4.7402	3.55648	31.1777	29.9672	24.8404	34.3481	22.6654	24.8266	18.0935	18.2873	6.39213	14.6431	9.44087	7.02969	4.89974	5.0206	4.70731	4.92495	4.34896	4.53965	3.99091	4.41593	2.83793	4.08131
ASHGA5P022041	0.00286492	0.0094446	2.27162	up	noncoding	ENST00000553197	RP11-121G22.3	GENCODE	875	chr12	+	81672979	81706068	ENST00000547762, ENST00000549161, ENST00000550302, ENST00000552534	CATTTCTGAGGTCAGAGGCAGTGCAGCTTGTGTTACAACTCAAAAGAGTAATACTCTGAA		intronic antisense	NM_001220479	PPFIA2	liprin-alpha-2 isoform h	-	81652044	81763193	27.9709	12.3144	4.7402	3.55648	31.1777	29.9672	24.8404	34.3481	22.6654	24.8266	18.0935	18.2873	6.39213	14.6431	9.44087	7.02969	4.89974	5.0206	4.70731	4.92495	4.34896	4.53965	3.99091	4.41593	2.83793	4.08131
ASHGA5P022041	0.00286492	0.0094446	2.27162	up	noncoding	ENST00000553197	RP11-121G22.3	GENCODE	875	chr12	+	81672979	81706068	ENST00000547762, ENST00000549161, ENST00000550302, ENST00000552534	CATTTCTGAGGTCAGAGGCAGTGCAGCTTGTGTTACAACTCAAAAGAGTAATACTCTGAA		intronic antisense	NM_001220480	PPFIA2	liprin-alpha-2 isoform i	-	81652044	81763193	27.9709	12.3144	4.7402	3.55648	31.1777	29.9672	24.8404	34.3481	22.6654	24.8266	18.0935	18.2873	6.39213	14.6431	9.44087	7.02969	4.89974	5.0206	4.70731	4.92495	4.34896	4.53965	3.99091	4.41593	2.83793	4.08131
ASHGA5P022041	0.00286492	0.0094446	2.27162	up	noncoding	ENST00000553197	RP11-121G22.3	GENCODE	875	chr12	+	81672979	81706068	ENST00000547762, ENST00000549161, ENST00000550302, ENST00000552534	CATTTCTGAGGTCAGAGGCAGTGCAGCTTGTGTTACAACTCAAAAGAGTAATACTCTGAA		intronic antisense	NM_003625	PPFIA2	liprin-alpha-2 isoform a	-	81652044	82153109	27.9709	12.3144	4.7402	3.55648	31.1777	29.9672	24.8404	34.3481	22.6654	24.8266	18.0935	18.2873	6.39213	14.6431	9.44087	7.02969	4.89974	5.0206	4.70731	4.92495	4.34896	4.53965	3.99091	4.41593	2.83793	4.08131
ASHGA5P027194	1.23123e-06	1.1679e-05	3.45995	up	noncoding	ENST00000550874	RP11-630C16.2	GENCODE	499	chr12	-	42223699	42326394		GGGCAGCGGCGTTTGAACGTTGAGCAAAGCCTTTCCATTCACCTGTAAAATAGAATCAAA		intergenic							116.466	34.375	6.86652	5.07577	103.864	116.003	113.666	133.063	108.48	123.72	55.48	18.9022	31.512	27.2051	32.9659	40.1849	6.66028	6.98465	6.92233	6.98685	6.72789	6.91711	5.65721	4.45951	5.09149	4.90378
ASHGA5P035122	0.00246277	0.00829121	2.21532	up	noncoding	ENST00000437233	AC084149.2	GENCODE	284	chr2	-	77879538	77881794		CATTTCTGATGGCTTTTATCCATCCTGCCCAAATAAAATAAACAAATTACCCTGCTACTT		intergenic							515.114	273.219	9.05552	7.90801	527.219	509.63	479.545	538.458	512.79	523.043	255.17	143.962	148.429	190.678	446.643	454.433	9.03909	9.12985	9.01131	9.07884	9.02548	9.04857	7.85732	7.22037	7.25875	7.59498
ASHGA5P056305	0.00734057	0.0211061	2.17507	up	noncoding	TCONS_00002077	XLOC_000266	LincRNAs identified by Cabili et al	244	chr1	+	79775370	79871942	TCONS_00002078, TCONS_00002079	TCTCCTAGGACATCCTGGGAGAAACTGTGACTGCTGGTGATTTTTGCTGTTAAAATAGCC		intergenic							55.3687	27.1959	5.73996	4.6189	67.9636	47.0426	47.6073	51.213	45.286	73.0998	34.4722	16.1207	13.3917	11.2818	39.9575	47.9515	6.03615	5.67897	5.65006	5.53541	5.40504	6.13411	4.95876	4.2573	3.86713	3.75301
ASHGA5P056814	8.4233e-05	0.000444337	6.12286	up	noncoding	TCONS_00008952	XLOC_003811	LincRNAs identified by Cabili et al	254	chr4	+	185882456	185883921		TGACCCTAAGGTTAAACCCTGACTTGGCAATAAAACCTTGAACATCCTGGGATACTTTTG		intergenic							52.2934	8.18763	5.54403	2.92982	39.5572	37.601	40.753	27.014	95.2331	73.6022	5	5.5835	5	5	16.7619	11.7804	5.24158	5.3564	5.42609	4.55909	6.535	6.146	2.32266	2.97991	2.33631	2.3572
ASHGA5P019427	2.0415e-09	5.7e-08	2.49436	up	noncoding	ENST00000483636	RP11-64D22.2	GENCODE	1285	chr3	+	151488247	151502682		CTGGTGTGGATAGCTACACCTGTGAAAATGGTAACAAATTTGCTTTGTTTAATTATGACT		intergenic							168.387	68.1249	7.41262	6.09395	170.437	169.148	174.388	162.797	159.928	173.628	77.4663	59.3631	71.9575	71.024	65.8342	63.1043	7.37829	7.53877	7.54572	7.29074	7.30225	7.41997	6.13828	5.99731	6.23835	6.2081
ASHGA5P022576	8.18346e-07	8.24e-06	2.01019	up	noncoding	ENST00000559029	RP11-279F6.1	GENCODE	309	chr15	+	69845054	69856009		AGAGGCCAGCACGCACAGTGACTTAATCCAAGAAGATGGAATAAAAAGGCCTACCTCATT		intergenic							54.5628	26.024	5.74273	4.7354	55.9053	51.2367	58.6547	60.1753	55.7685	45.6364	26.6388	21.0412	23.6677	27.9187	26.7586	30.1193	5.75561	5.80158	5.95841	5.77367	5.72741	5.43973	4.57314	4.59968	4.68648	4.93556
ASHGA5P026603	0.0226311	0.054821	2.11493	up	noncoding	ENST00000530001	CTD-2313N18.8	pseudogene	230	chr11	+	71567322	71574699	ENST00000528518, NM_001037804	AAATGTAGAAGGTGGTGGATACTTGAGCCCTATCCAACTCCGGTTCCCAAAGGAAAATCT									115.535	63.0632	6.81974	5.73913	68.6334	120.7	101.08	127.881	129.382	145.537	77.977	22.2345	31.7268	31.3259	115.749	99.366	6.05021	7.04245	6.75544	6.92902	6.98959	7.1517	6.14827	4.67077	5.10085	5.09387
ASHGA5P030606	0.00688919	0.0199825	2.80933	up	noncoding	ENST00000559904	RP11-798K3.4	GENCODE	423	chr15	+	67212148	67224093		TAAGTTCAAGGTCTCTTGGGTCAGCTTTTGGATCCACTGTTCCAAAGGGACAGGTTCTTA		intergenic							29.9128	12.3269	4.81069	3.32047	37.3251	29.9087	22.9773	29.5138	20.124	39.6282	14.2141	5	5.3641	5	22.7015	21.6818	5.16044	5.01649	4.59718	4.68711	4.16557	5.23735	3.64158	2.37541	2.63561	2.3572
ASHGA5P030828	8.60084e-06	6.1647e-05	2.05851	up	noncoding	TCONS_00008433	XLOC_003880	LincRNAs identified by Cabili et al	261	chr4	-	9682415	9693365	ENST00000519726, NR_040091, NR_040092, TCONS_00006099	CTGCCACCCAGGCCAGAGTGCAGTTGACGCAGGGCAGGGGAGCCCCGAAATGGAGCATAG		intergenic							120.477	59.1104	6.916	5.8744	125.721	119.94	113.828	137.152	119.104	107.116	50.0232	50.637	47.3216	57.7187	76.8617	72.1005	6.93106	7.03246	6.92442	7.03436	6.86829	6.7054	5.50883	5.77304	5.6553	5.9252
ASHGA5P023528	0.00628285	0.0185296	4.16378	up	noncoding	ENST00000583106	RP11-671C19.1	GENCODE	1465	chr18	-	75683459	75694795		GAGCAGCCAGAAGGAGAGTGCATGAGATTATATAAAGACTCAGAGAAGAGATACAGCTCC		intergenic							33.3354	13.7004	4.9786	2.9207	27.5475	35.8296	22.6962	28.217	39.8841	45.8381	5	5	5	5	57.2021	5	4.72159	5.2853	4.57778	4.62022	5.21992	5.44677	2.32266	2.37541	2.33631	2.3572
ASHGA5P057183	0.00333589	0.0107801	2.27543	up	noncoding	TCONS_00014189	XLOC_006198	LincRNAs identified by Cabili et al	1091	chr7	+	106264517	106269142		TTTTCTAAAGAGGTTCCAAGCCATCGATACGCATGATCTTCAGCATCCCAGCAGCCATTT		intergenic							93.803	44.3533	6.5355	5.34936	115.62	86.0403	93.9892	78.4524	82.0912	106.625	57.092	65.2404	18.3438	21.6351	54.8528	48.9556	6.81242	6.55794	6.6504	6.18326	6.31082	6.69819	5.69685	6.13021	4.31888	4.59284
ASHGA5P000123	3.63677e-05	0.000214013	2.27547	up	noncoding	BI089392		LincRNAs identified by Khalil et al	895	chr12	+	85736249	86096782		TGCCTGAGCCGTGACTCTGAGAGCTGGAGTACCACTGGACAAGGTCTTTGGTACTTCCTC		intergenic							99.7067	45.26	6.64232	5.45616	108.54	92.8119	96.324	103.626	97.8273	99.1103	79.2107	41.699	34.158	28.2184	43.3864	44.8875	6.72236	6.66861	6.68484	6.61167	6.57551	6.59096	6.17225	5.51554	5.20335	4.94972
ASHGA5P020313	0	0	60.2783	up	noncoding	ENST00000511431	RP11-608O21.1	GENCODE	889	chr4	+	19457058	19911315		CTTTGTATCCAAGGATCTATAGCCAAGAAATTTGGAGCTCAGTTTCAAACAAGAAATCTT		intergenic							298.61	5	8.25478	2.34122	332.856	303.713	294.437	296.227	270.646	293.779	5	5	5	5	5	5	8.3695	8.38484	8.30191	8.18217	8.0859	8.20438	2.32266	2.37541	2.33631	2.3572
ASHGA5P045136	0.00563985	0.016903	2.67377	up	noncoding	TCONS_00002076	XLOC_000266	LincRNAs identified by Cabili et al	496	chr1	+	79735991	79775346	TCONS_00001003	AAAGGTTCAAATAGAAAAGCAGCATGGTGATGGGGCTGACTGTTCCAGAATTGATGTGCC		intergenic							34.6047	13.8501	5.0482	3.62933	21.8235	32.95	36.0317	44.6537	33.3624	38.8072	5.31322	8.14004	10.5159	6.37389	26.4192	26.3382	4.39204	5.16362	5.24788	5.33193	4.94664	5.20709	2.37022	3.42263	3.53226	3.03896
ASHGA5P029447	0.0061701	0.0182473	2.13738	up	noncoding	uc021rpp.1	AV30S1	UCSC_knowngene	277	chr14	+	22509128	22509405		AAAGAAGGAAAGCTTTCTGCACATCACAGCCCCTAAACCTGAAGACTCAGCCACTTATCT		intergenic							785.431	442.411	9.66643	8.57058	895.426	726.787	672.467	790.021	748.279	879.606	539.668	190.869	246.349	279.174	684.426	713.977	9.82317	9.63803	9.49235	9.64835	9.57072	9.82594	8.92919	7.61443	7.97954	8.126
ASHGA5P046613	0.000278145	0.0012527	2.27779	up	noncoding	ENST00000445990	LL0XNC01-250H12.3	GENCODE	632	chrX	+	102752450	102755245		TGAAAGACTCTATGATGTTGAAATTGCACAGAGGGCTGACCTCAAAGAAGGTCACACCCA		natural antisense	NM_080879	RAB40A	ras-related protein Rab-40A	-	102754680	102774417	35.653	15.2142	5.1083	3.92066	36.501	31.7238	32.5415	32.1952	40.5025	40.4536	14.2851	22.2173	11.9358	16.0696	17.5528	9.22452	5.12583	5.10416	5.08938	4.8245	5.23994	5.26596	3.64782	4.66975	3.70777	4.19946
ASHGA5P045101	0.00102383	0.0039041	2.6255	up	noncoding	ENST00000416242	RP11-143M1.4	GENCODE	413	chr9	-	112715	113754	TCONS_00002981	GCGCACGCCTGACCGGAGCACCCCGCTTCACGGGGGCGTTCTGCGCGTCCTTCCTCCCCG		intergenic							5890.56	2945.51	12.6334	11.2408	6404.87	5662.54	5665.17	5911.26	6012.15	5687.35	2437.35	1993.8	1520.1	1594.6	5361.25	4765.94	12.7324	12.6363	12.6086	12.6156	12.6296	12.5779	11.098	10.8985	10.5298	10.5943
ASHGA5P014487	5.35913e-08	8.51e-07	2.01047	up	noncoding	uc010beg.1	HMGN2P46	UCSC_knowngene	1330	chr15	+	45803333	45848335		ATGAAAGAAGATGAGTCTGGAAGTGTTAGTTGCAAAGATATGCATTTACTTCTCTGGCTA	283651	natural antisense	NM_013309	SLC30A4	zinc transporter 4	-	45774679	45815002	163.166	82.0555	7.36512	6.35758	167.166	157.351	173.776	168.589	155.294	156.821	81.2528	80.9566	90.2344	74.8141	88.4157	76.6596	7.35173	7.42692	7.54107	7.34226	7.25827	7.27045	6.21024	6.4247	6.56647	6.28344
ASHGA5P030754	3.6205e-09	9e-08	2.06757	up	noncoding	ENST00000558221	CTD-3094K11.1	GENCODE	402	chr15	+	91382953	91384608		CTATCGTCCTTCTAAAAGACACTTCAAAAAGAGGCAAAATCATGCCTTCCATACATATAT		intergenic							864.512	449.173	9.8145	8.76656	934.051	884.136	881.317	872.226	839.204	776.137	485.855	439.349	463.214	441.291	416.507	448.82	9.89407	9.92616	9.88862	9.79752	9.75008	9.63053	8.77959	8.77169	8.86744	8.78003
ASHGA5P032518	2.23e-11	1e-09	3.48528	up	noncoding	TCONS_00029024	XLOC_013947	LincRNAs identified by Cabili et al	1182	chr21	+	42953358	42954625		TAAGACTGTATCATTTTTGCAAGACACAAAGCAAGCACAGCTGGATGGCATGTGCCAGCT		intergenic							122.446	34.4648	6.94018	5.13891	136.397	112.588	125.123	129.516	113.958	117.094	36.3663	32.844	35.827	32.1076	33.8757	35.7684	7.05152	6.94264	7.06265	6.94788	6.80209	6.83432	5.03651	5.19235	5.27247	5.12419
ASHGA5P057432	0.0012967	0.00477969	2.03089	up	noncoding	TCONS_00017287	XLOC_008109	LincRNAs identified by Cabili et al	578	chrX	-	6685656	6701527		CCCGCCAAAGGAGCCCACTCCATTATGAAAAAGAACTTCAAGCAAATTTGAATCTTTCTT		intergenic							232.423	119.116	7.85365	6.83153	166.519	177.546	220.277	242.543	295.95	291.704	93.4096	97.5456	143.222	74.3405	130.293	175.887	7.34557	7.60403	7.87825	7.88161	8.21863	8.1938	6.41727	6.67592	7.21341	6.27324
ASHGA5P057022	1.19051e-08	2.42e-07	2.8523	up	noncoding	TCONS_00012030	XLOC_005561	LincRNAs identified by Cabili et al	438	chr6	+	170462473	170466131	TCONS_00012029	TCAAGAAGCCACCAGCCAGCATGGACATGAGGGAAAACAAAACACTCATGGGAAGAAGCG		intergenic							175.684	62.1983	7.47168	5.95955	166.122	173.687	162.893	185.169	201.151	165.082	63.3468	65.0189	47.9702	56.8072	73.1697	66.8769	7.34226	7.57369	7.44305	7.47964	7.64273	7.34871	5.85022	6.12569	5.67369	5.90164
ASHGA5P047742	7.286e-10	2.5e-08	3.6872	up	noncoding	ENST00000437593	RP11-500G22.2	GENCODE	951	chr10	+	123687826	123711480		ATTTTGCAACCTTACCAGAAAGCACTTAGGAAAGTGATGATTCTGATGGAGAAATAAGAA		natural antisense	ENST00000455628	ATE1	arginyltransferase 1 [Source:HGNC Symbol;Acc:782]	-	123662031	123687977	345.739	97.1266	8.47041	6.58788	383.299	338.401	360.419	363.442	311.932	316.941	120.154	97.9114	96.9768	93.2777	93.3236	81.1157	8.57846	8.53912	8.60014	8.49305	8.29921	8.31247	6.77276	6.68287	6.66228	6.58769
ASHGA5P047742	7.286e-10	2.5e-08	3.6872	up	noncoding	ENST00000437593	RP11-500G22.2	GENCODE	951	chr10	+	123687826	123711480		ATTTTGCAACCTTACCAGAAAGCACTTAGGAAAGTGATGATTCTGATGGAGAAATAAGAA		natural antisense	ENST00000535655	ATE1	arginyltransferase 1 [Source:HGNC Symbol;Acc:782]	-	123502455	123688316	345.739	97.1266	8.47041	6.58788	383.299	338.401	360.419	363.442	311.932	316.941	120.154	97.9114	96.9768	93.2777	93.3236	81.1157	8.57846	8.53912	8.60014	8.49305	8.29921	8.31247	6.77276	6.68287	6.66228	6.58769
ASHGA5P047742	7.286e-10	2.5e-08	3.6872	up	noncoding	ENST00000437593	RP11-500G22.2	GENCODE	951	chr10	+	123687826	123711480		ATTTTGCAACCTTACCAGAAAGCACTTAGGAAAGTGATGATTCTGATGGAGAAATAAGAA		natural antisense	ENST00000540606	ATE1	arginyltransferase 1 [Source:HGNC Symbol;Acc:782]	-	123502816	123687967	345.739	97.1266	8.47041	6.58788	383.299	338.401	360.419	363.442	311.932	316.941	120.154	97.9114	96.9768	93.2777	93.3236	81.1157	8.57846	8.53912	8.60014	8.49305	8.29921	8.31247	6.77276	6.68287	6.66228	6.58769
ASHGA5P022688	5.75834e-05	0.000318491	2.71286	up	noncoding	ENST00000560912	CRNDE	GENCODE	459	chr16	-	54953084	54962724		GGCTGGTCTGCAATTACCTATTTCTTTTAAGAATAAATTTAGTGGGAATATCAGTTCCAG	643911	intergenic							78.6235	29.4243	6.28297	4.84316	83.4611	66.1196	70.135	78.7012	91.1715	82.1529	21.827	17.4379	40.6185	21.5437	31.983	43.1356	6.33626	6.17499	6.2172	6.18889	6.46814	6.31236	4.27227	4.35934	5.44317	4.5861
ASHGA5P056548	8.23564e-08	1.204e-06	3.72322	up	noncoding	TCONS_00006035	XLOC_002675	LincRNAs identified by Cabili et al	464	chr3	+	58419677	58470470		TAACACTTCATGAAGTCATAATGGTGAAGAGGATGGTGACATCCAAGGACAACCACAGGG		intergenic							72.8171	19.0426	6.17269	4.27614	80.1451	67.8885	77.2512	69.0283	75.5928	66.9964	21.6222	11.6926	22.545	22.4651	18.1181	17.8124	6.27891	6.21276	6.35941	5.99327	6.18916	6.00261	4.25781	3.84775	4.61232	4.64298
ASHGA5P058896	0.000110365	0.000561595	5.94397	up	noncoding	uc.39-	uc.39	UCR	356	chr1	-	164023534	164023890		CTGTTAACCCCTTTTAACCCAAACTCACTTGGATTAGCAGTCACAATAGACAGGCCTTGG		intergenic							56.4371	10.931	5.73746	3.16603	37.1424	44.5329	44.7438	52.8487	80.2779	79.0768	13.4115	5	5	5	16.3193	20.8552	5.15307	5.59563	5.56135	5.58095	6.27863	6.2551	3.55131	2.37541	2.33631	2.3572
ASHGA5P051829	0.00489489	0.0149974	2.02662	up	noncoding	NR_024480	LOC100131551	RefSeq	3021	chr3	-	194018988	194030593		TGATTCTTAGGTTCCTATCTCCCTTCGACTGAGGCATCGTTTCCAAATCAGACACTTCTC	100131551	intergenic							240.108	132.63	7.91892	6.89984	275.783	205.197	195.948	283.027	223.767	256.929	159.879	57.2082	83.9396	93.8364	198.068	202.851	8.09104	7.8032	7.71279	8.1092	7.79903	7.99825	7.18525	5.94678	6.45942	6.59872
ASHGA5P027156	0.00777523	0.0221568	2.52818	up	noncoding	ENST00000473753	RP11-967K21.1	GENCODE	739	chr12	-	28316230	28343299		ATGAGTTCCATCTGGAACTTTGTAGGATTGGTCCTAAGAAGATCCCGCCGAATCTCTTCA		intronic antisense	ENST00000536154	CCDC91	coiled-coil domain containing 91 [Source:HGNC Symbol;Acc:24855]	+	28299019	28637043	39.6052	17.7896	5.25652	3.91843	39.3999	32.0459	38.0751	44.4509	33.7614	49.8981	15.7804	5	11.368	11.6705	31.9072	31.0116	5.23693	5.12052	5.32288	5.32371	4.96357	5.57155	3.78915	2.37541	3.63139	3.79395
ASHGA5P027156	0.00777523	0.0221568	2.52818	up	noncoding	ENST00000473753	RP11-967K21.1	GENCODE	739	chr12	-	28316230	28343299		ATGAGTTCCATCTGGAACTTTGTAGGATTGGTCCTAAGAAGATCCCGCCGAATCTCTTCA		intronic antisense	ENST00000538586	CCDC91	coiled-coil domain containing 91 [Source:HGNC Symbol;Acc:24855]	+	28299015	28458727	39.6052	17.7896	5.25652	3.91843	39.3999	32.0459	38.0751	44.4509	33.7614	49.8981	15.7804	5	11.368	11.6705	31.9072	31.0116	5.23693	5.12052	5.32288	5.32371	4.96357	5.57155	3.78915	2.37541	3.63139	3.79395
ASHGA5P027156	0.00777523	0.0221568	2.52818	up	noncoding	ENST00000473753	RP11-967K21.1	GENCODE	739	chr12	-	28316230	28343299		ATGAGTTCCATCTGGAACTTTGTAGGATTGGTCCTAAGAAGATCCCGCCGAATCTCTTCA		intronic antisense	ENST00000540794	CCDC91	coiled-coil domain containing 91 [Source:HGNC Symbol;Acc:24855]	+	28286181	28605460	39.6052	17.7896	5.25652	3.91843	39.3999	32.0459	38.0751	44.4509	33.7614	49.8981	15.7804	5	11.368	11.6705	31.9072	31.0116	5.23693	5.12052	5.32288	5.32371	4.96357	5.57155	3.78915	2.37541	3.63139	3.79395
ASHGA5P056409	8.8e-12	1e-09	8.71359	up	noncoding	TCONS_00004009	XLOC_001835	LincRNAs identified by Cabili et al	403	chr2	+	214032965	214038996		GACAGCCAAGAATGGCAGCAATTGGATATGTGATCTTGGACCTGAGTATGAAGCCAATAT		intergenic							46.0281	5.13386	5.47844	2.35517	46.0907	32.1367	49.6137	46.0541	48.3303	53.9432	5.80317	5	5	5	5	5	5.46275	5.12493	5.71285	5.37543	5.50705	5.68761	2.40639	2.37541	2.33631	2.3572
ASHGA5P052868	6.43719e-08	9.83e-07	17.9551	up	noncoding	ENST00000574601	RP11-551A11.1	GENCODE	686	chr6	-	141956786	141957472		GTCAGCGGTCCAAGAGTCTGCTTAAAATTCAGATTTTTATTAGAGACAAATGAAGAGTTT		intergenic							140.143	8.42822	7.13365	2.96733	162.892	142.204	148.799	142.985	123.311	120.664	10.058	7.45265	5	5	5.65199	17.4066	7.31172	7.27926	7.31398	7.10148	6.91802	6.87744	3.1197	3.32126	2.33631	2.3572
ASHGA5P017330	9.19474e-06	6.5379e-05	2.18145	up	noncoding	NR_038984	LOC100506134	RefSeq	690	chr2	+	166790366	166804831	ENST00000446624	CCACAAAAATTATCTGCTTAGGACACAGAAGTCAATTACACCCAAACCCTGGATGGAATC	100506134	intronic antisense	NM_024753	TTC21B	tetratricopeptide repeat protein 21B	-	166729871	166810348	106.511	47.8817	6.71466	5.58937	96.9114	85.1316	84.8642	104.689	130.847	136.625	43.7499	46.9635	43.1539	59.8731	47.2678	46.2823	6.55728	6.54295	6.49465	6.62815	7.00606	7.05886	5.30684	5.67058	5.52338	5.97617
ASHGA5P014667	1.71865e-05	0.000111853	2.61359	up	noncoding	NR_027428	LOC219347	RefSeq	4059	chr10	-	81805988	81838949		ATATGGAAGAAACTGACACTCCTGTTCTCTGGGAAGAGGCAAGAATCTGCATCAAAGAGC	219347	natural antisense	NM_001270367	C10orf57	transmembrane protein C10orf57 isoform 2	+	81838778	81852307	105.316	40.2432	6.70707	5.32103	123.962	117.879	103.642	111.591	92.4708	82.3536	57.0179	42.4261	37.5823	44.3289	28.3873	31.7167	6.91374	7.00489	6.79286	6.72369	6.49227	6.31494	5.69497	5.54033	5.33623	5.57445
ASHGA5P014667	1.71865e-05	0.000111853	2.61359	up	noncoding	NR_027428	LOC219347	RefSeq	4059	chr10	-	81805988	81838949		ATATGGAAGAAACTGACACTCCTGTTCTCTGGGAAGAGGCAAGAATCTGCATCAAAGAGC	219347	natural antisense	NM_001270368	C10orf57	transmembrane protein C10orf57 isoform 3	+	81838778	81852307	105.316	40.2432	6.70707	5.32103	123.962	117.879	103.642	111.591	92.4708	82.3536	57.0179	42.4261	37.5823	44.3289	28.3873	31.7167	6.91374	7.00489	6.79286	6.72369	6.49227	6.31494	5.69497	5.54033	5.33623	5.57445
ASHGA5P014667	1.71865e-05	0.000111853	2.61359	up	noncoding	NR_027428	LOC219347	RefSeq	4059	chr10	-	81805988	81838949		ATATGGAAGAAACTGACACTCCTGTTCTCTGGGAAGAGGCAAGAATCTGCATCAAAGAGC	219347	natural antisense	NM_001270369	C10orf57	transmembrane protein C10orf57 isoform 3	+	81838778	81852307	105.316	40.2432	6.70707	5.32103	123.962	117.879	103.642	111.591	92.4708	82.3536	57.0179	42.4261	37.5823	44.3289	28.3873	31.7167	6.91374	7.00489	6.79286	6.72369	6.49227	6.31494	5.69497	5.54033	5.33623	5.57445
ASHGA5P014667	1.71865e-05	0.000111853	2.61359	up	noncoding	NR_027428	LOC219347	RefSeq	4059	chr10	-	81805988	81838949		ATATGGAAGAAACTGACACTCCTGTTCTCTGGGAAGAGGCAAGAATCTGCATCAAAGAGC	219347	natural antisense	NM_001270370	C10orf57	transmembrane protein C10orf57 isoform 4	+	81838401	81852307	105.316	40.2432	6.70707	5.32103	123.962	117.879	103.642	111.591	92.4708	82.3536	57.0179	42.4261	37.5823	44.3289	28.3873	31.7167	6.91374	7.00489	6.79286	6.72369	6.49227	6.31494	5.69497	5.54033	5.33623	5.57445
ASHGA5P014667	1.71865e-05	0.000111853	2.61359	up	noncoding	NR_027428	LOC219347	RefSeq	4059	chr10	-	81805988	81838949		ATATGGAAGAAACTGACACTCCTGTTCTCTGGGAAGAGGCAAGAATCTGCATCAAAGAGC	219347	natural antisense	NM_001270371	C10orf57	transmembrane protein C10orf57 isoform 5	+	81838401	81852307	105.316	40.2432	6.70707	5.32103	123.962	117.879	103.642	111.591	92.4708	82.3536	57.0179	42.4261	37.5823	44.3289	28.3873	31.7167	6.91374	7.00489	6.79286	6.72369	6.49227	6.31494	5.69497	5.54033	5.33623	5.57445
ASHGA5P014667	1.71865e-05	0.000111853	2.61359	up	noncoding	NR_027428	LOC219347	RefSeq	4059	chr10	-	81805988	81838949		ATATGGAAGAAACTGACACTCCTGTTCTCTGGGAAGAGGCAAGAATCTGCATCAAAGAGC	219347	natural antisense	NM_001270372	C10orf57	transmembrane protein C10orf57 isoform 6	+	81838401	81852307	105.316	40.2432	6.70707	5.32103	123.962	117.879	103.642	111.591	92.4708	82.3536	57.0179	42.4261	37.5823	44.3289	28.3873	31.7167	6.91374	7.00489	6.79286	6.72369	6.49227	6.31494	5.69497	5.54033	5.33623	5.57445
ASHGA5P014667	1.71865e-05	0.000111853	2.61359	up	noncoding	NR_027428	LOC219347	RefSeq	4059	chr10	-	81805988	81838949		ATATGGAAGAAACTGACACTCCTGTTCTCTGGGAAGAGGCAAGAATCTGCATCAAAGAGC	219347	natural antisense	NM_001270373	C10orf57	transmembrane protein C10orf57 isoform 6	+	81838401	81852307	105.316	40.2432	6.70707	5.32103	123.962	117.879	103.642	111.591	92.4708	82.3536	57.0179	42.4261	37.5823	44.3289	28.3873	31.7167	6.91374	7.00489	6.79286	6.72369	6.49227	6.31494	5.69497	5.54033	5.33623	5.57445
ASHGA5P014667	1.71865e-05	0.000111853	2.61359	up	noncoding	NR_027428	LOC219347	RefSeq	4059	chr10	-	81805988	81838949		ATATGGAAGAAACTGACACTCCTGTTCTCTGGGAAGAGGCAAGAATCTGCATCAAAGAGC	219347	natural antisense	NM_025125	C10orf57	transmembrane protein C10orf57 isoform 1	+	81838401	81852307	105.316	40.2432	6.70707	5.32103	123.962	117.879	103.642	111.591	92.4708	82.3536	57.0179	42.4261	37.5823	44.3289	28.3873	31.7167	6.91374	7.00489	6.79286	6.72369	6.49227	6.31494	5.69497	5.54033	5.33623	5.57445
ASHGA5P038580	1.727e-05	0.000112328	2.96918	up	noncoding	ENST00000425330	RP11-385J1.2	GENCODE	508	chr3	-	178466076	178578193		CCTTCTTAGGACATAAGCAGGAAATCTTGATACAGGAATCAATAAGGGGAAAGAGAAAAT		intronic antisense	NM_005832	KCNMB2	calcium-activated potassium channel subunit beta-2	+	178276617	178562217	32.9095	10.5816	4.99055	3.42048	33.9762	37.1275	34.1082	27.4903	33.2627	31.4918	10.6298	6.49206	7.24129	7.54681	14.3708	17.2091	5.01975	5.33726	5.1613	4.58342	4.94152	4.90005	3.20327	3.15648	3.00844	3.24352
ASHGA5P038580	1.727e-05	0.000112328	2.96918	up	noncoding	ENST00000425330	RP11-385J1.2	GENCODE	508	chr3	-	178466076	178578193		CCTTCTTAGGACATAAGCAGGAAATCTTGATACAGGAATCAATAAGGGGAAAGAGAAAAT		intronic antisense	NM_181361	KCNMB2	calcium-activated potassium channel subunit beta-2	+	178254223	178562217	32.9095	10.5816	4.99055	3.42048	33.9762	37.1275	34.1082	27.4903	33.2627	31.4918	10.6298	6.49206	7.24129	7.54681	14.3708	17.2091	5.01975	5.33726	5.1613	4.58342	4.94152	4.90005	3.20327	3.15648	3.00844	3.24352
ASHGA5P000489	0.0176807	0.044384	2.16269	up	noncoding	chr7:12309550-12324625-	chr7:12309550-12324625	LincRNAs identified by Khalil et al	15075	chr7	-	12343025	12358100		AAGGGAAATGGTCTACAGTCCCACCAGTGTTATTGTAAGATTAAAATTAATTACGCAGAA		intergenic							39.615	19.3429	5.23278	4.11995	26.1972	30.5307	53.4345	45.8976	36.3889	45.2414	10.2581	10.1334	25.0723	7.39291	28.9174	34.283	4.64497	5.04944	5.82423	5.37018	5.08136	5.4265	3.14404	3.68225	4.76552	3.21607
ASHGA5P056914	0.000227407	0.00105045	4.40913	up	noncoding	TCONS_00010494	XLOC_005013	LincRNAs identified by Cabili et al	278	chr5	-	135243861	135257996		TTAAATTAAGTGTGCACACTTTGATGAAGCCAGCTGCCACATTAGAGAAGTCCATGTGAC		exon sense-overlapping	ENST00000522943	LECT2	leukocyte cell-derived chemotaxin 2 [Source:HGNC Symbol;Acc:6550]	-	135257967	135290651	56.0146	14.5	5.78792	3.64743	57.0568	54.9962	52.9552	56.5379	63.5851	50.9564	20.4438	5	5.28935	11.7335	21.1558	23.3778	5.78783	5.90425	5.80839	5.68469	5.93668	5.60569	4.16948	2.37541	2.62085	3.8013
ASHGA5P043012	5.94223e-07	6.26e-06	2.40173	up	noncoding	ENST00000420243	POU6F2-AS2	GENCODE	514	chr7	-	39023842	39053151		TCTTCTTTGATAACATGTCAAGGAGTTACATTTGACATAGCCCTGTTATTTTTACCACAG		intronic antisense	NM_001166018	POU6F2	POU domain, class 6, transcription factor 2 isoform 2	+	39017608	39504390	70.8832	28.3835	6.12563	4.86156	81.9469	70.2118	76.0269	61.5429	74.2862	61.2847	28.1592	23.3155	29.0622	31.0374	28.9255	29.8009	6.30919	6.26251	6.33712	5.8087	6.16635	5.86993	4.65731	4.73337	4.97657	5.08163
ASHGA5P043012	5.94223e-07	6.26e-06	2.40173	up	noncoding	ENST00000420243	POU6F2-AS2	GENCODE	514	chr7	-	39023842	39053151		TCTTCTTTGATAACATGTCAAGGAGTTACATTTGACATAGCCCTGTTATTTTTACCACAG		intronic antisense	NM_007252	POU6F2	POU domain, class 6, transcription factor 2 isoform 1	+	39017608	39504390	70.8832	28.3835	6.12563	4.86156	81.9469	70.2118	76.0269	61.5429	74.2862	61.2847	28.1592	23.3155	29.0622	31.0374	28.9255	29.8009	6.30919	6.26251	6.33712	5.8087	6.16635	5.86993	4.65731	4.73337	4.97657	5.08163
ASHGA5P033567	1.31315e-06	1.2325e-05	2.64476	up	noncoding	ENST00000578119	RP11-534N16.1	GENCODE	453	chr18	-	28923346	28933899	ENST00000581856	GTGGAGGGATAGTAATACTAGAGTTAGCACTGGGTGCAAATAAAAAACAAAACAACCTGA		natural antisense	NM_001942	DSG1	desmoglein-1 preproprotein	+	28898051	28937393	74.5513	27.534	6.20396	4.80082	77.5689	68.4643	72.2226	92.1677	70.0034	66.8808	26.6523	26.0038	34.9873	18.5228	31.9443	27.0937	6.23024	6.22488	6.25954	6.43179	6.0776	5.99971	4.57422	4.87729	5.23902	4.38253
ASHGA5P058103	0.00518173	0.0157167	2.67194	up	noncoding	TCONS_00026545	XLOC_012866	LincRNAs identified by Cabili et al	1174	chr18	-	62539153	62660069		GAAGTTAAAGGAGTTGTGTTTTCCTGATTCTTCATGGTCCATGTAGATGTGTTGATGTCT		intergenic							29.0687	12.461	4.80158	3.3837	35.8589	28.2882	27.8028	25.2848	25.5754	31.6024	19.9492	5	5	5.84305	20.5182	18.4554	5.10192	4.93823	4.86502	4.46093	4.5379	4.90549	4.13597	2.37541	2.33631	2.92449
ASHGA5P027465	0.00217662	0.00744337	2.71763	up	noncoding	ENST00000551856	RP11-263K4.4	GENCODE	277	chr12	-	82898989	82899967		GCCTACTGCCTAGCATTCTTGCTAAGATACGTATGTAAATAAAATGTCTTTATATACCTG		intergenic							26.5854	10.7577	4.66683	3.22448	27.5811	26.9556	19.7414	27.6283	33.5742	24.0316	12.8056	5	5	5.47832	19.8756	16.3867	4.72481	4.87138	4.3643	4.59061	4.95519	4.49473	3.48149	2.37541	2.33631	2.84643
ASHGA5P044812	2.158e-10	9e-09	2.17983	up	noncoding	ENST00000521612	RP11-110G21.1	GENCODE	423	chr8	+	52812293	52824289		GACTGGTATTCTGTTATCCACAAGAGTAAATGTTCCCAAATAAACAAAACTGGGATATGA		bidirectional	NM_052937	PCMTD1	protein-L-isoaspartate O-methyltransferase domain-containing protein 1	-	52730139	52811735	1277.16	638.894	10.3951	9.27085	1370.18	1267.5	1308.04	1281.5	1270.28	1165.45	657.399	663.424	622.048	641.212	629.375	619.905	10.4698	10.4509	10.4748	10.3734	10.3665	10.2349	9.22053	9.36058	9.29092	9.31
ASHGA5P022706	2.44274e-06	2.0997e-05	2.45208	up	noncoding	NR_027075	LOC283761	RefSeq	1484	chr15	-	90048160	90067265		AACAGGCCAGCTCAAGAACCTGTTGAGAGGAGCACCTAGCATAAGACCTGGCTTGTGACA	283761	intergenic							58.2679	22.7695	5.83359	4.53958	66.7628	66.8484	56.1047	56.7298	48.0064	55.1554	23.355	17.3965	20.2346	28.2511	24.9648	22.4149	6.00661	6.19145	5.89819	5.68957	5.49951	5.71622	4.37684	4.35665	4.45531	4.95181
ASHGA5P028531	0.0414211	0.0906822	2.05155	up	noncoding	TCONS_00009838	XLOC_004254	LincRNAs identified by Cabili et al	992	chr5	+	2560107	2561410		TTTCCTTGTACGATAGACACCAAACGTCAACCACGCCTACTTATGAGTATGAAGTGTTTT		intergenic							31.1915	18.6362	4.91182	3.87511	26.6029	25.4107	29.5427	35.0071	34.4049	36.1807	45.4935	5	8.92295	8.44887	18.7211	25.2307	4.66786	4.7936	4.95449	4.95376	4.99564	5.10556	5.36345	2.37541	3.28508	3.3788
ASHGA5P038272	0.0102547	0.0279909	2.04703	up	noncoding	ENST00000465946	RP11-875H7.2	GENCODE	384	chr3	-	55394470	55395857		ATAGATGATCTATGTGTAGCAGCATCAGAAAAGGGACAGGTTGTCGTTCCCTTCACCACT		intergenic							60.9696	32.4416	5.89428	4.86075	74.4848	46.672	54.4603	59.0506	58.3425	72.8071	52.2879	13.0606	15.3001	19.495	48.4359	46.0699	6.16857	5.66576	5.85608	5.74643	5.80148	6.12739	5.57412	3.99165	4.06075	4.45028
ASHGA5P035305	0	0	2.9437	up	noncoding	NR_046260	LOC100216479	RefSeq	2645	chr2	-	131174325	131186119	ENST00000449066, ENST00000449170, ENST00000456785, NR_026758, NR_046258, NR_046259, uc002tpz.2, uc010zan.1	GGCATAAGTCTACTCACTTATATCTGTTTGTCTGGAACATAACCCATGTTTGTTTTTACA	100216479	intergenic							2258.3	851.578	11.2347	9.67705	2347.38	2153.62	2283.76	2237.1	2256.18	2271.76	885.004	811.132	814.423	834.84	887.744	876.324	11.2622	11.2252	11.2877	11.1956	11.2129	11.2245	9.64906	9.64139	9.66182	9.67853
ASHGA5P026844	1.2134e-07	1.653e-06	12.009	up	noncoding	ENST00000445976	RP4-660H19.1	GENCODE	499	chr1	-	73214603	73364823		AAGTCCTGAGTCCTTTAATGACTTTACAGAGGACAGAATAAACTCCTATCATATTCATGC		intergenic							128.217	11.2187	7.0077	3.42165	128.426	127.228	141.054	133.259	119.055	120.278	9.11157	8.25311	12.9116	5	15.7225	16.3136	6.9625	7.1192	7.23488	6.98921	6.86745	6.87293	2.96443	3.43679	3.82069	2.3572
ASHGA5P057884	0.0395884	0.0872494	2.38869	up	noncoding	TCONS_00023303	XLOC_011172	LincRNAs identified by Cabili et al	268	chr15	+	24415174	24423086	ENST00000565241, NR_026646, TCONS_00023857, TCONS_00023869	ACAGAAATATCTCAGCAGACCGTGATCATGGGCTACATTCTCCATACCAGCTTCATAGCT		intergenic							27.3931	12.7265	4.59745	3.34124	12.0304	16.9661	26.539	48.7867	28.1917	31.8446	5	5	13.0824	5	24.7437	23.5332	3.51327	4.21014	4.79771	5.4604	4.68529	4.91791	2.32266	2.37541	3.83773	2.3572
ASHGA5P027827	0.00496949	0.015189	2.44165	up	noncoding	ENST00000541949	RP13-81N3.2	GENCODE	696	chr12	+	10902832	10929987		ATTAATCAGACTGATGAAAGAAAACATTGTAATATGTATAGCTCCTCCACGAAAAGTGTG		intergenic							126.6	60.6048	6.98522	5.69736	146.123	117.418	114.926	138.928	110.121	132.085	69.7988	22.6448	33.7028	28.5945	106.047	102.841	7.15419	7.00075	6.93941	7.05488	6.75128	7.01082	5.98628	4.69696	5.18563	4.96927
ASHGA5P037477	0.0139114	0.0363119	2.14408	up	noncoding	uc010gng.3	DSCR9	UCSC_knowngene	647	chr21	+	38580803	38592893	NR_026719, uc010gnh.3, uc010gni.3, uc011aef.2	CTGGCAAAATGGATTTCTTTTCCTAGACTGCTAATGCTACTAACAGTTCCCTCCTCACAG	257203	natural antisense	ENST00000471543	DSCR3	Down syndrome critical region gene 3 [Source:HGNC Symbol;Acc:3044]	-	38591909	38600597	317.245	179.184	8.33241	7.23205	390.843	300.07	252.616	320.6	288.423	350.918	239.371	65.7973	88.916	98.1022	306.074	276.841	8.60548	8.36477	8.07551	8.30452	8.17956	8.4646	7.76989	6.14191	6.54592	6.66051
ASHGA5P028970	1.21942e-05	8.3228e-05	2.90284	up	noncoding	ENST00000550717	RP11-496I2.3	GENCODE	263	chr14	-	19687687	19887497		CCTCCAGAGTGGTCTGTTTAAAGTTAAAAAGGTCGCCTTCAAAATAGTTGTAAAATCTAT		intergenic							39.4833	13.3735	5.26443	3.72696	45.1337	38.6001	39.7706	35.0815	39.7857	38.5282	22.9442	8.34273	8.99882	8.54707	18.533	12.8749	5.43382	5.39473	5.38917	4.95745	5.21448	5.19694	4.34614	3.44839	3.30186	3.39275
ASHGA5P056711	4.21595e-07	4.678e-06	2.44439	up	noncoding	TCONS_00007988	XLOC_003455	LincRNAs identified by Cabili et al	372	chr4	+	11315541	11352918		ATAACAAGGTGGACCTAAAACTGGGTGACTTGAAACAATGAATTTTGATGTTCTATGGAA		intergenic							78.7708	31.2523	6.28244	4.99296	85.7628	76.9897	80.9595	91.9772	72.5432	64.3922	32.7919	36.0216	28.7814	24.5436	33.8654	31.5102	6.37216	6.39146	6.42927	6.42819	6.13189	5.94164	4.88532	5.31382	4.96286	4.76154
ASHGA5P027525	0.0119995	0.0320541	2.59116	up	noncoding	ENST00000549036	RP11-350G24.1	GENCODE	557	chr12	-	101432197	101432872		TTACTGAGATAGGAAAGTCATTGTGAAAGGCATGAGTCACTCTGTGGGGCTTTGTAGCTG		intronic antisense	NM_178826	ANO4	anoctamin-4	+	101188373	101522419	38.3169	16.8215	5.17734	3.80374	20.566	34.2056	45.0083	47.722	38.049	44.3504	27.6775	5	8.90678	7.07543	29.37	22.8994	4.30198	5.22015	5.56997	5.42769	5.1473	5.39694	4.63446	2.37541	3.28212	3.16687
ASHGA5P031615	5.81206e-05	0.000321131	2.25028	up	noncoding	ENST00000570080	CTD-2270L9.4	GENCODE	730	chr16	+	23464078	23468909		ATCCACTCCTTCACGTCGAAGTCGTCTGCCAGGAACTTGGAGAAGTCCATGGCGGAACTG		natural antisense	NM_153603	COG7	conserved oligomeric Golgi complex subunit 7	-	23399813	23464512	673.628	314.178	9.41005	8.23995	542.328	521.969	539.126	668.455	823.447	946.44	264.634	266.459	274.682	297.933	390.964	390.394	9.07899	9.16473	9.17256	9.39421	9.71843	9.9314	7.91215	8.08132	8.12817	8.21615
ASHGA5P030362	6.6e-12	1e-09	2.42368	up	noncoding	uc010ayj.2	HBT8	UCSC_knowngene	4102	chr15	+	25277533	25281635	ENST00000552334	AATCCAACAACTTTAGCAGTTTGTTTACCAGTTATTGAGTACCAACTGTGTTCAACATTG		intergenic							954.871	424.839	9.96399	8.68679	942.965	912.842	956.064	960.693	920.225	1036.44	427.626	417.609	426.99	427.739	434.874	414.197	9.90646	9.97643	10.011	9.94278	9.88534	10.0619	8.59642	8.70257	8.74937	8.73395
ASHGA5P029895	0.00700552	0.0202651	2.18424	up	noncoding	ENST00000567770	RP11-932O9.4	GENCODE	1068	chr15	-	30471078	30472146		AAACTGAAGTCGTTCCTCCTTCTCAAGTGCGAAGTGAACCTGCAGCAGAACATTAGAAAC		intergenic							179.875	95.5912	7.50368	6.37654	203.226	179.118	159.399	186.152	164.465	186.89	118.244	37.8568	52.3581	53.8022	160.402	150.885	7.64394	7.6134	7.41038	7.48745	7.34414	7.52274	6.74827	5.38567	5.79946	5.83076
ASHGA5P019438	2.8047e-09	7.3e-08	2.4217	up	noncoding	NR_046443	CEP41	RefSeq	6410	chr7	-	130033611	130081051		GGAAATCCAGTGTCATCAGTGGTGTTGGGGAACTGGATCTAGACAAAGGGCCAGTGAAGA	95681	exon sense-overlapping	NM_001257158	CEP41	centrosomal protein of 41 kDa isoform 2	-	130033611	130081051	425.247	183.532	8.77328	7.49726	425.904	427.975	437.459	462.194	399.465	398.485	193.484	181.077	195.819	190.376	176.634	163.8	8.72474	8.87318	8.87796	8.85444	8.65728	8.65208	7.46502	7.53753	7.65136	7.59176
ASHGA5P019438	2.8047e-09	7.3e-08	2.4217	up	noncoding	NR_046443	CEP41	RefSeq	6410	chr7	-	130033611	130081051		GGAAATCCAGTGTCATCAGTGGTGTTGGGGAACTGGATCTAGACAAAGGGCCAGTGAAGA	95681	exon sense-overlapping	NM_001257159	CEP41	centrosomal protein of 41 kDa isoform 3	-	130033611	130081051	425.247	183.532	8.77328	7.49726	425.904	427.975	437.459	462.194	399.465	398.485	193.484	181.077	195.819	190.376	176.634	163.8	8.72474	8.87318	8.87796	8.85444	8.65728	8.65208	7.46502	7.53753	7.65136	7.59176
ASHGA5P019438	2.8047e-09	7.3e-08	2.4217	up	noncoding	NR_046443	CEP41	RefSeq	6410	chr7	-	130033611	130081051		GGAAATCCAGTGTCATCAGTGGTGTTGGGGAACTGGATCTAGACAAAGGGCCAGTGAAGA	95681	exon sense-overlapping	NM_001257160	CEP41	centrosomal protein of 41 kDa isoform 4	-	130058874	130081051	425.247	183.532	8.77328	7.49726	425.904	427.975	437.459	462.194	399.465	398.485	193.484	181.077	195.819	190.376	176.634	163.8	8.72474	8.87318	8.87796	8.85444	8.65728	8.65208	7.46502	7.53753	7.65136	7.59176
ASHGA5P019438	2.8047e-09	7.3e-08	2.4217	up	noncoding	NR_046443	CEP41	RefSeq	6410	chr7	-	130033611	130081051		GGAAATCCAGTGTCATCAGTGGTGTTGGGGAACTGGATCTAGACAAAGGGCCAGTGAAGA	95681	exon sense-overlapping	NM_018718	CEP41	centrosomal protein of 41 kDa isoform 1	-	130033611	130081051	425.247	183.532	8.77328	7.49726	425.904	427.975	437.459	462.194	399.465	398.485	193.484	181.077	195.819	190.376	176.634	163.8	8.72474	8.87318	8.87796	8.85444	8.65728	8.65208	7.46502	7.53753	7.65136	7.59176
ASHGA5P032721	9.2213e-08	1.317e-06	6.29298	up	noncoding	TCONS_00029195	XLOC_013863	LincRNAs identified by Cabili et al	3807	chr21	+	16212635	16216520		AGATCTCAGGATCTCTTGACCAAGCCAGCAAAGGTAAATTTCCTTGCTGATCTCTGCTCA		intergenic							46.1231	7.13415	5.48857	2.83483	50.783	50.2694	52.481	45.648	39.4075	38.15	10.1537	5	8.34689	6.85229	7.45207	5	5.61037	5.77559	5.79585	5.36386	5.20156	5.1842	3.12979	2.37541	3.19297	3.12508
ASHGA5P033718	0.000117518	0.000593345	9.70397	up	noncoding	ENST00000580684	RP11-835E18.2	GENCODE	1009	chr18	+	5238548	5243910	NR_015389, uc002kmp.3, uc010dko.3	TTCCTTGATGGAGAACTATCAAAGCAGTCAAAGCTATCAAAATAAAAAAGAATTCTGATT		intergenic							119.58	17.6354	6.90715	3.62857	111.356	120.586	112.365	117.099	132.616	123.456	9.50217	5	10.8316	5	36.0736	39.4052	6.7597	7.04085	6.90553	6.79737	7.02484	6.91461	3.02854	2.37541	3.56824	2.3572
ASHGA5P056555	1.10763e-08	2.27e-07	2.09744	up	noncoding	TCONS_00006101	XLOC_002712	LincRNAs identified by Cabili et al	411	chr3	+	75606222	75608398		AAACACAAGGTCTACAGGTGTATCCAGCAGCTACGGAGAAACAGCGACCAGCGAGAACGG		intergenic							433.2	216.282	8.80096	7.73233	470.75	446.015	423.412	430.041	423.657	405.325	204.467	209.702	210.125	240.786	222.447	210.163	8.87402	8.93332	8.83034	8.7464	8.74404	8.67764	7.54365	7.74694	7.74915	7.92379
ASHGA5P030357	6.29003e-07	6.571e-06	2.05741	up	noncoding	ENST00000565512	PWRN1	GENCODE	433	chr15	+	24758216	24779055	TCONS_00023866, uc001ywm.3	CATATGCTACATGTCTGTGGACCACTATGTGTGTTTAAAGCTTTTTAGTAAAACGTTACT	791114	intergenic							62.7614	29.7994	5.95362	4.91279	68.0212	57.9734	59.4717	64.2976	61.0373	65.7671	33.8641	20.7978	25.4366	27.0875	38.2271	33.3831	6.03689	5.98348	5.97726	5.87673	5.87174	5.97558	4.93097	4.58256	4.78356	4.8988
ASHGA5P053640	1.224e-10	6e-09	6.27579	up	noncoding	ENST00000447950	RP11-75C9.1	GENCODE	1668	chr9	+	8858129	8862255		GTTGCTAATCATGTTTTCTTTGTGAGGACTACTGGGGTTTTTATTAAATCCAGCTAAATG		intronic antisense	NM_002839	PTPRD	receptor-type tyrosine-protein phosphatase delta isoform 1 precursor	-	8314245	10612723	373.677	61.7341	8.58672	5.93692	379.711	373.103	384.239	367.214	376.499	361.294	75.947	49.9566	53.5361	46.7121	77.4954	66.7571	8.56381	8.67808	8.68995	8.50804	8.57107	8.50938	6.10575	5.75633	5.82932	5.64374
ASHGA5P030271	2.4066e-06	2.075e-05	2.18076	up	noncoding	ENST00000562894	CTD-2313J17.5	GENCODE	1736	chr15	-	93322986	93324722		GTACATTTAAAGAGGCAATGCTACTGGGATTATGTAGGTTCTAACTCATTTTAACAAGGG		intron sense-overlapping	ENST00000557398	FAM174B	family with sequence similarity 174, member B [Source:HGNC Symbol;Acc:34339]	-	93160677	93353028	78.2914	35.2488	6.27193	5.1471	80.5824	63.216	75.5133	71.8872	80.0284	98.5214	50.5694	30.5243	27.0157	32.2443	33.428	37.7108	6.28663	6.10936	6.32676	6.0527	6.27324	6.58286	5.52313	5.09706	4.86801	5.12987
ASHGA5P016200	0.00040456	0.00173424	2.29308	up	noncoding	ENST00000427868	AC092296.1	GENCODE	462	chr19	-	36804643	36813112		TGAGTATCTGGTGGATTTTCACATCTCAAGCCAGCTAAGAGTATGGGAAATAGGACTCGT		intergenic							47.5314	20.5284	5.53739	4.3401	56.1651	47.0054	49.6653	43.8381	43.0249	45.4899	15.3122	32.8857	24.4527	16.0817	17.4143	17.024	5.7617	5.67811	5.71458	5.30346	5.33193	5.43457	3.7467	5.19418	4.73084	4.20076
ASHGA5P052771	0.0161568	0.0411385	2.79805	up	noncoding	TCONS_00012253	XLOC_005808	LincRNAs identified by Cabili et al	898	chr6	-	113695863	113698013		CTAACTTGTTTTTAAATGGGAGCAGATGCCTCTGTTTCTTGAGCTGACTTCCAGATTCTG		intergenic							49.349	22.4399	5.57818	4.09376	60.0756	45.8229	40.624	51.2585	40.6175	57.6953	38.406	5	12.6062	6.09164	31.0112	41.5246	5.85324	5.63678	5.4205	5.53684	5.24396	5.77774	5.11776	2.37541	3.78861	2.98088
ASHGA5P044499	5.75885e-07	6.091e-06	5.72312	up	noncoding	TCONS_00018433	XLOC_008729	LincRNAs identified by Cabili et al	596	chr10	-	10461499	10504510	TCONS_00018432	GGTGGTTAAATTAGCGTGCTGGAATCTTTTCAGTTTGTCGCAGAGTAGAAAAATAAAAAA		intergenic							36.4415	6.10857	5.14748	2.63068	31.4327	38.025	37.8045	36.1371	35.3401	39.9094	5	9.53728	5	5	5	7.11413	4.91346	5.37118	5.31342	5.00442	5.03577	5.24666	2.32266	3.61205	2.33631	2.3572
ASHGA5P020931	1.26876e-08	2.56e-07	4.36832	up	noncoding	ENST00000522197	HAS2-AS1	GENCODE	575	chr8	+	122652141	122654957		CCAGGACTGGGATCTTCTGAGGGGTGGACTTCTTTGGAACTCGACAGGACCTTGAAGACT	594842	natural antisense	NM_005328	HAS2	hyaluronan synthase 2	-	122625270	122653630	176.934	40.5923	7.47596	5.34888	198.441	185.261	175.147	198.058	143.113	161.582	56.5526	42.0973	39.8625	35.1468	36.5044	33.3903	7.60712	7.66108	7.55329	7.57732	7.1402	7.31675	5.68454	5.53017	5.41823	5.246
ASHGA5P043459	0.0162575	0.0413536	2.00592	up	noncoding	TCONS_00018255	XLOC_008535	LincRNAs identified by Cabili et al	2960	chr10	+	82289324	82293237		GTAATTATTCTTATATATGCACAGAACCCCCAGAGGACATGACTACTGAAGGCTGTGCTG		intergenic							362.141	199.757	8.48042	7.47615	178.124	382.931	363.729	425.199	360.517	462.347	235.003	107.625	135.782	102.923	317.991	299.22	7.44787	8.71363	8.61339	8.73063	8.50663	8.87034	7.74201	6.81755	7.13734	6.72544
ASHGA5P035587	0.0130695	0.034501	2.4245	up	noncoding	ENST00000455896	AC009955.8	GENCODE	271	chr2	-	220489780	220491415		CCAAGCCACAAACAAAATTTTTAACTGAAAGAGATGAACTGTCCTCCTAAGTCTCACATG		bidirectional	NM_005070	SLC4A3	anion exchange protein 3 isoform 1	+	220492291	220506702	139.274	66.8341	7.08292	5.80523	87.3494	131.499	117.835	154.071	134.488	210.402	108.463	18.8495	33.6417	36.476	100.828	102.747	6.39945	7.16651	6.97704	7.20847	7.04591	7.70015	6.62321	4.45547	5.18207	5.30001
ASHGA5P035587	0.0130695	0.034501	2.4245	up	noncoding	ENST00000455896	AC009955.8	GENCODE	271	chr2	-	220489780	220491415		CCAAGCCACAAACAAAATTTTTAACTGAAAGAGATGAACTGTCCTCCTAAGTCTCACATG		bidirectional	NM_201574	SLC4A3	anion exchange protein 3 isoform 2	+	220492291	220506702	139.274	66.8341	7.08292	5.80523	87.3494	131.499	117.835	154.071	134.488	210.402	108.463	18.8495	33.6417	36.476	100.828	102.747	6.39945	7.16651	6.97704	7.20847	7.04591	7.70015	6.62321	4.45547	5.18207	5.30001
ASHGA5P036601	0.0083707	0.0235641	2.17597	up	noncoding	TCONS_00016825	XLOC_007764	LincRNAs identified by Cabili et al	319	chr9	-	90721375	90728344		AAAGCCATCCTCTCATTAAAGTAATTGGTCCGGCATATACTAAGCGTCAGGCACTTTTTT		intergenic							79.8102	40.7631	6.30749	5.18583	82.2083	68.6887	76.0994	95.1864	82.495	74.1833	43.1788	12.5868	19.3067	50.8594	54.7446	63.9026	6.31426	6.23146	6.33888	6.48527	6.31761	6.15745	5.28478	3.94582	4.39333	5.75941
ASHGA5P038129	0.00513317	0.0155982	2.37341	up	noncoding	ENST00000426218	AC091493.2	GENCODE	411	chr3	-	16729492	16738986		CTGAGCCTCTGTTTCTTAGGTTTCTAAATAGACAGCCAAATGTAATTCTGAATCAATACA		intergenic							82.1174	39.4008	6.35046	5.1035	94.6893	73.6284	71.3551	86.6184	81.0819	85.3313	49.621	12.9738	22.6333	20.778	74.619	55.7799	6.5237	6.32921	6.24029	6.34018	6.29319	6.37619	5.49691	3.98275	4.61763	4.53878
ASHGA5P057957	0.00190778	0.00664161	2.3755	up	noncoding	TCONS_00024405	XLOC_011722	LincRNAs identified by Cabili et al	221	chr16	+	51811735	51847468		TATCAGTCAAAACATAAGCTCCATGAAGAAAAAAGACTCTCTTCTCCCTTGCTGTTCTAA		intergenic							2766.15	1435.28	11.5173	10.269	3516.79	2501.97	2342.78	2768.13	2509.55	2957.69	893.04	2219.74	723.426	883.6	2155.15	1736.7	11.8542	11.4406	11.3278	11.5051	11.3602	11.6158	9.66358	11.0576	9.49568	9.7576
ASHGA5P015470	7.98587e-07	8.076e-06	4.55409	up	noncoding	ENST00000420572	RP1-209A6.1	GENCODE	353	chr6	-	23016953	23177212		AAACCAAGGGACCTTTGACATTTAAGAAGTATATGCCCTAAGATTTCTACAGATCCTGAA		intergenic							29.1161	6.03119	4.80981	2.62264	30.3646	29.0531	31.5649	27.9188	31.1091	24.6858	5.68662	5	10.0021	5.4984	5	5	4.86126	4.97337	5.0464	4.60572	4.83999	4.5321	2.39701	2.37541	3.4545	2.85322
ASHGA5P036336	0	0	5.17287	up	noncoding	NR_026830	SATB2-AS1	RefSeq	3397	chr2	+	200332820	200337481		CCCGCATATTTTGTCGTTCTTAGTTAGGCATACTCCTTTAACACTATTGTAATAAAAGCA	150538	natural antisense	NM_015265	SATB2	DNA-binding protein SATB2	-	200134222	200335989	11253.6	2512.35	13.5704	11.1994	11953	11162.2	11246.6	10626.1	11431.1	11102.3	2651.36	2454.91	2485.89	2322.03	2565.13	2594.8	13.6355	13.6147	13.6073	13.4791	13.5524	13.5333	11.2244	11.1988	11.2232	11.1234
ASHGA5P044880	0.0163577	0.0415759	2.0589	up	noncoding	ENST00000518355	RP11-434I12.3	GENCODE	599	chr8	+	74271147	74275023		AAGTCTCTGCAGGAAGTAGAGTTATTTTCTCAGCACCACATCTGAGCGCATCTTCTAAGG		intergenic							37.2359	19.7236	5.16031	4.11844	44.8963	28.769	29.3176	45.0487	41.8603	33.5238	31.349	7.79519	8.08829	9.38782	29.4225	32.299	5.42691	4.96127	4.94505	5.34485	5.29087	4.99295	4.8219	3.37338	3.14775	3.51064
ASHGA5P051663	4.50044e-08	7.35e-07	2.05907	up	noncoding	ENST00000506593	RPL32P3	GENCODE	498	chr3	-	129115038	129118498		CAATGTCAAGGAGCTGAGAGTGCTGCTGATATGCAACAAGTGAGTTGGGTCCATCTCTGG	132241	intergenic							32321.5	17611.3	15.0489	14.0069	34751.3	32519	32930.2	33724.3	31768.2	28235.7	18442.8	18333.3	18392.4	17867.6	15919.4	16712.5	15.1817	15.1251	15.1063	15.0987	14.9386	14.8431	14.0268	14.0892	14.1137	14.0841
ASHGA5P017563	3.54823e-08	6.03e-07	2.12245	up	noncoding	ENST00000443161	RP5-864K19.4	GENCODE	424	chr1	+	39339113	39341898		ATTAGGTTTCTTTGCAGGAGATGAAGCCAGACTGCTCATCATTCCAGACATCTTCAGCTG		natural antisense	NM_030772	GJA9	gap junction alpha-9 protein precursor	-	39339738	39347298	121.499	56.8487	6.92791	5.84218	116.32	120.558	116.341	110.85	143.199	121.728	67.5892	56.1795	52.6737	51.0394	54.0672	59.5431	6.82116	7.04056	6.95928	6.71385	7.1413	6.89132	5.94207	5.9226	5.80779	5.76453
ASHGA5P057926	0.0414241	0.0906822	2.11646	up	noncoding	TCONS_00023842	XLOC_011616	LincRNAs identified by Cabili et al	3355	chr15	-	102142909	102147048		AGATGAGGCTAGTGTGAACTTGGCCTTTACATCCTTCTCCGCAGAGCACTGCAAGCAGCC		intergenic							161.241	94.6222	7.30885	6.2272	94.1108	158.826	153.662	197.616	168.301	194.93	140.14	30.6878	35.6508	40.5916	180.598	140.064	6.51458	7.43996	7.35555	7.57456	7.38032	7.58813	6.99233	5.10705	5.26431	5.45186
ASHGA5P016400	0.00568557	0.0170233	2.26755	up	noncoding	ENST00000430098	RP5-1028L10.1	GENCODE	482	chr1	-	110708807	110709805		CTGTCAGCTCCTTCTCATTCAGGGACCTAGGAAACCAGGATCCCCAGGTGATTTAAAAAA		natural antisense	NM_001010898	SLC6A17	sodium-dependent neutral amino acid transporter SLC6A17	+	110693131	110744823	244.918	126.718	7.95466	6.77353	293.359	225.288	209.522	265.104	233.758	242.477	146.852	47.8145	74.9347	73.6698	210.866	206.17	8.18154	7.94046	7.80895	8.01704	7.86398	7.91599	7.06329	5.69594	6.29441	6.26066
ASHGA5P047263	0.000824018	0.00324253	2.4936	up	noncoding	ENST00000448272	RP11-445K13.2	GENCODE	454	chr10	+	13457201	13465133		ACGCAGACATGTTTTAGAATACAAAAGACACCAAGCTTTCTTTGGGAAACACGTCCTGTT		intergenic							38.5559	15.7297	5.2235	3.90527	33.7242	39.5778	46.7137	38.2579	41.0517	32.0099	15.7487	7.12017	8.39305	16.9795	17.0479	29.0891	5.01008	5.42988	5.62232	5.09032	5.2628	4.92558	3.78595	3.26865	3.19943	4.26308
ASHGA5P046415	6.9e-12	1e-09	2.20129	up	noncoding	ENST00000399966	WASIR1	GENCODE	1054	chrX	-	155244287	155246502	ENST00000329244	GGCAGTGTATTTGTAATGGTACATAAAATGACGTCTGCTTTATAAGCATTCTCATTCCTA		intergenic							762.383	369.499	9.62585	8.48751	829.464	735.184	745.691	766.294	756.358	741.309	364.64	366.076	357.561	369.621	383.256	375.839	9.70647	9.65184	9.64065	9.60505	9.59052	9.56061	8.36961	8.51873	8.50017	8.5218
ASHGA5P056802	4.63539e-07	5.086e-06	2.29018	up	noncoding	TCONS_00008755	XLOC_003455	LincRNAs identified by Cabili et al	210	chr4	+	11338388	11344494	TCONS_00007986	ACAAGGTGGACCTAAAACTGGGTGACTTGAAACAATGAAGAAACAGGCCCAGAGAAACCT		intergenic							87.8003	37.6035	6.44863	5.25317	95.2817	83.7918	98.3299	90.5206	78.4379	80.44	36.2726	36.24	41.9127	32.6793	44.0308	34.4857	6.53228	6.52015	6.71569	6.40172	6.24329	6.27863	5.033	5.32492	5.48501	5.14931
ASHGA5P023100	4.84086e-05	0.000273677	2.25369	up	noncoding	ENST00000569859	RP11-67H24.2	GENCODE	601	chr16	+	32820876	32835966	ENST00000564165	CCTGCCCAAGATGCTGTCATCTATATGATCTCAGTATTTTAAAAATCAGCTTCCAGCCCA		intergenic							334.741	160.452	8.42554	7.25325	366.119	325.663	318.23	336.094	334.099	328.244	181.253	113.773	105.858	127.759	202.528	231.539	8.51136	8.48467	8.42106	8.37544	8.39635	8.36435	7.37182	6.89216	6.78244	7.03188
ASHGA5P026523	0.00497369	0.0151989	3.96774	up	noncoding	TCONS_00011943	XLOC_005452	LincRNAs identified by Cabili et al	1396	chr6	+	122238498	122283567		TGCACAATATGTTTCTGTGGGAATTGAATGGAAATCCAGGTTTCCTGACAAGAAACAAAG		intergenic							39.7757	14.1408	5.26403	3.27571	30.8533	41.9605	37.8022	35.397	47.5348	45.1061	5	5	21.4892	5	41.9671	6.3885	4.88395	5.51008	5.31331	4.97065	5.48413	5.42208	2.32266	2.37541	4.54016	2.3572
ASHGA5P016140	0.0130757	0.0345089	2.45388	up	noncoding	ENST00000427204	RP4-798A10.5	GENCODE	693	chr1	-	16859034	16861505		AGTGAAGCTTCTTCATCTCACTCTAGAGTTGCTGATCCCTGTGATTTCCATGAGAGACGT		bidirectional	ENST00000357301	AL355149.1		+	16862254	16864669	71.9601	34.7352	6.14347	4.84841	83.8597	54.7005	64.1234	73.4186	67.8814	87.7771	51.7856	7.20216	18.446	17.7421	52.0005	61.2348	6.34416	5.89601	6.09105	6.08214	6.02905	6.41844	5.55873	3.28234	4.32864	4.32165
ASHGA5P035133	0.0292025	0.0680112	2.21621	up	noncoding	TCONS_00004577	XLOC_002488	LincRNAs identified by Cabili et al	2080	chr2	-	217927046	217931700		GTTTCGGTGGCACTGGATTGATAGACTCATACTAATTGGTGTGGGTGTCTCAATTTTCTC		intergenic							36.6803	19.8454	5.14954	4.00144	40.991	31.4234	33.3625	35.9644	35.3053	43.0353	29.0898	5	11.9085	7.20813	36.7515	29.1145	5.29334	5.09008	5.12809	4.99712	5.034	5.35459	4.70638	2.37541	3.70369	3.18554
ASHGA5P028208	0.0173967	0.0438045	2.28913	up	noncoding	ENST00000550035	RP11-1041F24.1	GENCODE	247	chr12	+	92073907	92074650		TTCCTCTGAGAGAAGAGTATTTTGAATATTCGACTTTGCCCATGAATTTCCCTTTCCATG		intergenic							96.0769	49.0111	6.56264	5.36784	111.276	77.8066	80.0092	109.407	77.852	120.111	92.2291	9.63708	30.6151	33.5187	61.9129	66.1536	6.75877	6.40569	6.41425	6.69263	6.23381	6.87066	6.39851	3.62361	5.0503	5.18297
ASHGA5P028977	0.000123243	0.000618715	2.01346	up	noncoding	ENST00000547648	CTD-2314B22.3	GENCODE	549	chr14	-	19883800	19925345	ENST00000412017	AATTGGAAACATATTCTGTGCCGTCAGATAGCACTGGCTTAGGAGATGAATGAGGAGGAG		intergenic							32.5652	14.9451	4.95052	3.94084	38.3072	34.0195	22.4983	44.5795	29.2071	26.7798	21.1233	9.74569	17.384	12.4343	14.7177	14.2653	5.19756	5.21282	4.56505	5.32816	4.73916	4.66036	4.21951	3.63751	4.23965	3.87586
ASHGA5P027717	0.00372019	0.0118223	2.11586	up	noncoding	ENST00000443154	RP11-386I8.6	GENCODE	1151	chr12	-	133609244	133613808		CCAGCCACTCCCTAGACACAATTTTAAATTGTCAGATATACCTTTAGTAAAGCTGAAAAA		bidirectional	NM_001127372	ZNF84	zinc finger protein 84	+	133613979	133639885	287.215	142.761	8.13538	7.05413	195.102	181.168	262.765	302.219	399.138	382.897	106.273	94.8479	110.57	108.987	197.885	238.003	7.5836	7.62961	8.13436	8.21398	8.6563	8.59443	6.59174	6.63558	6.8455	6.80762
ASHGA5P027717	0.00372019	0.0118223	2.11586	up	noncoding	ENST00000443154	RP11-386I8.6	GENCODE	1151	chr12	-	133609244	133613808		CCAGCCACTCCCTAGACACAATTTTAAATTGTCAGATATACCTTTAGTAAAGCTGAAAAA		bidirectional	NM_003428	ZNF84	zinc finger protein 84	+	133613877	133639885	287.215	142.761	8.13538	7.05413	195.102	181.168	262.765	302.219	399.138	382.897	106.273	94.8479	110.57	108.987	197.885	238.003	7.5836	7.62961	8.13436	8.21398	8.6563	8.59443	6.59174	6.63558	6.8455	6.80762
ASHGA5P028594	2.88897e-06	2.4403e-05	5.73795	up	noncoding	uc001vij.1	BC128161	UCSC_knowngene	442	chr13	-	64564228	64608670	ENST00000456627	TGTTAGACTAATAAGTGACAGGGTTGGACAATGAACCCAACCACTCAACCTTCCGGAAAA		intergenic							42.2197	7.58635	5.35544	2.8349	38.9201	32.1923	41.2372	50.7727	42.782	47.4136	5	5	14.355	5	8.25361	7.90956	5.21883	5.12724	5.44305	5.52273	5.32298	5.4978	2.32266	2.37541	3.97283	2.3572
ASHGA5P058910	2.2122e-07	2.726e-06	5.20853	up	noncoding	uc.287+	uc.287	UCR	257	chr10	+	77495942	77496199		TGTGCTTGATGGGAACAATCTGGAAGGAGTGAAAAATTATTAAACACACACAGCGGGAGA		intron sense-overlapping	ENST00000354343	C10orf11	chromosome 10 open reading frame 11 [Source:HGNC Symbol;Acc:23405]	+	77191210	78317089	105.015	20.4173	6.71492	4.33404	116.799	106.135	101.206	104.62	91.9806	109.351	18.5172	16.7205	14.6984	21.9744	16.0715	34.5217	6.82744	6.85803	6.75709	6.62704	6.48367	6.73626	4.02428	4.30345	4.00749	4.61475
ASHGA5P041261	0.0151257	0.0389087	2.31454	up	noncoding	uc003kmx.1	BC107094	UCSC_knowngene	482	chr5	+	96308117	96308599		TGTCCTAAATTGGCTAAGGACTCTCAGAAAACCTTGTGCAAACTTCTGTGACTCCCCTCT		intron sense-overlapping	NM_005575	LNPEP	leucyl-cystinyl aminopeptidase isoform 1	+	96271345	96365115	156.572	81.3373	7.29172	6.081	152.037	142.646	123.978	178.375	151.25	191.147	121.277	18.6221	50.7145	46.5636	115.598	135.248	7.21204	7.2848	7.04932	7.42306	7.22077	7.56036	6.78581	4.44068	5.75394	5.63964
ASHGA5P041261	0.0151257	0.0389087	2.31454	up	noncoding	uc003kmx.1	BC107094	UCSC_knowngene	482	chr5	+	96308117	96308599		TGTCCTAAATTGGCTAAGGACTCTCAGAAAACCTTGTGCAAACTTCTGTGACTCCCCTCT		intron sense-overlapping	NM_175920	LNPEP	leucyl-cystinyl aminopeptidase isoform 2	+	96294155	96365115	156.572	81.3373	7.29172	6.081	152.037	142.646	123.978	178.375	151.25	191.147	121.277	18.6221	50.7145	46.5636	115.598	135.248	7.21204	7.2848	7.04932	7.42306	7.22077	7.56036	6.78581	4.44068	5.75394	5.63964
ASHGA5P029136	5.22547e-08	8.34e-07	4.13788	up	noncoding	ENST00000436530	AL163953.2	GENCODE	726	chr14	-	54066549	54080744		GGCTGTAGATAATGTTAAAAGATAGGACTTTGGTAACAGGAGAATTCATGGATTCTTGAA		intergenic							111.611	26.5943	6.80438	4.75548	102.815	98.82	126.071	109.877	120.788	111.296	22.2062	24.8514	31.6822	27.272	22.4644	31.0894	6.64369	6.75572	7.07506	6.70124	6.88838	6.76217	4.29893	4.8177	5.09923	4.90632
ASHGA5P029281	4.35704e-06	3.4672e-05	3.27492	up	noncoding	ENST00000557547	CTD-2128A3.2	GENCODE	558	chr14	-	85828800	85983278		CTGTAGAAAAATGGAATGAGCAACAAATGGAGTCATCATACAGCCAGCATCATATAGAAG		intergenic							32.4596	9.0854	4.96154	3.25008	33.6416	35.5044	27.1002	24.7953	37.3934	36.3227	8.11722	9.41966	8.85826	8.68433	7.35851	12.0744	5.00692	5.27218	4.82943	4.42987	5.12021	5.11062	2.78253	3.5961	3.27524	3.41014
ASHGA5P050886	1.1064e-09	3.5e-08	4.09343	up	noncoding	ENST00000426962	AC093642.3	GENCODE	430	chr2	+	242913428	242914075		GGGAGGGGGCATTTCAACCTGTTAATTTCTCAAATTATGTAGTCATTCAAAAAGAAATAG		intergenic							656.331	166.77	9.39742	7.36411	702.857	667.418	667.757	492.222	701.005	706.725	167.845	158.634	169.837	172.109	167.188	165.007	9.46566	9.51682	9.47799	8.94917	9.48331	9.49156	7.25501	7.3554	7.45135	7.44858
ASHGA5P055648	0.00686559	0.0199329	2.31688	up	noncoding	uc009vov.2	CROCCP2	UCSC_knowngene	1968	chr1	-	16944750	16957604	ENST00000362058, ENST00000412962, ENST00000421700, uc001aze.3, uc001azf.3, uc001azg.1	ACTCCACGCTCGCTTGCCCTGATTCTCTCCGCCCTGCACTTTTGCCAGCTGAAGGTCCAG	84809	intergenic							4250.64	2458.73	12.1516	10.9394	5084.38	4164.47	3682.66	4251.67	3934.98	4385.67	2552.75	1081.03	1215.07	1335.39	4404.91	4163.26	12.4004	12.1867	11.9796	12.1449	12.0143	12.1835	11.1661	10.0401	10.2173	10.3434
ASHGA5P020016	0.00208793	0.00717438	3.30002	up	noncoding	ENST00000506814	RP11-742B18.1	GENCODE	591	chr4	-	88578257	88581948		AGTCAGAGAGAAATAAATATGCTTTTTTGAACCTGGCCGTTCATACAACCTAGAGGAAAC		intronic antisense	NM_001079911	DMP1	dentin matrix acidic phosphoprotein 1 isoform 2 precursor	+	88571453	88585512	36.8279	11.8815	5.11061	3.38813	28.4065	22.5311	30.9715	54.0416	41.3027	43.7143	5	5	20.0716	6.09666	20.0341	15.0867	4.76492	4.61733	5.01932	5.61526	5.26989	5.37695	2.32266	2.37541	4.4447	2.98193
ASHGA5P020016	0.00208793	0.00717438	3.30002	up	noncoding	ENST00000506814	RP11-742B18.1	GENCODE	591	chr4	-	88578257	88581948		AGTCAGAGAGAAATAAATATGCTTTTTTGAACCTGGCCGTTCATACAACCTAGAGGAAAC		intronic antisense	NM_004407	DMP1	dentin matrix acidic phosphoprotein 1 isoform 1 precursor	+	88571453	88585512	36.8279	11.8815	5.11061	3.38813	28.4065	22.5311	30.9715	54.0416	41.3027	43.7143	5	5	20.0716	6.09666	20.0341	15.0867	4.76492	4.61733	5.01932	5.61526	5.26989	5.37695	2.32266	2.37541	4.4447	2.98193
ASHGA5P000187	0.00374917	0.0119056	2.32836	up	noncoding	chr10:112068400-112115800-	chr10:112068400-112115800	LincRNAs identified by Khalil et al	47400	chr10	-	112078410	112125810		AAAGAGAAAGCAGCTCACCTCTAAAGCCCCTGCATCATTTCCCATAAAGAACAGGACAGT		intergenic							1506.17	815.038	10.6331	9.41382	1802.29	1436.6	1336.99	1531.22	1363.85	1566.06	823.481	382.71	449.356	472.254	1434.56	1327.87	10.8693	10.6385	10.5069	10.6374	10.4727	10.6739	9.54426	8.57662	8.82234	8.86997
ASHGA5P044082	1.98638e-08	3.7e-07	4.36692	up	noncoding	NR_040040	LOC100287015	RefSeq	2408	chr8	-	6261076	6264069		TCCTGGGAGTAAGGAGGACGACGGCCCCTAACCCCTGAATTAGCCTTCTATTTCCATTAG	100287015	bidirectional	NM_001172574	MCPH1	microcephalin isoform 2	+	6264112	6304940	463.74	112.814	8.90284	6.77622	474.655	451.89	444.209	477.167	469.884	464.636	123.451	72.3744	97.4948	97.0015	147.675	138.885	8.88541	8.95286	8.90036	8.90202	8.89804	8.87834	6.81043	6.27405	6.6683	6.64629
ASHGA5P044082	1.98638e-08	3.7e-07	4.36692	up	noncoding	NR_040040	LOC100287015	RefSeq	2408	chr8	-	6261076	6264069		TCCTGGGAGTAAGGAGGACGACGGCCCCTAACCCCTGAATTAGCCTTCTATTTCCATTAG	100287015	bidirectional	NM_001172575	MCPH1	microcephalin isoform 3	+	6264112	6304940	463.74	112.814	8.90284	6.77622	474.655	451.89	444.209	477.167	469.884	464.636	123.451	72.3744	97.4948	97.0015	147.675	138.885	8.88541	8.95286	8.90036	8.90202	8.89804	8.87834	6.81043	6.27405	6.6683	6.64629
ASHGA5P044082	1.98638e-08	3.7e-07	4.36692	up	noncoding	NR_040040	LOC100287015	RefSeq	2408	chr8	-	6261076	6264069		TCCTGGGAGTAAGGAGGACGACGGCCCCTAACCCCTGAATTAGCCTTCTATTTCCATTAG	100287015	bidirectional	NM_024596	MCPH1	microcephalin isoform 1	+	6264112	6501140	463.74	112.814	8.90284	6.77622	474.655	451.89	444.209	477.167	469.884	464.636	123.451	72.3744	97.4948	97.0015	147.675	138.885	8.88541	8.95286	8.90036	8.90202	8.89804	8.87834	6.81043	6.27405	6.6683	6.64629
ASHGA5P043302	3.947e-10	1.6e-08	6.1692	up	noncoding	ENST00000426413	RP11-328J2.1	GENCODE	1577	chr7	-	119390868	119547429		CTCTAGGGAATATGGTAAGCGATTGCTAATGATGTTTATGTGTCTAAATATCATCCTAAC		intergenic							32.4284	5	4.9663	2.34122	34.9644	31.5378	35.6114	25.6135	36.4586	30.3848	5	5	5	5	5	5	5.06328	5.09582	5.23231	4.4788	5.0846	4.84299	2.32266	2.37541	2.33631	2.3572
ASHGA5P044346	0	0	3.45191	up	noncoding	uc003yao.3	BC062758	UCSC_knowngene	1142	chr8	-	76135660	76190696		GACCTGTGGATGTTTTTTGAAAAGTGAATCATGTAAGTAATTGAAGTCCCAGAAGAAAAG		intergenic							7868.8	2618.5	13.0463	11.2589	8008.76	7516.88	8190.05	7993.14	7850.47	7653.48	2587.99	2639.49	2524.64	2548.47	2746.32	2664.06	13.0569	13.0409	13.1351	13.0485	13.0073	12.989	11.189	11.2985	11.2447	11.2514
ASHGA5P041209	2.3062e-09	6.3e-08	7.46698	up	noncoding	ENST00000507387	CTC-480C2.1	GENCODE	1453	chr5	+	84959049	84960502		TGAGATGGCTCATACCGGTGTGATTTTCCAGGTAAATTTATAGTCTAGTAATTGGATATT		intergenic							226.047	30.2936	7.83192	4.9314	238.091	246.437	245.597	232.815	208.871	184.469	39.5865	31.2437	27.3221	34.4278	26.5948	22.5868	7.87057	8.06733	8.03491	7.81784	7.6982	7.50269	5.16006	5.12975	4.88418	5.2174
ASHGA5P047518	5.61907e-06	4.2858e-05	2.03087	up	noncoding	ENST00000426234	RP11-443A13.3	GENCODE	477	chr10	+	78664582	78709221		ACTGCATAGGGCTGTTGTAAGGAGTGAAATAAATCATTTGTGCAAAGAATCAAGCAAATA		natural antisense	NM_001014797	KCNMA1	calcium-activated potassium channel subunit alpha-1 isoform a	-	78629358	79397577	40.7122	18.8811	5.30453	4.28244	39.2006	41.9674	39.9281	39.529	50.892	32.7557	21.8345	19.9826	17.8551	18.3043	18.6849	16.6249	5.22942	5.51067	5.3956	5.14291	5.59031	4.9583	4.27262	4.53225	4.28222	4.36568
ASHGA5P047518	5.61907e-06	4.2858e-05	2.03087	up	noncoding	ENST00000426234	RP11-443A13.3	GENCODE	477	chr10	+	78664582	78709221		ACTGCATAGGGCTGTTGTAAGGAGTGAAATAAATCATTTGTGCAAAGAATCAAGCAAATA		natural antisense	NM_001161352	KCNMA1	calcium-activated potassium channel subunit alpha-1 isoform c	-	78644634	79397577	40.7122	18.8811	5.30453	4.28244	39.2006	41.9674	39.9281	39.529	50.892	32.7557	21.8345	19.9826	17.8551	18.3043	18.6849	16.6249	5.22942	5.51067	5.3956	5.14291	5.59031	4.9583	4.27262	4.53225	4.28222	4.36568
ASHGA5P047518	5.61907e-06	4.2858e-05	2.03087	up	noncoding	ENST00000426234	RP11-443A13.3	GENCODE	477	chr10	+	78664582	78709221		ACTGCATAGGGCTGTTGTAAGGAGTGAAATAAATCATTTGTGCAAAGAATCAAGCAAATA		natural antisense	NM_001161353	KCNMA1	calcium-activated potassium channel subunit alpha-1 isoform d	-	78644634	79397577	40.7122	18.8811	5.30453	4.28244	39.2006	41.9674	39.9281	39.529	50.892	32.7557	21.8345	19.9826	17.8551	18.3043	18.6849	16.6249	5.22942	5.51067	5.3956	5.14291	5.59031	4.9583	4.27262	4.53225	4.28222	4.36568
ASHGA5P047518	5.61907e-06	4.2858e-05	2.03087	up	noncoding	ENST00000426234	RP11-443A13.3	GENCODE	477	chr10	+	78664582	78709221		ACTGCATAGGGCTGTTGTAAGGAGTGAAATAAATCATTTGTGCAAAGAATCAAGCAAATA		natural antisense	NM_002247	KCNMA1	calcium-activated potassium channel subunit alpha-1 isoform b	-	78644634	79397577	40.7122	18.8811	5.30453	4.28244	39.2006	41.9674	39.9281	39.529	50.892	32.7557	21.8345	19.9826	17.8551	18.3043	18.6849	16.6249	5.22942	5.51067	5.3956	5.14291	5.59031	4.9583	4.27262	4.53225	4.28222	4.36568
ASHGA5P058806	0.00414735	0.0130006	2.14467	up	noncoding	uc.115-	uc.115	UCR	219	chr3	-	19034157	19034376		CCCTCCTTCTCTGAGTTCAGCAACTAATTATATTTTTAAATAATGGCTACCATTGAACAC		intergenic							195.176	97.9211	7.59075	6.49	125.38	153.123	200.183	239.286	238.248	214.835	62.6893	70.2798	81.5626	59.8319	136.59	176.573	6.92722	7.38826	7.74515	7.86218	7.89072	7.73099	5.83309	6.23159	6.41705	5.97514
ASHGA5P056214	0.0446786	0.0965739	3.019	up	noncoding	TCONS_00001084	XLOC_000327	LincRNAs identified by Cabili et al	267	chr1	+	106508401	106581195		GATTTAGAAAGACCAAAAGCACAATGATGCCTTTCTTTTTACTCACATTTGATGACATCC		intergenic							48.2594	18.5387	5.2286	3.63453	25.3995	21.2656	29.2355	40.6789	139.123	33.854	41.4329	5	5	5	25.7527	29.0466	4.6023	4.53393	4.94022	5.18928	7.09933	5.00651	5.22452	2.37541	2.33631	2.3572
ASHGA5P047069	0.00245754	0.00827725	2.20531	up	noncoding	ENST00000429680	RP11-78C6.1	GENCODE	450	chr10	-	107249353	107262113		CCCTTGTTGCCACAATAGTCCCTCTTTGTTTGAACTACTACAAGAATAAAGAAATTTCTT		intergenic							139.187	68.9127	7.11927	5.97828	165.785	135.419	114.167	142.012	117.527	160.21	90.1228	51.4427	29.3343	41.5073	96.2469	104.822	7.33905	7.20753	6.92958	7.09124	6.84616	7.30205	6.36316	5.79431	4.99205	5.48739
ASHGA5P056798	5.50135e-05	0.000306412	2.88193	up	noncoding	TCONS_00008738	XLOC_003422	LincRNAs identified by Cabili et al	992	chr4	+	1548980	1550300	TCONS_00008739	CCTGGCCCAGGCCAGCAAAGACAATCGCCGGATGTCTGAGTACCCCCTCTCCTTCCAAAA		intergenic							2882.77	1163.32	11.5619	10.0348	2750.64	2342.6	2339.53	2584.55	3514.22	3765.07	1044.21	873.485	816.233	797.417	1833.84	1614.72	11.4884	11.3456	11.325	11.397	11.851	11.9642	9.88671	9.74525	9.66574	9.61307
ASHGA5P016666	0.00311343	0.0101437	2.2614	up	noncoding	NR_015390	LINC00608	RefSeq	1086	chr2	+	219841005	219842644		GCTGAGTGTGGATTCCAAGAGTCTCAAGGTTAGAGAAGTCGCCTAGTCCACCTCCCCTCT	151300	intergenic							332.611	168.957	8.40221	7.225	250.564	316.593	320.384	381.885	341.557	384.686	196.274	94.4162	83.5458	105.985	297.743	235.78	7.94251	8.44387	8.42903	8.56842	8.42748	8.60197	7.48534	6.63006	6.45156	6.76874
ASHGA5P016590	0.00614456	0.0181893	2.04365	up	noncoding	ENST00000432015	ARHGAP26-AS1	GENCODE	714	chr5	-	142239168	142248481	ENST00000434610, NR_046680	GAGACTTCAGGTAATTCTTCTCTTCAAGTAATGCCTCCCCAACTAGTACATTCTATAAGG	100874239	intronic antisense	NM_001135608	ARHGAP26	rho GTPase-activating protein 26 isoform b	+	142150291	142608572	722.711	418.039	9.54239	8.51124	616.208	644.413	716.053	835.723	707.056	816.812	620.439	195.851	235.863	265.071	604.53	586.481	9.26617	9.46281	9.58776	9.7306	9.49574	9.71124	9.13711	7.65046	7.91657	8.0569
ASHGA5P016590	0.00614456	0.0181893	2.04365	up	noncoding	ENST00000432015	ARHGAP26-AS1	GENCODE	714	chr5	-	142239168	142248481	ENST00000434610, NR_046680	GAGACTTCAGGTAATTCTTCTCTTCAAGTAATGCCTCCCCAACTAGTACATTCTATAAGG	100874239	intronic antisense	NM_015071	ARHGAP26	rho GTPase-activating protein 26 isoform a	+	142150291	142608572	722.711	418.039	9.54239	8.51124	616.208	644.413	716.053	835.723	707.056	816.812	620.439	195.851	235.863	265.071	604.53	586.481	9.26617	9.46281	9.58776	9.7306	9.49574	9.71124	9.13711	7.65046	7.91657	8.0569
ASHGA5P033516	0.00200614	0.00692555	2.34737	up	noncoding	ENST00000567609	RP11-243E13.1	GENCODE	1907	chr18	-	10405129	10414367		ATCACGTTTTATCCAAATCTCCTAGTCCAAAAAAGAATACCACGCCCTGTTTTTATCTCA		intergenic							285.22	139.939	8.18297	6.95193	325.469	261.574	254.284	298.756	271.278	299.956	161.875	87.3878	73.9268	69.6656	226.382	220.397	8.33595	8.16179	8.08479	8.19435	8.08783	8.23311	7.20217	6.52406	6.27542	6.18511
ASHGA5P030995	5.31957e-08	8.46e-07	3.51511	up	noncoding	ENST00000561676	RP11-457I16.2	GENCODE	536	chr16	-	18581776	18583005	ENST00000574883	TCCATGAACTCCACTCCCTGGAGTCCTTTGCTAAGAGCAATGGAAAAAGAAACCAGAGAG		intergenic							751.395	226.877	9.59787	7.7843	654.148	637.728	700.578	791.154	839.386	885.377	207.67	212.014	190.664	190.142	268.735	292.034	9.34773	9.4482	9.55513	9.65087	9.75063	9.83468	7.56406	7.76164	7.61479	7.59012
ASHGA5P036914	8.4897e-09	1.83e-07	3.08358	up	noncoding	TCONS_00025358	XLOC_012177	LincRNAs identified by Cabili et al	1210	chr17	+	33640547	33652439	TCONS_00025360, TCONS_00025362, TCONS_00025896	CAAGAAGCTACCCTCTCCCCACCAGACAGAGCAGGATGAGAGTTCTATAATCCTCAATAG		intergenic							5201.2	1940.84	12.4491	10.8245	4921.78	4682.48	4826.74	4919.52	6067.47	5789.19	1925.23	1865.94	1612.22	1677.03	2221.52	2343.08	12.3555	12.3689	12.3877	12.343	12.6389	12.6009	10.7617	10.8087	10.6207	10.6658
ASHGA5P037329	3.71e-11	2e-09	2.49764	up	noncoding	ENST00000415820	AP001610.9	GENCODE	422	chr21	-	42931051	42934885		GTCTTTTTCAGTCTGAAGTCTTTATTTTGAATTCAATCTTAATAAAAATTTGGTGGTTTA		intergenic							879.931	378.516	9.84273	8.52217	926.51	832.243	915.077	801.763	915.958	888.034	388.784	365.42	375.157	361.954	378.517	401.266	9.88085	9.83511	9.94876	9.67211	9.87896	9.8406	8.46411	8.51549	8.56362	8.49051
ASHGA5P053704	1.30542e-08	2.61e-07	2.30576	up	noncoding	NR_046175	LOC286297	RefSeq	2591	chr9	-	67017374	67032072	uc004aco.1	GATGGAATATTGACTCATATACTTTCATACAACTGCTAATATATATATATATATAGACTC	286297	intergenic							52.4839	21.8179	5.68947	4.48422	53.8225	49.6252	52.4594	46.8086	58.2987	53.8892	26.839	19.7244	20.5892	17.5195	23.4705	22.7647	5.69858	5.75849	5.79493	5.3988	5.80011	5.6859	4.58386	4.51347	4.47996	4.30315
ASHGA5P032313	0.00166923	0.00593447	2.13324	up	noncoding	ENST00000577218	MIR4523	GENCODE	762	chr17	-	27696734	27717795		ATCGTCACCATTTCACCATTATCAGCAACAGACTCTAGAAACAACTTGGTGAAGGCTTGA	100616122	intronic antisense	ENST00000583121	TAOK1	TAO kinase 1 [Source:HGNC Symbol;Acc:29259]	+	27717481	27802721	68.9981	33.0182	6.07997	4.98693	60.2872	52.3458	67.999	70.7756	79.9148	82.6661	23.1002	15.2696	29.3896	38.6808	41.7834	49.8856	5.85796	5.83023	6.17184	6.02753	6.27054	6.32173	4.35778	4.18607	4.99476	5.38528
ASHGA5P032313	0.00166923	0.00593447	2.13324	up	noncoding	ENST00000577218	MIR4523	GENCODE	762	chr17	-	27696734	27717795		ATCGTCACCATTTCACCATTATCAGCAACAGACTCTAGAAACAACTTGGTGAAGGCTTGA	100616122	natural antisense	ENST00000261716	TAOK1	TAO kinase 1 [Source:HGNC Symbol;Acc:29259]	+	27717617	27878922	68.9981	33.0182	6.07997	4.98693	60.2872	52.3458	67.999	70.7756	79.9148	82.6661	23.1002	15.2696	29.3896	38.6808	41.7834	49.8856	5.85796	5.83023	6.17184	6.02753	6.27054	6.32173	4.35778	4.18607	4.99476	5.38528
ASHGA5P055862	0.00509069	0.0154998	2.51056	up	noncoding	TCONS_00004488	XLOC_002383	LincRNAs identified by Cabili et al	1152	chr2	-	169197716	169200862		TGGTTTCTACCCCACACCCAATAAGAAAGAGGCTTAAGAGGAACATTAGTTCATGAGACT		intergenic							5134.49	2750.38	12.4116	11.0836	5761.28	4183.78	4127.44	4706.9	5710.47	6317.09	2695.43	1184.55	1376.89	1449.57	5134.02	4661.85	12.58	12.1966	12.1479	12.2834	12.5609	12.701	11.2485	10.167	10.3979	10.4522
ASHGA5P047414	0.00803133	0.0227957	2.65839	up	noncoding	TCONS_00014986	XLOC_007066	LincRNAs identified by Cabili et al	300	chr8	-	40788309	40810979		AAGAAAGCTGGCATGCGTTATAAAATCACAAGAATAGCCAGCACCATCTCCACAGGCTGT		intergenic							77.4684	33.78	6.24349	4.83294	78.6647	56.3093	60.7318	85.0105	84.2593	99.8346	44.1372	6.49172	25.9192	16.0257	60.1922	49.9141	6.25308	5.9388	6.00739	6.30997	6.34933	6.6024	5.31994	3.15622	4.80907	4.19672
ASHGA5P056997	4.6e-12	0	7.40847	up	noncoding	TCONS_00011875	XLOC_005366	LincRNAs identified by Cabili et al	218	chr6	+	82647455	82659629		CTAAATAGACTGGAAGCTGAGAACAGACAGCCGGAAAGAAGTAATCAGCAGACAAAGCCA		intergenic							38.7412	5	5.23039	2.34122	41.8261	31.1635	41.0391	37.8841	46.1241	34.4104	5	5	5	5	5	5	5.32288	5.07878	5.43591	5.07697	5.4353	5.03253	2.32266	2.37541	2.33631	2.3572
ASHGA5P023513	5.94057e-06	4.4986e-05	2.00869	up	noncoding	ENST00000582683	AC004741.3	GENCODE	432	chr7	+	16250131	16277031		CAACAGCCAGTTATGCTTCAAGCCATACTTAAGATCGATGAATCCTCCTTTATAAACACA		intronic antisense	NM_001101417	ISPD	isoprenoid synthase domain-containing protein isoform b	-	16127151	16460947	67.3526	32.7402	6.05484	5.04859	73.3174	70.2337	61.1788	75.6929	61.994	61.6985	35.9132	27.9905	24.5495	37.3475	30.1583	40.4821	6.14715	6.26291	6.0176	6.12396	5.89762	5.87983	5.02023	4.97813	4.73732	5.33211
ASHGA5P023513	5.94057e-06	4.4986e-05	2.00869	up	noncoding	ENST00000582683	AC004741.3	GENCODE	432	chr7	+	16250131	16277031		CAACAGCCAGTTATGCTTCAAGCCATACTTAAGATCGATGAATCCTCCTTTATAAACACA		intronic antisense	NM_001101426	ISPD	isoprenoid synthase domain-containing protein isoform a	-	16127151	16460947	67.3526	32.7402	6.05484	5.04859	73.3174	70.2337	61.1788	75.6929	61.994	61.6985	35.9132	27.9905	24.5495	37.3475	30.1583	40.4821	6.14715	6.26291	6.0176	6.12396	5.89762	5.87983	5.02023	4.97813	4.73732	5.33211
ASHGA5P015373	0	0	3.2172	up	noncoding	ENST00000419697	RP11-773D16.1	GENCODE	513	chr10	-	81563812	81574410	ENST00000413722, ENST00000433530, ENST00000451940, NR_024397, uc001kem.3, uc009xtc.2, uc009xtd.2	CAGCCCTAAGGCTCATATGACATTAACAGACAAGACACTTTTCAGAAAGACAGGTAAGTC		intergenic							6678.47	2382.98	12.8107	11.1249	6718.19	6283.48	6476.58	6568.88	6941.57	7082.14	2441.31	2253.42	2263.28	2301.39	2567.09	2471.42	12.8085	12.7885	12.797	12.77	12.8245	12.8758	11.1017	11.0803	11.0977	11.1103
ASHGA5P057101	4.47571e-05	0.00025614	2.17792	up	noncoding	TCONS_00013350	XLOC_005989	LincRNAs identified by Cabili et al	341	chr7	+	13770980	13783205		ATCGGTCGTATTTCAAAATTTCAGCCACCATCCCGCAGCCAACGATAATATCTGACACTT		intergenic							355.552	175.651	8.51182	7.38887	318.794	338.397	335.393	382.054	368.494	390.177	220.254	127.241	128.862	125.63	218.098	233.821	8.30656	8.53886	8.49846	8.56982	8.53836	8.61886	7.64766	7.0514	7.06238	7.00929
ASHGA5P019745	0.0145248	0.0376202	2.10963	up	noncoding	ENST00000502354	RP11-91H12.3	GENCODE	547	chr5	+	175399617	175412859	ENST00000505248	AGAATTATCAGCTCATTTGTCATGTGGGGATCCTCTGTGTTGGGAACCGATGCTTGGTAT		intronic antisense	ENST00000514861	THOC3	THO complex 3 [Source:HGNC Symbol;Acc:19072]	-	175386885	175461683	37.6808	19.4237	5.17835	4.10136	45.1262	33.185	37.7406	38.1711	28.5107	43.351	32.6101	6.56957	8.44653	10.2612	30.8572	27.7977	5.43327	5.17323	5.31073	5.08595	4.70183	5.36508	4.87924	3.17221	3.21121	3.62565
ASHGA5P040132	1.075e-10	5e-09	2.46973	up	noncoding	uc009whu.1	DQ592442	UCSC_knowngene	2772	chr1	+	142853227	142855999	TCONS_00029073	CACCGCATTACTGAAGCTATACTAACAACAGTCACTTTTAGTGGGTACTTCATGCATCAG		intergenic							702.589	301.997	9.50846	8.20411	726.462	697.109	737.459	719.196	667.256	668.049	310.628	302.515	319.804	290.405	295.21	293.421	9.51576	9.57939	9.62574	9.51022	9.40907	9.41058	8.13944	8.25466	8.34075	8.18081
ASHGA5P030175	0.00132709	0.00487746	2.10807	up	noncoding	TCONS_00009133	XLOC_004108	LincRNAs identified by Cabili et al	598	chr4	-	145122622	145132014		ATCCTTCCCCATGGTACAGCCCCAGAAAGATAAAAGTCTCAGAATAAAACACTGTACATG		intergenic							664.963	360.124	9.42191	8.34599	736.27	644.45	561.92	648.137	663.512	735.491	411.63	205.863	209.939	267.788	519.173	546.349	9.53853	9.46294	9.22956	9.34845	9.40161	9.55039	8.54412	7.72091	7.74823	8.06936
ASHGA5P000335	4.88755e-07	5.305e-06	2.86486	up	noncoding	chr2:142652025-142668175-	chr2:142652025-142668175	LincRNAs identified by Khalil et al	16150	chr2	-	142935555	142951705		TATCAGCCAAGAGATCAAGTAAAATAGAACTACTCCCTAACTAAAATGTCTGCATCCTAA		intergenic							54.5067	18.3956	5.73642	4.21796	61.7434	54.291	45.2835	52.1768	56.0353	57.5101	29.5971	16.9879	15.9161	14.2966	15.1694	18.4064	5.88918	5.88384	5.5759	5.56258	5.7332	5.77383	4.73392	4.32626	4.116	4.04489
ASHGA5P047287	5.1764e-08	8.28e-07	2.94327	up	noncoding	NR_038921	LOC100130992	RefSeq	6477	chr10	+	22541000	22547477		CAAGGTGTAATGGAAAACATGAATTAATTAGAGATTTCGGGTACGAACGTGACATGAATG	100130992	intergenic							128.919	43.4703	7.01484	5.45742	124.102	123.107	131.598	115.773	146.584	132.348	38.5926	41.8561	35.7158	41.5956	52.1392	50.9226	6.91482	7.06993	7.13701	6.77903	7.17455	7.0137	5.12506	5.52099	5.26771	5.49102
ASHGA5P052744	1.25356e-05	8.507e-05	3.42829	up	noncoding	TCONS_00011228	XLOC_005806	LincRNAs identified by Cabili et al	1339	chr6	-	112221561	112230600		AAGCCAAGACCCTCCAGCTAGTGGAGAGTTGGGGCCTGCAGGAACTGAAAGGCAGGAGGG		intergenic							61.1089	17.6708	5.90719	4.12969	72.0002	47.6579	55.6496	66.4217	61.4363	63.4875	11.458	9.90043	18.4264	17.9644	22.0687	26.2069	6.11999	5.70029	5.88605	5.93232	5.88253	5.92193	3.31255	3.65396	4.32696	4.33826
ASHGA5P038053	0.00887218	0.0247788	3.15964	up	noncoding	uc021wrr.1	LOC339685	UCSC_knowngene	4362	chr22	+	47741320	47769291		ATTTGGGGTGAATAAGTCCAAGCCACTTAAACCTCAGGCTCACATTGATTAGAGACGTCC	339685	intergenic							42.0126	16.8082	5.33219	3.67243	32.727	29.2653	42.9071	53.1482	49.912	44.1162	10.0019	5	22.8332	5	37.8409	20.1733	4.97048	4.98329	5.49936	5.58987	5.55889	5.39124	3.11197	2.37541	4.6327	2.3572
ASHGA5P056304	0.0118533	0.0317281	2.38871	up	noncoding	TCONS_00002078	XLOC_000266	LincRNAs identified by Cabili et al	263	chr1	+	79842762	79871942		TATGAACAAGGGATTTCACTGTTTTCTGCTATCTGGATTTTCCCAAAGATCCGCTAAATC		intergenic							69.3631	34.2173	6.09073	4.83449	80.587	65.2548	55.2366	80.7597	57.6807	76.6599	42.0025	14.416	16.7478	10.4311	59.2189	62.4877	6.28677	6.15629	5.87629	6.23076	5.78299	6.21126	5.24348	4.11511	4.18924	3.64821
ASHGA5P027855	1.2304e-06	1.1677e-05	4.59807	up	noncoding	ENST00000542689	RP11-508P1.2	GENCODE	605	chr12	+	15154766	15159617		ACCCACTCCACTTCCTAGGAAATGCCTAGAAATAGAAGGAACTCAGTAAATACTTCCTGG		intergenic							1688.81	405.559	10.7713	8.57022	1342.24	1235.02	1464.47	1699.16	2134.68	2257.28	341.699	309.609	338.829	311.849	590.447	540.919	10.4372	10.4143	10.6395	10.791	11.1336	11.2119	8.27462	8.2855	8.42449	8.28129
ASHGA5P039063	0.00992927	0.0272448	2.02008	up	noncoding	ENST00000490153	SLC9A9-AS2	GENCODE	327	chr3	+	143100179	143101003		TCAGATTTTCATCCAGGTCCACGCCAACTCTGTTAAACAAAACCAAAAACTGGTCAATCC		natural antisense	NM_173653	SLC9A9	sodium/hydrogen exchanger 9	-	142984063	143567373	171.945	91.0502	7.38707	6.37266	152.533	117.501	150.673	132.199	236.873	241.892	94.3415	43.115	49.8866	74.7391	141.268	142.951	7.21692	7.0019	7.33109	6.97717	7.88287	7.91247	6.43012	5.55979	5.72974	6.2821
ASHGA5P017250	3.3669e-07	3.879e-06	2.91558	up	noncoding	ENST00000439360	RP4-756H11.3	GENCODE	508	chr7	+	66119537	66134285		TGTGACGACGACTGACAACTAACCCTCTCTGGTTTTACTTTCTATCACCTCTTAGGCAGA		intergenic							367.322	133.747	8.56181	7.01802	376.482	349.843	346.182	392.783	382.758	355.884	144.459	103.537	96.724	117.615	151.392	188.757	8.55183	8.58626	8.54191	8.61004	8.59399	8.48682	7.03972	6.762	6.65865	6.91901
ASHGA5P027168	0.000321445	0.00142085	2.34365	up	noncoding	NR_038927	DDX11-AS1	RefSeq	2031	chr12	-	31173696	31226781		CTGCTGTGTACACAGGAGAAATAATCACTCCACACCCGACTGAACATTTTCTAACCTTAT	100506660	natural antisense	NM_001257144	DDX11	probable ATP-dependent RNA helicase DDX11 isoform 3	+	31226778	31257725	880.358	415.196	9.81174	8.58298	820.894	648.213	734.509	816.638	1110.05	1151.84	449.977	297.522	258.891	314.177	627.744	542.863	9.69413	9.47365	9.62129	9.69831	10.1633	10.2197	8.67168	8.23004	8.04788	8.29282
ASHGA5P027168	0.000321445	0.00142085	2.34365	up	noncoding	NR_038927	DDX11-AS1	RefSeq	2031	chr12	-	31173696	31226781		CTGCTGTGTACACAGGAGAAATAATCACTCCACACCCGACTGAACATTTTCTAACCTTAT	100506660	natural antisense	NM_001257145	DDX11	probable ATP-dependent RNA helicase DDX11 isoform 4	+	31226778	31257725	880.358	415.196	9.81174	8.58298	820.894	648.213	734.509	816.638	1110.05	1151.84	449.977	297.522	258.891	314.177	627.744	542.863	9.69413	9.47365	9.62129	9.69831	10.1633	10.2197	8.67168	8.23004	8.04788	8.29282
ASHGA5P027168	0.000321445	0.00142085	2.34365	up	noncoding	NR_038927	DDX11-AS1	RefSeq	2031	chr12	-	31173696	31226781		CTGCTGTGTACACAGGAGAAATAATCACTCCACACCCGACTGAACATTTTCTAACCTTAT	100506660	natural antisense	NM_004399	DDX11	probable ATP-dependent RNA helicase DDX11 isoform 2	+	31226778	31257725	880.358	415.196	9.81174	8.58298	820.894	648.213	734.509	816.638	1110.05	1151.84	449.977	297.522	258.891	314.177	627.744	542.863	9.69413	9.47365	9.62129	9.69831	10.1633	10.2197	8.67168	8.23004	8.04788	8.29282
ASHGA5P027168	0.000321445	0.00142085	2.34365	up	noncoding	NR_038927	DDX11-AS1	RefSeq	2031	chr12	-	31173696	31226781		CTGCTGTGTACACAGGAGAAATAATCACTCCACACCCGACTGAACATTTTCTAACCTTAT	100506660	natural antisense	NM_030653	DDX11	probable ATP-dependent RNA helicase DDX11 isoform 1	+	31226778	31257725	880.358	415.196	9.81174	8.58298	820.894	648.213	734.509	816.638	1110.05	1151.84	449.977	297.522	258.891	314.177	627.744	542.863	9.69413	9.47365	9.62129	9.69831	10.1633	10.2197	8.67168	8.23004	8.04788	8.29282
ASHGA5P027168	0.000321445	0.00142085	2.34365	up	noncoding	NR_038927	DDX11-AS1	RefSeq	2031	chr12	-	31173696	31226781		CTGCTGTGTACACAGGAGAAATAATCACTCCACACCCGACTGAACATTTTCTAACCTTAT	100506660	natural antisense	NM_152438	DDX11	probable ATP-dependent RNA helicase DDX11 isoform 3	+	31226778	31257725	880.358	415.196	9.81174	8.58298	820.894	648.213	734.509	816.638	1110.05	1151.84	449.977	297.522	258.891	314.177	627.744	542.863	9.69413	9.47365	9.62129	9.69831	10.1633	10.2197	8.67168	8.23004	8.04788	8.29282
ASHGA5P035302	2.44129e-06	2.0993e-05	4.95687	up	noncoding	ENST00000453554	RP11-108M9.3	GENCODE	1546	chr1	+	17198778	17200539	ENST00000438002, uc021ogr.1	TCCTGTTTATCTCAGTGTCCGTCATCCGCGGGAGCAGCTTTAGAGAGCGACTGAGCGTCT		bidirectional	ENST00000356370	BX284668.1	Uncharacterized protein [Source:UniProtKB/TrEMBL;Acc:H9KV52]	-	17196253	17198668	122.816	25.6559	6.93859	4.62916	138.583	116.035	134.265	133.9	112.67	101.441	38.4833	26.9501	11.7055	31.53	25.4849	19.7818	7.07409	6.98499	7.16651	6.99626	6.78327	6.62641	5.12021	4.9288	3.67669	5.10178
ASHGA5P056051	1.9e-11	1e-09	2.22984	up	noncoding	ENST00000445805	RP4-594I10.2	GENCODE	420	chr1	-	24863137	24865371		GACTATATTCTTAAAGAATAAAAGTACTGCACTTCACCTCTATCTCCTGGTATCTCTTCA		natural antisense	NM_001251977	RCAN3	calcipressin-3 isoform 1	+	24829386	24863510	2944.69	1497.8	11.6242	10.4672	3152.99	2921.49	3013.93	2906.3	2834.86	2838.56	1562.42	1470.08	1557.64	1443.31	1486.98	1466.35	11.6926	11.672	11.6981	11.579	11.5435	11.5598	10.4642	10.4648	10.5677	10.4463
ASHGA5P056051	1.9e-11	1e-09	2.22984	up	noncoding	ENST00000445805	RP4-594I10.2	GENCODE	420	chr1	-	24863137	24865371		GACTATATTCTTAAAGAATAAAAGTACTGCACTTCACCTCTATCTCCTGGTATCTCTTCA		natural antisense	NM_001251978	RCAN3	calcipressin-3 isoform 1	+	24834083	24863510	2944.69	1497.8	11.6242	10.4672	3152.99	2921.49	3013.93	2906.3	2834.86	2838.56	1562.42	1470.08	1557.64	1443.31	1486.98	1466.35	11.6926	11.672	11.6981	11.579	11.5435	11.5598	10.4642	10.4648	10.5677	10.4463
ASHGA5P056051	1.9e-11	1e-09	2.22984	up	noncoding	ENST00000445805	RP4-594I10.2	GENCODE	420	chr1	-	24863137	24865371		GACTATATTCTTAAAGAATAAAAGTACTGCACTTCACCTCTATCTCCTGGTATCTCTTCA		natural antisense	NM_001251979	RCAN3	calcipressin-3 isoform 1	+	24828840	24863510	2944.69	1497.8	11.6242	10.4672	3152.99	2921.49	3013.93	2906.3	2834.86	2838.56	1562.42	1470.08	1557.64	1443.31	1486.98	1466.35	11.6926	11.672	11.6981	11.579	11.5435	11.5598	10.4642	10.4648	10.5677	10.4463
ASHGA5P056051	1.9e-11	1e-09	2.22984	up	noncoding	ENST00000445805	RP4-594I10.2	GENCODE	420	chr1	-	24863137	24865371		GACTATATTCTTAAAGAATAAAAGTACTGCACTTCACCTCTATCTCCTGGTATCTCTTCA		natural antisense	NM_001251980	RCAN3	calcipressin-3 isoform 2	+	24840803	24863510	2944.69	1497.8	11.6242	10.4672	3152.99	2921.49	3013.93	2906.3	2834.86	2838.56	1562.42	1470.08	1557.64	1443.31	1486.98	1466.35	11.6926	11.672	11.6981	11.579	11.5435	11.5598	10.4642	10.4648	10.5677	10.4463
ASHGA5P056051	1.9e-11	1e-09	2.22984	up	noncoding	ENST00000445805	RP4-594I10.2	GENCODE	420	chr1	-	24863137	24865371		GACTATATTCTTAAAGAATAAAAGTACTGCACTTCACCTCTATCTCCTGGTATCTCTTCA		natural antisense	NM_001251981	RCAN3	calcipressin-3 isoform 3	+	24829386	24863510	2944.69	1497.8	11.6242	10.4672	3152.99	2921.49	3013.93	2906.3	2834.86	2838.56	1562.42	1470.08	1557.64	1443.31	1486.98	1466.35	11.6926	11.672	11.6981	11.579	11.5435	11.5598	10.4642	10.4648	10.5677	10.4463
ASHGA5P056051	1.9e-11	1e-09	2.22984	up	noncoding	ENST00000445805	RP4-594I10.2	GENCODE	420	chr1	-	24863137	24865371		GACTATATTCTTAAAGAATAAAAGTACTGCACTTCACCTCTATCTCCTGGTATCTCTTCA		natural antisense	NM_001251982	RCAN3	calcipressin-3 isoform 4	+	24840803	24863510	2944.69	1497.8	11.6242	10.4672	3152.99	2921.49	3013.93	2906.3	2834.86	2838.56	1562.42	1470.08	1557.64	1443.31	1486.98	1466.35	11.6926	11.672	11.6981	11.579	11.5435	11.5598	10.4642	10.4648	10.5677	10.4463
ASHGA5P056051	1.9e-11	1e-09	2.22984	up	noncoding	ENST00000445805	RP4-594I10.2	GENCODE	420	chr1	-	24863137	24865371		GACTATATTCTTAAAGAATAAAAGTACTGCACTTCACCTCTATCTCCTGGTATCTCTTCA		natural antisense	NM_001251983	RCAN3	calcipressin-3 isoform 5	+	24829386	24863510	2944.69	1497.8	11.6242	10.4672	3152.99	2921.49	3013.93	2906.3	2834.86	2838.56	1562.42	1470.08	1557.64	1443.31	1486.98	1466.35	11.6926	11.672	11.6981	11.579	11.5435	11.5598	10.4642	10.4648	10.5677	10.4463
ASHGA5P056051	1.9e-11	1e-09	2.22984	up	noncoding	ENST00000445805	RP4-594I10.2	GENCODE	420	chr1	-	24863137	24865371		GACTATATTCTTAAAGAATAAAAGTACTGCACTTCACCTCTATCTCCTGGTATCTCTTCA		natural antisense	NM_001251984	RCAN3	calcipressin-3 isoform 5	+	24828840	24863510	2944.69	1497.8	11.6242	10.4672	3152.99	2921.49	3013.93	2906.3	2834.86	2838.56	1562.42	1470.08	1557.64	1443.31	1486.98	1466.35	11.6926	11.672	11.6981	11.579	11.5435	11.5598	10.4642	10.4648	10.5677	10.4463
ASHGA5P056051	1.9e-11	1e-09	2.22984	up	noncoding	ENST00000445805	RP4-594I10.2	GENCODE	420	chr1	-	24863137	24865371		GACTATATTCTTAAAGAATAAAAGTACTGCACTTCACCTCTATCTCCTGGTATCTCTTCA		natural antisense	NM_001251985	RCAN3	calcipressin-3 isoform 6	+	24840803	24863510	2944.69	1497.8	11.6242	10.4672	3152.99	2921.49	3013.93	2906.3	2834.86	2838.56	1562.42	1470.08	1557.64	1443.31	1486.98	1466.35	11.6926	11.672	11.6981	11.579	11.5435	11.5598	10.4642	10.4648	10.5677	10.4463
ASHGA5P056051	1.9e-11	1e-09	2.22984	up	noncoding	ENST00000445805	RP4-594I10.2	GENCODE	420	chr1	-	24863137	24865371		GACTATATTCTTAAAGAATAAAAGTACTGCACTTCACCTCTATCTCCTGGTATCTCTTCA		natural antisense	NM_013441	RCAN3	calcipressin-3 isoform 1	+	24829386	24863510	2944.69	1497.8	11.6242	10.4672	3152.99	2921.49	3013.93	2906.3	2834.86	2838.56	1562.42	1470.08	1557.64	1443.31	1486.98	1466.35	11.6926	11.672	11.6981	11.579	11.5435	11.5598	10.4642	10.4648	10.5677	10.4463
ASHGA5P046381	0.0338463	0.0767502	2.11949	up	noncoding	ENST00000420160	U82670.4	GENCODE	921	chrX	-	152435329	152439727		GAGATCCTTCTGTCTAGCACTGATGATCTTATTGTATCAGTTACTCCTTCTTCCTTTTGT		intergenic							96.6604	55.9718	6.57735	5.49363	72.9077	98.0211	93.5532	129.671	87.2415	98.5676	102.014	15.3781	23.5736	25.4002	87.6213	81.8442	6.14117	6.74607	6.64247	6.94928	6.40151	6.58357	6.53445	4.19421	4.68009	4.81021
ASHGA5P016552	1.79384e-08	3.41e-07	7.02502	up	noncoding	ENST00000431609	RP5-899B16.1	GENCODE	956	chr6	+	140176055	140181288		CTGGAGTAAATTAAGCCAGCAGCAAATAATCCCAAAGGAGGTAAACATCTAAAAGAAAGG		intergenic							45.2242	6.04106	5.46329	2.65079	44.7009	40.4974	43.1425	41.2427	48.3225	53.439	5	5	5.13213	7.50425	8.60997	5	5.42119	5.46134	5.50737	5.20786	5.50688	5.6751	2.32266	2.37541	2.5818	3.23526
ASHGA5P015256	0.00130019	0.00479092	2.69925	up	noncoding	ENST00000418481	AC011897.2	GENCODE	264	chr2	+	14756551	14770316		AGCAAGCCAGATAAGGAAGTTTCCTGATGCCCACAAAGTTTAAATAACGGACTCGAGGTT		intergenic							83.8769	33.0626	6.36161	4.92905	63.9158	61.1238	92.9716	96.1568	87.6875	101.406	21.1085	15.1179	53.1789	19.0777	45.5594	44.3334	5.94077	6.06036	6.63289	6.50101	6.40892	6.62571	4.21785	4.17323	5.81998	4.41807
ASHGA5P038371	0.000225542	0.00104409	3.19003	up	noncoding	ENST00000476460	RP11-384F7.1	GENCODE	458	chr3	-	118227257	118276514		TAACTTCCCCTGGAACCTTAGATTTGATGTGGGGTAAGACTTCCAAAAACAAACAAAAAA		intergenic							53.24	17.5158	5.69925	4.02568	38.8947	51.2776	57.9731	60.1991	58.275	52.8204	22.2033	8.91117	9.6791	8.31887	31.5865	24.3957	5.21752	5.80316	5.9403	5.77505	5.79931	5.66017	4.29837	3.52794	3.4037	3.3592
ASHGA5P020358	6.46733e-08	9.85e-07	2.98918	up	noncoding	ENST00000512210	RP11-133F8.2	GENCODE	511	chr5	-	91745962	91975204		AATTCTTTTTATCTGAAACGAAGCCAAGCAAAGCAACATCACCTTCTGGAAAGTGCAGAA		intergenic							65.8585	21.1761	6.02014	4.44039	71.374	63.8843	74.8399	56.0928	64.3278	64.6321	25.6568	21.57	17.0428	21.7276	21.5307	19.5287	6.10732	6.12526	6.31471	5.67277	5.95239	5.94841	4.51694	4.6319	4.21417	4.59736
ASHGA5P022556	6.085e-10	2.2e-08	11.8809	up	noncoding	ENST00000558738	RP5-823G15.5	GENCODE	542	chr20	-	52069596	52120853		AGGAGAAGACAATAAGCAAGCAAGCCATCAAGACCACGTCAGATGAGACGAATAAAGTCA		intronic antisense	NM_001193421	TSHZ2	teashirt homolog 2 isoform 2	+	51801821	52111869	102.984	8.22537	6.68874	3.11817	108.156	91.8829	107.855	107.89	97.1199	104.997	9.73968	8.65866	8.80202	9.40539	6.51395	6.23253	6.71704	6.65613	6.84701	6.67152	6.56593	6.67483	3.07059	3.49151	3.26554	3.51303
ASHGA5P022556	6.085e-10	2.2e-08	11.8809	up	noncoding	ENST00000558738	RP5-823G15.5	GENCODE	542	chr20	-	52069596	52120853		AGGAGAAGACAATAAGCAAGCAAGCCATCAAGACCACGTCAGATGAGACGAATAAAGTCA		intronic antisense	NM_173485	TSHZ2	teashirt homolog 2 isoform 1	+	51588945	52111869	102.984	8.22537	6.68874	3.11817	108.156	91.8829	107.855	107.89	97.1199	104.997	9.73968	8.65866	8.80202	9.40539	6.51395	6.23253	6.71704	6.65613	6.84701	6.67152	6.56593	6.67483	3.07059	3.49151	3.26554	3.51303
ASHGA5P013840	1.11888e-06	1.0776e-05	3.31404	up	noncoding	NR_026966	LOC100130691	RefSeq	5223	chr2	-	178148235	178257419		TCCTGCACGTCTGATACAGCCAAACTCCACGCCACCTGGTTTGCTCAACAGCAAAAGACA	100130691	natural antisense	ENST00000264167	AGPS	alkylglycerone phosphate synthase [Source:HGNC Symbol;Acc:327]	+	178257371	178408564	861.657	283.807	9.80141	8.07282	805.252	700.361	801.369	906.589	984.045	972.328	250.788	216.289	283.12	203.99	432.673	315.982	9.66505	9.58695	9.74552	9.85584	9.98433	9.9708	7.83492	7.79064	8.17253	7.69208
ASHGA5P020021	0.000395053	0.00169688	2.72045	up	noncoding	ENST00000506861	CCDC162P	GENCODE	508	chr6	+	109630509	109657620		AAATACACAGATCTCTGGAAACACCAAGTCATGAAAGAAAACTTTTCAGTCTCAAGACCA	221262	intergenic							47.2097	17.3567	5.52019	4.07634	40.3451	45.6557	53.9721	57.9566	43.9749	41.3541	17.7375	14.0367	27.4266	22.2022	14.1179	8.61899	5.27116	5.63127	5.84119	5.71845	5.36137	5.2977	3.96684	4.08017	4.8917	4.62889
ASHGA5P044071	0.00038426	0.0016575	2.04539	up	noncoding	ENST00000520842	RP11-134O21.1	GENCODE	577	chr8	-	2554055	2585957		GAGCTGGCTGGCCCATCCTCTCTTCTTTCCCTTGTTTTTCTATTTTATCTTTCAAAGCAG		intergenic							1864.4	1057.57	10.9429	9.91047	1525.58	1896.03	1812.79	2025.45	1965.92	1960.63	1197.26	701.585	789.079	730.687	1404.59	1522.21	10.6195	11.0377	10.9434	11.0465	11.0055	11.0045	10.0815	9.4382	9.62014	9.48938
ASHGA5P016391	0.000587016	0.00241035	4.20216	up	noncoding	ENST00000430018	AC135966.1	GENCODE	499	chr3	-	23236560	23244069		GCACCAGCCGGCAAGAGAAAGAGGCCCACTGCAATATGCTGTGAAGAATACATAAGAAGT		bidirectional	NM_152653	UBE2E2	ubiquitin-conjugating enzyme E2 E2	+	23244783	23632296	52.0994	14.5422	5.66202	3.59089	55.411	44.976	48.9616	50.5343	70.7143	41.9995	19.0293	5	12.099	5	22.8983	23.2266	5.74126	5.61049	5.69349	5.51515	6.09397	5.31776	4.06699	2.37541	3.72529	2.3572
ASHGA5P041949	0.00145999	0.00528346	2.07187	up	noncoding	ENST00000564251	RP1-149C7.1	GENCODE	987	chr6	-	93097558	93098545		GTTGGTATTAAAAGGGCCACAGTAGACTATTTGCTATTGAATGATTGTTGGTTAGTACTT		intergenic							37.4473	17.3346	5.16145	4.11052	39.6302	44.1219	44.5271	39.6784	29.0774	27.6486	23.4656	23.3903	12.8779	18.284	11.8554	14.1344	5.24512	5.58401	5.55434	5.14809	4.7316	4.70553	4.38272	4.73717	3.81736	4.36307
ASHGA5P029901	1.43e-11	1e-09	3.14867	up	noncoding	BX104325		LincRNAs identified by Khalil et al	451	chr1	-	109073813	109074249		TGAACCTGGAACTGCTTATTCCTTTGCTTCCTTAAAAATGTATTTTCTAAAGTCAGCTGA		intergenic							1770.85	618.042	10.8764	9.22161	1843.68	1727.66	1827.68	1780.52	1694.06	1751.49	604.925	576.563	667.727	571.234	641.729	646.076	10.9018	10.901	10.9577	10.8603	10.7893	10.8481	9.09811	9.16116	9.39063	9.14677
ASHGA5P042667	0.0252256	0.0600339	2.80786	up	noncoding	ENST00000437067	RP1-67K17.3	GENCODE	349	chr6	+	143069579	143074896		TCCCTGTTCTTCAGTACTACTGCATAGCCAAGCTGGTTTATTGTTGCATATAAAGTCTGG		natural antisense	NM_006734	HIVEP2	transcription factor HIVEP2	-	143072603	143266338	57.7533	28.042	5.81085	4.32138	62.5262	43.6333	50.2095	77.7608	61.1907	51.1991	57.9261	5	9.17312	11.1891	37.1444	47.8191	5.90862	5.56597	5.7322	6.16899	5.87597	5.61337	5.71825	2.37541	3.32816	3.74301
ASHGA5P020927	0.0134633	0.0353578	3.11587	up	noncoding	ENST00000522127	RP11-730G20.1	GENCODE	677	chr8	-	75521932	75545555		AACACCAAAGATTACATGTATATAAATTACCTAGTAACGAGCATGACCTCTGTCCAAGCA		intronic antisense	ENST00000518190	RP11-758M4.1	Uncharacterized protein [Source:UniProtKB/TrEMBL;Acc:E5RIT5]	+	75512009	75615914	38.0816	16.7528	5.19669	3.55706	36.9985	29.9194	37.5811	40.4674	33.5831	49.9401	31.8438	5	5	5	30.9607	22.7125	5.1473	5.018	5.30381	5.18173	4.95583	5.57348	4.84337	2.37541	2.33631	2.3572
ASHGA5P020927	0.0134633	0.0353578	3.11587	up	noncoding	ENST00000522127	RP11-730G20.1	GENCODE	677	chr8	-	75521932	75545555		AACACCAAAGATTACATGTATATAAATTACCTAGTAACGAGCATGACCTCTGTCCAAGCA		intronic antisense	ENST00000523118	RP11-758M4.1	Uncharacterized protein [Source:UniProtKB/TrEMBL;Acc:E5RIT5]	+	75512100	75670587	38.0816	16.7528	5.19669	3.55706	36.9985	29.9194	37.5811	40.4674	33.5831	49.9401	31.8438	5	5	5	30.9607	22.7125	5.1473	5.018	5.30381	5.18173	4.95583	5.57348	4.84337	2.37541	2.33631	2.3572
ASHGA5P027325	0.0039165	0.0123437	2.57704	up	noncoding	ENST00000505661	RP11-834C11.5	GENCODE	410	chr12	-	54515062	54519776		TGAGCTAATAATGGAAGCAATTTGTAACTTTCAGTAGCTCTCTAGGCCTGGGTACCGGAG		intergenic							44.2769	18.8582	5.42245	4.05673	46.5124	42.6055	32.1908	43.9976	47.5511	52.8041	33.1025	6.50268	6.66481	13.8304	31.352	21.6967	5.47595	5.53122	5.07271	5.31008	5.48526	5.65945	4.89897	3.15888	2.8891	4.00663
ASHGA5P018886	0.000755166	0.00300468	3.27718	up	noncoding	uc001kep.3	LOC728190	UCSC_knowngene	1111	chr10	-	89084495	89102315		AGAAAGACAGAAACTACTCTGAAAAACTCTCTTAATGCTTTTTACGGCCGGGTGCGGTGG	728190	intergenic							455.981	177.587	8.8756	7.16315	432.751	434.57	451.679	446.385	488.145	482.355	113.957	111.163	102.811	497.439	118.713	121.44	8.74921	8.89376	8.92435	8.79467	8.95767	8.93394	6.6939	6.85893	6.74261	8.94248
ASHGA5P046963	1.54697e-08	3.03e-07	8.03047	up	noncoding	ENST00000421256	RP11-589B3.6	GENCODE	385	chr10	-	81390510	81391942		GTGAGAGAAGCACAAGTTTAACAGTGTGAGGGCATTTTGCTTAATAATAAGACATTTCAT		intergenic							53.3558	6.40766	5.70422	2.69873	51.8356	57.6818	62.9898	53.9412	51.2736	42.4131	6.55636	6.83958	5	5	8.41744	6.63258	5.64188	5.97605	6.06359	5.61222	5.60007	5.3315	2.52454	3.21307	2.33631	2.3572
ASHGA5P032272	3.49792e-07	3.999e-06	2.07336	up	noncoding	NR_027086	LOC284578	RefSeq	2363	chr1	-	205523400	205525763		TATAGTATAGTATGTATCTCTGTAAGCCACTACAGATTCCTCTTTTTGGAATGAGGTGGC	284578	intergenic							120.319	57.5829	6.91332	5.86135	104.528	116.252	130.767	134.795	114.595	120.977	55.8795	53.847	61.0463	48.4647	64.2854	61.9744	6.66887	6.987	7.12614	7.00618	6.81008	6.88166	5.66806	5.86469	6.01692	5.69685
ASHGA5P030366	8.57643e-08	1.241e-06	2.13337	up	noncoding	ENST00000567527	RP11-701H24.4	GENCODE	1236	chr15	+	25332807	25334043		GAATGTAAGCACTTCTTTCCCAGAGCACTCTGAGTTTCCTCATTTGCAGGGACAAATACT		intergenic							679.023	339.99	9.4537	8.36057	684.424	623.216	728.01	779.27	621.062	638.154	406.657	298.79	319.72	286.142	368.662	359.967	9.42447	9.41252	9.61067	9.62763	9.30267	9.34426	8.52693	8.23691	8.34051	8.15915
ASHGA5P029406	0.00631126	0.0186006	2.83928	up	noncoding	ENST00000548261	RP11-597A11.1	GENCODE	590	chr14	+	20085490	20146082	ENST00000548217, ENST00000548793, ENST00000557216	TGCAAAACATCTAAATGACAAGGTACTGAAGATCAGAAAAAACAAGGAGCGCCTATGAGA		intergenic							21.7744	9.24366	4.37564	2.87012	23.1296	21.4929	24.2906	24.4376	22.3364	14.9597	5	5.5426	5	5	5	29.9194	4.47468	4.55111	4.67391	4.40614	4.33362	3.81439	2.32266	2.9722	2.33631	2.3572
ASHGA5P057479	0.000128199	0.000640786	2.86444	up	noncoding	TCONS_00018197	XLOC_008479	LincRNAs identified by Cabili et al	473	chr10	+	47571664	47575852		GGACAAGTATCTGCTCCTATCAGTGACAAATCAGCGTATTAGAACATGTATGCTGGCTGA		intergenic							86.323	31.6611	6.42158	4.90333	102.438	75.931	87.5945	87.8947	73.5662	90.5132	53.0568	13.0001	24.6167	20.9661	37.0986	41.2281	6.63832	6.37106	6.54428	6.36175	6.15275	6.46134	5.59552	3.98599	4.74051	4.54924
ASHGA5P021484	1.85686e-08	3.51e-07	2.37206	up	noncoding	ENST00000533253	CTD-2523D13.2	GENCODE	523	chr11	+	119600292	119610333		AACAACGTGGGTTAATATTAATGCCCTGTACATCCTGAGTACATGTTTCCAGAAAGAGGT		bidirectional	NM_002855	PVRL1	poliovirus receptor-related protein 1 isoform 1 precursor	-	119531702	119599435	128.088	53.9659	7.00814	5.762	137.427	127.409	127.615	134.046	119.38	122.651	65.7286	54.3666	47.2028	57.6614	52.4321	46.4038	7.06211	7.12212	7.09124	6.9977	6.87179	6.90388	5.90156	5.87929	5.65134	5.92389
ASHGA5P021484	1.85686e-08	3.51e-07	2.37206	up	noncoding	ENST00000533253	CTD-2523D13.2	GENCODE	523	chr11	+	119600292	119610333		AACAACGTGGGTTAATATTAATGCCCTGTACATCCTGAGTACATGTTTCCAGAAAGAGGT		bidirectional	NM_203285	PVRL1	poliovirus receptor-related protein 1 isoform 2 precursor	-	119508807	119599435	128.088	53.9659	7.00814	5.762	137.427	127.409	127.615	134.046	119.38	122.651	65.7286	54.3666	47.2028	57.6614	52.4321	46.4038	7.06211	7.12212	7.09124	6.9977	6.87179	6.90388	5.90156	5.87929	5.65134	5.92389
ASHGA5P021484	1.85686e-08	3.51e-07	2.37206	up	noncoding	ENST00000533253	CTD-2523D13.2	GENCODE	523	chr11	+	119600292	119610333		AACAACGTGGGTTAATATTAATGCCCTGTACATCCTGAGTACATGTTTCCAGAAAGAGGT		bidirectional	NM_203286	PVRL1	poliovirus receptor-related protein 1 isoform 3 precursor	-	119545098	119599435	128.088	53.9659	7.00814	5.762	137.427	127.409	127.615	134.046	119.38	122.651	65.7286	54.3666	47.2028	57.6614	52.4321	46.4038	7.06211	7.12212	7.09124	6.9977	6.87179	6.90388	5.90156	5.87929	5.65134	5.92389
ASHGA5P020075	0.0190653	0.0473388	2.11615	up	noncoding	ENST00000507808	RP11-4O3.1	GENCODE	356	chr4	-	58471859	58524966		TTGGCATTTGACTTCTTCACACTCTTAAAAGCTATTGAGGCAGTTCCAAGATGGCTGAAT		intergenic							29.9011	15.6418	4.84262	3.76117	29.6727	32.6537	27.8874	26.2845	25.6252	37.2832	17.5899	5	13.1091	6.56286	29.1745	22.4142	4.82943	5.14961	4.86964	4.51729	4.54148	5.14824	3.95395	2.37541	3.8399	3.07393
ASHGA5P049019	8.31813e-07	8.363e-06	2.20288	up	noncoding	ENST00000562807	ERVK13-1	GENCODE	594	chr16	-	2713082	2721462	ENST00000566343, NR_040023	TGTGAGAAGCCCCCTTCCCAGTGAACTTTCCCTTGTGTGCCCGCGTGGACAGCCAACAGG	100507321	intergenic							3186.69	1654.72	11.7333	10.5939	3171.27	3008.34	2961.61	3049.15	3614.01	3315.78	1434.26	1771.19	1393.21	1376.17	1921.28	2032.23	11.7015	11.7149	11.6659	11.6544	11.8875	11.7755	10.337	10.734	10.4108	10.3822
ASHGA5P046983	1.53e-11	1e-09	3.68466	up	noncoding	ENST00000413961	RP11-322M19.1	GENCODE	501	chr10	-	89080309	89102087		TTCAAGGGAACTGTGGAAGTAAACCAGGGGTGACATGGATTATCAAATATTGTGGATCAG		intergenic							3894.39	1186.8	12.0256	10.1441	4024.45	3802.44	4061.72	4154.48	3657.4	3665.87	1219.73	1228.86	1241.43	1230.84	1128.24	1071.69	12.0509	12.0509	12.1193	12.1085	11.9039	11.9203	10.1111	10.2236	10.2533	10.2238
ASHGA5P027219	2.36952e-08	4.29e-07	2.18986	up	noncoding	ENST00000552634	RP11-474P2.4	GENCODE	562	chr12	-	46778015	46780774		CTAATTTGTTCATACAATGGATATCCAGGTGGTACTGTTCTTAAGAGGATTTTAAAGAAG		intergenic							152.171	69.7697	7.26031	6.12947	148.793	144.326	167.823	164.389	139.132	148.56	79.2687	75.274	61.804	64.7002	71.9791	65.5921	7.18266	7.30134	7.48921	7.3054	7.09959	7.18366	6.17374	6.32765	6.03402	6.08652
ASHGA5P040338	0	0	24.6606	up	noncoding	ENST00000502209	RP11-308B16.2	GENCODE	372	chr5	-	12554001	12574749		CCATTTGAAAAATAGAAGATTTAAAGATTGACGCAAAGTGCATGTACCATGATACACCAG		intergenic							124.415	5	6.96535	2.34122	132.828	112.42	127.969	119.877	126.869	126.528	5	5	5	5	5	5	7.01471	6.94041	7.09522	6.8323	6.95893	6.95054	2.32266	2.37541	2.33631	2.3572
ASHGA5P030797	2.3569e-09	6.4e-08	4.71047	up	noncoding	ENST00000528696	CTD-3076O17.1	GENCODE	572	chr15	+	100510419	100514215		TTTACACTCCACGCACGAGACTTCCAAGGCAACACCTAGGATTTAGAGACTATGTTCTCA		natural antisense	NM_139057	ADAMTS17	A disintegrin and metalloproteinase with thrombospondin motifs 17 preproprotein	-	100511642	100882183	1405.01	327.942	10.5346	8.29875	1319	1378.12	1363.59	1339.51	1523.2	1506.66	309.331	260.542	270.031	306.732	407.216	413.797	10.4082	10.5768	10.5353	10.4437	10.6255	10.6181	8.13378	8.04778	8.10667	8.25733
ASHGA5P045318	0.00559707	0.0167935	2.26009	up	noncoding	ENST00000429044	RP11-555F9.2	GENCODE	291	chr9	-	93323310	93344976		AAATCAACCCATGAACTCCTAGTACCCTGACCGCAGCGTATGTAAGATCAATAAATAGCT		intergenic							218.541	101.606	7.71316	6.53678	136.519	124.021	198.252	262.787	272.769	316.896	82.3567	59.535	74.2626	63.0964	165.345	165.039	7.0523	7.08387	7.72956	8.00495	8.09598	8.3123	6.23024	6.00025	6.28169	6.05047
ASHGA5P037536	0.000109545	0.000558088	2.45353	up	noncoding	ENST00000453395	LA16c-83F12.6	GENCODE	624	chr22	-	16199665	16231333	ENST00000438574	CATGTTTATAGTGACTTACCATTAAATCACTGTGCCGTTTTTTCCTAAAATATATGGGGC		intergenic							128.009	55.1949	7.00779	5.71293	123.072	121.807	126.606	137.295	138.008	121.264	79.8681	29.8913	35.768	40.4754	72.3475	72.8189	6.90418	7.05457	7.07999	7.03617	7.08632	6.88551	6.18404	5.06846	5.27038	5.44677
ASHGA5P031868	0.00967304	0.0266543	2.33424	up	noncoding	ENST00000572067	CTC-479C5.10	GENCODE	3907	chr16	+	67916363	67920270		GACAAGCAGACATTCCATCCTGATATTTGCTATAAACACTGCTGCTTTTTTCTCCTCCAG		exon sense-overlapping	NM_014329	EDC4	enhancer of mRNA-decapping protein 4	+	67906925	67918417	147.374	74.4622	7.19925	5.9763	187.865	123.061	145.958	160.529	120.591	146.237	130.664	21.5814	42.0566	40.853	100.917	110.701	7.52799	7.06941	7.28387	7.26906	6.88637	7.15881	6.89566	4.63343	5.4899	5.46245
ASHGA5P031868	0.00967304	0.0266543	2.33424	up	noncoding	ENST00000572067	CTC-479C5.10	GENCODE	3907	chr16	+	67916363	67920270		GACAAGCAGACATTCCATCCTGATATTTGCTATAAACACTGCTGCTTTTTTCTCCTCCAG		exon sense-overlapping	NM_198443	NRN1L	neuritin-like protein precursor	+	67918780	67920271	147.374	74.4622	7.19925	5.9763	187.865	123.061	145.958	160.529	120.591	146.237	130.664	21.5814	42.0566	40.853	100.917	110.701	7.52799	7.06941	7.28387	7.26906	6.88637	7.15881	6.89566	4.63343	5.4899	5.46245
ASHGA5P057382	4.2896e-09	1.05e-07	3.98899	up	noncoding	TCONS_00016530	XLOC_007264	LincRNAs identified by Cabili et al	228	chr9	+	1633517	1929562		TCTTCAGGACCTGAAAATCGTCCTTGCATGGGAAGACAAACTAAAGCCCACATCACTGAA		intergenic							81.5967	19.7825	6.3413	4.34528	91.3888	84.3175	84.3032	78.9299	73.3946	77.246	21.9518	21.5955	17.9084	18.5766	16.9047	21.7579	6.46782	6.5286	6.48516	6.19504	6.14914	6.22204	4.27927	4.63446	4.2874	4.38627
ASHGA5P023491	4.15448e-06	3.3192e-05	3.02873	up	noncoding	ENST00000582086	RP11-161I6.2	GENCODE	584	chr18	-	2034823	2111737		AATACAACTGTTTTGCCAGGACGATTAAATATCATTGATGCTTCTGGTCTACAATTAGTC		intergenic							78.163	25.7314	6.27901	4.6803	83.6884	68.325	80.5769	86.5506	74.5707	75.2665	30.5093	19.1007	28.3855	34.1213	16.286	25.9853	6.34123	6.22193	6.42239	6.33919	6.17046	6.17887	4.78141	4.47169	4.94262	5.20441
ASHGA5P015697	1.19619e-05	8.1982e-05	3.08583	up	noncoding	ENST00000422716	BX571672.5	GENCODE	602	chr1	-	143213236	143240439	ENST00000424820	AGTCACTGAACTTGAGCTATTTGGTGTTGATGTTGGAATTTCTGATGAATCTGCAGTCAG		intergenic							55.3069	17.9066	5.76127	4.13561	53.4581	54.975	44.5934	62.225	58.0545	58.5351	18.9521	12.892	12.7616	9.63168	26.8512	26.3512	5.68791	5.90341	5.55613	5.82693	5.79312	5.80011	4.0599	3.97384	3.80404	3.54265
ASHGA5P014823	4.6571e-09	1.13e-07	2.72845	up	noncoding	uc001kem.3	LOC728190	UCSC_knowngene	2340	chr10	-	89003888	89102315	ENST00000413722, ENST00000413961, ENST00000451940, ENST00000477192, ENST00000483080, ENST00000488805, ENST00000495430, ENST00000496359, NR_024397, uc001kep.3, uc009xtc.2, uc009xtd.2	AGGAGAAAAGCAAAACCATATTCCTGCTGCTGTCAGTTTTGATGCACTGAGAAAACTTCA	728190	intergenic							8857.78	3758.6	13.2245	11.7764	9550.79	9317.12	9444.87	9038.75	8068.07	7727.08	3915.46	3955.43	3961.39	3717.9	3562.11	3439.3	13.3284	13.3624	13.3635	13.2474	13.0429	13.0026	11.7798	11.8783	11.8863	11.8027
ASHGA5P026123	0.00135447	0.00496234	2.09255	up	noncoding	TCONS_00014317	XLOC_006476	LincRNAs identified by Cabili et al	337	chr7	-	65564507	65565273		ACAGACCTGAGCCAGGGAGCCTGGCTGTTTCTTCCTCCTACTCCTCCTCTACAGGTGTAA		intronic antisense	ENST00000450043	AC068533.7		+	65552755	65617228	950.891	526.398	9.95095	8.88568	1036.87	843.744	833.365	985.51	948.582	1057.27	567.823	287.717	338.296	387.846	810.023	766.683	10.0461	9.85607	9.80436	9.97765	9.92923	10.0923	9.00321	8.1837	8.42224	8.59383
ASHGA5P047639	0.0322643	0.0738504	2.07279	up	noncoding	TCONS_00013573	XLOC_006226	LincRNAs identified by Cabili et al	292	chr7	+	123560904	123564184		ACTACCCAGATGCTCAGTCACCTGTTGCTTTAGCATTGAGTTCCTGTTTCTCTTGTCTCA		intergenic							137.323	80.2932	7.10303	6.05146	159.363	135.718	117.584	154.345	120.269	136.658	109.187	74.7857	25.09	24.3849	125.951	122.361	7.27981	7.21112	6.97374	7.21204	6.88219	7.0593	6.63242	6.31518	4.76639	4.75451
ASHGA5P027441	1.52062e-07	1.997e-06	6.12556	up	noncoding	ENST00000548427	RP11-81H3.2	GENCODE	838	chr12	-	74685886	74686724		TGTCAATATATTGTAAAGCTTAAACTCTTTTTCCTTAAGACCACGTAATTTGAGTTTTTT		intergenic							40.4329	6.3674	5.3017	2.68686	37.1905	37.3161	45.4936	42.5125	42.7946	37.2901	5.2678	5	5	9.13324	5.43584	8.36755	5.15573	5.34419	5.58217	5.25586	5.3234	5.14885	2.36568	2.37541	2.33631	3.47469
ASHGA5P020301	0.00896515	0.0249863	2.35775	up	noncoding	ENST00000511230	EGFEM1P	GENCODE	690	chr3	+	167967452	168237409	NR_021485	TTCAGAGGGATTTCATGGACCCCACTGTCAATAACAGTCCTCTTTTCCGTCTTCTCATTC	93556	intergenic							202.821	103.287	7.67815	6.44074	194.217	187.126	200.254	248.26	180.516	206.551	166.46	30.0001	58.5268	57.0882	155.848	151.796	7.57665	7.67623	7.74602	7.91445	7.48284	7.67271	7.24352	5.07335	5.95437	5.90977
ASHGA5P016925	1.9347e-09	5.4e-08	4.95552	up	noncoding	ENST00000435744	ANKRD30BP2	pseudogene	1610	chr21	+	14410528	14439354	NM_001145029, NM_052997, NR_026916, TCONS_00026436, TCONS_00026681	CTCTGCAGTGTGAGATTGACTTTAAACCAAGAAGAAGAGAAGAGAAGAAATGCCAATATA									296.72	61.295	8.24518	5.93614	286.981	276.921	290.534	300.823	300.072	324.988	49.7299	68.3675	52.6474	60.4807	77.0541	59.4907	8.14697	8.25001	8.27884	8.20631	8.23913	8.34982	5.49906	6.19627	5.80699	5.99116
ASHGA5P034505	3.7e-12	0	2.1637	up	noncoding	uc002nbr.3	UCA1	UCSC_knowngene	1413	chr19	+	15939756	15946230	TCONS_00026909	AACATTATTCCTTCCTTGGCCTAAAAACTCATCGCCACCTACATTAAAGCTAATATGCCT	652995	intergenic							6151.48	3291.97	12.6975	11.584	6408.31	6115.77	6226.46	6191.54	6002.49	5964.28	3306.38	3344.67	3342.76	3207.66	3246.61	3303.73	12.733	12.7485	12.7509	12.6844	12.6269	12.6415	11.537	11.6311	11.6381	11.5875
ASHGA5P051956	0.0284537	0.0665211	2.14896	up	noncoding	NR_034081	LOC255130	RefSeq	1418	chr4	+	57975927	58071465		CCTTTAATCCTTATCAAATATCCAGATATTACCTATATTGCCTTGATCTGCTGTCTGAAG	255130	natural antisense	NM_001253835	IGFBP7	insulin-like growth factor-binding protein 7 isoform 2 precursor	-	57898403	57976551	29.5468	15.5532	4.79504	3.6914	30.2074	18.5569	25.8354	45.1722	27.7855	29.7237	27.6391	5	5.83815	8.36187	22.0861	24.3939	4.85552	4.3349	4.75935	5.3477	4.66467	4.8081	4.6327	2.37541	2.72993	3.36698
ASHGA5P051956	0.0284537	0.0665211	2.14896	up	noncoding	NR_034081	LOC255130	RefSeq	1418	chr4	+	57975927	58071465		CCTTTAATCCTTATCAAATATCCAGATATTACCTATATTGCCTTGATCTGCTGTCTGAAG	255130	natural antisense	NM_001553	IGFBP7	insulin-like growth factor-binding protein 7 isoform 1 precursor	-	57897236	57976551	29.5468	15.5532	4.79504	3.6914	30.2074	18.5569	25.8354	45.1722	27.7855	29.7237	27.6391	5	5.83815	8.36187	22.0861	24.3939	4.85552	4.3349	4.75935	5.3477	4.66467	4.8081	4.6327	2.37541	2.72993	3.36698
ASHGA5P039256	5.42228e-08	8.58e-07	2.02461	up	noncoding	TCONS_00016287	XLOC_007663	LincRNAs identified by Cabili et al	447	chr9	-	31909973	31917026		TTCTTGCACAGCTAATGTATCCCCAGGTGTGAACTGAGTAACATGAAGAAAGGCATCCTC		intergenic							85.6347	41.4878	6.41293	5.39529	87.0649	83.2024	80.936	91.956	74.3108	96.3384	49.1267	37.0994	44.0807	34.6614	42.1313	41.8274	6.39521	6.50975	6.42895	6.42771	6.16701	6.54895	5.47934	5.35816	5.55223	5.22697
ASHGA5P036589	0.0171908	0.0433623	2.88913	up	noncoding	ENST00000416204	AC131097.3	GENCODE	590	chr2	+	242913150	242914050	ENST00000426962	CTCCTGGGAAGTTGGGAGGGGGCATTTCAACCTGTTAATTTCTCAAATTATGTAGTCATT		intergenic							395.657	246.378	8.66916	7.13852	413.101	390.457	382.6	388.93	409.252	389.6	1000.11	99.1221	89.0807	95.3038	98.2567	96.396	8.68245	8.74275	8.68306	8.59656	8.69381	8.61632	9.81744	6.69926	6.5492	6.62277
ASHGA5P029764	0.000958494	0.00369173	2.76265	up	noncoding	TCONS_00008102	XLOC_003569	LincRNAs identified by Cabili et al	306	chr4	+	73435479	73435879		AGTACACAGGCCTCAGCGACTCTTCCTCACACCCAGATTAAGTTATCAAATGATTTCTGC		intergenic							10486.3	4971.28	13.4653	11.9992	11279.2	10158.7	9673.94	10705.5	10335.8	10764.8	3440.66	7359.86	2214.87	2576.77	7348.47	6887.05	13.5509	13.489	13.3996	13.4876	13.3802	13.4842	11.5939	12.7694	11.0634	11.2719
ASHGA5P031324	1.32602e-05	8.9197e-05	2.00448	up	noncoding	ENST00000568819	RP11-525K10.3	GENCODE	601	chr16	-	80251931	80574767		GAAGACAAAAAAGCAACATAAGAACACACTTCCCAATAATGTGAAGATCTATGACTGTAC		natural antisense	ENST00000562982	DYNLRB2	dynein, light chain, roadblock-type 2 [Source:HGNC Symbol;Acc:15467]	+	80574630	80584538	76.9631	38.1027	6.25666	5.25343	76.7181	73.956	72.0912	73.952	77.2314	87.8301	50.4181	37.9299	27.1841	45.2701	33.6836	34.1302	6.21376	6.33511	6.2562	6.09261	6.2229	6.41937	5.51868	5.3887	4.87729	5.60231
ASHGA5P029875	0.000638316	0.00259618	2.44331	up	noncoding	uc001zav.1	AX747189	UCSC_knowngene	2069	chr15	-	25917503	25919572		CCTCGAAAACAACCACCAAACATATCCTACAAGAGTTTTTTCCATTGTTTTGGTAATCAT		intergenic							42.1277	16.8958	5.34245	4.05361	38.4335	30.3123	37.1552	46.9456	55.1644	44.7552	9.57942	15.6724	23.4428	11.7777	25.3249	15.5775	5.20291	5.03894	5.28852	5.40463	5.70806	5.41162	3.04018	4.21823	4.67191	3.80612
ASHGA5P043718	0.000386217	0.00166383	3.92324	up	noncoding	TCONS_00018143	XLOC_008422	LincRNAs identified by Cabili et al	730	chr10	+	27195823	27198867		GCACTTACTACCCTGTCAGTCCAAAATGTAATATTGTGCAATAGCCTTTAAATTGTATTG		intergenic							53.3868	15.6801	5.7168	3.74475	56.3822	49.6507	50.973	52.513	57.3461	53.456	26.6287	5	7.90484	8.92977	19.4277	26.1896	5.76762	5.75954	5.75453	5.57139	5.77198	5.67574	4.57172	2.37541	3.11437	3.44681
ASHGA5P016841	0.0226581	0.0548802	2.46975	up	noncoding	ENST00000434901	RP1-153P14.3	pseudogene	373	chr6	-	37514366	37515056		GAAAAACTTGTGACAACAACAAAAACTTGTGGTGCAGGTTCTAAGACGCAGGGTGTCTTC									106.789	58.429	6.73726	5.43289	114.934	96.4962	93.3587	99.2985	119.713	116.936	36.0575	22.9699	23.037	18.0633	132.585	117.861	6.8036	6.7244	6.63859	6.54908	6.87543	6.83244	5.02547	4.71503	4.64659	4.3492
ASHGA5P032271	1.72602e-06	1.558e-05	2.44137	up	noncoding	BE174175		LincRNAs identified by Khalil et al	327	chr10	+	112287106	112287405		TGGGGATGGGGAGAGCCCTTCCGGCATTCCTTCTCTCATTCACTCTAATAACATTTATAT		intergenic							326.794	140.892	8.38882	7.10112	362.558	330.962	305.212	341.863	309.062	311.109	117.217	179.179	105.529	134.984	149.67	158.773	8.4963	8.50744	8.3561	8.40411	8.28301	8.28593	6.7357	7.52365	6.77745	7.10246
ASHGA5P016376	2.44401e-08	4.41e-07	2.19755	up	noncoding	ENST00000446528	RP4-717I23.3	GENCODE	489	chr1	-	93730201	93792474	ENST00000429859, ENST00000450843	CAACATACAAGAGGGCTCTGAGAGATTTCATTTCTGTCCTGCTGATGAAGTCTACGTTCA		natural antisense	NM_206886	CCDC18	coiled-coil domain-containing protein 18	+	93646280	93744287	1198.37	594.105	10.2989	9.16305	1269.36	1228.02	1227.65	1261.7	1132.82	1070.68	637.899	629.62	583.192	644.07	539.961	529.888	10.3539	10.4069	10.3815	10.3466	10.194	10.1108	9.17544	9.28252	9.19647	9.31591
ASHGA5P048594	6.219e-10	2.2e-08	3.5336	up	noncoding	ENST00000566138	ULK4P3	GENCODE	533	chr15	+	30395924	30406231		GCATTTTCAGGTAGGATCATAAAGGACTTATCGAACATGTAGACTGTCTGTATACAGATA	89837	intergenic							93.8877	25.9531	6.55201	4.73088	91.6861	87.8026	95.6849	90.4758	106.115	91.5622	27.1312	23.5656	20.7581	27.3677	29.2336	27.6623	6.47316	6.58718	6.67592	6.40112	6.69557	6.47913	4.60189	4.74695	4.49281	4.91204
ASHGA5P038942	0	0	3.06807	up	noncoding	ENST00000563632	RP11-757F18.5	GENCODE	1937	chr3	+	111852269	111854206		GGATTTTTGTATTATCCTTGTATTTGATGGTTGTTTCCAGTTTGGTCACTCATCTGTTTG		bidirectional	NM_001190259	GCET2	germinal center B-cell-expressed transcript 2 protein isoform 3	-	111839687	111852152	4607.76	1710.21	12.2751	10.6577	4641.56	4541.19	4576.31	4639.78	4657.78	4589.94	1752.02	1648.13	1681.72	1705.93	1797.74	1675.75	12.2747	12.3163	12.3027	12.265	12.2443	12.2474	10.6291	10.6284	10.6752	10.6921
ASHGA5P038942	0	0	3.06807	up	noncoding	ENST00000563632	RP11-757F18.5	GENCODE	1937	chr3	+	111852269	111854206		GGATTTTTGTATTATCCTTGTATTTGATGGTTGTTTCCAGTTTGGTCACTCATCTGTTTG		bidirectional	NM_001190260	GCET2	germinal center B-cell-expressed transcript 2 protein isoform 4	-	111839687	111852152	4607.76	1710.21	12.2751	10.6577	4641.56	4541.19	4576.31	4639.78	4657.78	4589.94	1752.02	1648.13	1681.72	1705.93	1797.74	1675.75	12.2747	12.3163	12.3027	12.265	12.2443	12.2474	10.6291	10.6284	10.6752	10.6921
ASHGA5P038942	0	0	3.06807	up	noncoding	ENST00000563632	RP11-757F18.5	GENCODE	1937	chr3	+	111852269	111854206		GGATTTTTGTATTATCCTTGTATTTGATGGTTGTTTCCAGTTTGGTCACTCATCTGTTTG		bidirectional	NM_152785	GCET2	germinal center B-cell-expressed transcript 2 protein isoform 1	-	111839687	111852152	4607.76	1710.21	12.2751	10.6577	4641.56	4541.19	4576.31	4639.78	4657.78	4589.94	1752.02	1648.13	1681.72	1705.93	1797.74	1675.75	12.2747	12.3163	12.3027	12.265	12.2443	12.2474	10.6291	10.6284	10.6752	10.6921
ASHGA5P057434	7.69046e-06	5.5982e-05	3.05341	up	noncoding	TCONS_00017292	XLOC_008114	LincRNAs identified by Cabili et al	329	chrX	-	13268790	13269231		AATCTGGTAAAGGCCAAGCATAGTTTTTTGAGGAGTGAAACTTCCAGCAGCAAACCGCTT		intergenic							33.6124	9.95416	5.0005	3.39008	37.4152	34.2094	36.0754	23.8973	28.1809	41.8964	8.63875	7.85683	9.48041	9.50181	12.6756	11.5716	5.16389	5.2206	5.24897	4.36911	4.68503	5.31543	2.87492	3.3823	3.37517	3.52733
ASHGA5P058385	0.00614432	0.0181893	3.22778	up	noncoding	uc002lbd.1	BC038429	UCSC_knowngene	2179	chr18	+	43063309	43109820		CTCCAAGCCATCCTGAAAGCTATTCTTGTGACCAAATCAACAGCTCTTTCCAAGAAAAAA		intron sense-overlapping	NM_001242692	SLC14A2	urea transporter 2	+	42792946	43263060	68.1451	25.983	6.05912	4.36858	66.0587	47.8446	60.3677	79.2137	71.4218	83.9639	47.5255	5	18.2622	10.7812	39.5129	34.8162	5.99116	5.70582	5.99826	6.20083	6.10991	6.34878	5.43243	2.37541	4.3147	3.70041
ASHGA5P031839	7.18893e-07	7.374e-06	2.95883	up	noncoding	ENST00000563811	RP11-351A20.1	GENCODE	428	chr16	+	65614570	65680850		ACTACAAGAACCAGCCAACCCGCAGAATTACAAGAACAATAAAAGGTTGTTTTCTTAAGC		intergenic							144.765	49.3255	7.1801	5.61507	137.016	129.932	155.599	129.387	171.632	145.024	54.089	33.3292	42.9489	39.3041	65.8128	60.4692	7.05691	7.15131	7.373	6.94593	7.40774	7.14571	5.62555	5.21663	5.51771	5.40585
ASHGA5P026014	0.0177204	0.0444768	2.14334	up	noncoding	NR_073010	LOC100873065	RefSeq	557	chrX	-	22277913	23311263		CTGTTCCTTGGATACTTTTGCTGATGGTTTACACATCTTCTTCCCACATTATATTGTAAC	100873065	intronic antisense	NM_152577	ZNF645	E3 ubiquitin-protein ligase ZNF645	+	22291029	22292576	178.074	99.3535	7.47529	6.37542	221.798	148.186	158.467	199.885	147.76	192.348	177.083	33.9035	54.5514	43.6973	144.471	142.414	7.76664	7.34014	7.40184	7.58936	7.18448	7.56924	7.33608	5.23935	5.85926	5.55296
ASHGA5P026014	0.0177204	0.0444768	2.14334	up	noncoding	NR_073010	LOC100873065	RefSeq	557	chrX	-	22277913	23311263		CTGTTCCTTGGATACTTTTGCTGATGGTTTACACATCTTCTTCCCACATTATATTGTAAC	100873065	intronic antisense	NM_182699	DDX53	DEAD box protein 53	+	23018077	23020206	178.074	99.3535	7.47529	6.37542	221.798	148.186	158.467	199.885	147.76	192.348	177.083	33.9035	54.5514	43.6973	144.471	142.414	7.76664	7.34014	7.40184	7.58936	7.18448	7.56924	7.33608	5.23935	5.85926	5.55296
ASHGA5P043527	1.1e-12	0	56.792	up	noncoding	ENST00000411542	AC011288.2	GENCODE	526	chr7	+	13141096	13743774		CCATATGAAGAAGCACAGTATTTATCCAACCAACATTAAAATGTCACTCTGGGAGATTAT		intergenic							356.769	6.36175	8.51943	2.69181	356.913	363.382	341.653	351.805	361.107	365.753	8.94613	6.10305	5	5	5.50444	7.61687	8.47339	8.6402	8.52416	8.44527	8.50892	8.52462	2.9358	3.08171	2.33631	2.3572
ASHGA5P000258	1.4e-12	0	16.648	up	noncoding	chr13:65073950-65093750+	chr13:65073950-65093750	LincRNAs identified by Khalil et al	19800	chr13	+	66175949	66195749		GTGGCATACTAAACTAGCATAGCATAGCATATTCTTGTTGTCCACAGTACGTAGTTGTTA		intergenic							9675.92	652.094	13.3521	9.29482	10648.2	10303	10288.1	10165.2	8517.79	8133.31	700.594	683.338	699.871	644.391	572.245	612.122	13.4833	13.5144	13.4833	13.421	13.1255	13.0851	9.31	9.40287	9.45176	9.31644
ASHGA5P057383	0.00660875	0.0193312	2.82793	up	noncoding	TCONS_00016546	XLOC_007304	LincRNAs identified by Cabili et al	585	chr9	+	24561324	24592081		AAATCCAAGCCCTCAAGAAACTTACTCCTTGGACTACGTGTCTTTCCCCAGGACTATATG		intergenic							7709.52	3859.66	13.0027	11.5029	10228.1	6468.54	6587.8	8018.42	6676.22	8277.98	7356.79	1088.58	1919.56	1979.12	5785.81	5028.14	13.4295	12.8306	12.8182	13.0542	12.7717	13.1117	12.6986	10.0515	10.8557	10.8974
ASHGA5P027698	1.50512e-07	1.981e-06	2.68348	up	noncoding	ENST00000538806	RP11-474D1.3	GENCODE	4551	chr12	-	130517998	130529602	ENST00000567788	AAGGTGAAGTCAGAGGCTAAAAATGCACACATTTGCAGGTGTTGAGCAAGTAGTGTGGAC		intergenic							150.17	55.5509	7.23613	5.81202	155.119	160.774	169.653	152.006	132.098	131.369	53.4752	60.4804	60.7021	48.5289	54.9752	55.1438	7.24089	7.4594	7.50536	7.18808	7.01959	7.00342	5.61085	6.02386	6.00791	5.69883
ASHGA5P037803	0.00730887	0.0210234	2.07496	up	noncoding	NR_038403	MKNK1-AS1	RefSeq	2445	chr1	+	47004367	47035927		CTCTGTTCCCTTCAGTGCATTCTTGTAAATAAATAAATAATAAAACCTGCCTTTACCACC	100507423	intronic antisense	NM_001097611	KNCN	kinocilin	-	47011315	47016887	154.78	83.8183	7.27167	6.21859	196.469	133.872	125.495	165.096	135.631	172.114	101.015	39.6858	39.0782	57.6269	142.152	123.352	7.59315	7.19082	7.06677	7.31184	7.05859	7.40885	6.52233	5.44865	5.39052	5.9226
ASHGA5P037803	0.00730887	0.0210234	2.07496	up	noncoding	NR_038403	MKNK1-AS1	RefSeq	2445	chr1	+	47004367	47035927		CTCTGTTCCCTTCAGTGCATTCTTGTAAATAAATAAATAATAAAACCTGCCTTTACCACC	100507423	natural antisense	NM_001135553	MKNK1	MAP kinase-interacting serine/threonine-protein kinase 1 isoform 3	-	47023078	47069966	154.78	83.8183	7.27167	6.21859	196.469	133.872	125.495	165.096	135.631	172.114	101.015	39.6858	39.0782	57.6269	142.152	123.352	7.59315	7.19082	7.06677	7.31184	7.05859	7.40885	6.52233	5.44865	5.39052	5.9226
ASHGA5P037803	0.00730887	0.0210234	2.07496	up	noncoding	NR_038403	MKNK1-AS1	RefSeq	2445	chr1	+	47004367	47035927		CTCTGTTCCCTTCAGTGCATTCTTGTAAATAAATAAATAATAAAACCTGCCTTTACCACC	100507423	natural antisense	NM_003684	MKNK1	MAP kinase-interacting serine/threonine-protein kinase 1 isoform 1	-	47023078	47069966	154.78	83.8183	7.27167	6.21859	196.469	133.872	125.495	165.096	135.631	172.114	101.015	39.6858	39.0782	57.6269	142.152	123.352	7.59315	7.19082	7.06677	7.31184	7.05859	7.40885	6.52233	5.44865	5.39052	5.9226
ASHGA5P037803	0.00730887	0.0210234	2.07496	up	noncoding	NR_038403	MKNK1-AS1	RefSeq	2445	chr1	+	47004367	47035927		CTCTGTTCCCTTCAGTGCATTCTTGTAAATAAATAAATAATAAAACCTGCCTTTACCACC	100507423	natural antisense	NM_198973	MKNK1	MAP kinase-interacting serine/threonine-protein kinase 1 isoform 2	-	47023078	47069966	154.78	83.8183	7.27167	6.21859	196.469	133.872	125.495	165.096	135.631	172.114	101.015	39.6858	39.0782	57.6269	142.152	123.352	7.59315	7.19082	7.06677	7.31184	7.05859	7.40885	6.52233	5.44865	5.39052	5.9226
ASHGA5P056265	3.92172e-06	3.1638e-05	2.83365	up	noncoding	TCONS_00001534	XLOC_000880	LincRNAs identified by Cabili et al	254	chr1	-	79786812	79787278		TGAGATAGAGGAGGAACTGTCTTCCATATGGGGATATACCAGTGAAGTCAGACCACATTA		intergenic							60.3708	20.5394	5.88302	4.38036	63.8012	51.1557	56.7146	50.2416	62.7112	77.6003	15.765	18.8037	17.8805	18.725	27.0918	24.9703	5.93828	5.79963	5.91059	5.50494	5.9157	6.22901	3.78684	4.45158	4.28414	4.39486
ASHGA5P042768	1.936e-10	9e-09	7.95305	up	noncoding	TCONS_00019499	XLOC_009300	LincRNAs identified by Cabili et al	216	chr11	+	119703726	119737875		TATCAAGGTACCTTGCTGCAAATGCCAAACACTTGGATGAAAGCCTGGATGAAGTCTCCT		intergenic							43.8401	5.10729	5.41788	2.42637	47.3586	49.2325	40.5416	40.9036	46.8502	38.1539	5.27414	5	5	5.36959	5	5	5.50211	5.74519	5.41726	5.19723	5.46108	5.18439	2.36656	2.37541	2.33631	2.82421
ASHGA5P047547	8e-13	0	2.6273	up	noncoding	NR_038220	LOC170425	RefSeq	2685	chr10	+	86039735	86054415		TCTGACTCTGGAGTATTATAAAGTCCTTATAGTTACTGGCATTAGGTATAGGGTCTGTAT	170425	intergenic							622.221	248.96	9.32814	7.93456	639.644	598.107	620.921	623.288	611.679	639.687	245.267	242.075	236.132	248.145	262.378	259.765	9.31691	9.35524	9.37383	9.2938	9.28216	9.3469	7.80569	7.94529	7.91813	7.96833
ASHGA5P058798	0.0181985	0.0454973	2.19123	up	noncoding	uc.51+	uc.51	UCR	207	chr2	+	57972558	57972765		GAAGCATGTGGCACACCATTAAAACCTTGTGGCTTGTCTGCATTTACATTTATAATTATT		intergenic							56.4002	28.1489	5.77027	4.63852	63.9985	71.2609	53.6843	54.8131	39.8991	54.7451	39.9409	19.3668	21.6148	5.88627	41.2924	40.7922	5.9419	6.28153	5.8329	5.63846	5.22031	5.7065	5.17323	4.48936	4.54771	2.93363
ASHGA5P047104	1e-13	0	3.87895	up	noncoding	uc001lcv.1	DQ596646	UCSC_knowngene	2195	chr10	-	118588285	118590480		AGGCAACTGGTGTTTCTGCGAGAATGGAATGGAATGTGGTTGAAATTTTGTGTTGTTTTT		intergenic							2265.67	644.35	11.2389	9.28323	2247.63	2185.43	2274.62	2303.35	2296.75	2286.26	625.418	649.274	644.779	659.428	638.054	649.148	11.1977	11.2479	11.2808	11.2361	11.2382	11.2328	9.14827	9.3267	9.34239	9.34995
ASHGA5P018161	0.00017734	0.000847108	2.22517	up	noncoding	ENST00000450152	RP11-464C19.3	GENCODE	403	chr10	+	3974895	3978004		TTGTCCAGAGGCCAAGCCTACTGCTGTTAGAAAACATATTTAGAAATCACTTGGTTCTTC		intergenic							47.2488	20.96	5.52321	4.3693	54.5099	47.35	44.4036	53.3147	48.669	35.2459	22.688	14.1485	17.3275	19.2458	16.1015	36.2487	5.71774	5.69068	5.55119	5.59445	5.51771	5.0675	4.33254	4.09075	4.2341	4.42987
ASHGA5P027033	9.39243e-07	9.299e-06	7.45311	up	noncoding	uc001diz.4	BC036594	UCSC_knowngene	3165	chr1	-	84041470	84326679		GTCCTTGTAATACTCGGTATTATTTGCCAAGATATTGAAAAACCTCTAAACAGTGAGAAG		intergenic							110.8	15.4661	6.79437	3.89653	116.989	114.172	111.574	107.321	110.733	104.01	24.4924	15.3005	23.4528	11.4043	8.17038	9.9763	6.82971	6.96041	6.8946	6.66178	6.75905	6.6607	4.44591	4.18805	4.67314	3.76664
ASHGA5P040137	9.43343e-06	6.6876e-05	2.0674	up	noncoding	ENST00000425124	BX571672.3	GENCODE	470	chr1	+	143188827	143189695	TCONS_00028963	TAGATGGGAGCAAGTGTCCAATACAGCAACAGCTGGAAAGAAAAATAAAGAATTTTGTTC		intergenic							161.685	79.2629	7.34487	6.29705	177.555	161.713	169.808	178.288	145.867	136.881	89.5915	86.7533	87.5299	72.5134	58.292	80.8975	7.44199	7.46937	7.50644	7.4223	7.16778	7.06131	6.35321	6.51369	6.52122	6.23784
ASHGA5P022915	0.0103246	0.0281565	2.29639	up	noncoding	ENST00000565449	RP11-744I24.3	GENCODE	385	chr7	-	141212497	141212983		AACAGGATTGTGTGACTCTACAATGTGTGATTGCTCCTGGTGAATCAAAAGGATAAAGCT		intergenic							42.6053	20.7312	5.37363	4.17426	44.6778	39.3283	34.7596	40.3591	50.8753	45.6314	31.6557	5.08175	9.37154	13.2584	34.2199	30.8	5.42016	5.42186	5.19191	5.17885	5.58948	5.43949	4.8361	2.88105	3.35833	3.95469
ASHGA5P031763	1.76e-11	1e-09	8.45331	up	noncoding	ENST00000576842	CTD-2034I21.2	GENCODE	2248	chr16	+	50914119	50918012		GACACCTCAAGTATCTTTGGAAAGGAGCTGGATATAGATAATAAATTGAAAATCGAACTG		intergenic							43.944	5	5.42073	2.34122	40.6679	44.7128	52.8407	42.9702	43.0232	39.4494	5	5	5	5	5	5	5.28257	5.60214	5.80558	5.27097	5.33177	5.23135	2.32266	2.37541	2.33631	2.3572
ASHGA5P039099	8.33051e-06	5.9929e-05	3.77665	up	noncoding	ENST00000485020	RP11-64D22.5	GENCODE	390	chr3	+	151515271	151526037		TTGAGCTACTCTGTGACATTTAATCATTAATAGAAGATTTGGGGTATACACTACAGATGG		intergenic							61.8921	16.3441	5.93084	4.01374	52.6923	60.1591	65.2567	60.8638	68.8319	63.5487	17.8775	16.9403	6.99684	15.8314	19.5621	20.8563	5.66493	6.03906	6.11461	5.79192	6.05113	5.9234	3.97621	4.32272	2.9575	4.17725
ASHGA5P040140	4.2874e-09	1.05e-07	3.26616	up	noncoding	ENST00000436680	BX571672.1	GENCODE	552	chr1	+	143119060	143206097	ENST00000432361, uc011mfm.2	CCAGAAATACAGTTCTGCTGCATAGTGAAAAAAGGCCAATTTAGATTCTTTTTCATAGAG		intergenic							171.465	52.7058	7.43976	5.73217	163.937	167.12	171.45	176.489	177.448	172.349	44.8801	58.0244	51.7604	54.6026	54.8269	52.1406	7.32041	7.51868	7.52177	7.40975	7.45759	7.41038	5.34493	5.96665	5.78392	5.85065
ASHGA5P000362	0.0259525	0.0615046	2.74846	up	noncoding	chr2:46288525-46300250+	chr2:46288525-46300250	LincRNAs identified by Khalil et al	11725	chr2	+	46435021	46446746		CTTTGCATGCTTCCTTTTTCTTAAGTCTTGCAACCTTGCACTGTTAGGTATCCAGTGCTT		intergenic							47.2323	21.9032	5.50035	4.04172	62.6014	38.6097	42.1381	52.0321	33.9588	54.0537	36.3412	19.1744	5	5	31.3789	34.5244	5.91007	5.39544	5.47412	5.55915	4.97301	5.69031	5.0356	4.47695	2.33631	2.3572
ASHGA5P039174	3.8398e-06	3.1164e-05	2.17718	up	noncoding	TCONS_00023647	XLOC_011447	LincRNAs identified by Cabili et al	1087	chr15	-	41455314	41456708		TTCTCCACATTTGAGACAGCTGTTTGCAGTTGTTTCGTTTGAGCGTTCCGATTTTCCAGG		intergenic							71.0121	31.6639	6.13041	5.00796	72.7849	72.1497	59.6255	80.1328	79.7246	61.6553	26.9136	33.1668	32.3706	32.0918	28.6651	36.7756	6.13758	6.30061	5.98084	6.21805	6.26668	5.87871	4.58961	5.20838	5.12884	5.12386
ASHGA5P054520	2e-13	0	4.32465	up	noncoding	ENST00000433530	RP11-322M19.1	GENCODE	401	chr10	-	88998423	89096565	ENST00000447424, NR_024397	GCTATTGAGGCAACATGAGATGGACATTAATCGACTAAGTAAAAAACAGATTTCTTGAAG		intergenic							9687.64	2603.72	13.3623	11.2497	9714.81	9790.65	9983.6	9808.42	9603.21	9225.15	2709.62	2667.21	2670.22	2571.99	2521.12	2482.2	13.3455	13.441	13.4517	13.3762	13.2991	13.2604	11.2587	11.3175	11.3196	11.2677
ASHGA5P045840	0.0048133	0.0147939	2.15359	up	noncoding	ENST00000443771	RP11-53B5.1	GENCODE	391	chr9	+	96619364	96620615		CCATATTTGATATAGACCCATCAATGGCTCCCTAGAATAAAATCTCAACTCTTCACTGTG		intergenic							126.712	65.4976	6.98313	5.87638	154.109	119.396	114.384	138.516	105.837	128.027	95.8151	26.7171	34.2746	45.1141	100.475	90.5903	7.23098	7.02562	6.93221	7.05124	6.69215	6.96655	6.45145	4.9142	5.20986	5.5975
ASHGA5P048374	1.3664e-09	4.2e-08	3.31784	up	noncoding	ENST00000528660	RP11-736K20.5	GENCODE	1156	chr11	-	86603255	86633146		CAAAACTATTTGGTGGATCGTGACAAAGACGAATGACTGGGTACTATAATTTAAAATGGA		intronic antisense	ENST00000533902	PRSS23	protease, serine, 23 [Source:HGNC Symbol;Acc:14370]	+	86511562	86663886	102.832	30.3844	6.68584	4.9556	103.613	92.5435	111.014	96.711	110.1	103.007	30.4915	23.9037	32.2789	29.7615	31.0329	34.8377	6.65729	6.66447	6.88723	6.50901	6.75065	6.6464	4.7805	4.76639	5.12467	5.02534
ASHGA5P056968	0.0397286	0.0874931	2.35115	up	noncoding	TCONS_00011673	XLOC_005155	LincRNAs identified by Cabili et al	352	chr6	+	7427119	7453013		ACTGTTTGCGGTGCCATTCCATATAAAGTGAAGGATAACGGCTACAGCATTTTTTGTTAG		intergenic							30.0862	12.6886	4.70218	3.46882	9.79219	23.1002	24.7066	30.7461	45.6097	46.5627	5	5	18.9351	7.13988	16.982	23.0744	3.21607	4.65731	4.6985	4.75451	5.41711	5.46959	2.32266	2.37541	4.36887	3.17544
ASHGA5P028998	0.0019126	0.0066519	2.36901	up	noncoding	ENST00000556197	RP11-219E7.3	GENCODE	549	chr14	-	21338436	21341529		GAATAATCCAGTGACAAAACTGGATACTATTACTTTCATTCCTTCCCCCGATGCCAGGAG		intergenic							1907.75	999.087	10.9784	9.73408	1792.19	1743.85	1729.45	1957.97	1996.74	2226.32	1032.69	474.754	613.453	615.389	1740.67	1517.57	10.861	10.9141	10.8789	10.9954	11.028	11.1929	9.86754	8.87963	9.27138	9.25322
ASHGA5P045812	0.00251878	0.00844504	2.1486	up	noncoding	ENST00000421297	RP5-1050E16.2	GENCODE	916	chr9	+	92501141	92523200		CATCTGTGTATTGACCATCTACCCTTTTCCCATGATTTGTTTGTCAAAATTCCTTGCTAA		intergenic							325.125	172.128	8.37435	7.27095	392.337	300.492	294.371	349.896	287.933	325.72	228.119	93.0026	105.659	97.5032	235.961	272.522	8.61124	8.36642	8.30099	8.43752	8.17633	8.3536	7.69831	6.60791	6.77932	6.65306
ASHGA5P057547	1.33237e-07	1.789e-06	3.92541	up	noncoding	TCONS_00018684	XLOC_008408	LincRNAs identified by Cabili et al	249	chr10	+	20886073	20896028		TCTTGTGATTATTTCCACAGAACTCTGACTTGGATAAGTTCCCCAGAGGGCAAGACCAAG		intergenic							77.206	19.5252	6.26166	4.28882	75.1729	76.0806	72.2952	78.5216	82.2545	78.9112	25.7485	19.4348	13.055	12.3974	27.0432	19.4727	6.18326	6.37494	6.26088	6.18493	6.31383	6.25215	4.52261	4.49473	3.83623	3.87256
ASHGA5P019026	6.54358e-05	0.000355682	2.54095	up	noncoding	ENST00000464939	RP4-751H13.6	GENCODE	451	chr7	-	149567386	149577699		GCCAGGCAAGCTTTGTGATGGTCTGAGGTCCATGAAGGGATTAAAACCAGGAACTGGCTC		natural antisense	NM_001100592	ATP6V0E2	V-type proton ATPase subunit e 2 isoform 2	+	149570056	149577738	61.8932	23.9783	5.92156	4.57619	79.1519	54.3672	53.6624	69.2036	57.8205	57.1537	29.6262	26.9628	29.4514	25.4823	15.1869	17.1602	6.26218	5.88652	5.8322	5.99718	5.78607	5.76519	4.73508	4.92937	4.99654	4.81555
ASHGA5P019026	6.54358e-05	0.000355682	2.54095	up	noncoding	ENST00000464939	RP4-751H13.6	GENCODE	451	chr7	-	149567386	149577699		GCCAGGCAAGCTTTGTGATGGTCTGAGGTCCATGAAGGGATTAAAACCAGGAACTGGCTC		natural antisense	NM_145230	ATP6V0E2	V-type proton ATPase subunit e 2 isoform 1	+	149570056	149577787	61.8932	23.9783	5.92156	4.57619	79.1519	54.3672	53.6624	69.2036	57.8205	57.1537	29.6262	26.9628	29.4514	25.4823	15.1869	17.1602	6.26218	5.88652	5.8322	5.99718	5.78607	5.76519	4.73508	4.92937	4.99654	4.81555
ASHGA5P058061	0.0163719	0.0415759	2.39962	up	noncoding	TCONS_00025982	XLOC_012315	LincRNAs identified by Cabili et al	1742	chr17	+	75251162	75255415		TCTCAGTTGGCACCTGGCCAGGCACCACTCCAAACCGTCTCCTTGGAAAAGCAACTTCAG		intergenic							1948.62	1107.32	10.9949	9.73209	1973.37	1543.25	1548.14	2182.68	1977.2	2467.08	1679.83	355.213	464.102	530.863	1827.92	1786	10.9991	10.7378	10.7174	11.1601	11.0145	11.3404	10.5714	8.47217	8.87077	9.03565
ASHGA5P045253	0	0	5.56153	up	noncoding	uc004aej.3	BC065763	UCSC_knowngene	1242	chr9	-	66688085	66699951		CTGAAGAAGAACAGAGCTCAAGAATGTATACCATCAGATGTCTCCAACTTTATTACAATT		intergenic							4745.41	959.551	12.3193	9.84383	4995.74	4718.97	4750.91	4808.18	4708.7	4489.99	972.834	965.041	995.275	933.275	963.298	927.583	12.3774	12.375	12.3658	12.3187	12.2644	12.2146	9.78545	9.87914	9.93707	9.83821
ASHGA5P043507	0.0106035	0.0288256	2.13553	up	noncoding	TCONS_00018285	XLOC_008563	LincRNAs identified by Cabili et al	334	chr10	+	93542606	93557593		AGTCTTTTTCTGCCGCCTTCTTATTTCTGTTTTAACTCACTGTCTCCAAGTCCAAGCTGT		intergenic							444.014	251.477	8.82661	7.73201	517.373	382.355	427.862	515.716	378.561	442.219	360.309	105.936	135.879	124.781	371.229	410.729	9.00921	8.71055	8.84401	9.01595	8.57722	8.8027	8.35437	6.795	7.13824	7.00075
ASHGA5P045311	1.94466e-08	3.63e-07	3.1796	up	noncoding	ENST00000456944	RP11-82L18.2	GENCODE	583	chr9	-	91703518	91724213		CTGGTGACCTTTCTACTGATTGCATTGTACCTCTTTCCCTGATATTAAAGATGTTTTTAA		intron sense-overlapping	NM_016848	SHC3	SHC-transforming protein 3	-	91620685	91793682	1146.32	396.24	10.2355	8.56669	1170.85	1137.5	1140.12	1213.96	1089.26	1126.22	465.832	312.741	338.254	319.679	478.325	462.608	10.2318	10.2958	10.2721	10.2918	10.1364	10.1855	8.71938	8.30084	8.42208	8.31484
ASHGA5P023292	0.00455683	0.0141231	2.08523	up	noncoding	ENST00000577560	CTD-2006K23.1	GENCODE	526	chr17	+	72602645	72603330		CTCCTATCAGGAGCAGATAAAAGAAAGGACATCCCCCTTGCACACTGATTCCTTGGAGGC		intergenic							575.064	324.273	9.21246	8.15225	532.256	563.279	547.136	620.415	582.426	604.87	431.402	150.449	185.447	207.34	493.5	477.497	9.05274	9.26894	9.19354	9.28636	9.21124	9.26193	8.6088	7.28158	7.57335	7.71667
ASHGA5P030193	4.36e-11	3e-09	4.09505	up	noncoding	ENST00000560097	RP11-499F3.2	GENCODE	566	chr15	-	81952822	82163466	ENST00000560054	TAAAAAGCCGTTTCAAGATGAAATCTTATGAGTCATTATCATGTCTTCTGAGGGCTGAGA		intergenic							233.945	57.5913	7.8915	5.85762	237.763	224.58	247.307	228.887	229.57	235.563	61.75	50.3732	58.6741	63.1749	51.6385	59.9373	7.86777	7.93626	8.0445	7.79125	7.83502	7.87419	5.81135	5.76603	5.95841	6.0523
ASHGA5P045841	3.09408e-06	2.5921e-05	3.02314	up	noncoding	ENST00000453045	RP11-231K24.2	GENCODE	1445	chr9	+	96718115	96720204		CAAGGATTTGGGGATCACACTGTTCATCAGCTGTCACTAAACTTATTTTACTATGAGCCA		bidirectional	NM_021570	BARX1	homeobox protein BarH-like 1	-	96713908	96717608	43.2218	13.7345	5.39025	3.7942	46.2707	40.6341	34.267	51.0676	49.807	37.2844	18.7783	15.8382	10.7572	8.68451	17.8463	10.5026	5.46946	5.46595	5.17028	5.53234	5.55486	5.14858	4.04633	4.23456	3.55838	3.41099
ASHGA5P055763	1.63e-11	1e-09	3.26232	up	noncoding	uc001uzl.3	BC025370	UCSC_knowngene	978	chr13	-	44974385	44980021		TGCTTTTGAACGTGAAAGGAGAAAGAAGCTGTCAGAGATCAGGTTGAATGTGGTGGGTTA		intergenic							1200.89	399.602	10.3033	8.5974	1279.44	1206.96	1218.41	1232.91	1148.1	1119.49	423.139	413.661	396.822	405.814	403.124	355.056	10.3643	10.3802	10.3683	10.3147	10.2138	10.1784	8.58088	8.68745	8.64603	8.65937
ASHGA5P016495	1.19879e-05	8.2134e-05	2.0284	up	noncoding	NR_027266	LINC00310	RefSeq	1269	chr21	+	35552977	35562220		ATGAGACAAGCCCCTTTTGTCTAAAATAGTGATGTACATTAAATGCAAAGGGCAAATGGA	114036	intergenic							27.6839	12.6507	4.73588	3.71553	23.8553	26.1722	30.1878	23.9553	31.7563	30.1767	14.1324	9.99363	11.8951	10.019	17.9667	11.8975	4.5199	4.83251	4.98513	4.37317	4.87158	4.83298	3.63085	3.66478	3.70135	3.59637
ASHGA5P043443	9.93575e-06	6.9975e-05	5.66499	up	noncoding	NR_038232	LOC285889	RefSeq	2698	chr7	-	156230482	156238282		GCACAGAGCACTTTGAGTTAGTTATAAACCATTCTACACACAGAAGCATTTAATTGTTAG	285889	intergenic							57.59	10.5512	5.82166	3.31959	50.2073	56.0475	62.9939	60.1849	53.6659	62.4403	20.4424	6.15233	5.61907	11.5637	5	14.5297	5.59394	5.9316	6.06413	5.77383	5.66785	5.89859	4.16934	3.0934	2.68411	3.78087
ASHGA5P053902	0.0365492	0.0816954	2.22782	up	noncoding	ENST00000509780	RP13-297E16.3	GENCODE	510	chrX	+	1746638	1755356		CCATCTACAGGTAACACCCATCACTTTGAAACCAACAACTCAGATAAGATTCTGTTTATT		exon sense-overlapping	NM_001171038	ASMT	acetylserotonin O-methyltransferase isoform 1	+	1733940	1761974	32.8163	14.4923	4.84237	3.68673	18.74	22.5553	21.4244	24.5498	46.9236	62.7049	5	9.13075	12.11	6.41422	23.7074	30.5916	4.16201	4.61939	4.49101	4.4144	5.46411	5.90327	2.32266	3.55606	3.72678	3.04991
ASHGA5P053902	0.0365492	0.0816954	2.22782	up	noncoding	ENST00000509780	RP13-297E16.3	GENCODE	510	chrX	+	1746638	1755356		CCATCTACAGGTAACACCCATCACTTTGAAACCAACAACTCAGATAAGATTCTGTTTATT		exon sense-overlapping	NM_001171039	ASMT	acetylserotonin O-methyltransferase isoform 2	+	1734025	1761974	32.8163	14.4923	4.84237	3.68673	18.74	22.5553	21.4244	24.5498	46.9236	62.7049	5	9.13075	12.11	6.41422	23.7074	30.5916	4.16201	4.61939	4.49101	4.4144	5.46411	5.90327	2.32266	3.55606	3.72678	3.04991
ASHGA5P053902	0.0365492	0.0816954	2.22782	up	noncoding	ENST00000509780	RP13-297E16.3	GENCODE	510	chrX	+	1746638	1755356		CCATCTACAGGTAACACCCATCACTTTGAAACCAACAACTCAGATAAGATTCTGTTTATT		exon sense-overlapping	NM_004043	ASMT	acetylserotonin O-methyltransferase isoform 1	+	1714347	1761974	32.8163	14.4923	4.84237	3.68673	18.74	22.5553	21.4244	24.5498	46.9236	62.7049	5	9.13075	12.11	6.41422	23.7074	30.5916	4.16201	4.61939	4.49101	4.4144	5.46411	5.90327	2.32266	3.55606	3.72678	3.04991
ASHGA5P040997	0.0352523	0.0794177	2.23848	up	noncoding	ENST00000513283	CTC-305H11.1	GENCODE	249	chr5	+	13175957	13179684		GCCAAATCCACATTTTTGTGACACTCCTGACAAACTGCTGCTGTATTAAAGAAATAAATT		intergenic							35.3128	18.9498	5.06117	3.89865	40.235	21.5629	28.6962	33.8296	46.5645	40.9886	22.5333	5	8.55295	7.74954	40.7881	29.0749	5.26693	4.55532	4.90995	4.89939	5.45032	5.28513	4.32059	2.37541	3.22897	3.2775
ASHGA5P048681	7.8259e-08	1.155e-06	2.0653	up	noncoding	ENST00000564594	HMGN2P46	GENCODE	572	chr15	+	45821931	45848098	ENST00000396645, uc001zvn.1	GATTTTGCAGATGAGTCTGGAAGTGTTAGTTGCAAAGATATGCATTTACTTCTCTGGCTA	283651	intergenic							164.01	80.5297	7.37096	6.3246	178.059	155.124	177.279	163.631	143.778	166.187	102.937	71.3828	78.5132	76.3065	77.2707	76.7676	7.44699	7.40715	7.56959	7.29674	7.14673	7.35853	6.5464	6.25239	6.35961	6.30937
ASHGA5P049984	7.36903e-08	1.102e-06	3.82274	up	noncoding	ENST00000581856	RP11-534N16.1	GENCODE	669	chr18	-	28923330	29006890		ACTAGAGTTAGCACTGGGTGCAAATAAAAAACAAAACAACCTGATTTTTTATGGTTAAAT		intronic antisense	NM_001134453	DSG4	desmoglein-4 isoform 1 preproprotein	+	28956739	28993880	54.5584	13.4136	5.73935	3.80474	56.6868	66.6256	50.1445	51.9952	55.727	46.1714	16.2796	15.1431	13.4512	11.1268	11.2301	13.2511	5.7766	6.18657	5.73058	5.55806	5.7262	5.45807	3.8376	4.17562	3.87506	3.73783
ASHGA5P049984	7.36903e-08	1.102e-06	3.82274	up	noncoding	ENST00000581856	RP11-534N16.1	GENCODE	669	chr18	-	28923330	29006890		ACTAGAGTTAGCACTGGGTGCAAATAAAAAACAAAACAACCTGATTTTTTATGGTTAAAT		intronic antisense	NM_177986	DSG4	desmoglein-4 isoform 2 preproprotein	+	28956739	28993880	54.5584	13.4136	5.73935	3.80474	56.6868	66.6256	50.1445	51.9952	55.727	46.1714	16.2796	15.1431	13.4512	11.1268	11.2301	13.2511	5.7766	6.18657	5.73058	5.55806	5.7262	5.45807	3.8376	4.17562	3.87506	3.73783
ASHGA5P049984	7.36903e-08	1.102e-06	3.82274	up	noncoding	ENST00000581856	RP11-534N16.1	GENCODE	669	chr18	-	28923330	29006890		ACTAGAGTTAGCACTGGGTGCAAATAAAAAACAAAACAACCTGATTTTTTATGGTTAAAT		natural antisense	NM_001942	DSG1	desmoglein-1 preproprotein	+	28898051	28937393	54.5584	13.4136	5.73935	3.80474	56.6868	66.6256	50.1445	51.9952	55.727	46.1714	16.2796	15.1431	13.4512	11.1268	11.2301	13.2511	5.7766	6.18657	5.73058	5.55806	5.7262	5.45807	3.8376	4.17562	3.87506	3.73783
ASHGA5P030113	0.0162271	0.0412812	2.473	up	noncoding	ENST00000563057	RP11-315D16.4	GENCODE	396	chr15	-	68560129	68570332		ATGAGCAGAATTTGCCATGCCTTCCATGGAGCATTCTTTTTCCAAGTCAGGTCAATCCAG		natural antisense	NM_015322	FEM1B	protein fem-1 homolog B	+	68570140	68583640	41.904	20.1512	5.33785	4.03159	47.5919	36.4611	37.4885	52.3569	33.8546	43.6712	34.8925	5	8.27362	12.1639	29.9164	30.6607	5.50909	5.30891	5.29921	5.56675	4.96787	5.3753	4.97582	2.37541	3.17733	3.85081
ASHGA5P044259	0.00176339	0.00622283	2.50209	up	noncoding	TCONS_00001304	XLOC_000585	LincRNAs identified by Cabili et al	2269	chr1	+	225657546	225660157		ATGAAAGAAATTTGGACCAGCCAGGGTTAAGGAAGACAGACTTTCTGCTCTCCAGAGTCT		intergenic							97.4046	42.1829	6.60971	5.28658	102.809	91.7589	95.7093	101.134	98.6626	94.3536	57.6635	44.1967	44.7085	11.0706	50.2094	45.2487	6.64359	6.65395	6.67623	6.57742	6.58858	6.5185	5.71165	5.59048	5.5733	3.73099
ASHGA5P046950	3.06949e-06	2.5745e-05	5.09164	up	noncoding	TCONS_00015042	XLOC_007124	LincRNAs identified by Cabili et al	488	chr8	-	77070845	77075228		AAGGCAAACTTGTACACCTGGGCAAAGCACTTGCATTCTTTTAAGTTCTGTCAAAGGTAG		intergenic							57.1448	11.2182	5.80701	3.45888	58.1478	55.4004	63.0695	68.2816	48.077	49.8926	16.3934	18.346	9.72025	6.28211	8.22431	8.34307	5.81242	5.91515	6.06611	5.97527	5.50184	5.57127	3.8501	4.42287	3.40985	3.02489
ASHGA5P043361	7.2029e-09	1.61e-07	2.19778	up	noncoding	NR_033999	LOC100129148	RefSeq	463	chr7	-	139102208	139112272		CTCTGGACCTGGATCTACCAGACAAGATTTGATTTTGTTTCTACCTTTGTAATTACTATA	100129148	natural antisense	NM_001244584	C7orf55-LUC7L2	C7orf55-LUC7L2 protein	+	139025877	139108203	150.341	68.8976	7.24408	6.10803	154.352	140.116	152.507	151.891	151.91	151.27	75.8651	70.3279	64.1578	66.5117	58.879	77.6439	7.233	7.2581	7.34509	7.18706	7.22727	7.21397	6.10275	6.2321	6.08401	6.123
ASHGA5P043361	7.2029e-09	1.61e-07	2.19778	up	noncoding	NR_033999	LOC100129148	RefSeq	463	chr7	-	139102208	139112272		CTCTGGACCTGGATCTACCAGACAAGATTTGATTTTGTTTCTACCTTTGTAATTACTATA	100129148	natural antisense	NM_001244585	LUC7L2	putative RNA-binding protein Luc7-like 2 isoform 3	+	139025104	139108203	150.341	68.8976	7.24408	6.10803	154.352	140.116	152.507	151.891	151.91	151.27	75.8651	70.3279	64.1578	66.5117	58.879	77.6439	7.233	7.2581	7.34509	7.18706	7.22727	7.21397	6.10275	6.2321	6.08401	6.123
ASHGA5P043361	7.2029e-09	1.61e-07	2.19778	up	noncoding	NR_033999	LOC100129148	RefSeq	463	chr7	-	139102208	139112272		CTCTGGACCTGGATCTACCAGACAAGATTTGATTTTGTTTCTACCTTTGTAATTACTATA	100129148	natural antisense	NM_001270643	LUC7L2	putative RNA-binding protein Luc7-like 2 isoform 4	+	139044591	139108203	150.341	68.8976	7.24408	6.10803	154.352	140.116	152.507	151.891	151.91	151.27	75.8651	70.3279	64.1578	66.5117	58.879	77.6439	7.233	7.2581	7.34509	7.18706	7.22727	7.21397	6.10275	6.2321	6.08401	6.123
ASHGA5P043361	7.2029e-09	1.61e-07	2.19778	up	noncoding	NR_033999	LOC100129148	RefSeq	463	chr7	-	139102208	139112272		CTCTGGACCTGGATCTACCAGACAAGATTTGATTTTGTTTCTACCTTTGTAATTACTATA	100129148	natural antisense	NM_016019	LUC7L2	putative RNA-binding protein Luc7-like 2 isoform 1	+	139044591	139108203	150.341	68.8976	7.24408	6.10803	154.352	140.116	152.507	151.891	151.91	151.27	75.8651	70.3279	64.1578	66.5117	58.879	77.6439	7.233	7.2581	7.34509	7.18706	7.22727	7.21397	6.10275	6.2321	6.08401	6.123
ASHGA5P044876	3.4917e-09	8.8e-08	2.71342	up	noncoding	ENST00000564832	RP11-531A24.3	GENCODE	3296	chr8	+	73859384	73862680		GGCATTGTTCTCCATTTCAGTCTGGTAGAATAAGCGAGATAGAAAATAAATGTGTAAATG		intergenic							159.398	58.7578	7.32801	5.8879	173.619	161.575	146.518	171.947	148.659	154.069	61.5356	67.3346	52.3558	58.7891	56.1226	56.409	7.40423	7.46757	7.29058	7.37076	7.19366	7.24127	5.80586	6.17499	5.79931	5.95121
ASHGA5P027309	1.40229e-05	9.3798e-05	4.09591	up	noncoding	ENST00000551890	RP11-983P16.4	GENCODE	569	chr12	-	53446887	53448202		TGTAGGGCAGGAGTTATATATAGAGCCAAGCAGGCAGGCCATGGCCAGGGATGGACACTG		natural antisense	NM_015319	TENC1	tensin-like C1 domain-containing phosphatase isoform 1	+	53442732	53458162	47.9568	11.3519	5.5387	3.50451	34.123	53.9772	49.3668	48.3625	56.3361	45.5752	10.4702	16.8798	14.4698	5.3139	11.6341	9.3434	5.02577	5.87354	5.7065	5.44687	5.74147	5.43804	3.17871	4.31706	3.98384	2.81222
ASHGA5P027309	1.40229e-05	9.3798e-05	4.09591	up	noncoding	ENST00000551890	RP11-983P16.4	GENCODE	569	chr12	-	53446887	53448202		TGTAGGGCAGGAGTTATATATAGAGCCAAGCAGGCAGGCCATGGCCAGGGATGGACACTG		natural antisense	NM_170754	TENC1	tensin-like C1 domain-containing phosphatase isoform 2	+	53443834	53458162	47.9568	11.3519	5.5387	3.50451	34.123	53.9772	49.3668	48.3625	56.3361	45.5752	10.4702	16.8798	14.4698	5.3139	11.6341	9.3434	5.02577	5.87354	5.7065	5.44687	5.74147	5.43804	3.17871	4.31706	3.98384	2.81222
ASHGA5P027309	1.40229e-05	9.3798e-05	4.09591	up	noncoding	ENST00000551890	RP11-983P16.4	GENCODE	569	chr12	-	53446887	53448202		TGTAGGGCAGGAGTTATATATAGAGCCAAGCAGGCAGGCCATGGCCAGGGATGGACACTG		natural antisense	NM_198316	TENC1	tensin-like C1 domain-containing phosphatase isoform 3	+	53440809	53458162	47.9568	11.3519	5.5387	3.50451	34.123	53.9772	49.3668	48.3625	56.3361	45.5752	10.4702	16.8798	14.4698	5.3139	11.6341	9.3434	5.02577	5.87354	5.7065	5.44687	5.74147	5.43804	3.17871	4.31706	3.98384	2.81222
ASHGA5P044120	0.00511195	0.0155513	2.04237	up	noncoding	ENST00000526648	AF131215.3	GENCODE	1741	chr8	-	10980890	10983574	ENST00000500944	GTTTTATGAGAGGCTTTGGTAAACTGAAGAGTGATGTAGGTACAGATGCACAGATGTAGA		intron sense-overlapping	NM_173683	XKR6	XK-related protein 6 isoform b	-	10753656	11058875	28.9794	14.1565	4.79408	3.76384	30.8764	30.5069	33.9398	29.7484	24.3077	24.497	16.1453	25.1618	6.71099	12.9573	13.8785	10.0851	4.88471	5.04867	5.15307	4.69919	4.45784	4.52102	3.82182	4.83226	2.89757	3.92951
ASHGA5P016494	9.31633e-05	0.000485827	3.03561	up	noncoding	ENST00000430913	HTR2A-AS1	GENCODE	428	chr13	+	47426286	47430434		CGGTAGCATGAAAACGAAGAGTGCTCTGGACAGTGGGTGGAGAAGATTCAAGTACATCTT		intronic antisense	NM_000621	HTR2A	5-hydroxytryptamine receptor 2A isoform 1	-	47405676	47471211	30.1163	9.99438	4.86449	3.26251	28.5277	29.0714	32.2773	30.3738	32.4028	28.0449	14.4831	6.44165	15.6781	5	10.9069	7.45648	4.7708	4.9743	5.07758	4.7342	4.90295	4.72713	3.66602	3.14912	4.09635	2.3572
ASHGA5P016494	9.31633e-05	0.000485827	3.03561	up	noncoding	ENST00000430913	HTR2A-AS1	GENCODE	428	chr13	+	47426286	47430434		CGGTAGCATGAAAACGAAGAGTGCTCTGGACAGTGGGTGGAGAAGATTCAAGTACATCTT		intronic antisense	NM_001165947	HTR2A	5-hydroxytryptamine receptor 2A isoform 2	-	47405676	47471211	30.1163	9.99438	4.86449	3.26251	28.5277	29.0714	32.2773	30.3738	32.4028	28.0449	14.4831	6.44165	15.6781	5	10.9069	7.45648	4.7708	4.9743	5.07758	4.7342	4.90295	4.72713	3.66602	3.14912	4.09635	2.3572
ASHGA5P021228	5.951e-10	2.1e-08	4.26809	up	noncoding	NR_038226	ZNF503-AS1	RefSeq	1648	chr10	+	77056140	77121436	NR_038224	CTCCTCTCAGGTGGGCTTGGCCCATTCTCTAGACTTTGGAAGGTAATGTTCTATAGAGGC	253264	intergenic							342.522	83.8385	8.46004	6.36645	338.647	329.149	345.238	358.508	339.85	343.743	114.933	70.3329	73.7789	64.5776	92.8186	86.5898	8.39697	8.49957	8.53836	8.47234	8.42039	8.4326	6.70562	6.23235	6.27255	6.08375
ASHGA5P057396	0.00489727	0.0150025	2.31205	up	noncoding	TCONS_00016706	XLOC_007577	LincRNAs identified by Cabili et al	301	chr9	+	130919331	130921896	TCONS_00016167	TGGAGTCCCAGTAGAGCTGGAGTCCAGCCTGATTCCCACCCACAGGTTGTAACCAATGAG		intergenic							209.983	105.72	7.72882	6.51965	186.399	176.395	199.385	239.578	210.796	247.344	138.703	39.317	56.0538	67.2034	173.536	159.507	7.51915	7.59439	7.73841	7.86398	7.71125	7.94576	6.97717	5.43551	5.89427	6.13438
ASHGA5P046971	0.0134598	0.0353529	2.1262	up	noncoding	ENST00000440589	RP11-202D18.2	GENCODE	527	chr10	-	83983968	83988935		TGACCATGAAATGCATTAAAGTGTATTCCTATATCTAGTTTAGCCTTTAATTCTCCCCAG		intronic antisense	NM_001010848	NRG3	pro-neuregulin-3, membrane-bound isoform isoform 1	+	83635069	84746935	99.3181	52.4897	6.59201	5.50373	148.304	75.4863	87.528	116.631	74.9837	92.9751	114.773	17.1334	32.2397	33.6328	50.7781	66.3816	7.17753	6.36411	6.54304	6.78958	6.17848	6.49932	6.70297	4.33782	5.12286	5.18779
ASHGA5P046971	0.0134598	0.0353529	2.1262	up	noncoding	ENST00000440589	RP11-202D18.2	GENCODE	527	chr10	-	83983968	83988935		TGACCATGAAATGCATTAAAGTGTATTCCTATATCTAGTTTAGCCTTTAATTCTCCCCAG		intronic antisense	NM_001165972	NRG3	pro-neuregulin-3, membrane-bound isoform isoform 2	+	83635069	84746935	99.3181	52.4897	6.59201	5.50373	148.304	75.4863	87.528	116.631	74.9837	92.9751	114.773	17.1334	32.2397	33.6328	50.7781	66.3816	7.17753	6.36411	6.54304	6.78958	6.17848	6.49932	6.70297	4.33782	5.12286	5.18779
ASHGA5P046971	0.0134598	0.0353529	2.1262	up	noncoding	ENST00000440589	RP11-202D18.2	GENCODE	527	chr10	-	83983968	83988935		TGACCATGAAATGCATTAAAGTGTATTCCTATATCTAGTTTAGCCTTTAATTCTCCCCAG		intronic antisense	NM_001165973	NRG3	pro-neuregulin-3, membrane-bound isoform isoform 3	+	83637442	84746935	99.3181	52.4897	6.59201	5.50373	148.304	75.4863	87.528	116.631	74.9837	92.9751	114.773	17.1334	32.2397	33.6328	50.7781	66.3816	7.17753	6.36411	6.54304	6.78958	6.17848	6.49932	6.70297	4.33782	5.12286	5.18779
ASHGA5P037365	8.9e-12	1e-09	2.32745	up	noncoding	NR_024089	LINC00162	RefSeq	730	chr21	-	46419126	46424642		AGCTCAGTCATGAGTGAAAACAGAGGAAATGTTTCTGAAAATATAACAAGTCAGTGGGAA	378825	intergenic							257.246	113.153	8.03322	6.81447	270.609	256.542	257.523	259.746	256.493	242.564	121.341	105.02	109.664	111.788	115.786	115.321	8.06208	8.13392	8.10357	7.98375	7.99935	7.91667	6.7866	6.78275	6.83534	6.84736
ASHGA5P045785	6.68767e-07	6.925e-06	2.83437	up	noncoding	ENST00000458111	RP11-439K3.3	GENCODE	527	chr9	+	85891290	85894414		GGAAGTGAGGGCTCTTTCAAGTAAGAAAAACTCATTTTATATTACCTTTTAAGCTAGCTG		intronic antisense	NM_001244959	FRMD3	FERM domain-containing protein 3 isoform 2	-	85857904	86153348	113.465	40.1528	6.82919	5.32617	121.628	117.954	116.969	112.655	104.245	107.338	49.8878	51.7023	29.9041	39.6943	35.1097	34.6186	6.88534	7.00594	6.96734	6.73729	6.67078	6.70847	5.50471	5.8035	5.01832	5.41894
ASHGA5P045785	6.68767e-07	6.925e-06	2.83437	up	noncoding	ENST00000458111	RP11-439K3.3	GENCODE	527	chr9	+	85891290	85894414		GGAAGTGAGGGCTCTTTCAAGTAAGAAAAACTCATTTTATATTACCTTTTAAGCTAGCTG		intronic antisense	NM_001244960	FRMD3	FERM domain-containing protein 3 isoform 3	-	85859538	86082657	113.465	40.1528	6.82919	5.32617	121.628	117.954	116.969	112.655	104.245	107.338	49.8878	51.7023	29.9041	39.6943	35.1097	34.6186	6.88534	7.00594	6.96734	6.73729	6.67078	6.70847	5.50471	5.8035	5.01832	5.41894
ASHGA5P045785	6.68767e-07	6.925e-06	2.83437	up	noncoding	ENST00000458111	RP11-439K3.3	GENCODE	527	chr9	+	85891290	85894414		GGAAGTGAGGGCTCTTTCAAGTAAGAAAAACTCATTTTATATTACCTTTTAAGCTAGCTG		intronic antisense	NM_001244961	FRMD3	FERM domain-containing protein 3 isoform 4	-	85857904	85946876	113.465	40.1528	6.82919	5.32617	121.628	117.954	116.969	112.655	104.245	107.338	49.8878	51.7023	29.9041	39.6943	35.1097	34.6186	6.88534	7.00594	6.96734	6.73729	6.67078	6.70847	5.50471	5.8035	5.01832	5.41894
ASHGA5P045785	6.68767e-07	6.925e-06	2.83437	up	noncoding	ENST00000458111	RP11-439K3.3	GENCODE	527	chr9	+	85891290	85894414		GGAAGTGAGGGCTCTTTCAAGTAAGAAAAACTCATTTTATATTACCTTTTAAGCTAGCTG		intronic antisense	NM_174938	FRMD3	FERM domain-containing protein 3 isoform 1	-	85859538	86153348	113.465	40.1528	6.82919	5.32617	121.628	117.954	116.969	112.655	104.245	107.338	49.8878	51.7023	29.9041	39.6943	35.1097	34.6186	6.88534	7.00594	6.96734	6.73729	6.67078	6.70847	5.50471	5.8035	5.01832	5.41894
ASHGA5P022793	6.15544e-07	6.459e-06	2.01455	up	noncoding	ENST00000562920	RP11-23P13.6	GENCODE	400	chr15	+	42187382	42188141		GTGTGATGTTCTCAACGGCAGCTAAAGCCACTGCATACAATGCAAGGACTGGCTCCTGTT		intergenic							132.528	65.8363	7.05248	6.04203	126.903	122.072	142.619	157.477	118.173	127.923	72.0416	57.7423	74.8443	55.5193	72.7503	62.1198	6.94343	7.05811	7.25018	7.24015	6.85708	6.96595	6.03022	5.95975	6.29271	5.87354
ASHGA5P000505	0.0151147	0.0388849	3.05739	up	noncoding	chr8:101497275-101508975-	chr8:101497275-101508975	LincRNAs identified by Khalil et al	11700	chr8	-	101428099	101439799		TGAAATATCACGGTTCGACTTTTACTTCTGTCCTCAACAGGAGACATATATGTTCTTTCC		intergenic							40.0211	16.7205	5.21491	3.60261	63.7545	30.6796	29.7265	50.2762	26.9421	38.7478	32.1012	5	5.25942	5	27.6583	25.3043	5.93734	5.05624	4.96393	5.50577	4.62146	5.2047	4.85367	2.37541	2.6118	2.3572
ASHGA5P028999	1.41309e-06	1.3114e-05	3.32509	up	noncoding	ENST00000553534	RP11-219E7.4	GENCODE	351	chr14	-	21366143	21404414		TACTGTAGTGGAAGAACGTCTCTGTCATTTTCTGTAATGAAAAATCTGGTAACATCTGCA		intergenic							140.671	43.1659	7.14333	5.40994	151.206	156.274	139.33	132.172	138.997	126.048	42.2046	35.0025	32.9013	64.0842	51.2637	33.5391	7.20478	7.41799	7.21795	6.9766	7.09799	6.9447	5.2516	5.27783	5.15192	6.0715
ASHGA5P045178	2.7e-12	0	10.7905	up	noncoding	ENST00000453568	RP4-781K5.4	GENCODE	631	chr1	+	234809841	234818922		GATTCAGACAAAGATATAACTACAGAATGCACATGACGGTTTTGTTAATACACCAAAAGG		intergenic							55.9966	5.0153	5.77826	2.34657	51.5924	53.5506	58.9759	47.8592	65.9929	58.0088	5.09178	5	5	5	5	5	5.63498	5.86324	5.96697	5.43173	5.98644	5.7862	2.35479	2.37541	2.33631	2.3572
ASHGA5P038748	1.2106e-07	1.651e-06	2.04929	up	noncoding	TCONS_00016263	XLOC_007635	LincRNAs identified by Cabili et al	283	chr9	-	5308117	5311063		ATAACCTGAAAGGAAAGCATAAACATCTGGAGCAGTTCCAAAGGCATCTGGGGAGAGTCA		intergenic							168.744	83.617	7.41341	6.37829	175.677	153.034	174.447	184.753	159.306	165.249	83.2177	71.7709	75.865	101.733	86.3362	82.7794	7.42421	7.38677	7.54634	7.47612	7.29733	7.34971	6.24746	6.26188	6.31236	6.70952
ASHGA5P034213	3.002e-10	1.2e-08	2.43698	up	noncoding	TCONS_00016514	XLOC_007896	LincRNAs identified by Cabili et al	703	chr9	-	139506545	139507780	TCONS_00016513, TCONS_00016903	GCTTCTCGGGAATGGAATCACACACGGACTGTGGCGTACACATCACAACTTTAAACCCCG		intergenic							226.936	94.757	7.84387	6.55877	231.186	194.631	213.997	245.172	219.479	257.151	103.276	92.3474	99.1003	86.1934	98.9323	88.6934	7.82916	7.73052	7.83835	7.89641	7.76888	7.99987	6.5505	6.598	6.69215	6.4785
ASHGA5P006082	1.50407e-06	1.3833e-05	2.97573	up	noncoding	uc010bei.1	HMGN2P46	UCSC_knowngene	1104	chr15	+	45803333	45848335	ENST00000396645, uc001zvn.1, uc010beh.1, uc010bej.1	TGATTTTGATGATAGCCACAAAGCAAGCAGGCTGTATGGTAGCCTTGAAAACCAACAGGC	283651	natural antisense	NM_013309	SLC30A4	zinc transporter 4	-	45774679	45815002	47.0749	15.1413	5.5217	3.94846	42.6655	44.5616	47.3163	41.8278	55.2593	50.819	14.1258	11.2972	14.9322	11.1872	24.3185	14.9872	5.35158	5.59639	5.64132	5.22824	5.71142	5.60129	3.63053	3.81046	4.03056	3.74274
ASHGA5P040797	7e-13	0	10.4816	up	noncoding	ENST00000519040	CTC-367J11.1	GENCODE	368	chr5	-	149855093	149865531		CCAAAAGATCTACAAAATGCTCACACAGAGAAGATGACAGCTTCTACAAATAAATGTCAA		natural antisense	ENST00000522491	NDST1	N-deacetylase/N-sulfotransferase (heparan glucosaminyl) 1 [Source:HGNC Symbol;Acc:7680]	+	149865380	149901020	374.006	35.995	8.58681	5.19702	386.462	367.064	402.947	379.552	352.39	355.619	34.6761	35.9491	39.2939	33.6467	36.251	36.1535	8.58864	8.65409	8.76088	8.56048	8.47193	8.48486	4.96739	5.31175	5.3977	5.18808
ASHGA5P027469	3.25e-11	2e-09	2.13678	up	noncoding	ENST00000427669	RP4-717I23.3	GENCODE	383	chr1	-	93730233	93780825	ENST00000415150, ENST00000424517, ENST00000429859, ENST00000446528, ENST00000447577, ENST00000451302, ENST00000455474, ENST00000457025	CTTCCACTTTGCATGGTTCTCTTGATGTGAAATCATCTATATAGCCCCAGAATTGGAAAA		natural antisense	NM_206886	CCDC18	coiled-coil domain-containing protein 18	+	93646280	93744287	5734.07	3094.05	12.5956	11.5002	6104.23	5766.12	5865.79	5682.6	5578.4	5407.3	3212.03	3137.87	3121.94	2904.96	3145.53	3041.95	12.6697	12.6624	12.6616	12.5508	12.5223	12.5069	11.5048	11.5453	11.5521	11.4477
ASHGA5P000418	0.0335388	0.0761981	2.32818	up	noncoding	chr4:3799050-3822500+	chr4:3799050-3822500	LincRNAs identified by Khalil et al	23450	chr4	+	3829252	3852702		TGTATTTATTGATTCAGTGATCACCCAACATTCCCGGAGCATTCTCTGCAGATGGCCTGT		intergenic							26.5168	14.2349	4.63927	3.42007	31.1284	22.6268	20.1475	36.2661	19.5162	29.4155	25.897	5	5	5	22.6863	21.8264	4.8959	4.62415	4.39276	5.0099	4.11754	4.79539	4.53119	2.37541	2.33631	2.3572
ASHGA5P045668	0.00431856	0.0134908	2.21856	up	noncoding	ENST00000448858	RP11-298E2.2	GENCODE	708	chr9	+	27391731	27397561		AGTGTTCACTAATTCTGAGTAATTACCTCCTCCAATGGCTCTAATGAGTGCAAATCTGTG		intronic antisense	NM_024761	MOB3B	MOB kinase activator 3B	-	27325206	27529850	116.429	58.8504	6.86107	5.71145	140.168	113.713	103.321	111.253	104.298	125.824	77.9032	25.083	31.0832	35.0881	90.3516	93.5937	7.08952	6.95575	6.78881	6.71865	6.67161	6.94205	6.14692	4.82796	5.07164	5.24232
ASHGA5P027655	0.0114146	0.030742	2.00229	up	noncoding	AI547046		LincRNAs identified by Khalil et al	735	chrX	-	106913408	106920220		GAAGGCTGCCAACACCAGCTGGCTTTGAGAAGCCTGTCTTTCCCTTCAGGAACTTGCTAA		intergenic							92.5201	51.2425	6.52195	5.5203	109.855	83.0371	74.9109	100.632	88.7519	97.9335	71.9292	48.8889	23.8766	18.6729	78.3508	65.7365	6.7403	6.50599	6.31582	6.56825	6.42762	6.57371	6.02808	5.72636	4.69722	4.39118
ASHGA5P005138	2.75742e-07	3.277e-06	2.36282	up	noncoding	uc002iby.2	LOC388387	UCSC_knowngene	1984	chr17	-	41026690	41050751		AACTGCTGTCACCTTCTAAGACCCAGACGGGGAGGAGGAATGCCAGAGAAGCTGCAGACT	388387	intergenic							302.534	131.107	8.2635	7.02299	348.428	319.045	316.667	313.279	291.964	225.822	144.011	123.787	129.631	122.461	139.754	126.997	8.44094	8.45755	8.41185	8.26789	8.19757	7.80518	7.0342	7.01292	7.07106	6.97348
ASHGA5P000101	0.00399404	0.0125733	2.34751	up	noncoding	BC043260		RNAdb	2673	chr7	-	12723720	12726370		CTTGCAGAATCGTCCTCACTGAATTGCACTTTAATGTTATACCCTAGGTTTTAAAACTAC		intergenic							36.0443	14.7927	5.05487	3.82374	28.8109	24.384	64.4145	39.2545	30.9844	28.4176	24.8054	5.9826	14.4778	6.59457	20.9606	15.935	4.78627	4.73428	6.09761	5.13301	4.83159	4.74645	4.46683	3.06459	3.98532	3.07923
ASHGA5P046079	2.0374e-09	5.7e-08	3.07786	up	noncoding	uc011mfm.2	BC012753	UCSC_knowngene	1339	chrUn_gl000214	+	30380	68054	ENST00000432361, ENST00000436680	GAAACACAGTTCTGCTGCATAGTGAAAAAAGGCCAATTTAGATTCTTTTTCATAGAGAGA		intergenic							201.791	66.2063	7.67644	6.05452	210.05	190.498	205.625	200.997	206.416	197.158	56.8951	65.6457	66.5083	65.9827	75.7136	66.4925	7.69001	7.70115	7.78321	7.5987	7.68206	7.60352	5.69211	6.13885	6.13272	6.11392
ASHGA5P029312	4.59584e-05	0.000262595	2.3365	up	noncoding	TCONS_00010226	XLOC_004691	LincRNAs identified by Cabili et al	382	chr5	-	26321	37720		ATTTGTAGGGAAGACAATGTGCACCCATCGGAGCTCTGATTCCTTTACTTTCACTACCCT		intergenic							75.5013	31.6491	6.2126	4.98824	86.5979	74.6589	81.3628	88.1864	63.154	59.0476	39.646	28.7322	31.9761	37.6002	20.7251	31.2152	6.38816	6.34687	6.43725	6.36502	5.92498	5.8133	5.16271	5.01257	5.111	5.3431
ASHGA5P022283	4.1112e-05	0.000237819	2.33031	up	noncoding	NR_039982	LINC00639	RefSeq	4320	chr14	-	39218542	39386086	uc001wun.3, uc001wuo.3	TTGAACAAGAGAAATCAGTGTTTACTGCAGAGAACACAGAAGCCAGCAAGCAGCAGGGAA	283547	intergenic							33.6173	13.6238	5.02068	3.80015	35.7292	31.1169	29.7253	43.1702	30.029	31.9333	11.5025	11.9761	20.2908	9.12924	13.9698	14.8746	5.09675	5.07647	4.96377	5.27937	4.7856	4.92208	3.31765	3.87985	4.45951	3.47443
ASHGA5P058461	1.10713e-05	7.6712e-05	2.29075	up	noncoding	uc003tha.1	AK023033	UCSC_knowngene	718	chr7	-	39023849	39053161		GCTCAGGGAAGATTATGAAGATGAGAATTCATTACCTATCAAAGAAAATGCGTAAACTCT		intronic antisense	NM_001166018	POU6F2	POU domain, class 6, transcription factor 2 isoform 2	+	39017608	39504390	79.4851	34.8412	6.30359	5.10777	76.1268	82.8219	83.9424	76.0456	79.1319	78.8419	54.3789	27.6936	26.1744	24.2752	39.8952	36.6297	6.20028	6.50189	6.47863	6.13189	6.25751	6.25134	5.63289	4.96238	4.82504	4.74826
ASHGA5P058461	1.10713e-05	7.6712e-05	2.29075	up	noncoding	uc003tha.1	AK023033	UCSC_knowngene	718	chr7	-	39023849	39053161		GCTCAGGGAAGATTATGAAGATGAGAATTCATTACCTATCAAAGAAAATGCGTAAACTCT		intronic antisense	NM_007252	POU6F2	POU domain, class 6, transcription factor 2 isoform 1	+	39017608	39504390	79.4851	34.8412	6.30359	5.10777	76.1268	82.8219	83.9424	76.0456	79.1319	78.8419	54.3789	27.6936	26.1744	24.2752	39.8952	36.6297	6.20028	6.50189	6.47863	6.13189	6.25751	6.25134	5.63289	4.96238	4.82504	4.74826
ASHGA5P055877	8.882e-10	3e-08	2.04569	up	noncoding	uc001vvl.4	AK022914	UCSC_knowngene	2393	chr14	+	19650031	19692916	ENST00000413768, ENST00000447898, uc001vvr.1, uc002zks.4, uc010ahe.1	GCCAGAACATGGTGAATACAATCAAGTTCAGTGTATTTGATAATATCAATTTGGGCCCCA		intergenic							237.019	118.49	7.91134	6.87876	241.111	234.242	247.257	235.834	229.961	233.707	121.764	120.6	113.617	108.11	122.413	124.434	7.88781	7.99762	8.04425	7.83835	7.83801	7.86203	6.79025	6.97704	6.8881	6.79527
ASHGA5P055856	1.23003e-05	8.3846e-05	5.63601	up	noncoding	TCONS_00003914	XLOC_001719	LincRNAs identified by Cabili et al	1107	chr2	+	157890361	157905944		TGAGCAGCAGGTACTCAACAGAGCTTAAGAAAAACAAATATTGAGAACAGAGTAAGGACT		intergenic							43.1119	7.62972	5.36106	2.86639	43.1791	46.8662	50.217	55.7718	29.5257	33.1115	8.89065	5	9.34751	12.5402	5	5	5.3692	5.67233	5.73241	5.66267	4.75594	4.9738	2.92567	2.37541	3.35452	3.88699
ASHGA5P044904	0.00829184	0.0233741	2.24544	up	noncoding	ENST00000534675	RP11-354A14.1	GENCODE	466	chr8	+	82797611	82835428		TCCTCTCTTCTTCTTTGTGTTTTTCACCCTGAAGTGTACAAAGTCAAATGAATTTCCTAG		intergenic							181.401	93.5269	7.50731	6.34031	241.431	167.747	155.595	179.791	173.08	170.763	109.598	72.6076	45.6945	31.9571	149.258	152.047	7.8903	7.52542	7.37275	7.43651	7.41936	7.39952	6.63757	6.27787	5.60556	5.11846
ASHGA5P028550	1.76605e-06	1.5861e-05	2.70522	up	noncoding	ENST00000437515	AL358175.1	GENCODE	2504	chr1	-	121102016	121139765		CAGGGTCCCTAACGTACTGGACAGAGCTAGGAAAGCAAACCCATTTGCTTCTTCCTGCAG		intergenic							116.228	43.6932	6.86219	5.42645	123.833	100.517	101.756	122.349	120.396	128.52	62.2163	28.4901	33.7133	33.2733	50.704	53.7624	6.91218	6.77824	6.76399	6.8649	6.88364	6.97022	5.82103	5.00111	5.18609	5.17446
ASHGA5P049224	0	0	2.90197	up	noncoding	ENST00000558031	CRNDE	GENCODE	464	chr16	-	54952965	54957691		TTTTTCTTTTTAAGAGTCTGCAATTCATAATGGAGCTACTGTACTGGCTATTGGAAGGAG	643911	intergenic							1315.88	494.877	10.4408	8.90376	1295.02	1266.43	1306.12	1329.73	1295.88	1402.11	520.98	476.414	494.444	487.553	514.384	475.488	10.3828	10.4501	10.4725	10.4309	10.3967	10.5117	8.8778	8.88606	8.95685	8.91498
ASHGA5P037376	0.00409814	0.0128651	2.07393	up	noncoding	TCONS_00024467	XLOC_011789	LincRNAs identified by Cabili et al	3301	chr16	+	74299393	74302955		GAAAATGGCTCCTGGTGTGCAGAACTCCATGATAAATGTGCCCCCTCTAGTTCTTTATTG		intergenic							2846.39	1562.74	11.5016	10.4492	2089.21	1741.93	2522.32	2798.95	3852.61	4073.3	1152.49	1026.91	1659.98	1045.79	2310.59	2180.67	11.0823	10.9118	11.4308	11.5228	11.9816	12.0802	10.0204	9.96989	10.6593	9.99422
ASHGA5P040601	0.00074633	0.00297506	2.20794	up	noncoding	ENST00000503650	RP11-6N13.1	GENCODE	777	chr5	-	103819904	104728671		AACAGTGGAATCAGCAGGAATGTGTCCCCTAAAGTCCCTTAAACTAAGTTGGAACACAAC		intergenic							382.081	186.719	8.5896	7.44689	345.053	242.353	406.476	456.421	402.932	439.251	155.258	121.921	154.775	131.686	278.738	277.937	8.42438	8.04341	8.77105	8.83362	8.67126	8.79386	7.14374	6.99296	7.32375	7.06864
ASHGA5P026900	9.72225e-07	9.57e-06	2.34319	up	noncoding	BU663229		LincRNAs identified by Khalil et al	555	chr1	-	39183439	39183984		ATGGGTTTATGAAAACTGCCTCTGATTGCCATCAGGTGTGAGGTTGTTGACCATTCCTCA		intergenic							99.5851	42.0961	6.63349	5.40501	100.273	102.454	111.432	107.966	91.0942	84.292	57.4154	36.0395	41.1307	41.3467	42.2329	34.4112	6.60676	6.80627	6.89307	6.67228	6.46683	6.35573	5.70433	5.31445	5.45997	5.48135
ASHGA5P019364	1e-13	0	3.66066	up	noncoding	ENST00000479920	RP11-506M13.3	GENCODE	448	chr10	+	81420644	81430911		TTATTTCAAGGCTCATATGACATTAACAGACAAGACACTTTTCAGAAAGACAGGTAAGTC		intergenic							6912.94	2161.81	12.8604	10.9883	7276.54	6451.16	6890.09	6780.45	7068.51	7010.91	2111.52	2081.2	2163.58	2016.79	2379.89	2217.89	12.9266	12.8262	12.8918	12.8147	12.8491	12.8541	10.8954	10.9648	11.0338	10.9233
ASHGA5P040035	0.0339875	0.0770053	2.3063	up	noncoding	ENST00000522173	RP11-145G20.1	GENCODE	799	chr4	+	97231882	97740015		CGAAACTTTGGCTAAGACCTAAACTTAATATGGGTAAATATTGTTACATTGCTCCCTAGA		intergenic							32.1691	15.8265	4.86398	3.6584	40.0528	18.1553	18.8655	46.5799	26.1816	43.1796	28.5612	5	10.5081	5	22.5658	23.3239	5.26057	4.30571	4.29061	5.39169	4.57605	5.35926	4.68059	2.37541	3.53046	2.3572
ASHGA5P043672	0.000253289	0.00115287	2.39336	up	noncoding	ENST00000458615	RP11-436F9.1	GENCODE	679	chr7	+	54398389	54417542		GAACAGCACTCCAGGACAGTAAATCATGAAATGGGAATAAAGCCTGTAATTTTAATTAAC		intergenic							181.667	74.2832	7.455	6.19597	125.724	155.912	120.741	168.673	279.055	239.895	61.7328	65.3887	60.3119	69.053	94.5044	94.7083	6.93118	7.41432	7.00929	7.34343	8.13126	7.90053	5.81099	6.13316	5.99849	6.17272
ASHGA5P039132	1.2e-11	1e-09	2.58811	up	noncoding	ENST00000498616	RP11-85M11.2	GENCODE	563	chr3	+	164924749	165209054		AGCATATTCCATCATTTCCTAAAACCAAGATAGAGCACATATGGGAACTTGTGAAATAAG		intergenic							211.739	82.8778	7.74503	6.37314	213.264	208.522	216.488	211.122	215.19	205.847	91.0883	75.0105	82.4226	77.4305	90.7248	80.5899	7.7121	7.82575	7.85388	7.6691	7.74145	7.66794	6.37987	6.32085	6.43313	6.32904
ASHGA5P045379	2.24269e-08	4.1e-07	2.43825	up	noncoding	ENST00000423523	RP11-363D24.1	GENCODE	408	chr9	-	110182564	110193083		GAGTGGGGCGTGGAGAATGCATGAAGATACAGATAAAATAAACGTGTCTATGGGTTAATA		intergenic							230.289	96.1845	7.86597	6.58012	223.044	233.861	235.58	219.593	251.041	218.615	86.8807	94.532	99.5291	85.8622	107.306	102.997	7.77556	7.99509	7.97426	7.7282	7.96687	7.75586	6.30946	6.63162	6.69841	6.47372
ASHGA5P041256	0.0350654	0.0790964	2.65905	up	noncoding	ENST00000536536	LINC00302	GENCODE	291	chr1	+	152627952	152629266	ENST00000444515	AAATTTGCTCTCTTGAAGTTTGGATGTGATTGCTCTGAACAAGCTGCTTTGCCACAATAA		intergenic							27.8541	12.4059	4.60485	3.19394	27.81	8.3618	31.8353	40.2453	25.4274	33.4446	5	5	5.3407	5	29.0386	25.0558	4.73407	3.14551	5.057	5.17419	4.53016	4.98819	2.32266	2.37541	2.63118	2.3572
ASHGA5P035459	5.149e-10	1.9e-08	4.05108	up	noncoding	ENST00000454736	RP11-91K11.2	GENCODE	447	chr1	+	20140859	20145995		GAATCCCGAAGCATGCACGAATCCTTCCAAATCTCCAAATAAAACATATTTGTTTGTTTT		natural antisense	NM_019062	RNF186	RING finger protein 186	-	20140521	20141771	993.091	260.5	10.0154	7.99713	1090.46	1044.46	1059.16	1032.58	881.588	850.303	272.597	272.768	281.38	251.972	236.436	247.848	10.1199	10.1715	10.1594	10.0452	9.82292	9.77374	7.95628	8.11449	8.1637	7.99018
ASHGA5P042933	0.0204663	0.0502258	2.47796	up	noncoding	TCONS_00019644	XLOC_009447	LincRNAs identified by Cabili et al	3206	chr11	-	60794934	60810810		TGACTATCGGAGTGATGCGATGAAGGGTATTGCTGTGTCTTGGCTATGCAGAAAAGTTGA		intergenic							145.575	75.2284	7.17628	5.86713	180.919	111.311	124.098	172.828	124.402	159.891	143.412	23.6496	19.0815	43.4418	124.041	97.7442	7.47289	6.92523	7.05113	7.37888	6.93086	7.29871	7.02852	4.75177	4.3786	5.54667
ASHGA5P021990	0.0210739	0.0515086	2.44234	up	noncoding	ENST00000546560	RP11-966I7.1	GENCODE	538	chr14	-	29198715	29234469		TAAATTTCAGAGGAAGAAACTGAGCTCCTTGCATACCATAGAGGAGAGGTCGAGGTCCTT		bidirectional	ENST00000382535	FOXG1	forkhead box G1 [Source:HGNC Symbol;Acc:3811]	+	29235049	29238870	31.5943	15.7135	4.91548	3.62722	39.2572	29.2838	27.9814	35.0885	23.9025	34.0524	27.4701	5	5	7.45291	26.9837	22.3742	5.23121	4.98407	4.87524	4.95766	4.42949	5.01522	4.62204	2.37541	2.33631	3.22554
ASHGA5P034490	0.000312341	0.00138404	2.42994	up	noncoding	TCONS_00003822	XLOC_001630	LincRNAs identified by Cabili et al	290	chr2	+	113696551	113698598		AATGCTTTCAGACAGACTTGGTATAAAGCCACCACCTCTTTCTATTATGGCAGCCCTATC		intergenic							257.721	116.168	8.02997	6.74905	290.998	218.847	232.54	268.843	242.56	292.541	150.895	55.0644	78.053	92.2283	167.432	153.334	8.16688	7.90136	7.95525	8.04012	7.91794	8.19826	7.10294	5.8974	6.35054	6.57138
ASHGA5P022524	1.53158e-06	1.4044e-05	2.10951	up	noncoding	NR_038273	LOC100506874	RefSeq	2689	chr15	+	85114364	85123412	ENST00000558345, ENST00000560306	ACAACCACCAACTGCACCAACCATGTGCCTAAAGCTAACTGTGTCAAAAAGAGCATGCTT	100506874	intergenic							445.864	222.94	8.84095	7.76404	427.994	393.09	404.086	459.28	494.933	495.803	186.148	192.642	215.207	209.886	252.287	281.472	8.73303	8.75422	8.76602	8.84471	8.97711	8.97061	7.4125	7.62814	7.78387	7.73213
ASHGA5P032643	9.26016e-08	1.322e-06	2.46016	up	noncoding	NR_026914	MGC16275	RefSeq	2501	chr17	-	72206134	72209460		AAACAGGCTGAAAACAGATGGCCTCATTTGCCGACTGAGATCATGCTCAAGATTAGGGAT	85001	natural antisense	ENST00000311111	RPL38	ribosomal protein L38 [Source:HGNC Symbol;Acc:10349]	+	72199791	72206794	394.977	167.266	8.66146	7.36271	417.234	396.352	439.672	420.315	349.805	346.482	177.151	186.812	168.685	165.487	165.791	139.667	8.69585	8.76722	8.88541	8.71405	8.46133	8.44489	7.33694	7.58189	7.44211	7.39084
ASHGA5P035972	5.51181e-07	5.869e-06	2.09764	up	noncoding	ENST00000455121	AC105053.4	GENCODE	783	chr2	+	86116402	86118103		GAATCACAAGACATCTGTTAAGCCCTTACTACCTCATTCACTCCACTCACATTAGGTTGA		bidirectional	NM_003896	ST3GAL5	lactosylceramide alpha-2,3-sialyltransferase isoform 1	-	86066270	86116157	451.12	222.814	8.84328	7.77451	418.386	342.544	408.977	453.321	511.064	572.43	241.108	208.488	202.455	230.465	234.567	219.801	8.69973	8.55447	8.77969	8.8222	9.02107	9.18252	7.78028	7.73855	7.69447	7.85943
ASHGA5P058343	1.106e-10	6e-09	5.23132	up	noncoding	uc001kab.1	LOC283050	UCSC_knowngene	3825	chr10	-	80777213	80828536		CTACTATGTGATGGGAAGATAAGACCCAGAAAACAGAAAGGACATGTTTAAGGCCATGCA	283050	bidirectional	NM_020338	ZMIZ1	zinc finger MIZ domain-containing protein 1	+	80828791	81076285	27.5493	5	4.72839	2.34122	29.3083	29.2027	23.7114	24.358	26.9292	31.7864	5	5	5	5	5	5	4.8125	4.98139	4.64026	4.40161	4.62071	4.91388	2.32266	2.37541	2.33631	2.3572
ASHGA5P023658	0.00858405	0.0240776	2.04463	up	noncoding	HMlincRNA1314+	HMlincRNA1314	LincRNAs identified by Khalil et al	18405	chr3	+	65301806	65320211		TCCCTCTGACAACCAGCCATCCTTCATCAATTTCCATAGTAATCATGGCTATTTATTCAG		intergenic							191.409	101.574	7.559	6.52716	136.923	128.358	194.383	228.004	214.754	246.03	61.8203	63.27	106.109	57.7398	139.654	180.852	7.05647	7.134	7.70086	7.78529	7.73877	7.93863	5.81309	6.08909	6.78598	5.92566
ASHGA5P040365	0.000112843	0.000572303	7.66612	up	noncoding	ENST00000511029	CTD-2306M5.1	GENCODE	565	chr5	-	25404841	25422964		CACTTGCAGTGGAGATGATTCCATTGTAAAATGTTTCTTCATTCCCAATAGCACAATATA		intergenic							84.0053	13.7119	6.3572	3.4187	83.3047	51.2741	91.9982	85.9862	86.3796	105.089	6.59065	5	13.4665	5	27.9089	24.3052	6.33267	5.8029	6.61645	6.32904	6.38589	6.67623	2.53037	2.37541	3.87662	2.3572
ASHGA5P023469	1.471e-10	7e-09	2.11509	up	noncoding	NR_034100	LOC400643	RefSeq	1751	chr18	-	6925472	6929868		CGAGGCTAAGGAGGTGTTAACCACCGAAGGGAGGTAGAATGTTTTTCCCCACCAGAGGAG	400643	intergenic							566.008	282.232	9.18898	8.10826	598.314	517.162	554.068	617.278	521.448	587.777	319.573	261.166	263.788	262.137	292.631	294.095	9.22283	9.1513	9.21124	9.27945	9.04758	9.22148	8.18094	8.05067	8.07249	8.04279
ASHGA5P033576	3.43092e-08	5.88e-07	2.55924	up	noncoding	ENST00000582233	RP11-53I6.3	GENCODE	473	chr18	-	29671257	29672082		GAGAAATGCCGTAGAAGCATGGACGTGGCTTTTCACCAAGGTTATTCACTAATTTAAGTG		natural antisense	NM_016271	RNF138	E3 ubiquitin-protein ligase RNF138 isoform 1	+	29671817	29711524	206.646	81.6599	7.70403	6.34831	220.277	201.606	227.143	219.449	183.342	188.062	89.3983	90.8868	85.0355	75.3227	76.2266	73.0894	7.75769	7.78154	7.91906	7.72742	7.506	7.53247	6.35012	6.5763	6.47996	6.2913
ASHGA5P020674	1.72693e-07	2.22e-06	5.65104	up	noncoding	ENST00000518276	RP11-6N13.1	GENCODE	472	chr5	-	104079392	104109361		TTACTTAGAGGTATTACAAAGCTCAAATCTGAGAAAACCTTGTCTACCATCAACCCTGAC		intergenic							171.633	30.6703	7.43154	4.93303	209.359	174.889	165.002	174.45	139.916	166.182	27.664	40.8338	33.1482	28.9713	34.5893	18.8152	7.68572	7.58307	7.46238	7.3933	7.1064	7.35838	4.6333	5.49039	5.16238	4.98975
ASHGA5P016623	4.353e-09	1.07e-07	5.54706	up	noncoding	ENST00000432308	RP11-40F6.2	GENCODE	629	chr10	+	81967964	81978370	NR_038464	CATAGAAACATCATACAAGGTAAGGGAAGGTGGAGAAGAGTACCCAAGAAGGACAAGCTT		intergenic							79.0038	13.8258	6.29706	3.82534	79.6861	72.0544	73.3762	79.8793	81.9216	87.1055	13.1006	13.5958	9.78169	11.3518	16.1938	18.931	6.27112	6.29945	6.28399	6.21317	6.30832	6.40633	3.51567	4.04009	3.41992	3.76042
ASHGA5P018045	1.43771e-05	9.5868e-05	3.28661	up	noncoding	NR_027432	LOC219347	RefSeq	3735	chr10	-	81805988	81838949		TTCGCAGGTGGATCTCCCATTAACCAGTCATAATGAAGTAAGAACAAGAAGATGGGGAAG	219347	natural antisense	NM_001270367	C10orf57	transmembrane protein C10orf57 isoform 2	+	81838778	81852307	620.643	210.556	9.32135	7.60475	637.542	557.776	568.73	692.976	616.748	650.088	285.715	110.04	146.554	159.793	278.796	282.44	9.31286	9.25322	9.24761	9.45176	9.29274	9.36988	8.02097	6.84713	7.24338	7.34098
ASHGA5P018045	1.43771e-05	9.5868e-05	3.28661	up	noncoding	NR_027432	LOC219347	RefSeq	3735	chr10	-	81805988	81838949		TTCGCAGGTGGATCTCCCATTAACCAGTCATAATGAAGTAAGAACAAGAAGATGGGGAAG	219347	natural antisense	NM_001270368	C10orf57	transmembrane protein C10orf57 isoform 3	+	81838778	81852307	620.643	210.556	9.32135	7.60475	637.542	557.776	568.73	692.976	616.748	650.088	285.715	110.04	146.554	159.793	278.796	282.44	9.31286	9.25322	9.24761	9.45176	9.29274	9.36988	8.02097	6.84713	7.24338	7.34098
ASHGA5P018045	1.43771e-05	9.5868e-05	3.28661	up	noncoding	NR_027432	LOC219347	RefSeq	3735	chr10	-	81805988	81838949		TTCGCAGGTGGATCTCCCATTAACCAGTCATAATGAAGTAAGAACAAGAAGATGGGGAAG	219347	natural antisense	NM_001270369	C10orf57	transmembrane protein C10orf57 isoform 3	+	81838778	81852307	620.643	210.556	9.32135	7.60475	637.542	557.776	568.73	692.976	616.748	650.088	285.715	110.04	146.554	159.793	278.796	282.44	9.31286	9.25322	9.24761	9.45176	9.29274	9.36988	8.02097	6.84713	7.24338	7.34098
ASHGA5P018045	1.43771e-05	9.5868e-05	3.28661	up	noncoding	NR_027432	LOC219347	RefSeq	3735	chr10	-	81805988	81838949		TTCGCAGGTGGATCTCCCATTAACCAGTCATAATGAAGTAAGAACAAGAAGATGGGGAAG	219347	natural antisense	NM_001270370	C10orf57	transmembrane protein C10orf57 isoform 4	+	81838401	81852307	620.643	210.556	9.32135	7.60475	637.542	557.776	568.73	692.976	616.748	650.088	285.715	110.04	146.554	159.793	278.796	282.44	9.31286	9.25322	9.24761	9.45176	9.29274	9.36988	8.02097	6.84713	7.24338	7.34098
ASHGA5P018045	1.43771e-05	9.5868e-05	3.28661	up	noncoding	NR_027432	LOC219347	RefSeq	3735	chr10	-	81805988	81838949		TTCGCAGGTGGATCTCCCATTAACCAGTCATAATGAAGTAAGAACAAGAAGATGGGGAAG	219347	natural antisense	NM_001270371	C10orf57	transmembrane protein C10orf57 isoform 5	+	81838401	81852307	620.643	210.556	9.32135	7.60475	637.542	557.776	568.73	692.976	616.748	650.088	285.715	110.04	146.554	159.793	278.796	282.44	9.31286	9.25322	9.24761	9.45176	9.29274	9.36988	8.02097	6.84713	7.24338	7.34098
ASHGA5P018045	1.43771e-05	9.5868e-05	3.28661	up	noncoding	NR_027432	LOC219347	RefSeq	3735	chr10	-	81805988	81838949		TTCGCAGGTGGATCTCCCATTAACCAGTCATAATGAAGTAAGAACAAGAAGATGGGGAAG	219347	natural antisense	NM_001270372	C10orf57	transmembrane protein C10orf57 isoform 6	+	81838401	81852307	620.643	210.556	9.32135	7.60475	637.542	557.776	568.73	692.976	616.748	650.088	285.715	110.04	146.554	159.793	278.796	282.44	9.31286	9.25322	9.24761	9.45176	9.29274	9.36988	8.02097	6.84713	7.24338	7.34098
ASHGA5P018045	1.43771e-05	9.5868e-05	3.28661	up	noncoding	NR_027432	LOC219347	RefSeq	3735	chr10	-	81805988	81838949		TTCGCAGGTGGATCTCCCATTAACCAGTCATAATGAAGTAAGAACAAGAAGATGGGGAAG	219347	natural antisense	NM_001270373	C10orf57	transmembrane protein C10orf57 isoform 6	+	81838401	81852307	620.643	210.556	9.32135	7.60475	637.542	557.776	568.73	692.976	616.748	650.088	285.715	110.04	146.554	159.793	278.796	282.44	9.31286	9.25322	9.24761	9.45176	9.29274	9.36988	8.02097	6.84713	7.24338	7.34098
ASHGA5P018045	1.43771e-05	9.5868e-05	3.28661	up	noncoding	NR_027432	LOC219347	RefSeq	3735	chr10	-	81805988	81838949		TTCGCAGGTGGATCTCCCATTAACCAGTCATAATGAAGTAAGAACAAGAAGATGGGGAAG	219347	natural antisense	NM_025125	C10orf57	transmembrane protein C10orf57 isoform 1	+	81838401	81852307	620.643	210.556	9.32135	7.60475	637.542	557.776	568.73	692.976	616.748	650.088	285.715	110.04	146.554	159.793	278.796	282.44	9.31286	9.25322	9.24761	9.45176	9.29274	9.36988	8.02097	6.84713	7.24338	7.34098
ASHGA5P047418	6.36e-11	4e-09	3.10244	up	noncoding	ENST00000449695	RP11-564C4.6	GENCODE	2762	chr10	+	52415726	52420028		AATGTATTTGGAACGTGTTTCAAAATTTACCATAGCTATCTATAGATATCTCTGTCTATC		intergenic							386.79	129.609	8.63695	7.00355	366.666	367.208	373.306	391.64	406.663	415.258	125.038	125.989	115.391	130.048	149.09	132.095	8.51416	8.65497	8.64931	8.60548	8.68416	8.71363	6.82774	7.03483	6.90716	7.05351
ASHGA5P000401	5.02198e-08	8.06e-07	2.99913	up	noncoding	chr3:45182150-45196400-	chr3:45182150-45196400	LincRNAs identified by Khalil et al	14250	chr3	-	45207146	45221396		CCAAGGCCAGCCAGTTATCTTGGGGAGAGAAACTAGGTCATGTTTTCTTCCAAACATCTT		intergenic							172.436	57.2395	7.43528	5.85074	173.723	182.391	185.529	183.349	176.163	133.462	53.8944	48.7119	60.5917	58.4205	60.1558	61.6626	7.40496	7.63834	7.63149	7.46525	7.44669	7.02497	5.62096	5.71994	6.00526	5.94175
ASHGA5P029494	3.1e-12	0	4.6931	up	noncoding	ENST00000551799	RP11-596D21.1	GENCODE	975	chr14	+	31717833	31771945		GGGAGAATTGAGATGCTTCCTGTAAGATACATTTTTTAAAAACACACTGGATTTCAACCT		natural antisense	NM_015473	HEATR5A	HEAT repeat-containing protein 5A	-	31760993	31889788	864.495	195.255	9.81643	7.58589	877.766	835.073	909.744	820.368	879.559	864.462	184.789	209.305	197.173	182.086	195.741	202.434	9.7961	9.8412	9.93647	9.70537	9.81978	9.79964	7.4021	7.74373	7.65964	7.52329
ASHGA5P045325	0.0127	0.0336459	2.03456	up	noncoding	TCONS_00000828	XLOC_000036	LincRNAs identified by Cabili et al	262	chr1	+	5058071	5080898	TCONS_00001932	GTAAGAGTCTTGTTTTACTTCTGCATGGTTTCATACTCACGGGATGTGCTCTACCTGAGG		intergenic							53.7061	28.4649	5.70242	4.6777	65.7473	43.448	48.9311	53.709	46.1427	64.2585	33.5451	25.8446	13.4206	9.77506	51.067	37.1373	5.98236	5.56025	5.69211	5.6051	5.43618	5.93851	4.91806	4.87061	3.87107	3.56043
ASHGA5P056391	0.000125823	0.000630233	4.59527	up	noncoding	TCONS_00003849	XLOC_001655	LincRNAs identified by Cabili et al	525	chr2	+	124179063	124203757		CTAAGAGTTTAGCACCGGTTAGTATGCTAAAGACAGCCACCAAGGAAGTGTAAAGTCCAA		intergenic							61.228	14.6181	5.88968	3.68953	72.0612	38.6136	56.8055	63.9579	60.4487	75.4808	14.6817	8.12568	11.0135	5	30.9696	17.9183	6.12179	5.3956	5.91258	5.86799	5.85767	6.18242	3.67983	3.42124	3.59187	2.3572
ASHGA5P030066	2.66545e-07	3.187e-06	2.28729	up	noncoding	TCONS_00008011	XLOC_003475	LincRNAs identified by Cabili et al	413	chr4	+	24667010	24670951		TTAAACATGTCAACATCTCAACAATTGCTGATTTTTCAAGTGCTATACGATGCATCTGGC		intergenic							67.7916	28.7737	6.06451	4.87088	80.3227	67.7754	61.2936	66.6076	67.3875	63.3626	35.7647	29.5496	25.9859	20.5445	30.2744	30.5231	6.28219	6.21024	6.02099	5.93602	6.01849	5.91915	5.01273	5.05262	4.81231	4.52431
ASHGA5P050681	1.5213e-09	4.6e-08	2.07804	up	noncoding	uc002tyw.3	BC032407	UCSC_knowngene	1746	chr2	-	156877046	157111432	ENST00000428651	CTTGTTTCAGGTAATGTAACCAGATTTTCCAGTGACTTGTGAATTAACAGGCTAAAAACT		intergenic							207.373	101.598	7.71515	6.65993	206.895	195.539	213.516	199.089	217.98	211.22	100.211	98.1334	105.994	99.4891	101.116	104.645	7.66941	7.73569	7.83492	7.58435	7.75948	7.70707	6.51224	6.68507	6.78473	6.67771
ASHGA5P031379	3e-13	0	18.0615	up	noncoding	ENST00000563280	RP11-463O9.5	GENCODE	319	chr16	-	86598750	86601367		ACTAGAAGGCAATGGGGCGTGCCACTTATTTCCAATAAAAGAACAGAAGACGAAAATGTA		natural antisense	NM_005251	FOXC2	forkhead box protein C2	+	86600856	86602537	643.101	36.1965	9.37525	5.2004	672.903	655.826	635.892	677.992	614.921	601.073	38.9528	42.3253	35.1952	34.2306	32.036	34.439	9.39588	9.49126	9.40567	9.41695	9.2885	9.25322	5.13874	5.53768	5.24744	5.20942
ASHGA5P048260	2.15793e-05	0.000135308	2.74251	up	noncoding	TCONS_00013864	XLOC_006495	LincRNAs identified by Cabili et al	766	chr7	-	73695301	73703578		TGAGAAGAGAACATAGGAGATGGGCCTTTTATAAGGCCAACCAGAAGGTCAGAAGACTTG		intergenic							37.4505	12.8683	5.16874	3.71324	46.5051	34.3331	32.8333	44.636	39.1559	27.2394	11.4599	12.4269	11.5991	11.7894	20.3589	9.57574	5.47559	5.22528	5.10192	5.33078	5.1933	4.68557	3.31371	3.92765	3.66365	3.80686
ASHGA5P054974	0.00127238	0.00470216	2.38109	up	noncoding	TCONS_00010239	XLOC_004700	LincRNAs identified by Cabili et al	1175	chr5	-	1045830	1047475		CTCACACACTAACCCACTCATTCACACACTAACCCACTCGTTCACACACCCATTCACACT		intergenic							1519	725.23	10.5982	9.3466	1171.73	999.923	1287.93	1535.01	1988.62	2130.76	539.546	481.698	555.261	522.084	1110.74	1142.05	10.2342	10.1095	10.4514	10.6408	11.0229	11.1306	8.92871	8.90234	9.12596	9.01375
ASHGA5P055398	4.33081e-05	0.000248978	2.1869	up	noncoding	TCONS_00016512	XLOC_007895	LincRNAs identified by Cabili et al	301	chr9	-	139166405	139166839		AATGTGGTGGCCAAGCCAGCCTCTGCAGGTGACGGTGTCTTCAAAACCCCACCCAGGCCT		intergenic							339.11	166.778	8.44322	7.31433	379.494	333.72	314.042	346.631	318.798	341.975	180.283	122.523	114.934	130.635	233.517	218.777	8.56312	8.51812	8.40019	8.42196	8.33088	8.42507	7.36364	6.99961	6.90148	7.05978
ASHGA5P022273	1.4903e-09	4.5e-08	3.18153	up	noncoding	ENST00000553757	RP11-260M19.2	GENCODE	537	chr14	+	104689920	104754406		TGCGAGGAGGAAATCGGGATTCAAGTCTGCAAAATAGAGGGGAGACCCCTAGGAGCTTGG		intron sense-overlapping	ENST00000419115	C14orf144	chromosome 14 open reading frame 144 [Source:HGNC Symbol;Acc:20358]	+	104710540	104712473	126.417	39.3144	6.98914	5.31942	128.719	124.079	126.924	140.528	124.076	114.174	41.4188	35.6281	42.8383	42.2714	38.7378	34.9921	6.96582	7.08518	7.08294	7.07302	6.92747	6.80043	5.22387	5.30062	5.51347	5.51204
ASHGA5P028074	1.5705e-09	4.7e-08	2.89896	up	noncoding	ENST00000564771	RP11-552M11.8	GENCODE	2023	chr1	-	111973667	111975690		AAAGGAAAAAGGCCATTGCATGGATGTGCAATAACACCTTTAGCCATTTCCTAATGATGT		intergenic							227.443	79.3946	7.84832	6.31279	231.138	238.644	238.925	227.787	207.387	220.778	83.1618	78.4101	83.0601	82.3814	70.9838	78.3702	7.82887	8.02158	7.99481	7.78396	7.68875	7.77197	6.24625	6.38239	6.44402	6.41566
ASHGA5P038288	0.00350743	0.0112496	2.06375	up	noncoding	ENST00000469148	RP11-204J18.2	GENCODE	352	chr3	-	62246539	62248415		CTGATCTGTTGCCTCTGTTTCACTTTTCCAATTAGATGAATGACAGAAACAAAAAATCGT		intronic antisense	NM_002841	PTPRG	receptor-type tyrosine-protein phosphatase gamma	+	61547242	62280573	229.019	119.543	7.82854	6.78327	190.573	144.202	271.372	283.949	231.935	252.082	117.305	63.752	89.37	78.8616	198.31	169.661	7.55144	7.29975	8.18241	8.11393	7.85021	7.97351	6.73664	6.0998	6.55346	6.35424
ASHGA5P039044	0	0	10.4448	up	noncoding	ENST00000564660	RP11-13L2.4	GENCODE	5692	chr3	+	140290547	140296239		CAAACTGATTCATGTTGGTGGTCGTTATGACACTTTCTGTGAATTGGTGAATAAATATGA		intergenic							1718.35	176.701	10.8292	7.44453	1838.18	1723.01	1721.56	1764.53	1649.08	1613.76	182.94	179.749	185.848	177.262	169.693	164.714	10.8964	10.8968	10.8711	10.8475	10.7434	10.7202	7.3853	7.52788	7.57677	7.48596
ASHGA5P022262	1.63956e-06	1.4894e-05	2.96164	up	noncoding	ENST00000553575	DIO3OS	GENCODE	985	chr14	-	102018559	102022013		ATGCCTGCAAGAGGTGTCCTACGGGCCTGATGGAAAGGTGGCAGGCGAAATGCACCTGGC		intergenic							71.4681	23.601	6.13799	4.57159	68.6009	81.1794	79.6133	77.0372	62.0312	60.3466	33.8707	20.1761	15.7777	25.4038	23.6925	22.685	6.04927	6.46981	6.40606	6.15407	5.89956	5.84917	4.93135	4.54556	4.10526	4.81086
ASHGA5P022507	6.813e-10	2.4e-08	9.54343	up	noncoding	ENST00000558153	CTD-2034I4.2	GENCODE	684	chr15	+	81944572	81980886		TAGGCAGTAGAATATCTATGAGTCATCAGTGTCCTGAGAAGCTAAACGTCCTACTAAGGA		intergenic							124.557	12.8105	6.96599	3.71148	136.657	122.811	131.588	124.963	120.3	111.023	16.302	7.67924	9.14514	11.8079	13.8282	18.1003	7.0533	7.06781	7.13652	6.89647	6.88263	6.7592	3.84025	3.35586	3.32384	3.81075
ASHGA5P046959	2.5153e-09	6.7e-08	23.4494	up	noncoding	ENST00000427035	RP11-481G8.2	GENCODE	2018	chr10	-	80760240	80763560		TATCTAGAAAACAAGACTGGTCCAGCGTAATGGTGCGAGATGAACCAATTCCTCTACGTG		intergenic							642.036	28.956	9.3682	4.81672	718.001	659.358	667.82	698.872	554.169	553.993	38.5374	25.2757	40.42	32.2686	21.2562	15.9778	9.4976	9.49969	9.47816	9.46247	9.13812	9.13316	5.1223	4.83921	5.4366	5.13081
ASHGA5P007456	3.21711e-06	2.6742e-05	2.39636	up	noncoding	uc002tjq.4	LOC654433	UCSC_knowngene	2328	chr2	+	113993106	114024580		ATGGCGAAGGGCCAGGGCCCCACACCTTCCGCCTGACAGCCAGCCAAGCTCTTCAGTCCC	654433	intronic antisense	NM_013953	PAX8	paired box protein Pax-8 isoform PAX8D	-	113973573	114036498	474.602	208.537	8.92153	7.66068	422.439	369.084	432.344	523.887	538.088	561.77	196.706	174.65	200.963	161.629	256.633	260.642	8.71576	8.66267	8.85877	9.04061	9.09679	9.15456	7.48982	7.48874	7.68524	7.35838
ASHGA5P007456	3.21711e-06	2.6742e-05	2.39636	up	noncoding	uc002tjq.4	LOC654433	UCSC_knowngene	2328	chr2	+	113993106	114024580		ATGGCGAAGGGCCAGGGCCCCACACCTTCCGCCTGACAGCCAGCCAAGCTCTTCAGTCCC	654433	intronic antisense	NM_013992	PAX8	paired box protein Pax-8 isoform PAX8E	-	113973573	114036498	474.602	208.537	8.92153	7.66068	422.439	369.084	432.344	523.887	538.088	561.77	196.706	174.65	200.963	161.629	256.633	260.642	8.71576	8.66267	8.85877	9.04061	9.09679	9.15456	7.48982	7.48874	7.68524	7.35838
ASHGA5P007456	3.21711e-06	2.6742e-05	2.39636	up	noncoding	uc002tjq.4	LOC654433	UCSC_knowngene	2328	chr2	+	113993106	114024580		ATGGCGAAGGGCCAGGGCCCCACACCTTCCGCCTGACAGCCAGCCAAGCTCTTCAGTCCC	654433	natural antisense	NM_003466	PAX8	paired box protein Pax-8 isoform PAX8A	-	113973573	114036498	474.602	208.537	8.92153	7.66068	422.439	369.084	432.344	523.887	538.088	561.77	196.706	174.65	200.963	161.629	256.633	260.642	8.71576	8.66267	8.85877	9.04061	9.09679	9.15456	7.48982	7.48874	7.68524	7.35838
ASHGA5P007456	3.21711e-06	2.6742e-05	2.39636	up	noncoding	uc002tjq.4	LOC654433	UCSC_knowngene	2328	chr2	+	113993106	114024580		ATGGCGAAGGGCCAGGGCCCCACACCTTCCGCCTGACAGCCAGCCAAGCTCTTCAGTCCC	654433	natural antisense	NM_013952	PAX8	paired box protein Pax-8 isoform PAX8C	-	113973573	114036498	474.602	208.537	8.92153	7.66068	422.439	369.084	432.344	523.887	538.088	561.77	196.706	174.65	200.963	161.629	256.633	260.642	8.71576	8.66267	8.85877	9.04061	9.09679	9.15456	7.48982	7.48874	7.68524	7.35838
ASHGA5P048699	2.48012e-07	3.002e-06	2.42089	up	noncoding	ENST00000559977	RP11-707P17.2	GENCODE	1053	chr15	+	51749482	51752779		TATTTTCCTGTAATATCTTCAGTGAATAAAAGATCTTATTCTTATAAATATATAACTTCA		natural antisense	NM_001174116	DMXL2	dmX-like protein 2 isoform 1	-	51739920	51914967	100.161	40.896	6.64647	5.37093	101.952	97.6988	93.7992	96.4926	118.111	92.9117	35.9731	40.847	39.1021	34.5636	45.5314	49.3587	6.63006	6.74154	6.64686	6.50664	6.85581	6.49791	5.02258	5.49102	5.39183	5.22285
ASHGA5P048699	2.48012e-07	3.002e-06	2.42089	up	noncoding	ENST00000559977	RP11-707P17.2	GENCODE	1053	chr15	+	51749482	51752779		TATTTTCCTGTAATATCTTCAGTGAATAAAAGATCTTATTCTTATAAATATATAACTTCA		natural antisense	NM_001174117	DMXL2	dmX-like protein 2 isoform 3	-	51739920	51914967	100.161	40.896	6.64647	5.37093	101.952	97.6988	93.7992	96.4926	118.111	92.9117	35.9731	40.847	39.1021	34.5636	45.5314	49.3587	6.63006	6.74154	6.64686	6.50664	6.85581	6.49791	5.02258	5.49102	5.39183	5.22285
ASHGA5P048699	2.48012e-07	3.002e-06	2.42089	up	noncoding	ENST00000559977	RP11-707P17.2	GENCODE	1053	chr15	+	51749482	51752779		TATTTTCCTGTAATATCTTCAGTGAATAAAAGATCTTATTCTTATAAATATATAACTTCA		natural antisense	NM_015263	DMXL2	dmX-like protein 2 isoform 2	-	51739920	51914967	100.161	40.896	6.64647	5.37093	101.952	97.6988	93.7992	96.4926	118.111	92.9117	35.9731	40.847	39.1021	34.5636	45.5314	49.3587	6.63006	6.74154	6.64686	6.50664	6.85581	6.49791	5.02258	5.49102	5.39183	5.22285
ASHGA5P031542	8.2325e-09	1.78e-07	3.25881	up	noncoding	ENST00000562802	RP11-166B2.5	GENCODE	384	chr16	+	12002064	12002773		TAAAATACACAAACCAAAACCATTTCAGATACCCTCAAAAAAGTACAAAAATAACAGAAA		intronic antisense	NM_001130006	GSPT1	eukaryotic peptide chain release factor GTP-binding subunit ERF3A isoform 2	-	11961984	12009825	201.417	62.5648	7.67173	5.96739	199.322	171.765	203.534	203.691	226.76	203.433	55.8793	49.5652	68.0958	60.4756	75.3302	66.043	7.61486	7.56048	7.77099	7.61818	7.81555	7.65033	5.66785	5.74577	6.16746	5.99104
ASHGA5P031542	8.2325e-09	1.78e-07	3.25881	up	noncoding	ENST00000562802	RP11-166B2.5	GENCODE	384	chr16	+	12002064	12002773		TAAAATACACAAACCAAAACCATTTCAGATACCCTCAAAAAAGTACAAAAATAACAGAAA		intronic antisense	NM_001130007	GSPT1	eukaryotic peptide chain release factor GTP-binding subunit ERF3A isoform 3	-	11961984	12010519	201.417	62.5648	7.67173	5.96739	199.322	171.765	203.534	203.691	226.76	203.433	55.8793	49.5652	68.0958	60.4756	75.3302	66.043	7.61486	7.56048	7.77099	7.61818	7.81555	7.65033	5.66785	5.74577	6.16746	5.99104
ASHGA5P031542	8.2325e-09	1.78e-07	3.25881	up	noncoding	ENST00000562802	RP11-166B2.5	GENCODE	384	chr16	+	12002064	12002773		TAAAATACACAAACCAAAACCATTTCAGATACCCTCAAAAAAGTACAAAAATAACAGAAA		intronic antisense	NM_002094	GSPT1	eukaryotic peptide chain release factor GTP-binding subunit ERF3A isoform 1	-	11961984	12009825	201.417	62.5648	7.67173	5.96739	199.322	171.765	203.534	203.691	226.76	203.433	55.8793	49.5652	68.0958	60.4756	75.3302	66.043	7.61486	7.56048	7.77099	7.61818	7.81555	7.65033	5.66785	5.74577	6.16746	5.99104
ASHGA5P038138	9.1665e-05	0.000479063	2.17856	up	noncoding	ENST00000425296	THRB-IT1	GENCODE	1754	chr3	-	24496626	24500925		CCCACAATGACTGCTGTCATTTAGCCTCAAAATGTTTATTTTTCCTTTTACAATGCTGTA		intron sense-overlapping	NM_000461	THRB	thyroid hormone receptor beta	-	24158644	24536313	48.8272	21.6156	5.56168	4.43831	48.0202	36.56	57.2579	59.1688	40.1401	51.8165	24.8513	12.2738	21.5887	16.5569	23.1453	31.2778	5.52355	5.31276	5.92464	5.74884	5.2279	5.63242	4.47014	3.91179	4.5457	4.24005
ASHGA5P038138	9.1665e-05	0.000479063	2.17856	up	noncoding	ENST00000425296	THRB-IT1	GENCODE	1754	chr3	-	24496626	24500925		CCCACAATGACTGCTGTCATTTAGCCTCAAAATGTTTATTTTTCCTTTTACAATGCTGTA		intron sense-overlapping	NM_001128176	THRB	thyroid hormone receptor beta	-	24158644	24536313	48.8272	21.6156	5.56168	4.43831	48.0202	36.56	57.2579	59.1688	40.1401	51.8165	24.8513	12.2738	21.5887	16.5569	23.1453	31.2778	5.52355	5.31276	5.92464	5.74884	5.2279	5.63242	4.47014	3.91179	4.5457	4.24005
ASHGA5P038138	9.1665e-05	0.000479063	2.17856	up	noncoding	ENST00000425296	THRB-IT1	GENCODE	1754	chr3	-	24496626	24500925		CCCACAATGACTGCTGTCATTTAGCCTCAAAATGTTTATTTTTCCTTTTACAATGCTGTA		intron sense-overlapping	NM_001128177	THRB	thyroid hormone receptor beta	-	24158644	24536313	48.8272	21.6156	5.56168	4.43831	48.0202	36.56	57.2579	59.1688	40.1401	51.8165	24.8513	12.2738	21.5887	16.5569	23.1453	31.2778	5.52355	5.31276	5.92464	5.74884	5.2279	5.63242	4.47014	3.91179	4.5457	4.24005
ASHGA5P038138	9.1665e-05	0.000479063	2.17856	up	noncoding	ENST00000425296	THRB-IT1	GENCODE	1754	chr3	-	24496626	24500925		CCCACAATGACTGCTGTCATTTAGCCTCAAAATGTTTATTTTTCCTTTTACAATGCTGTA		intron sense-overlapping	NM_001252634	THRB	thyroid hormone receptor beta	-	24158644	24536313	48.8272	21.6156	5.56168	4.43831	48.0202	36.56	57.2579	59.1688	40.1401	51.8165	24.8513	12.2738	21.5887	16.5569	23.1453	31.2778	5.52355	5.31276	5.92464	5.74884	5.2279	5.63242	4.47014	3.91179	4.5457	4.24005
ASHGA5P018875	0.000144138	0.000709211	3.85721	up	noncoding	ENST00000458662	RP11-122M14.3	GENCODE	174	chr1	-	211889269	211898744		TGACCAACAGACACTCCAGTTTAGACAGTGCCCTAGAAGCTGGATCTTTCCTTAGAATGA		intergenic							116.208	33.5154	6.85865	4.91109	124.656	88.8895	113.783	117.406	126.655	125.858	49.236	10.1827	21.103	20.8482	46.4512	53.2713	6.92077	6.60712	6.92394	6.80161	6.95627	6.94218	5.48313	3.68849	4.51587	4.5432
ASHGA5P023927	7.65549e-05	0.000408763	4.72879	up	noncoding	HMlincRNA971-	HMlincRNA971	LincRNAs identified by Khalil et al	12189	chr3	-	182007053	182019242		TGCTGTTAGCCAGCCTTATGTGGGTTGACAGAATTGAAAGGATGTGAAAAGATCTAAGTT		intergenic							44.6275	9.67539	5.44641	3.20494	42.6398	49.5436	40.2903	47.9216	47.0049	40.3647	5	12.7108	5.30689	9.73322	20.1101	5.19134	5.35064	5.75575	5.40805	5.43302	5.4674	5.26363	2.32266	3.95733	2.62542	3.555
ASHGA5P044853	3.15953e-07	3.679e-06	2.90846	up	noncoding	NR_027378	UG0898H09	RefSeq	7056	chr8	+	63890419	63897460		CAAAGCCTATCAGGAGCTATCTTATATGATGTTGGTAGCCTGTGAAAAAATAAATGTCTT	643763	intron sense-overlapping	NM_173688	NKAIN3	sodium/potassium-transporting ATPase subunit beta-1-interacting protein 3 precursor	+	63161500	63903628	45.14	14.7619	5.45866	3.91841	51.026	43.4402	46.7791	38.1869	45.7723	45.6354	19.8521	10.0667	14.1789	9.80781	16.8046	17.8613	5.61762	5.55997	5.62481	5.08653	5.42342	5.43961	4.12963	3.67339	3.9538	3.56733
ASHGA5P019598	4.79478e-05	0.000271574	2.39756	up	noncoding	NR_046294	MSTO1	RefSeq	2523	chr1	+	155579960	155584758		GCCACACAAGCCACAGACTAATGGTGGTTTTGGCTTTGTTCTGGCAGCCAGCTCACCCCA	55154	exon sense-overlapping	NM_001256532	MSTO1	protein misato homolog 1 isoform b	+	155579960	155584758	92.0272	39.2306	6.51965	5.25809	99.1658	78.8286	92.861	85.0329	100.758	95.5171	38.9995	22.5909	32.5375	31.1244	64.1154	46.0161	6.5921	6.42578	6.63138	6.31067	6.61915	6.53883	5.14001	4.69316	5.13598	5.08595
ASHGA5P019598	4.79478e-05	0.000271574	2.39756	up	noncoding	NR_046294	MSTO1	RefSeq	2523	chr1	+	155579960	155584758		GCCACACAAGCCACAGACTAATGGTGGTTTTGGCTTTGTTCTGGCAGCCAGCTCACCCCA	55154	exon sense-overlapping	NM_001256533	MSTO1	protein misato homolog 1 isoform c	+	155579960	155584758	92.0272	39.2306	6.51965	5.25809	99.1658	78.8286	92.861	85.0329	100.758	95.5171	38.9995	22.5909	32.5375	31.1244	64.1154	46.0161	6.5921	6.42578	6.63138	6.31067	6.61915	6.53883	5.14001	4.69316	5.13598	5.08595
ASHGA5P019598	4.79478e-05	0.000271574	2.39756	up	noncoding	NR_046294	MSTO1	RefSeq	2523	chr1	+	155579960	155584758		GCCACACAAGCCACAGACTAATGGTGGTTTTGGCTTTGTTCTGGCAGCCAGCTCACCCCA	55154	exon sense-overlapping	NM_018116	MSTO1	protein misato homolog 1 isofzorm a	+	155579960	155584758	92.0272	39.2306	6.51965	5.25809	99.1658	78.8286	92.861	85.0329	100.758	95.5171	38.9995	22.5909	32.5375	31.1244	64.1154	46.0161	6.5921	6.42578	6.63138	6.31067	6.61915	6.53883	5.14001	4.69316	5.13598	5.08595
ASHGA5P040184	6.16934e-06	4.6488e-05	2.73379	up	noncoding	BE048608		LincRNAs identified by Khalil et al	282	chr13	+	49130167	49130440		CAGCCAGCATCCAGTTGTTTGAACTGCCTCTATACTAGTAAACAAGTAATTAATTAATAC		intergenic							113.945	42.5945	6.8323	5.38139	112.646	88.8384	116.548	128.297	121.424	115.918	56.2877	25.3723	31.0798	34.7552	58.9434	49.1286	6.77681	6.60628	6.96188	6.9337	6.89395	6.82116	5.67948	4.84422	5.07141	5.23066
ASHGA5P030831	0.000154804	0.000753218	4.00874	up	noncoding	TCONS_00008438	XLOC_003884	LincRNAs identified by Cabili et al	431	chr4	-	12550348	12564147		TTATATACTCGGGGAAGCACCAAGCCCAAGCAGTTTTGAATACCAGTGGAAAAACAAGAC		intergenic							59.5641	16.1046	5.86245	3.8593	62.1058	50.0273	53.4206	57.1799	56.2958	78.3553	22.5556	5	11.4842	11.865	22.3382	23.3846	5.89762	5.76929	5.82335	5.70069	5.74064	6.24311	4.32272	2.37541	3.64704	3.81714
ASHGA5P021551	0.00108807	0.00412122	2.38959	up	noncoding	uc003wwe.4	LOC340357	UCSC_knowngene	957	chr8	-	12623570	12668910		ATAGGTGATGAATGAAGAAGAGTGCCCTTCCATGAACACATGTGCTGGAGACGTGTTGAA	340357	intergenic							218.246	100.823	7.77945	6.52269	166.941	228.804	213.219	245.524	206.293	248.698	109.404	64.972	52.7553	62.1465	160.838	154.823	7.34971	7.96251	7.83333	7.89814	7.68035	7.95268	6.63501	6.12424	5.80994	6.03116
ASHGA5P035215	1.54901e-05	0.000102209	2.84296	up	noncoding	ENST00000446058	ST6GAL2-IT1	GENCODE	388	chr2	-	107439378	107441487		CCTAGCATTGAAGAAAGCAAACTCTAAGAACCTCTTCACCAAAAGTATTTTATTGTTGGA		intron sense-overlapping	NM_001142351	ST6GAL2	beta-galactoside alpha-2,6-sialyltransferase 2 isoform a	-	107418055	107502610	52.1477	17.7438	5.66672	4.15933	55.7822	60.499	56.4395	54.5874	45.6404	39.9377	25.5996	15.9386	13.9823	22.7329	13.9204	14.2891	5.75163	6.04633	5.90497	5.63115	5.41853	5.24774	4.51324	4.24244	3.93504	4.65859
ASHGA5P035215	1.54901e-05	0.000102209	2.84296	up	noncoding	ENST00000446058	ST6GAL2-IT1	GENCODE	388	chr2	-	107439378	107441487		CCTAGCATTGAAGAAAGCAAACTCTAAGAACCTCTTCACCAAAAGTATTTTATTGTTGGA		intron sense-overlapping	NM_001142352	ST6GAL2	beta-galactoside alpha-2,6-sialyltransferase 2 isoform b	-	107429531	107503563	52.1477	17.7438	5.66672	4.15933	55.7822	60.499	56.4395	54.5874	45.6404	39.9377	25.5996	15.9386	13.9823	22.7329	13.9204	14.2891	5.75163	6.04633	5.90497	5.63115	5.41853	5.24774	4.51324	4.24244	3.93504	4.65859
ASHGA5P035215	1.54901e-05	0.000102209	2.84296	up	noncoding	ENST00000446058	ST6GAL2-IT1	GENCODE	388	chr2	-	107439378	107441487		CCTAGCATTGAAGAAAGCAAACTCTAAGAACCTCTTCACCAAAAGTATTTTATTGTTGGA		intron sense-overlapping	NM_032528	ST6GAL2	beta-galactoside alpha-2,6-sialyltransferase 2 isoform a	-	107418055	107503563	52.1477	17.7438	5.66672	4.15933	55.7822	60.499	56.4395	54.5874	45.6404	39.9377	25.5996	15.9386	13.9823	22.7329	13.9204	14.2891	5.75163	6.04633	5.90497	5.63115	5.41853	5.24774	4.51324	4.24244	3.93504	4.65859
ASHGA5P032940	1.1e-12	0	2.269	up	noncoding	ENST00000578585	RP11-283C24.1	GENCODE	1514	chr17	+	20691383	20692897	NM_005063	TCTCCAAAAAATTGAATGAATCCATTGGAGAAGCAGTGGATTAACTAGCCAGACAAAATT		intergenic							11528.1	5910.14	13.6031	12.421	11944.9	11187.5	11355.8	11351.8	11719.5	11608.9	5998.42	5709.14	5795.26	5839.07	6478.93	5640	13.6333	13.6196	13.6183	13.5643	13.5813	13.6018	12.3965	12.3942	12.4398	12.4479
ASHGA5P036778	1.11866e-06	1.0776e-05	2.14363	up	noncoding	ENST00000439232	SNORA71B	GENCODE	136	chr20	-	37053842	37053978		CGCTTCCCCGTGTTTGAAGGGTCCACTCCTATCCCTTCCAAACTCTGGAGCTTTCGTACA	26776	intergenic							14553.6	7814.63	13.9179	12.8178	15662	15629.6	15780.8	15198.9	12899.3	12150.8	8040.15	8669.97	8324.59	8166.01	6537.5	7149.54	14.0166	14.0673	14.0687	13.9782	13.7135	13.663	12.834	12.996	12.9553	12.9266
ASHGA5P019607	0	0	5.20885	up	noncoding	ENST00000495430	RP11-773D16.1	GENCODE	829	chr10	-	81564240	81586350	ENST00000477192, ENST00000483080, ENST00000484794	CTAAGGACAACAACCATCTTTCCTGTGAAAAATTCCCTCTCGTACTTTAGTTCTGTGGAT		intergenic							9360.82	2069.93	13.3112	10.9302	9390.12	9042.07	9251.99	9676.61	9426.81	9377.29	2029.17	2053.08	2068.83	2158.04	2127.19	1983.3	13.3026	13.3237	13.3372	13.3533	13.2638	13.2866	10.8349	10.9425	10.9654	11.0254
ASHGA5P054958	6.9675e-09	1.56e-07	2.63319	up	noncoding	TCONS_00008983	XLOC_003839	LincRNAs identified by Cabili et al	307	chr4	+	190198382	190198838	TCONS_00008385, TCONS_00008386, TCONS_00008387, TCONS_00008982	ATGTGACAGACTCTCATAGTCACCATCATCAAGGGAATCTTGTGCATGTTACAGGGAAGC		intergenic							181.474	69.4374	7.5196	6.12279	184.827	184.633	185.545	188.647	186.26	158.934	65.2209	71.5039	69.4767	72.7348	72.4102	65.278	7.50717	7.65389	7.63168	7.50658	7.52841	7.28984	5.88942	6.25585	6.19145	6.24262
ASHGA5P051075	3.37234e-08	5.79e-07	3.23944	up	noncoding	ENST00000471407	ANKRD30BP2	GENCODE	665	chr21	+	14415104	14424439	ENST00000455308, ENST00000504516, NR_026916, NR_027019, NR_027020, NR_027417, uc002yiy.3	CACCTGACGAATAGGATACAGTGAATTCCTCTTCAAAGATTTTAGCCTGTAAACATCCTT		intergenic							63.197	18.8297	5.96243	4.26669	55.9025	60.3187	58.6258	63.4469	68.7612	72.127	22.5245	17.2988	13.5369	21.7785	17.9866	19.8526	5.75534	6.04235	5.95755	5.8551	6.04949	6.11477	4.3197	4.3481	3.88419	4.59998
ASHGA5P000016	2.76273e-05	0.000168148	2.12029	up	noncoding	AI091628		LincRNAs identified by Khalil et al	438	chr18	-	8695853	8707229	ENST00000579368	GTTCCTACAGTGACAACTGGACCTGGCCCGAACCCCTGGCATCTGGCAACATTATTACCT		intronic antisense	ENST00000306329	SOGA2	SOGA family member 2 [Source:HGNC Symbol;Acc:29121]	+	8705658	8828944	738.946	382.934	9.58222	8.49796	792.167	690.51	699.075	742.796	747.481	761.647	401.663	347.846	282.128	261.617	506.336	498.015	9.64037	9.56725	9.5526	9.56036	9.57006	9.60268	8.50975	8.44407	8.16768	8.04056
ASHGA5P044990	1.20081e-05	8.2246e-05	2.25834	up	noncoding	ENST00000518865	HAS2-AS1	GENCODE	577	chr8	+	122651532	122655691		CTCGCCTCTTGTAATTCATGACCCATAAGACAAAAGTAAAATGTTCTCTGACTGCAAATG	594842	natural antisense	NM_005328	HAS2	hyaluronan synthase 2	-	122625270	122653630	237.752	108.3	7.90125	6.72599	258.688	240.379	248.643	285.654	194.645	198.504	142.826	113.807	75.9901	118.735	94.2236	104.216	7.99302	8.03132	8.05239	8.12125	7.59336	7.61619	7.02215	6.8925	6.31395	6.93435
ASHGA5P031644	1.177e-10	6e-09	3.26768	up	noncoding	ENST00000572964	AC009133.21	GENCODE	1049	chr16	+	29793245	29794294		GGATTCCCTTATCACAAATCTCCATCCAATTGGTTCTATAAACAGATATGGTGGCCCAAC		intergenic							984.477	324.594	10.0087	8.30045	972.286	913.352	941.107	970.758	1063.95	1045.41	313.093	289.596	368.247	300.501	346.043	330.087	9.95345	9.97765	9.98646	9.95859	10.1003	10.0758	8.15132	8.19116	8.5395	8.2278
ASHGA5P021516	0.000106452	0.000544527	2.57992	up	noncoding	ENST00000533924	RP11-326C3.2	GENCODE	309	chr11	+	287304	288298		AAGCAGCAAGGAAGCCAGGCGTAAGTTGGGAGCGACTGAGCCACTCCAGGAGGAGGTGTG		intergenic							63.9799	24.0719	5.96244	4.59511	43.2456	66.0377	68.7472	61.3314	67.8034	76.7142	16.0086	21.3575	29.1948	21.9913	32.7743	23.1046	5.37171	6.1734	6.18602	5.80333	6.02753	6.21265	3.81105	4.62055	4.98476	4.61598
ASHGA5P038398	0.00622905	0.0183959	2.50119	up	noncoding	ENST00000230113	RP4-763G1.2	GENCODE	408	chr1	+	67995312	67998012		TTTTCTAAGGCACCAACTACTTCCTTCAAGCAGCAGCCAGAGATCTTTGCTTAATGGCTG		intergenic							50.4059	22.2238	5.59562	4.273	49.7737	29.4048	49.8919	57.6843	57.8656	57.8152	35.5326	11.3554	8.55548	8.62241	36.864	32.4131	5.58047	4.9904	5.72296	5.71152	5.78804	5.78034	5.00078	3.81521	3.23	3.4041
ASHGA5P040075	8.892e-10	3e-08	7.15948	up	noncoding	ENST00000448804	AC113617.1	GENCODE	601	chr4	+	118282504	118293891	ENST00000419264	CTTTGGTTCTCTAGGAAATTGAGTTCAGGAAAGCTACCAGGAATAAAACTCTTACTTTTT		intergenic							237.036	33.0964	7.9072	5.06735	252.417	244.353	246.664	236.322	226.691	215.767	25.5497	34.0581	34.1663	34.3509	38.7846	31.6686	7.95342	8.05454	8.04067	7.84188	7.81499	7.73771	4.50896	5.24416	5.20361	5.21332
ASHGA5P041551	0.000735543	0.00293861	2.26021	up	noncoding	ENST00000520300	CTB-33O18.2	GENCODE	457	chr5	+	173001940	173003278		AATCCTTCGAAGCAGGACTCCTCCCTAGCCATATTCTACACAGAAGGAAACAGAAACTCA		intergenic							429.759	214.21	8.78265	7.60619	512.242	374.124	384.948	451.567	401.064	454.608	253.445	150.12	116.278	134.087	319.357	311.974	8.99537	8.68192	8.69202	8.81627	8.66527	8.84503	7.84845	7.27858	6.91867	7.09349
ASHGA5P049855	3.98868e-06	3.2098e-05	7.53859	up	noncoding	TCONS_00021176	XLOC_009820	LincRNAs identified by Cabili et al	316	chr12	+	85763588	85818059		ACTGGACAAGGTGAGGGGAGCTTTTGCTTGTTTACTCAGAAATATTTTCTAAATTACCTG		intergenic							51.7342	7.74906	5.66263	2.74833	47.3197	48.865	57.2833	51.1352	48.6365	57.1655	5	5	5	5	7.2477	19.2467	5.50018	5.73428	5.9252	5.5336	5.51647	5.76603	2.32266	2.37541	2.33631	2.3572
ASHGA5P047538	6.3e-12	1e-09	4.30272	up	noncoding	NR_029407	LOC642361	RefSeq	1712	chr10	+	81585657	81587358		AAGGCGAGCCATGTTCTAGAGCAATGTCTTTCTTGTATTAAAATACAGCCCCATGCTCAC	642361	intergenic							10813.8	2885.83	13.5059	11.4007	11860.1	11132.7	11179.8	10844.8	9862.09	10003.1	3091.78	3013.74	2781.99	2814.8	2873.74	2738.92	13.6183	13.6133	13.6005	13.5012	13.3306	13.3716	11.4505	11.4913	11.3854	11.4041
ASHGA5P032869	0.00349065	0.0112051	2.14714	up	noncoding	ENST00000584540	RP11-640I15.1	GENCODE	571	chr17	+	15554903	15557803		TAAGGACTTCAACACCAGGACAGCCATTCATCTACTCCCATCTCATAGAACTGGACATGA		natural antisense	NM_006470	TRIM16	tripartite motif-containing protein 16	-	15531279	15586193	337.298	175.148	8.41	7.30758	222.714	331.601	317.419	391.149	346.528	414.376	158.913	97.3677	121.495	110.342	277.827	284.944	7.77302	8.50986	8.41632	8.60419	8.44673	8.70985	7.17703	6.67371	6.98444	6.82871
ASHGA5P026072	0.000135376	0.000671184	2.08767	up	noncoding	BF869766		LincRNAs identified by Khalil et al	113	chr5	-	61582993	61583108		AGGACCTTGTCCAGCCTCCATTCCTGACACCCTCTCTGAAAGGATATCACTTCTGTTAGA		intergenic							744.154	391.651	9.58727	8.52538	804.837	670.822	679.734	674.405	783.882	851.242	332.656	504.716	300.253	251.501	483.804	476.973	9.66441	9.52465	9.50917	9.40784	9.64176	9.7758	8.236	8.9717	8.25365	7.98778
ASHGA5P034776	8.03577e-06	5.8136e-05	2.19348	up	noncoding	TCONS_00004671	XLOC_001317	LincRNAs identified by Cabili et al	900	chr2	+	1754992	1757189	TCONS_00003544	AGAGCATCCATCACCAGGATTCTCAGGCAGGTGTTACACCAGAGCTCATGCGTGTCTGGC		intergenic							64.9536	28.7638	5.99033	4.85711	60.4271	59.2348	50.9473	63.0647	82.3321	73.7155	35.3636	28.994	21.0249	20.9157	33.15	33.1345	5.86123	6.01563	5.75394	5.8474	6.31569	6.14811	4.99188	5.02433	4.50966	4.54586
ASHGA5P052570	1.10246e-06	1.0646e-05	2.6074	up	noncoding	uc003mzz.1	BC038755	UCSC_knowngene	1486	chr6	+	11487462	11516747		GGCCACTTAATCACTGAATATTTACCCACGGACCTTTCACTGAATATATTAAACACTAAA		intergenic							88.2406	33.5182	6.45781	5.0752	82.3379	85.6451	86.528	107.804	81.7131	85.4157	39.1482	33.5632	25.474	41.3802	26.686	34.8577	6.31718	6.55305	6.52575	6.66998	6.30368	6.37723	5.14557	5.22373	4.7856	5.48355
ASHGA5P056376	1.59704e-06	1.4569e-05	5.55915	up	noncoding	TCONS_00003814	XLOC_001616	LincRNAs identified by Cabili et al	448	chr2	+	107384141	107394766	TCONS_00003813	CTCTACCATGTCTTTTACACACACTGAAGATCATGTGAAGAAAGAGAGAAGATGGTCATC		intergenic							69.2527	12.3848	6.08604	3.61117	75.7244	70.1171	78.6824	79.9062	58.5575	52.5287	14.4499	6.7389	11.3746	22.1039	9.89651	9.74527	6.19268	6.2597	6.38973	6.21376	5.80819	5.65215	3.66257	3.19892	3.63256	4.62328
ASHGA5P023228	0.000603318	0.00246737	4.3439	up	noncoding	ENST00000574795	LRRC37A6P	GENCODE	572	chr10	-	27540032	27540724	ENST00000575554	CGCCTCAAAAGAACCTGAAGAAAGATCTAGCTCAGCATTGGAGCATTGCTGATATTGTTG	387646	intergenic							30.5425	8.69594	4.86715	2.74816	22.8218	33.7318	34.8064	24.6076	37.4585	29.8291	5	5	5	5	5	27.1757	4.45681	5.19897	5.19304	4.41837	5.12263	4.81306	2.32266	2.37541	2.33631	2.3572
ASHGA5P046499	0.0010916	0.00413166	2.06909	up	noncoding	ENST00000452501	RP5-1172N10.2	GENCODE	835	chrX	+	41134991	41136031		TTTTGCACACTAATTAATAAACTACTGCAACGGAAAAAGAGAAAGCAGGCAGAATGCAAA		intergenic							41.6253	20.6281	5.34293	4.29394	40.5832	46.2946	39.4408	41.941	37.7439	43.7485	43.5812	17.448	13.3352	18.0207	16.5472	14.8361	5.28012	5.65561	5.3753	5.23295	5.13545	5.37815	5.29961	4.3608	3.86271	4.34481
ASHGA5P029252	0	0	8.87312	up	noncoding	TCONS_00008368	XLOC_003823	LincRNAs identified by Cabili et al	382	chr4	+	187980347	187980856		CAGAAGGAAAACAAGGGTCTTCTTATACAAATACCATGTATTTAATTCTGGCACTCATGA		intergenic							530.661	61.1846	9.09571	5.94627	564.715	508.665	558.66	527.621	524.478	499.828	70.0268	55.5888	57.5193	60.91	65.2502	57.8127	9.13345	9.12657	9.22335	9.05204	9.05495	8.9839	5.99024	5.90725	5.93183	6.00177
ASHGA5P037857	3.35909e-07	3.873e-06	2.15603	up	noncoding	AA399046		LincRNAs identified by Khalil et al	303	chr13	-	23041485	23041777		CAAAAACTTCCCATTCTGAAGGTACAGAGAGCATTTCTCCACTGCTGTTTGAGCAATTTT		intergenic							216.349	101.857	7.76913	6.66075	242.773	225.269	231.208	211.325	203.039	184.482	111.722	104.887	99.3406	109.188	90.0495	95.9538	7.89855	7.94006	7.94592	7.6705	7.65691	7.50282	6.6652	6.78091	6.69542	6.81051
ASHGA5P018138	2.519e-10	1.1e-08	4.40779	up	noncoding	ENST00000449852	RP11-126H7.3	GENCODE	487	chr10	+	79687129	79689582		GAAAAGAAAGAATAGGGAAATTTGGATGCAGAGACACAGAGAAAATGCCATGTGAAGATG		bidirectional	NM_004747	DLG5	disks large homolog 5	-	79550548	79686348	250.934	57.2528	7.99237	5.85232	285.17	245.712	252.5	233.189	246.388	242.646	51.851	64.0517	55.582	54.4146	58.1846	59.4327	8.13907	8.06282	8.07437	7.82017	7.94065	7.91716	5.56194	6.10434	5.88422	5.84557
ASHGA5P014997	1.4e-12	0	9.42974	up	noncoding	ENST00000415520	AC019048.1	GENCODE	530	chr2	-	7202857	7218011		TCAAAGCCAGCAAAAGAAGAGTTTCTAGAGAAAGGAGAGGATTGATGGGTTCACTGGTGC		intronic antisense	ENST00000432850	RNF144A	ring finger protein 144A [Source:HGNC Symbol;Acc:20457]	+	7137070	7208417	48.8444	5	5.57843	2.34122	49.0867	54.8506	47.7879	51.5958	43.8002	45.9455	5	5	5	5	5	5	5.56073	5.9	5.65641	5.54708	5.3564	5.44999	2.32266	2.37541	2.33631	2.3572
ASHGA5P026267	0.000152467	0.000743707	2.01447	up	noncoding	uc009yiv.3	BDNF-AS1	UCSC_knowngene	1506	chr11	+	27528398	27719718	ENST00000530686, ENST00000532965, NR_002832, NR_033312, NR_033313, NR_033314, NR_033315, uc001mro.3, uc001mrp.3, uc009yij.3, uc009yik.3, uc009yil.3, uc009yim.3, uc009yin.3, uc009yio.3, uc009yip.3, uc009yiq.3, uc009yir.3, uc009yiu.3, uc009yiw.3, uc009yix.3, uc009yiy.3, uc009yiz.3, uc009yja.3, uc009yjb.3	TGACTACTGAGCATCACCCTGGACGTGTACAAGTCTGCGTCCTTATTGTTTTCTTCATTG	497258	natural antisense	NM_001143805	BDNF	brain-derived neurotrophic factor isoform a preproprotein	-	27676441	27742326	135.534	69.3291	7.08228	6.07189	172.92	124.674	120.986	139.034	131.56	124.025	93.4946	61.9246	41.6353	50.8311	88.4495	79.6393	7.39845	7.09085	7.01259	7.05632	7.01454	6.92096	6.41821	6.05787	5.47635	5.75882
ASHGA5P026267	0.000152467	0.000743707	2.01447	up	noncoding	uc009yiv.3	BDNF-AS1	UCSC_knowngene	1506	chr11	+	27528398	27719718	ENST00000530686, ENST00000532965, NR_002832, NR_033312, NR_033313, NR_033314, NR_033315, uc001mro.3, uc001mrp.3, uc009yij.3, uc009yik.3, uc009yil.3, uc009yim.3, uc009yin.3, uc009yio.3, uc009yip.3, uc009yiq.3, uc009yir.3, uc009yiu.3, uc009yiw.3, uc009yix.3, uc009yiy.3, uc009yiz.3, uc009yja.3, uc009yjb.3	TGACTACTGAGCATCACCCTGGACGTGTACAAGTCTGCGTCCTTATTGTTTTCTTCATTG	497258	natural antisense	NM_001143806	BDNF	brain-derived neurotrophic factor isoform a preproprotein	-	27676441	27742326	135.534	69.3291	7.08228	6.07189	172.92	124.674	120.986	139.034	131.56	124.025	93.4946	61.9246	41.6353	50.8311	88.4495	79.6393	7.39845	7.09085	7.01259	7.05632	7.01454	6.92096	6.41821	6.05787	5.47635	5.75882
ASHGA5P026267	0.000152467	0.000743707	2.01447	up	noncoding	uc009yiv.3	BDNF-AS1	UCSC_knowngene	1506	chr11	+	27528398	27719718	ENST00000530686, ENST00000532965, NR_002832, NR_033312, NR_033313, NR_033314, NR_033315, uc001mro.3, uc001mrp.3, uc009yij.3, uc009yik.3, uc009yil.3, uc009yim.3, uc009yin.3, uc009yio.3, uc009yip.3, uc009yiq.3, uc009yir.3, uc009yiu.3, uc009yiw.3, uc009yix.3, uc009yiy.3, uc009yiz.3, uc009yja.3, uc009yjb.3	TGACTACTGAGCATCACCCTGGACGTGTACAAGTCTGCGTCCTTATTGTTTTCTTCATTG	497258	natural antisense	NM_001143807	BDNF	brain-derived neurotrophic factor isoform a preproprotein	-	27676441	27741294	135.534	69.3291	7.08228	6.07189	172.92	124.674	120.986	139.034	131.56	124.025	93.4946	61.9246	41.6353	50.8311	88.4495	79.6393	7.39845	7.09085	7.01259	7.05632	7.01454	6.92096	6.41821	6.05787	5.47635	5.75882
ASHGA5P026267	0.000152467	0.000743707	2.01447	up	noncoding	uc009yiv.3	BDNF-AS1	UCSC_knowngene	1506	chr11	+	27528398	27719718	ENST00000530686, ENST00000532965, NR_002832, NR_033312, NR_033313, NR_033314, NR_033315, uc001mro.3, uc001mrp.3, uc009yij.3, uc009yik.3, uc009yil.3, uc009yim.3, uc009yin.3, uc009yio.3, uc009yip.3, uc009yiq.3, uc009yir.3, uc009yiu.3, uc009yiw.3, uc009yix.3, uc009yiy.3, uc009yiz.3, uc009yja.3, uc009yjb.3	TGACTACTGAGCATCACCCTGGACGTGTACAAGTCTGCGTCCTTATTGTTTTCTTCATTG	497258	natural antisense	NM_001143808	BDNF	brain-derived neurotrophic factor isoform a preproprotein	-	27676441	27722600	135.534	69.3291	7.08228	6.07189	172.92	124.674	120.986	139.034	131.56	124.025	93.4946	61.9246	41.6353	50.8311	88.4495	79.6393	7.39845	7.09085	7.01259	7.05632	7.01454	6.92096	6.41821	6.05787	5.47635	5.75882
ASHGA5P026267	0.000152467	0.000743707	2.01447	up	noncoding	uc009yiv.3	BDNF-AS1	UCSC_knowngene	1506	chr11	+	27528398	27719718	ENST00000530686, ENST00000532965, NR_002832, NR_033312, NR_033313, NR_033314, NR_033315, uc001mro.3, uc001mrp.3, uc009yij.3, uc009yik.3, uc009yil.3, uc009yim.3, uc009yin.3, uc009yio.3, uc009yip.3, uc009yiq.3, uc009yir.3, uc009yiu.3, uc009yiw.3, uc009yix.3, uc009yiy.3, uc009yiz.3, uc009yja.3, uc009yjb.3	TGACTACTGAGCATCACCCTGGACGTGTACAAGTCTGCGTCCTTATTGTTTTCTTCATTG	497258	natural antisense	NM_001143809	BDNF	brain-derived neurotrophic factor isoform d preproprotein	-	27676441	27722600	135.534	69.3291	7.08228	6.07189	172.92	124.674	120.986	139.034	131.56	124.025	93.4946	61.9246	41.6353	50.8311	88.4495	79.6393	7.39845	7.09085	7.01259	7.05632	7.01454	6.92096	6.41821	6.05787	5.47635	5.75882
ASHGA5P026267	0.000152467	0.000743707	2.01447	up	noncoding	uc009yiv.3	BDNF-AS1	UCSC_knowngene	1506	chr11	+	27528398	27719718	ENST00000530686, ENST00000532965, NR_002832, NR_033312, NR_033313, NR_033314, NR_033315, uc001mro.3, uc001mrp.3, uc009yij.3, uc009yik.3, uc009yil.3, uc009yim.3, uc009yin.3, uc009yio.3, uc009yip.3, uc009yiq.3, uc009yir.3, uc009yiu.3, uc009yiw.3, uc009yix.3, uc009yiy.3, uc009yiz.3, uc009yja.3, uc009yjb.3	TGACTACTGAGCATCACCCTGGACGTGTACAAGTCTGCGTCCTTATTGTTTTCTTCATTG	497258	natural antisense	NM_001143810	BDNF	brain-derived neurotrophic factor isoform e	-	27676441	27722600	135.534	69.3291	7.08228	6.07189	172.92	124.674	120.986	139.034	131.56	124.025	93.4946	61.9246	41.6353	50.8311	88.4495	79.6393	7.39845	7.09085	7.01259	7.05632	7.01454	6.92096	6.41821	6.05787	5.47635	5.75882
ASHGA5P026267	0.000152467	0.000743707	2.01447	up	noncoding	uc009yiv.3	BDNF-AS1	UCSC_knowngene	1506	chr11	+	27528398	27719718	ENST00000530686, ENST00000532965, NR_002832, NR_033312, NR_033313, NR_033314, NR_033315, uc001mro.3, uc001mrp.3, uc009yij.3, uc009yik.3, uc009yil.3, uc009yim.3, uc009yin.3, uc009yio.3, uc009yip.3, uc009yiq.3, uc009yir.3, uc009yiu.3, uc009yiw.3, uc009yix.3, uc009yiy.3, uc009yiz.3, uc009yja.3, uc009yjb.3	TGACTACTGAGCATCACCCTGGACGTGTACAAGTCTGCGTCCTTATTGTTTTCTTCATTG	497258	natural antisense	NM_001143811	BDNF	brain-derived neurotrophic factor isoform a preproprotein	-	27676441	27722600	135.534	69.3291	7.08228	6.07189	172.92	124.674	120.986	139.034	131.56	124.025	93.4946	61.9246	41.6353	50.8311	88.4495	79.6393	7.39845	7.09085	7.01259	7.05632	7.01454	6.92096	6.41821	6.05787	5.47635	5.75882
ASHGA5P026267	0.000152467	0.000743707	2.01447	up	noncoding	uc009yiv.3	BDNF-AS1	UCSC_knowngene	1506	chr11	+	27528398	27719718	ENST00000530686, ENST00000532965, NR_002832, NR_033312, NR_033313, NR_033314, NR_033315, uc001mro.3, uc001mrp.3, uc009yij.3, uc009yik.3, uc009yil.3, uc009yim.3, uc009yin.3, uc009yio.3, uc009yip.3, uc009yiq.3, uc009yir.3, uc009yiu.3, uc009yiw.3, uc009yix.3, uc009yiy.3, uc009yiz.3, uc009yja.3, uc009yjb.3	TGACTACTGAGCATCACCCTGGACGTGTACAAGTCTGCGTCCTTATTGTTTTCTTCATTG	497258	natural antisense	NM_001143812	BDNF	brain-derived neurotrophic factor isoform a preproprotein	-	27676441	27722447	135.534	69.3291	7.08228	6.07189	172.92	124.674	120.986	139.034	131.56	124.025	93.4946	61.9246	41.6353	50.8311	88.4495	79.6393	7.39845	7.09085	7.01259	7.05632	7.01454	6.92096	6.41821	6.05787	5.47635	5.75882
ASHGA5P026267	0.000152467	0.000743707	2.01447	up	noncoding	uc009yiv.3	BDNF-AS1	UCSC_knowngene	1506	chr11	+	27528398	27719718	ENST00000530686, ENST00000532965, NR_002832, NR_033312, NR_033313, NR_033314, NR_033315, uc001mro.3, uc001mrp.3, uc009yij.3, uc009yik.3, uc009yil.3, uc009yim.3, uc009yin.3, uc009yio.3, uc009yip.3, uc009yiq.3, uc009yir.3, uc009yiu.3, uc009yiw.3, uc009yix.3, uc009yiy.3, uc009yiz.3, uc009yja.3, uc009yjb.3	TGACTACTGAGCATCACCCTGGACGTGTACAAGTCTGCGTCCTTATTGTTTTCTTCATTG	497258	natural antisense	NM_001143813	BDNF	brain-derived neurotrophic factor isoform a preproprotein	-	27676441	27722035	135.534	69.3291	7.08228	6.07189	172.92	124.674	120.986	139.034	131.56	124.025	93.4946	61.9246	41.6353	50.8311	88.4495	79.6393	7.39845	7.09085	7.01259	7.05632	7.01454	6.92096	6.41821	6.05787	5.47635	5.75882
ASHGA5P026267	0.000152467	0.000743707	2.01447	up	noncoding	uc009yiv.3	BDNF-AS1	UCSC_knowngene	1506	chr11	+	27528398	27719718	ENST00000530686, ENST00000532965, NR_002832, NR_033312, NR_033313, NR_033314, NR_033315, uc001mro.3, uc001mrp.3, uc009yij.3, uc009yik.3, uc009yil.3, uc009yim.3, uc009yin.3, uc009yio.3, uc009yip.3, uc009yiq.3, uc009yir.3, uc009yiu.3, uc009yiw.3, uc009yix.3, uc009yiy.3, uc009yiz.3, uc009yja.3, uc009yjb.3	TGACTACTGAGCATCACCCTGGACGTGTACAAGTCTGCGTCCTTATTGTTTTCTTCATTG	497258	natural antisense	NM_001143814	BDNF	brain-derived neurotrophic factor isoform a preproprotein	-	27676441	27722035	135.534	69.3291	7.08228	6.07189	172.92	124.674	120.986	139.034	131.56	124.025	93.4946	61.9246	41.6353	50.8311	88.4495	79.6393	7.39845	7.09085	7.01259	7.05632	7.01454	6.92096	6.41821	6.05787	5.47635	5.75882
ASHGA5P026267	0.000152467	0.000743707	2.01447	up	noncoding	uc009yiv.3	BDNF-AS1	UCSC_knowngene	1506	chr11	+	27528398	27719718	ENST00000530686, ENST00000532965, NR_002832, NR_033312, NR_033313, NR_033314, NR_033315, uc001mro.3, uc001mrp.3, uc009yij.3, uc009yik.3, uc009yil.3, uc009yim.3, uc009yin.3, uc009yio.3, uc009yip.3, uc009yiq.3, uc009yir.3, uc009yiu.3, uc009yiw.3, uc009yix.3, uc009yiy.3, uc009yiz.3, uc009yja.3, uc009yjb.3	TGACTACTGAGCATCACCCTGGACGTGTACAAGTCTGCGTCCTTATTGTTTTCTTCATTG	497258	natural antisense	NM_001143816	BDNF	brain-derived neurotrophic factor isoform a preproprotein	-	27676441	27681196	135.534	69.3291	7.08228	6.07189	172.92	124.674	120.986	139.034	131.56	124.025	93.4946	61.9246	41.6353	50.8311	88.4495	79.6393	7.39845	7.09085	7.01259	7.05632	7.01454	6.92096	6.41821	6.05787	5.47635	5.75882
ASHGA5P026267	0.000152467	0.000743707	2.01447	up	noncoding	uc009yiv.3	BDNF-AS1	UCSC_knowngene	1506	chr11	+	27528398	27719718	ENST00000530686, ENST00000532965, NR_002832, NR_033312, NR_033313, NR_033314, NR_033315, uc001mro.3, uc001mrp.3, uc009yij.3, uc009yik.3, uc009yil.3, uc009yim.3, uc009yin.3, uc009yio.3, uc009yip.3, uc009yiq.3, uc009yir.3, uc009yiu.3, uc009yiw.3, uc009yix.3, uc009yiy.3, uc009yiz.3, uc009yja.3, uc009yjb.3	TGACTACTGAGCATCACCCTGGACGTGTACAAGTCTGCGTCCTTATTGTTTTCTTCATTG	497258	natural antisense	NM_001709	BDNF	brain-derived neurotrophic factor isoform a preproprotein	-	27676441	27722035	135.534	69.3291	7.08228	6.07189	172.92	124.674	120.986	139.034	131.56	124.025	93.4946	61.9246	41.6353	50.8311	88.4495	79.6393	7.39845	7.09085	7.01259	7.05632	7.01454	6.92096	6.41821	6.05787	5.47635	5.75882
ASHGA5P026267	0.000152467	0.000743707	2.01447	up	noncoding	uc009yiv.3	BDNF-AS1	UCSC_knowngene	1506	chr11	+	27528398	27719718	ENST00000530686, ENST00000532965, NR_002832, NR_033312, NR_033313, NR_033314, NR_033315, uc001mro.3, uc001mrp.3, uc009yij.3, uc009yik.3, uc009yil.3, uc009yim.3, uc009yin.3, uc009yio.3, uc009yip.3, uc009yiq.3, uc009yir.3, uc009yiu.3, uc009yiw.3, uc009yix.3, uc009yiy.3, uc009yiz.3, uc009yja.3, uc009yjb.3	TGACTACTGAGCATCACCCTGGACGTGTACAAGTCTGCGTCCTTATTGTTTTCTTCATTG	497258	natural antisense	NM_170731	BDNF	brain-derived neurotrophic factor isoform b preproprotein	-	27676441	27743605	135.534	69.3291	7.08228	6.07189	172.92	124.674	120.986	139.034	131.56	124.025	93.4946	61.9246	41.6353	50.8311	88.4495	79.6393	7.39845	7.09085	7.01259	7.05632	7.01454	6.92096	6.41821	6.05787	5.47635	5.75882
ASHGA5P026267	0.000152467	0.000743707	2.01447	up	noncoding	uc009yiv.3	BDNF-AS1	UCSC_knowngene	1506	chr11	+	27528398	27719718	ENST00000530686, ENST00000532965, NR_002832, NR_033312, NR_033313, NR_033314, NR_033315, uc001mro.3, uc001mrp.3, uc009yij.3, uc009yik.3, uc009yil.3, uc009yim.3, uc009yin.3, uc009yio.3, uc009yip.3, uc009yiq.3, uc009yir.3, uc009yiu.3, uc009yiw.3, uc009yix.3, uc009yiy.3, uc009yiz.3, uc009yja.3, uc009yjb.3	TGACTACTGAGCATCACCCTGGACGTGTACAAGTCTGCGTCCTTATTGTTTTCTTCATTG	497258	natural antisense	NM_170732	BDNF	brain-derived neurotrophic factor isoform a preproprotein	-	27676441	27742326	135.534	69.3291	7.08228	6.07189	172.92	124.674	120.986	139.034	131.56	124.025	93.4946	61.9246	41.6353	50.8311	88.4495	79.6393	7.39845	7.09085	7.01259	7.05632	7.01454	6.92096	6.41821	6.05787	5.47635	5.75882
ASHGA5P026267	0.000152467	0.000743707	2.01447	up	noncoding	uc009yiv.3	BDNF-AS1	UCSC_knowngene	1506	chr11	+	27528398	27719718	ENST00000530686, ENST00000532965, NR_002832, NR_033312, NR_033313, NR_033314, NR_033315, uc001mro.3, uc001mrp.3, uc009yij.3, uc009yik.3, uc009yil.3, uc009yim.3, uc009yin.3, uc009yio.3, uc009yip.3, uc009yiq.3, uc009yir.3, uc009yiu.3, uc009yiw.3, uc009yix.3, uc009yiy.3, uc009yiz.3, uc009yja.3, uc009yjb.3	TGACTACTGAGCATCACCCTGGACGTGTACAAGTCTGCGTCCTTATTGTTTTCTTCATTG	497258	natural antisense	NM_170733	BDNF	brain-derived neurotrophic factor isoform a preproprotein	-	27676441	27723180	135.534	69.3291	7.08228	6.07189	172.92	124.674	120.986	139.034	131.56	124.025	93.4946	61.9246	41.6353	50.8311	88.4495	79.6393	7.39845	7.09085	7.01259	7.05632	7.01454	6.92096	6.41821	6.05787	5.47635	5.75882
ASHGA5P026267	0.000152467	0.000743707	2.01447	up	noncoding	uc009yiv.3	BDNF-AS1	UCSC_knowngene	1506	chr11	+	27528398	27719718	ENST00000530686, ENST00000532965, NR_002832, NR_033312, NR_033313, NR_033314, NR_033315, uc001mro.3, uc001mrp.3, uc009yij.3, uc009yik.3, uc009yil.3, uc009yim.3, uc009yin.3, uc009yio.3, uc009yip.3, uc009yiq.3, uc009yir.3, uc009yiu.3, uc009yiw.3, uc009yix.3, uc009yiy.3, uc009yiz.3, uc009yja.3, uc009yjb.3	TGACTACTGAGCATCACCCTGGACGTGTACAAGTCTGCGTCCTTATTGTTTTCTTCATTG	497258	natural antisense	NM_170734	BDNF	brain-derived neurotrophic factor isoform c preproprotein	-	27676441	27721214	135.534	69.3291	7.08228	6.07189	172.92	124.674	120.986	139.034	131.56	124.025	93.4946	61.9246	41.6353	50.8311	88.4495	79.6393	7.39845	7.09085	7.01259	7.05632	7.01454	6.92096	6.41821	6.05787	5.47635	5.75882
ASHGA5P026267	0.000152467	0.000743707	2.01447	up	noncoding	uc009yiv.3	BDNF-AS1	UCSC_knowngene	1506	chr11	+	27528398	27719718	ENST00000530686, ENST00000532965, NR_002832, NR_033312, NR_033313, NR_033314, NR_033315, uc001mro.3, uc001mrp.3, uc009yij.3, uc009yik.3, uc009yil.3, uc009yim.3, uc009yin.3, uc009yio.3, uc009yip.3, uc009yiq.3, uc009yir.3, uc009yiu.3, uc009yiw.3, uc009yix.3, uc009yiy.3, uc009yiz.3, uc009yja.3, uc009yjb.3	TGACTACTGAGCATCACCCTGGACGTGTACAAGTCTGCGTCCTTATTGTTTTCTTCATTG	497258	natural antisense	NM_170735	BDNF	brain-derived neurotrophic factor isoform a preproprotein	-	27676441	27681196	135.534	69.3291	7.08228	6.07189	172.92	124.674	120.986	139.034	131.56	124.025	93.4946	61.9246	41.6353	50.8311	88.4495	79.6393	7.39845	7.09085	7.01259	7.05632	7.01454	6.92096	6.41821	6.05787	5.47635	5.75882
ASHGA5P023490	6.26222e-07	6.556e-06	3.70071	up	noncoding	ENST00000582066	RP11-580I16.2	GENCODE	294	chr17	-	45681229	45713916		GGCAACAGGATATTCCAGTATAGACACTCCAGGAAAAACAGAATCTTTTAATCAGCAAAA		natural antisense	NM_006310	NPEPPS	puromycin-sensitive aminopeptidase	+	45608443	45700642	74.6885	20.0929	6.21279	4.32498	74.436	68.1624	74.3589	72.1958	81.143	77.8348	16.17	15.9284	15.8426	16.6416	23.3089	32.6659	6.16734	6.2178	6.30637	6.05787	6.29435	6.23299	3.82562	4.24162	4.11027	4.24478
ASHGA5P046953	2.55709e-07	3.076e-06	4.17522	up	noncoding	ENST00000412137	RP11-369F10.2	GENCODE	381	chr10	-	78197165	78198533		GTCCTCAATAAACATTTCCTAGGGGGCTAACTGAAAGGAAAACAATCAAAACAAAACAAT		intronic antisense	NM_032024	C10orf11	leucine-rich repeat-containing protein C10orf11	+	77542518	78317126	54.2888	12.4902	5.73569	3.67384	60.1774	57.3696	53.1686	54.6228	48.3535	52.0411	11.5148	6.2735	12.7224	11.1906	17.2288	16.0114	5.85608	5.96713	5.81433	5.632	5.50737	5.63725	3.31906	3.11734	3.80007	3.74315
ASHGA5P042850	3.0942e-07	3.615e-06	2.24325	up	noncoding	ENST00000567150	RP11-545A16.4	GENCODE	934	chr1	+	179559506	179560440		TTCTGGTTTTCAAGGACTTTATAAATCTGGCTCATTCTACCAAACCAACTATACATCCAA		intergenic							85.602	37.6019	6.41691	5.25132	90.151	85.6305	82.1935	81.6936	87.0811	86.8625	37.9883	35.2018	29.9994	45.9207	35.6777	40.8238	6.44779	6.5527	6.45107	6.24823	6.39912	6.40256	5.10272	5.28478	5.02321	5.62057
ASHGA5P021079	0.0018995	0.0066203	3.61434	up	noncoding	ENST00000524613	RP11-396O20.2	GENCODE	993	chr11	-	15723508	15780444		TTAACAACATGATACAGTATTGTTTAGCTTCGCATGAATTTTATCACCTTGCCTAGAACC		intergenic							46.8098	15.4701	5.50408	3.65035	49.9644	32.0081	50.0164	49.5659	46.6525	52.6512	27.0906	5	5	10.058	23.236	22.4359	5.58619	5.11895	5.72673	5.48425	5.45385	5.65452	4.59873	2.37541	2.33631	3.60157
ASHGA5P021475	9.4719e-09	2e-07	3.28718	up	noncoding	ENST00000533039	AC005152.2	GENCODE	435	chr17	-	70078052	70085261		GGACACAGGATAGCCAAAAACAATCCATTGATACACTTGGTGACATTAATTGAGAAAAAA		intergenic							86.4529	25.6642	6.42523	4.70837	92.556	75.2439	78.7773	81.7291	96.3959	94.0152	25.8428	18.8937	22.5626	30.1756	29.1483	27.3623	6.48714	6.35862	6.39067	6.24926	6.55259	6.51307	4.52794	4.45821	4.61315	5.04207
ASHGA5P057970	0.00474029	0.0145967	2.0916	up	noncoding	TCONS_00024490	XLOC_011810	LincRNAs identified by Cabili et al	462	chr16	+	86052352	86061287		TAAGAGGAAGCAGCAATGCTCTGTGTAAAGACACTCCACACACACACTCAGGAAATGGAA		intergenic							449.956	233.7	8.79799	7.73339	337.127	312.178	352.11	427.363	599.544	671.416	192.876	134.263	176.534	166.975	364.672	366.877	8.38927	8.42362	8.56738	8.73751	9.25233	9.41785	7.45995	7.12112	7.5061	7.40465
ASHGA5P044776	3.72496e-06	3.034e-05	3.7058	up	noncoding	ENST00000528407	RP11-350N15.4	GENCODE	534	chr8	+	38279406	38283614		TTCTTTGCAACAAGGAACAAACGAAAACCACCAGGCAGCAAAACCTGTTAGAGGAAGAGG		natural antisense	NM_001174063	FGFR1	fibroblast growth factor receptor 1 isoform 10 precursor	-	38268655	38326352	28.3304	7.06436	4.7604	2.87062	25.25	22.6073	28.2787	25.7267	38.7598	29.3601	5	6.7024	9.54013	5	8.75458	7.38902	4.59379	4.62308	4.89136	4.48538	5.17596	4.79285	2.32266	3.19335	3.38298	2.3572
ASHGA5P044776	3.72496e-06	3.034e-05	3.7058	up	noncoding	ENST00000528407	RP11-350N15.4	GENCODE	534	chr8	+	38279406	38283614		TTCTTTGCAACAAGGAACAAACGAAAACCACCAGGCAGCAAAACCTGTTAGAGGAAGAGG		natural antisense	NM_001174064	FGFR1	fibroblast growth factor receptor 1 isoform 11 precursor	-	38268655	38326352	28.3304	7.06436	4.7604	2.87062	25.25	22.6073	28.2787	25.7267	38.7598	29.3601	5	6.7024	9.54013	5	8.75458	7.38902	4.59379	4.62308	4.89136	4.48538	5.17596	4.79285	2.32266	3.19335	3.38298	2.3572
ASHGA5P044776	3.72496e-06	3.034e-05	3.7058	up	noncoding	ENST00000528407	RP11-350N15.4	GENCODE	534	chr8	+	38279406	38283614		TTCTTTGCAACAAGGAACAAACGAAAACCACCAGGCAGCAAAACCTGTTAGAGGAAGAGG		natural antisense	NM_001174065	FGFR1	fibroblast growth factor receptor 1 isoform 2 precursor	-	38268655	38325363	28.3304	7.06436	4.7604	2.87062	25.25	22.6073	28.2787	25.7267	38.7598	29.3601	5	6.7024	9.54013	5	8.75458	7.38902	4.59379	4.62308	4.89136	4.48538	5.17596	4.79285	2.32266	3.19335	3.38298	2.3572
ASHGA5P044776	3.72496e-06	3.034e-05	3.7058	up	noncoding	ENST00000528407	RP11-350N15.4	GENCODE	534	chr8	+	38279406	38283614		TTCTTTGCAACAAGGAACAAACGAAAACCACCAGGCAGCAAAACCTGTTAGAGGAAGAGG		natural antisense	NM_001174066	FGFR1	fibroblast growth factor receptor 1 isoform 3 precursor	-	38268655	38325363	28.3304	7.06436	4.7604	2.87062	25.25	22.6073	28.2787	25.7267	38.7598	29.3601	5	6.7024	9.54013	5	8.75458	7.38902	4.59379	4.62308	4.89136	4.48538	5.17596	4.79285	2.32266	3.19335	3.38298	2.3572
ASHGA5P044776	3.72496e-06	3.034e-05	3.7058	up	noncoding	ENST00000528407	RP11-350N15.4	GENCODE	534	chr8	+	38279406	38283614		TTCTTTGCAACAAGGAACAAACGAAAACCACCAGGCAGCAAAACCTGTTAGAGGAAGAGG		natural antisense	NM_001174067	FGFR1	fibroblast growth factor receptor 1 isoform 14 precursor	-	38268655	38325363	28.3304	7.06436	4.7604	2.87062	25.25	22.6073	28.2787	25.7267	38.7598	29.3601	5	6.7024	9.54013	5	8.75458	7.38902	4.59379	4.62308	4.89136	4.48538	5.17596	4.79285	2.32266	3.19335	3.38298	2.3572
ASHGA5P044776	3.72496e-06	3.034e-05	3.7058	up	noncoding	ENST00000528407	RP11-350N15.4	GENCODE	534	chr8	+	38279406	38283614		TTCTTTGCAACAAGGAACAAACGAAAACCACCAGGCAGCAAAACCTGTTAGAGGAAGAGG		natural antisense	NM_015850	FGFR1	fibroblast growth factor receptor 1 isoform 2 precursor	-	38268655	38326352	28.3304	7.06436	4.7604	2.87062	25.25	22.6073	28.2787	25.7267	38.7598	29.3601	5	6.7024	9.54013	5	8.75458	7.38902	4.59379	4.62308	4.89136	4.48538	5.17596	4.79285	2.32266	3.19335	3.38298	2.3572
ASHGA5P044776	3.72496e-06	3.034e-05	3.7058	up	noncoding	ENST00000528407	RP11-350N15.4	GENCODE	534	chr8	+	38279406	38283614		TTCTTTGCAACAAGGAACAAACGAAAACCACCAGGCAGCAAAACCTGTTAGAGGAAGAGG		natural antisense	NM_023105	FGFR1	fibroblast growth factor receptor 1 isoform 3 precursor	-	38268655	38326352	28.3304	7.06436	4.7604	2.87062	25.25	22.6073	28.2787	25.7267	38.7598	29.3601	5	6.7024	9.54013	5	8.75458	7.38902	4.59379	4.62308	4.89136	4.48538	5.17596	4.79285	2.32266	3.19335	3.38298	2.3572
ASHGA5P044776	3.72496e-06	3.034e-05	3.7058	up	noncoding	ENST00000528407	RP11-350N15.4	GENCODE	534	chr8	+	38279406	38283614		TTCTTTGCAACAAGGAACAAACGAAAACCACCAGGCAGCAAAACCTGTTAGAGGAAGAGG		natural antisense	NM_023106	FGFR1	fibroblast growth factor receptor 1 isoform 4 precursor	-	38268655	38326352	28.3304	7.06436	4.7604	2.87062	25.25	22.6073	28.2787	25.7267	38.7598	29.3601	5	6.7024	9.54013	5	8.75458	7.38902	4.59379	4.62308	4.89136	4.48538	5.17596	4.79285	2.32266	3.19335	3.38298	2.3572
ASHGA5P044776	3.72496e-06	3.034e-05	3.7058	up	noncoding	ENST00000528407	RP11-350N15.4	GENCODE	534	chr8	+	38279406	38283614		TTCTTTGCAACAAGGAACAAACGAAAACCACCAGGCAGCAAAACCTGTTAGAGGAAGAGG		natural antisense	NM_023110	FGFR1	fibroblast growth factor receptor 1 isoform 1 precursor	-	38268655	38326352	28.3304	7.06436	4.7604	2.87062	25.25	22.6073	28.2787	25.7267	38.7598	29.3601	5	6.7024	9.54013	5	8.75458	7.38902	4.59379	4.62308	4.89136	4.48538	5.17596	4.79285	2.32266	3.19335	3.38298	2.3572
ASHGA5P027687	1.0709e-05	7.4491e-05	2.64177	up	noncoding	BF739255		LincRNAs identified by Khalil et al	163	chrX	-	128835377	128835612		GTCCACTCCGTCACTCACCTGCTTGCCATCCTCATTGCGGGCTTTAACTCATCAGCCCTG		intergenic							1643.75	696.001	10.7497	9.34821	1452.28	1251.33	1594.3	1702.26	1939.23	1923.12	743.482	497.684	545.987	550.978	900.394	937.482	10.5495	10.4331	10.7589	10.794	10.9843	10.9785	9.39496	8.95267	9.10017	9.09335
ASHGA5P016878	0.00037464	0.0016209	3.2526	up	noncoding	ENST00000435322	AL163953.3	GENCODE	566	chr14	+	53684608	53836219		ATGTCAACAGGTTTCAGCATTTTCTCCATCATCACCCTTGGGACTTGGATAAAACTACTG		intergenic							535.194	193.187	9.09502	7.39342	703.359	509.221	422.222	554.212	462.072	560.081	242.876	108.846	87.1377	109.648	318.186	292.427	9.46694	9.12854	8.8267	9.12401	8.87318	9.15074	7.79064	6.83097	6.51521	6.81827
ASHGA5P053004	0.000911867	0.00353757	2.08291	up	noncoding	ENST00000517635	HOXA-AS2	GENCODE	2455	chr7	+	27154966	27162996		TGTAAAATAAATACATACTCCATCTCCACACCCATACTTTCTCCTTTTTCTTTCTTTTTT	285943	intronic antisense	NM_030661	HOXA3	homeobox protein Hox-A3 isoform a	-	27145808	27159214	1657.26	883.323	10.7336	9.67497	1179.83	1083.05	1718.68	1966.14	1890.4	2105.49	838.722	622.239	715.03	680.13	1209.74	1234.08	10.2433	10.2271	10.8683	11.0002	10.9497	11.113	9.56863	9.26956	9.48098	9.39444
ASHGA5P053004	0.000911867	0.00353757	2.08291	up	noncoding	ENST00000517635	HOXA-AS2	GENCODE	2455	chr7	+	27154966	27162996		TGTAAAATAAATACATACTCCATCTCCACACCCATACTTTCTCCTTTTTCTTTCTTTTTT	285943	natural antisense	NM_153631	HOXA3	homeobox protein Hox-A3 isoform a	-	27145808	27166639	1657.26	883.323	10.7336	9.67497	1179.83	1083.05	1718.68	1966.14	1890.4	2105.49	838.722	622.239	715.03	680.13	1209.74	1234.08	10.2433	10.2271	10.8683	11.0002	10.9497	11.113	9.56863	9.26956	9.48098	9.39444
ASHGA5P043568	0.000736496	0.00294132	2.70438	up	noncoding	NR_038832	HOXA-AS3	RefSeq	3918	chr7	+	27179982	27195547		TAAATGTGCAAATCTCTAGTTGCGCTTTAGCTGCTCTGAGGAGTTTCCCAATCGAGCTAG	100133311	intronic antisense	NM_019102	HOXA5	homeobox protein Hox-A5	-	27180670	27183287	81.7026	31.3901	6.30499	4.86969	81.9363	45.3516	83.5178	106.615	81.7821	91.0131	46.894	16.4069	19.4198	15.9243	44.1714	45.5245	6.30873	5.62121	6.47241	6.65288	6.30518	6.46954	5.41176	4.28222	4.39931	4.18524
ASHGA5P043568	0.000736496	0.00294132	2.70438	up	noncoding	NR_038832	HOXA-AS3	RefSeq	3918	chr7	+	27179982	27195547		TAAATGTGCAAATCTCTAGTTGCGCTTTAGCTGCTCTGAGGAGTTTCCCAATCGAGCTAG	100133311	intronic antisense	NM_024014	HOXA6	homeobox protein Hox-A6	-	27185201	27187393	81.7026	31.3901	6.30499	4.86969	81.9363	45.3516	83.5178	106.615	81.7821	91.0131	46.894	16.4069	19.4198	15.9243	44.1714	45.5245	6.30873	5.62121	6.47241	6.65288	6.30518	6.46954	5.41176	4.28222	4.39931	4.18524
ASHGA5P043568	0.000736496	0.00294132	2.70438	up	noncoding	NR_038832	HOXA-AS3	RefSeq	3918	chr7	+	27179982	27195547		TAAATGTGCAAATCTCTAGTTGCGCTTTAGCTGCTCTGAGGAGTTTCCCAATCGAGCTAG	100133311	natural antisense	NM_006896	HOXA7	homeobox protein Hox-A7	-	27193337	27196296	81.7026	31.3901	6.30499	4.86969	81.9363	45.3516	83.5178	106.615	81.7821	91.0131	46.894	16.4069	19.4198	15.9243	44.1714	45.5245	6.30873	5.62121	6.47241	6.65288	6.30518	6.46954	5.41176	4.28222	4.39931	4.18524
ASHGA5P007971	1.61683e-06	1.4737e-05	3.16491	up	noncoding	ENST00000398377	GOLGA2P2Y	GENCODE	1060	chrY	-	26356113	26360978	NR_001555, uc004fwv.3	CTGAAGCTTGGAGAACCTGGAAGCTACCAGCCAGCAGAAACAGCAGCTAAAGCCCAGTTG		intergenic							72.7106	22.9394	6.17348	4.51132	76.4299	70.5722	71.446	72.1454	69.8451	75.8254	20.6961	17.8263	21.9299	14.9449	37.9868	24.2524	6.20648	6.26881	6.24329	6.05715	6.07332	6.19184	4.18782	4.38398	4.56776	4.10798
ASHGA5P030586	8.12703e-08	1.192e-06	2.31487	up	noncoding	ENST00000561701	RP11-299H22.6	GENCODE	451	chr15	+	62566361	62570557		CAGCTATTAAAAATGATGATGCCAGGATATATTTACTGCCATAGAAGCAAGCCCAAAATA		intergenic							63.316	26.3783	5.96433	4.7534	59.3861	56.1203	62.7246	61.7329	66.4975	73.4342	26.0192	24.0716	26.1013	24.4015	24.8305	32.8456	5.84068	5.93398	6.05704	5.81557	5.99704	6.14165	4.53768	4.7756	4.82033	4.75571
ASHGA5P037157	0.00523271	0.0158489	2.53785	up	noncoding	uc010gjw.2	AK309218	UCSC_knowngene	3686	chr20	+	58713536	59228978		TAAGAGTGTGAAAAGTGACAAGTGAGGCCAACTGTCCTCCCTGAAGCATGAGACAGTTAA		intergenic							299.763	127.236	8.17422	6.83061	187.425	156.208	291.426	405.551	385.419	372.549	79.3105	61.166	177.817	74.1438	191.696	179.285	7.52517	7.4175	8.28386	8.66117	8.60548	8.55213	6.1743	6.04038	7.5162	6.26957
ASHGA5P022445	2.70739e-07	3.229e-06	9.94271	up	noncoding	ENST00000556869	RP11-1A16.1	GENCODE	456	chr14	+	46940563	46970814		CTTTAGCCCAGTACTTCAATAGGATGTTGGAAAAGAAGACTTCCACTCTAATAGGATGAA		intergenic							70.7718	7.99042	6.1326	2.81896	68.8993	73.0108	75.1589	68.4614	66.278	72.8225	15.6288	5	5	5	11.7259	5.58785	6.0557	6.31776	6.32069	5.98116	5.99232	6.12797	3.77626	2.37541	2.33631	2.3572
ASHGA5P044160	8.33739e-05	0.000440022	4.15879	up	noncoding	TCONS_00018501	XLOC_008811	LincRNAs identified by Cabili et al	5084	chr10	-	48510124	48532615	TCONS_00018502, TCONS_00018503	AATAAGAAGATATTTGATCTGAGGACTCAGGAGAGAGCATGGCTGCTGCATAGATGGTGC		intergenic							39.1513	9.80465	5.23647	3.18031	41.9526	27.9772	48.9518	38.4624	37.2109	40.3532	8.22315	5.421	5	5.2308	19.6153	15.3376	5.32682	4.92275	5.6933	5.09891	5.11362	5.26342	2.80037	2.95373	2.33631	2.79395
ASHGA5P047332	3.91435e-06	3.1607e-05	15.8395	up	noncoding	CD656479		LincRNAs identified by Khalil et al	835	chr2	-	222736310	222737145		ACCACTCAAAGATAGCCACTGATGAAGTGGTCATAAATTTCCTTCCGGGAAGTTTCCCAG		intergenic							154.796	12.6719	7.28583	3.30038	164.192	147.728	163.659	152.955	153.43	146.813	15.2905	5	5	5	21.27	24.4711	7.3219	7.33523	7.45078	7.19839	7.24272	7.16599	3.74301	2.37541	2.33631	2.3572
ASHGA5P026546	2e-12	0	10.6862	up	noncoding	ENST00000423403	RP11-436K8.1	GENCODE	2344	chr1	-	61125302	61291256		GCAGCAAGTTTTTGCCACACTGTAATACTTTAACTTTACAGATATTTTGACTCCTTCTGT		intergenic							299.613	27.9608	8.25886	4.84118	307.11	317.582	315.848	288.635	291.6	276.904	26.8496	25.5525	26.7541	30.576	28.9442	29.0881	8.2512	8.44846	8.40798	8.13842	8.19584	8.11125	4.58481	4.85461	4.85741	5.06109
ASHGA5P056817	4.02206e-07	4.486e-06	2.17529	up	noncoding	TCONS_00008982	XLOC_003839	LincRNAs identified by Cabili et al	232	chr4	+	190198382	190198838	TCONS_00008385, TCONS_00008387, TCONS_00008983	ACATCGTAGGTGACAGGCTCTCATAGTCACCATCATCAAGGGAATCTTGTGCATGTTACA		intergenic							152.599	70.8948	7.26516	6.14395	160.96	151.248	157.993	146.811	151.356	147.229	83.3895	79.4626	66.0979	68.1969	73.8833	54.3388	7.2951	7.37044	7.39737	7.13604	7.22226	7.16973	6.25042	6.39926	6.12495	6.15407
ASHGA5P020320	0.00037327	0.0016166	2.37042	up	noncoding	ENST00000511497	RP11-420A23.1	GENCODE	2012	chr4	+	129349224	129440549		TGTTAGAAAGTTCTTTTCTAAATGTGATGAGGAATTACGGAATCATAAAATGGAAGCAGA		intergenic							71.2871	28.2667	6.0681	4.82296	61.4012	59.8941	55.8797	55.938	63.3018	131.308	34.85	33.7561	22.4925	17.472	33.917	27.1123	5.88446	6.03254	5.89248	5.66765	5.92909	7.00239	4.97411	5.2322	4.60847	4.29893
ASHGA5P033751	0.0345589	0.0781483	2.03141	up	noncoding	ENST00000581724	RP11-21G15.1	GENCODE	1908	chr18	+	10726629	10728537		CGAATCTGTTCTGTGGAAAATGCATGTTCTTCCTAACCTTTGCTAAGCATTTAAACACAC		intronic antisense	NM_022068	PIEZO2	piezo-type mechanosensitive ion channel component 2	-	10670243	11148761	43.0967	23.7024	5.37089	4.3484	57.5995	35.5287	32.9947	46.3364	36.8412	49.28	32.5981	41.2589	7.48107	7.35419	28.4076	25.1145	5.80079	5.27376	5.11078	5.3859	5.09923	5.55486	4.8788	5.50161	3.05144	3.21136
ASHGA5P017709	0.000196641	0.000927112	2.39259	up	noncoding	ENST00000444939	TM4SF19-AS1	GENCODE	464	chr3	+	196045276	196051059		TGGACTTGAGAAAGGATTCAAGACAGCCGATGATGAAAACACCCATGCTTGCAAGTGAAG		natural antisense	NM_001204897	TM4SF19	transmembrane 4 L6 family member 19 isoform 2	-	196050416	196065291	45.0266	18.3117	5.44501	4.18644	44.6182	48.8634	33.8	55.4329	49.9411	37.5039	15.7715	28.6537	16.3899	10.6087	17.693	20.7533	5.41726	5.73388	5.14767	5.65472	5.55979	5.15675	3.78813	5.00977	4.15464	3.67591
ASHGA5P017709	0.000196641	0.000927112	2.39259	up	noncoding	ENST00000444939	TM4SF19-AS1	GENCODE	464	chr3	+	196045276	196051059		TGGACTTGAGAAAGGATTCAAGACAGCCGATGATGAAAACACCCATGCTTGCAAGTGAAG		natural antisense	NM_001204898	TM4SF19	transmembrane 4 L6 family member 19 isoform 3	-	196050416	196065291	45.0266	18.3117	5.44501	4.18644	44.6182	48.8634	33.8	55.4329	49.9411	37.5039	15.7715	28.6537	16.3899	10.6087	17.693	20.7533	5.41726	5.73388	5.14767	5.65472	5.55979	5.15675	3.78813	5.00977	4.15464	3.67591
ASHGA5P017709	0.000196641	0.000927112	2.39259	up	noncoding	ENST00000444939	TM4SF19-AS1	GENCODE	464	chr3	+	196045276	196051059		TGGACTTGAGAAAGGATTCAAGACAGCCGATGATGAAAACACCCATGCTTGCAAGTGAAG		natural antisense	NM_138461	TM4SF19	transmembrane 4 L6 family member 19 isoform 1	-	196050416	196065291	45.0266	18.3117	5.44501	4.18644	44.6182	48.8634	33.8	55.4329	49.9411	37.5039	15.7715	28.6537	16.3899	10.6087	17.693	20.7533	5.41726	5.73388	5.14767	5.65472	5.55979	5.15675	3.78813	5.00977	4.15464	3.67591
ASHGA5P029834	0	0	5.49943	up	noncoding	ENST00000546968	RP11-44N21.1	GENCODE	965	chr14	+	105561527	105565341		GAGATAAACTTTATGTGACCTTGGTATTCTGTTGGATTTTGGTTAGCTGATACTTCAAGA		intergenic							990.183	191.566	10.0187	7.55945	1011.38	942.266	975.068	1004.78	1023.32	984.283	198.637	182.451	189.561	173.149	203.055	202.54	10.0115	10.0222	10.0395	10.0095	10.0404	9.98935	7.50403	7.54822	7.60603	7.45542
ASHGA5P044870	5.16e-11	3e-09	2.54059	up	noncoding	ENST00000520259	RP11-333A23.4	GENCODE	2367	chr8	+	71383368	71397922		GTGAAGAATGAGGAGCTGTAGATTTTTAACGATTCTGATGTATTTGCATTTTTCCCAATG		intergenic							182.021	72.3141	7.52618	6.18102	184.177	173.297	176.918	207.625	180.779	169.33	77.5885	66.2762	64.7058	69.9109	76.3509	79.0524	7.50118	7.57127	7.56733	7.6468	7.48521	7.3853	6.14061	6.1524	6.09479	6.18954
ASHGA5P043222	0	0	26.2968	up	noncoding	uc001gsf.3	CR936711	UCSC_knowngene	1342	chr1	+	190447389	190450524		GAAATTGGAAAGCAATTTGCCTGGGAAGCAAAATGTTGATATGATTCAGGTGATTTTAAC		bidirectional	NM_199051	FAM5C	protein FAM5C precursor	-	190066796	190446759	132.487	5	7.05803	2.34122	126.073	131.465	125.391	139.555	136.077	136.361	5	5	5	5	5	5	6.93449	7.16619	7.06563	7.06211	7.06358	7.05621	2.32266	2.37541	2.33631	2.3572
ASHGA5P056388	4.82985e-07	5.264e-06	7.97776	up	noncoding	TCONS_00003846	XLOC_001651	LincRNAs identified by Cabili et al	345	chr2	+	123495840	123506009		TCACATTAAAGTGAGACAGCCAGCAAAGAAAGACACATGAAGCAAATGGAGCCACACGTG		intergenic							73.7096	9.40742	6.18348	3.1875	62.7366	74.9204	83.5632	66.7228	83.7926	70.5222	12.6427	6.19852	5	8.76096	17.1001	6.7422	5.91369	6.35296	6.47316	5.93921	6.34059	6.08128	3.46316	3.10121	2.33631	3.4238
ASHGA5P028265	3.46819e-07	3.974e-06	2.10537	up	noncoding	ENST00000541704	RP11-443D10.3	GENCODE	539	chr12	+	109549022	109551183		TGAGTGGATATTGAACTTTCCAGGCCACAAAGAGGAACAAGAGCATTCAACACTGAGGAG		intergenic							98.6274	46.1377	6.62188	5.54781	102.633	99.4941	107.893	92.6561	88.2195	100.868	48.5779	40.2821	53.4226	41.2501	45.3581	47.9353	6.64146	6.765	6.84775	6.44091	6.41844	6.61772	5.46498	5.46769	5.82612	5.47762
ASHGA5P049307	0.00198346	0.0068616	2.32084	up	noncoding	ENST00000500612	RP11-510M2.2	GENCODE	2793	chr16	+	71496180	71499844		CTCTCTAAATAACCACAAAGCTCCTACTCCTACTTCAGACATATCAGAAAAATGAGATAA		natural antisense	ENST00000357254	ZNF23	zinc finger protein 23 (KOX 16) [Source:HGNC Symbol;Acc:13023]	-	71481499	71496662	254.069	114.6	7.94936	6.73471	209.196	155.159	203.976	231.362	374.068	350.656	127.638	65.6156	83.9679	71.5674	162.222	176.591	7.68404	7.40739	7.77253	7.80741	8.56147	8.46333	6.8628	6.13814	6.46062	6.21852
ASHGA5P049307	0.00198346	0.0068616	2.32084	up	noncoding	ENST00000500612	RP11-510M2.2	GENCODE	2793	chr16	+	71496180	71499844		CTCTCTAAATAACCACAAAGCTCCTACTCCTACTTCAGACATATCAGAAAAATGAGATAA		natural antisense	ENST00000567225	ZNF19	zinc finger protein 19 [Source:HGNC Symbol;Acc:12981]	-	71498452	71516039	254.069	114.6	7.94936	6.73471	209.196	155.159	203.976	231.362	374.068	350.656	127.638	65.6156	83.9679	71.5674	162.222	176.591	7.68404	7.40739	7.77253	7.80741	8.56147	8.46333	6.8628	6.13814	6.46062	6.21852
ASHGA5P049307	0.00198346	0.0068616	2.32084	up	noncoding	ENST00000500612	RP11-510M2.2	GENCODE	2793	chr16	+	71496180	71499844		CTCTCTAAATAACCACAAAGCTCCTACTCCTACTTCAGACATATCAGAAAAATGAGATAA		natural antisense	ENST00000567340	ZNF23	zinc finger protein 23 (KOX 16) [Source:HGNC Symbol;Acc:13023]	-	71487206	71496998	254.069	114.6	7.94936	6.73471	209.196	155.159	203.976	231.362	374.068	350.656	127.638	65.6156	83.9679	71.5674	162.222	176.591	7.68404	7.40739	7.77253	7.80741	8.56147	8.46333	6.8628	6.13814	6.46062	6.21852
ASHGA5P044288	1.868e-10	8e-09	18.8796	up	noncoding	ENST00000506428	RP11-163N6.2	GENCODE	2444	chr8	-	61315770	61326377		CCACGTGGAAATGGATTACAGATTATTCTAATTGGACACTCTAAACGTGCAATTTAACCA		intergenic							309.217	16.7826	8.30793	4.06917	337.128	291.747	299.991	304.894	311.377	310.162	24.1825	21.4133	12.9757	9.99076	18.3032	13.83	8.38946	8.32389	8.3316	8.2259	8.29592	8.28082	4.42542	4.62346	3.8276	3.59159
ASHGA5P054953	1.5315e-09	4.6e-08	2.50009	up	noncoding	TCONS_00008386	XLOC_003839	LincRNAs identified by Cabili et al	205	chr4	+	190197916	190198269	TCONS_00008385, TCONS_00008387, TCONS_00008982, TCONS_00008983	ATCATGGGAATCTTGCACATGTTACAGGGAAGCACTGTCCTACATCATATGTGACAGGCT		intergenic							249.249	101.824	7.98276	6.66078	263.371	231.876	271.923	265.573	232.318	230.431	115.049	99.3663	94.707	107.672	96.3398	97.8107	8.02197	7.97974	8.18535	8.01898	7.85308	7.83744	6.70836	6.70259	6.62959	6.78983
ASHGA5P057589	1.82886e-05	0.000117563	2.31901	up	noncoding	TCONS_00019457	XLOC_009266	LincRNAs identified by Cabili et al	376	chr11	+	104209819	104229723		AACATTAAAGGAGAGAAGCCTGAAGAACAAAGCAGCCACAGATCAACAGGAGTATAGTTT		intergenic							42.0524	17.4379	5.35101	4.1375	42.5591	37.1117	36.6709	39.3323	44.2811	52.3591	25.2499	11.3292	18.1215	21.0415	14.9843	13.901	5.34732	5.33634	5.2703	5.13525	5.37001	5.64684	4.49311	3.8128	4.30329	4.55391
ASHGA5P043560	1.11676e-05	7.718e-05	2.30317	up	noncoding	TCONS_00018329	XLOC_008608	LincRNAs identified by Cabili et al	330	chr10	+	110598718	110600418		CTGGAAAATAGAGCAGCCAGTCTCCAGCTAAGAGATGCTGTGTAAAGAAGAGAAAAAACG		intergenic							57.4299	24.0326	5.8152	4.61158	59.1081	62.1002	57.494	55.0034	66.284	44.5896	22.6597	27.1377	18.0137	24.3243	28.9538	23.1066	5.83483	6.08386	5.93017	5.6435	5.99269	5.40613	4.33094	4.93857	4.29423	4.75081
ASHGA5P028622	8.52129e-07	8.532e-06	2.19563	up	noncoding	ENST00000450888	LINC00438	GENCODE	510	chr13	-	88079468	88080528		GAAACTGAAATAGTGGTTACCATATTCTGTAACTCAGCCTAGCCTAGCTTCAGAAGTTTT		intergenic							42.1683	18.062	5.35067	4.21603	48.8893	34.3676	42.9497	52.1657	40.5732	34.0642	23.8244	15.4229	16.7131	13.7508	20.1971	18.4633	5.55455	5.22697	5.50099	5.56209	5.24309	5.01635	4.40421	4.19722	4.18495	4.00067
ASHGA5P039875	0.000672833	0.00271591	2.06075	up	noncoding	ENST00000515263	RP11-802H3.2	GENCODE	332	chr4	+	33435131	33439499		TGAGTGCCATGCCAACATATTTTCTACAGATGCTATAAACAATGCACAATCAGAAATCCA		intergenic							35.0802	16.7163	5.09216	4.04899	37.1438	32.7756	34.7563	32.5537	35.7562	37.4957	18.1895	20.209	7.613	16.3397	19.9873	17.9596	5.15332	5.15485	5.19158	4.84123	5.05537	5.15663	3.99858	4.54811	3.0732	4.21973
ASHGA5P042241	0	0	34.6791	up	noncoding	NR_004855	HULC	RefSeq	500	chr6	+	8652441	8654080		GAACACAAATTAAGTGTTCAACCTGTGGCAAATTTGTACTTTCTCCCTGAATTATGTTGT	728655	intergenic							10808.9	346.949	13.5119	8.3959	10424.2	10668.4	10660.3	10989	10807.4	11304.4	377.902	323.204	318.716	368.547	354.705	338.618	13.4528	13.5557	13.5308	13.521	13.448	13.5632	8.41976	8.34117	8.33569	8.51687
ASHGA5P058105	2.47948e-06	2.1288e-05	2.72815	up	noncoding	TCONS_00026547	XLOC_012867	LincRNAs identified by Cabili et al	295	chr18	-	63671548	63672340		TAGTGCTTTACAATCGGCGGGTCACAAAGACAGCCAGGAGTCTTTCACCATAGCTACCGC		intergenic							42.7016	14.8199	5.37721	3.92928	49.6841	41.9593	42.447	47.3371	36.8475	37.9343	17.6496	15.6258	14.768	16.6913	13.6647	10.5197	5.57741	5.50997	5.48389	5.41769	5.09966	5.17462	3.95924	4.21523	4.01294	4.24679
ASHGA5P023897	8.07919e-07	8.151e-06	2.95095	up	noncoding	HMlincRNA890-	HMlincRNA890	LincRNAs identified by Khalil et al	5615	chr11	-	27331250	27336865		ATCTAAAATAAGTGCATGTTTGTGTATAGCTATACATATTAAAGTAAAACACATTATCTT		intergenic							44.4725	14.1486	5.42674	3.86556	40.4029	38.9256	41.9729	36.3177	55.1148	54.1011	16.2744	9.17803	12.3261	12.9131	20.0116	14.1883	5.27334	5.40787	5.46769	5.01296	5.7065	5.69211	3.83623	3.56224	3.75624	3.92483
ASHGA5P045761	1.16e-11	1e-09	3.48183	up	noncoding	ENST00000429567	RP11-470P21.2	GENCODE	443	chr9	+	72087381	72109429		GCCACACAAATAATGCATTTCTCACCATCAAAAAGCTTCTGAAGCCATGTTCTCAAAGGC		intronic antisense	NM_001163	APBA1	amyloid beta A4 precursor protein-binding family A member 1	-	72042448	72287275	1195.97	372.199	10.2966	8.49679	1248.57	1224.28	1205.76	1242.12	1135.31	1119.8	382.964	355.267	394.258	384.178	350.669	365.858	10.3264	10.402	10.3514	10.3243	10.1968	10.1788	8.44277	8.47234	8.6369	8.5815
ASHGA5P026923	0.0055801	0.0167544	2.30441	up	noncoding	ENST00000447864	AP002856.6	GENCODE	562	chr11	+	131074893	131085058		TAAACAGATTAAAGCCAGAATGAGCCAGCTCCTTGCAAACCAGCCATTCTACTCCTGATG		intergenic							136.228	62.5418	7.04102	5.83662	90.0592	82.5131	146.809	187.899	154.245	155.842	59.1479	23.149	75.5468	37.1328	95.1355	85.1388	6.44609	6.49577	7.29419	7.50143	7.24913	7.25952	5.74752	4.72567	6.30557	5.32562
ASHGA5P016589	4.18524e-08	6.93e-07	2.97376	up	noncoding	ENST00000431997	RP1-288M22.2	GENCODE	454	chr6	+	72160536	72168577		CTTAAAATAAGGTGCTAGGAATCACTCCACTCTGAAGGATTCCCTTGTCTTCATGGCCCA		intergenic							424.972	149.438	8.76679	7.1945	406.233	379.42	362.73	412.438	476.787	512.224	159.961	158.356	122.136	117.137	177.75	161.285	8.65987	8.70134	8.60975	8.68716	8.92301	9.01962	7.18627	7.35235	6.9916	6.91288
ASHGA5P027513	4.61812e-05	0.000263727	2.174	up	noncoding	uc001dqd.1	MIG7	UCSC_knowngene	969	chr1	-	94219111	94240930		AGCCAACCATGGCAGCAAGTAGATGCTCTGGTCTTTAGATAGTCAGAAATGACACTTCTG		intron sense-overlapping	NM_001261408	BCAR3	breast cancer anti-estrogen resistance protein 3 isoform 1	-	94027342	94312706	51.1581	22.2391	5.6274	4.50705	60.5876	58.4941	52.1696	51.8767	50.5279	33.2926	29.3537	17.7526	18.9922	24.2158	20.8287	22.2916	5.86539	5.99704	5.78804	5.55538	5.57728	4.98127	4.72067	4.37835	4.37204	4.74551
ASHGA5P026751	4.7909e-09	1.15e-07	2.03529	up	noncoding	ENST00000528717	RP11-315O6.1	GENCODE	692	chr11	+	102323649	102332739		CCTGGGTTGGGCTACTACTGCCTATGGAGATTCTGAGGGTATTAACCTTAATAATGGCAT		natural antisense	NM_052932	TMEM123	porimin precursor	-	102267055	102323775	642.84	335.632	9.37419	8.34896	671.819	647.331	653.176	651.116	642.471	591.13	357.773	357.391	317.823	354.816	314.299	311.691	9.39248	9.47069	9.44476	9.35384	9.35524	9.22816	8.34335	8.4824	8.33105	8.46251
ASHGA5P022610	4.46794e-05	0.000255831	4.12766	up	noncoding	ENST00000559590	RP11-507B12.1	GENCODE	395	chr15	-	61931573	62007370		ATAAAAGGCAGCCATGGTGAGCCAGCGCCATGAGGAGTGGCTGCCTCTTGAATCCTGTCA		intergenic							31.2531	7.93476	4.86891	2.82358	30.7367	22.952	32.8673	51.1602	26.0327	23.7698	11.5385	5	5	5	14.4084	6.6617	4.87924	4.64831	5.10351	5.53465	4.56906	4.47868	3.32323	2.37541	2.33631	2.3572
ASHGA5P048470	0	0	3.53575	up	noncoding	TCONS_00013751	XLOC_006390	LincRNAs identified by Cabili et al	4899	chr7	-	27226865	27232305		CTGAAGATGCACAAATAATTTCAAGTTCAGTTCTCAGGGATTCAAAGGACATGAAAATTC		intergenic							5343.08	1725.49	12.4939	10.6719	5284.47	5146.14	5264.07	5462.66	5472.46	5428.65	1771.21	1678.64	1687.34	1688.6	1812.54	1714.61	12.4623	12.496	12.5047	12.4938	12.4966	12.5102	10.6451	10.6559	10.6826	10.6776
ASHGA5P028366	1.0031e-09	3.2e-08	2.44189	up	noncoding	uc001ugl.3	BC017209	UCSC_knowngene	4179	chr12	+	124968242	124972421		GGGTAAAACTCAATATCAACAAATTAGATGTATACCAATTGCCAAGTACACCCAGATTTG		natural antisense	NM_001077261	NCOR2	nuclear receptor corepressor 2 isoform 2	-	124808956	125052010	623.158	269.175	9.32975	8.04175	590.536	582.4	591.446	642.338	673.061	659.167	246.952	274.433	254.35	262.193	302.233	274.891	9.20375	9.31782	9.30643	9.33716	9.42394	9.38939	7.81411	8.123	8.02182	8.04355
ASHGA5P028366	1.0031e-09	3.2e-08	2.44189	up	noncoding	uc001ugl.3	BC017209	UCSC_knowngene	4179	chr12	+	124968242	124972421		GGGTAAAACTCAATATCAACAAATTAGATGTATACCAATTGCCAAGTACACCCAGATTTG		natural antisense	NM_001206654	NCOR2	nuclear receptor corepressor 2 isoform 3	-	124808956	125052010	623.158	269.175	9.32975	8.04175	590.536	582.4	591.446	642.338	673.061	659.167	246.952	274.433	254.35	262.193	302.233	274.891	9.20375	9.31782	9.30643	9.33716	9.42394	9.38939	7.81411	8.123	8.02182	8.04355
ASHGA5P028366	1.0031e-09	3.2e-08	2.44189	up	noncoding	uc001ugl.3	BC017209	UCSC_knowngene	4179	chr12	+	124968242	124972421		GGGTAAAACTCAATATCAACAAATTAGATGTATACCAATTGCCAAGTACACCCAGATTTG		natural antisense	NM_006312	NCOR2	nuclear receptor corepressor 2 isoform 1	-	124808956	125052010	623.158	269.175	9.32975	8.04175	590.536	582.4	591.446	642.338	673.061	659.167	246.952	274.433	254.35	262.193	302.233	274.891	9.20375	9.31782	9.30643	9.33716	9.42394	9.38939	7.81411	8.123	8.02182	8.04355
ASHGA5P016894	2e-11	1e-09	12.952	up	noncoding	ENST00000435452	RP11-3B12.1	GENCODE	2147	chr7	+	124569951	124819369		TTTGAATATGAAATAAAATCCAGTGAGATTCAACAAATTGTCAAGTTACACACTTCTGAA		natural antisense	NM_001042594	POT1	protection of telomeres protein 1 isoform 4	-	124462439	124570037	67.1045	5	6.03632	2.34122	54.8747	63.6121	62.6244	56.2478	83.4041	81.8638	5	5	5	5	5	5	5.72707	6.11945	6.05527	5.67596	6.33334	6.30683	2.32266	2.37541	2.33631	2.3572
ASHGA5P016894	2e-11	1e-09	12.952	up	noncoding	ENST00000435452	RP11-3B12.1	GENCODE	2147	chr7	+	124569951	124819369		TTTGAATATGAAATAAAATCCAGTGAGATTCAACAAATTGTCAAGTTACACACTTCTGAA		natural antisense	NM_015450	POT1	protection of telomeres protein 1 isoform 1	-	124462439	124570037	67.1045	5	6.03632	2.34122	54.8747	63.6121	62.6244	56.2478	83.4041	81.8638	5	5	5	5	5	5	5.72707	6.11945	6.05527	5.67596	6.33334	6.30683	2.32266	2.37541	2.33631	2.3572
ASHGA5P027236	3.13255e-05	0.000187953	2.06012	up	noncoding	TCONS_00011714	XLOC_005192	LincRNAs identified by Cabili et al	300	chr6	+	19538727	19539166		GCCCAGTTTTATTTGGGGAAAAGATCTCTGCCAGCAAAGCCGATCCTTAATTTGGGAAAT		intergenic							73.623	35.0719	6.18351	5.14078	85.9976	74.065	75.3881	67.6525	75.3986	63.236	44.4129	35.913	36.7923	38.3819	27.3915	27.5399	6.37636	6.33742	6.3254	5.96154	6.18464	5.9157	5.33101	5.3103	5.30644	5.3752
ASHGA5P037821	1.0862e-09	3.5e-08	3.08887	up	noncoding	uc002zul.4	AK128837	UCSC_knowngene	3266	chr22	+	21538002	21546445	ENST00000436681, ENST00000447720, ENST00000451257, ENST00000577456, NR_038388, uc002zuk.4, uc011ahm.1	AGCTAATGAGGTTGCTGTATATGACATCGCTAATGAGGACATTGTATATGACATCGCTAA		intergenic							81.2394	25.6368	6.33758	4.7105	84.7383	77.3432	77.0199	82.2625	85.4444	80.6277	28.9668	20.1778	27.08	21.762	24.3127	31.5216	6.3581	6.39823	6.35521	6.26013	6.37136	6.28244	4.69871	4.54586	4.87094	4.59873
ASHGA5P022926	2.85895e-07	3.376e-06	5.31432	up	noncoding	ENST00000565643	RP11-486L19.2	GENCODE	2551	chr16	-	84226163	84230659	ENST00000569834	CCAGCCTAAGGCCCAGTATGGCGAGCGCTCGTCCAACAGGAGGTCAAAGCCGGCGCTCAC		natural antisense	NM_001145400	ADAD2	adenosine deaminase domain-containing protein 2 isoform 2	+	84224722	84230772	34.5558	6.82747	5.06237	2.65248	35.4597	28.2089	29.1581	37.1541	40.4283	36.9258	11.9721	5	5	5	8.99267	5	5.08468	4.93459	4.93578	5.04695	5.23681	5.13541	3.38332	2.37541	2.33631	2.3572
ASHGA5P022926	2.85895e-07	3.376e-06	5.31432	up	noncoding	ENST00000565643	RP11-486L19.2	GENCODE	2551	chr16	-	84226163	84230659	ENST00000569834	CCAGCCTAAGGCCCAGTATGGCGAGCGCTCGTCCAACAGGAGGTCAAAGCCGGCGCTCAC		natural antisense	NM_139174	ADAD2	adenosine deaminase domain-containing protein 2 isoform 1	+	84224722	84230772	34.5558	6.82747	5.06237	2.65248	35.4597	28.2089	29.1581	37.1541	40.4283	36.9258	11.9721	5	5	5	8.99267	5	5.08468	4.93459	4.93578	5.04695	5.23681	5.13541	3.38332	2.37541	2.33631	2.3572
ASHGA5P022880	7e-13	0	5.28507	up	noncoding	NR_001558	LINC00261	RefSeq	4924	chr20	-	22541191	22559280		CATCAATTCACAGGAAATGGCATCAAGATGGTTCAACTAAGACATGATCACTAAAAACAT	140828	intergenic							6359.97	1369.85	12.7429	10.341	6554.24	6441.99	6553.58	6704.55	6059.41	5846.03	1425.72	1422.88	1403.15	1404.47	1305.62	1257.23	12.7672	12.8245	12.8147	12.8006	12.6363	12.6144	10.3294	10.4246	10.4193	10.4097
ASHGA5P057846	2.53133e-07	3.054e-06	2.30503	up	noncoding	TCONS_00022629	XLOC_010931	LincRNAs identified by Cabili et al	213	chr14	+	101150208	101154155		AGTTAGAAAGCCAGGCCAGCGCCAGGCAGGTGGACAGTGTTTCCAGTGGCCTTCCTGTGG		intergenic							130.709	56.3641	7.03088	5.8261	151.366	127.749	137.976	135.956	105.196	126.012	69.4633	60.3346	50.2956	48.9132	53.8968	55.2812	7.20622	7.12654	7.20591	7.01901	6.68365	6.94397	5.97972	6.01945	5.74266	5.70943
ASHGA5P029481	0.00554084	0.0166458	2.24436	up	noncoding	ENST00000548328	NOVA1-AS1	GENCODE	453	chr14	+	27204559	27275673		GAAAAAATCCCCTGAATCCATTGGCTTTCTTCCCTATACTGACAACAGTTTACTTGTGTA		intergenic							426.456	218.918	8.75342	7.58711	617.84	387.114	352.609	426.292	361.726	413.156	226.006	345.1	94.1191	99.4874	292.08	256.715	9.26863	8.73063	8.56964	8.7347	8.51166	8.70523	7.68624	8.43412	6.62086	6.67746
ASHGA5P039482	0	0	37.7962	up	noncoding	ENST00000510016	RP11-8L2.1	GENCODE	468	chr4	-	85068885	85070441		CAGTTACTATGCCCTAAAGAAACATTATTTGGACTGGCTAAACATAGGACTGAAAAAGAA		intergenic							488.724	12.8243	8.97763	3.73746	505.407	491.395	494.357	496.693	448.459	496.032	17.6347	10.5865	11.2378	11.3926	11.2077	14.8863	8.97804	9.07195	9.0548	8.96313	8.82619	8.9717	3.95757	3.72914	3.61513	3.76476
ASHGA5P056554	1.1492e-07	1.578e-06	2.32756	up	noncoding	TCONS_00006100	XLOC_002712	LincRNAs identified by Cabili et al	438	chr3	+	75606116	75608433		TCATCGACTCGCAGGATGAATAAAATGTCTACAGGTGTATCCAGCAGCTACGGAGAAACA		intergenic							116.388	50.1201	6.86651	5.64769	119.16	103.045	114.039	115.371	125.663	121.048	61.5915	38.0936	40.4326	43.1648	59.5927	57.8452	6.85426	6.81496	6.92722	6.77522	6.94498	6.88242	5.80727	5.39323	5.43745	5.53757
ASHGA5P047515	8.438e-10	2.8e-08	4.23891	up	noncoding	ENST00000445111	RP11-367B6.2	GENCODE	434	chr10	+	77502497	77503513		ACGTTTAGAGAAGGAAAAGGAAATGGGTTCATGTTTAAACTGACTCTGAGCAAGCATGGC		intron sense-overlapping	ENST00000354343	C10orf11	chromosome 10 open reading frame 11 [Source:HGNC Symbol;Acc:23405]	+	77191210	78317089	201.033	47.7209	7.66842	5.58473	200.367	211.13	208.529	202.54	196.799	186.836	62.1544	47.8526	50.8289	40.3734	43.2855	41.8305	7.62134	7.84438	7.8032	7.60943	7.61016	7.52202	5.81927	5.69766	5.75731	5.44425
ASHGA5P033021	4.26505e-08	7.04e-07	4.48913	up	noncoding	TCONS_00029141	XLOC_014082	LincRNAs identified by Cabili et al	2751	chr21	-	40447035	40450266		ACCACCGTTTGCACAAGCCTAACCCTTCTTGATCAAAGACAAATCAAAATCCCAAGGAGA		intergenic							294.613	67.8846	8.22701	6.06057	248.284	253.034	318.703	324.531	285.42	337.706	82.3621	44.9863	64.1812	51.1221	80.6671	83.989	7.93034	8.11449	8.42292	8.32315	8.16569	8.40545	6.23059	5.61278	6.08483	5.76805
ASHGA5P023141	0.00135749	0.00496959	2.08937	up	noncoding	uc002gdw.3	ALOX12P2	UCSC_knowngene	2216	chr17	+	6797100	6803668		TGTGGCTACAATGAGAAGCTTGCCTAGCCTCCATCCTATCTACAAGCTCCTGATCCCCCA	245	intronic antisense	ENST00000575889	MIR497HG	mir-497-195 cluster host gene (non-protein coding) [Source:HGNC Symbol;Acc:39523]	-	6780106	6915636	323.95	168.021	8.34861	7.28554	327.336	210.066	294.347	393.447	339.778	378.727	210.957	108.138	105.026	112.513	249.626	221.866	8.34437	7.83696	8.30071	8.61339	8.42	8.57621	7.58756	6.82342	6.77156	6.85769
ASHGA5P021616	5.72734e-07	6.063e-06	2.18192	up	noncoding	ENST00000536922	RP11-1060J15.4	GENCODE	672	chr12	-	27849488	27857344	ENST00000536317	ATTCTGTATCAGGCAAGGAAGACTCCTCTACCCTTGATTCTGGATTGGAAAGGTCACAAG		natural antisense	NM_001029874	REP15	rab15 effector protein	+	27849427	27850566	248.849	118.387	7.98272	6.85712	263.845	242.343	235.982	255.876	241.054	253.992	137.036	138.567	84.1377	101.244	124.308	125.03	8.02442	8.04328	7.97681	7.95993	7.90872	7.98318	6.95972	7.16316	6.4634	6.70289
ASHGA5P032547	2.05e-11	1e-09	2.52294	up	noncoding	uc010wmx.2	LINC00483	UCSC_knowngene	1023	chr17	-	48834758	48844918		GTGAAATTAATCACGTACCAAAATGCCATCCTAAGAAGTCCCAGAACTATTTAGGTTAAA	55018	intergenic							1504.39	651.305	10.6343	9.29918	1513.72	1476.81	1542.01	1594.53	1441.91	1457.34	647.122	661.065	639.11	681.735	646.583	632.217	10.6075	10.6736	10.7127	10.6966	10.5472	10.568	9.19807	9.35495	9.32808	9.39929
ASHGA5P014642	8.77686e-05	0.000460495	2.12758	up	noncoding	NR_026793	LINC00264	RefSeq	1117	chr10	+	26878793	26883251		AACATGGAAGAACTCATTTATGTATCTCATTTGATCTCATCACAACCTGAGACACAGGTC	645528	intergenic							37.4486	16.6072	5.17625	4.08704	31.0363	31.7413	39.1942	35.3165	41.5046	45.8985	12.56	19.0868	15.4701	16.5995	16.0728	19.8538	4.8922	5.10524	5.36612	4.96739	5.27753	5.44903	3.45476	4.47033	4.08101	4.24277
ASHGA5P035296	7.36e-10	2.5e-08	10.467	up	noncoding	NR_036537	LOC100131320	RefSeq	2474	chr2	-	130724164	130738045		TCTCAGTCTTTCTCTCTTTTCTCTGGTGATTAAAAAGTTGGTTTTTGGTAAGGAAAAGGA	100131320	natural antisense	NM_032144	RAB6C	ras-related protein Rab-6C	+	130737234	130740311	17738.6	1924.84	14.1802	10.7924	15913.4	15309.4	15562.9	15701.4	23061.3	20883.5	1602.46	1664.68	1623.2	1642.25	2561.84	2454.61	14.0492	14.0339	14.0411	14.0348	14.5054	14.4166	10.4986	10.6442	10.6291	10.6346
ASHGA5P022825	1.95257e-05	0.000124322	3.53052	up	noncoding	ENST00000563407	RP11-17M15.1	GENCODE	866	chr16	+	32199653	32204851	ENST00000561479	GAGCAATCAGAAATACTCTATGCAGTGATTACTTCTGGCTGTGATACATAAAAACAGGAA		intergenic							28.6518	7.72997	4.78986	2.96998	26.0862	24.8384	27.0148	32.8155	30.9362	30.22	10.9079	6.43407	6.84035	12.1975	5	5	4.63722	4.76076	4.82525	4.85246	4.82831	4.83516	3.23931	3.14775	2.92379	3.8533
ASHGA5P031117	2e-13	0	5.1256	up	noncoding	ENST00000561541	RP11-19N8.4	GENCODE	821	chr16	-	33054929	33102910		GTGGTGTACAGGCATAGAATGTCTTTACTGGATCATTGAAATAGTAAGGTAAATTGAACT		intergenic							665.779	135.532	9.4273	7.06958	665.573	647.336	715.41	656.893	640.007	669.456	144.546	133.557	121.904	131.275	135.709	146.202	9.3772	9.47086	9.58715	9.36643	9.349	9.41313	7.04128	7.11476	6.989	7.06485
ASHGA5P033185	2.4322e-09	6.5e-08	2.52265	up	noncoding	ENST00000462131	HOXB-AS4	GENCODE	214	chr17	+	46706910	46712023		CTGGGGCCCAGAGCAGCCAACAGTGAGGCCGAGGTTTGAAGAGCAGAGGCCGACCAGCCG		intergenic							80.48	31.0493	6.32346	4.98853	80.0886	80.6242	73.1186	88.9611	81.8459	78.2418	32.7351	29.8517	34.2249	25.2279	31.4243	32.8321	6.27841	6.45942	6.27841	6.37745	6.30622	6.24087	4.88291	5.06635	5.20641	4.79886
ASHGA5P000139	0.00813322	0.0230017	2.46877	up	noncoding	chr1:184977425-184989700-	chr1:184977425-184989700	LincRNAs identified by Khalil et al	12275	chr1	-	186710802	186723077		TTGGAGCAACTTAGCCTTTGTCACCTGAACACTGAGAAAGTTGGTATAAGGATCGCCAAG		intergenic							25.2826	11.9544	4.59666	3.29287	26.6353	21.3001	23.3302	33.382	24.421	22.6268	14.7218	5	5.44132	5	23.9811	17.5823	4.67019	4.53667	4.6181	4.87861	4.46386	4.41254	3.68434	2.37541	2.65434	2.3572
ASHGA5P042835	2.6401e-05	0.000161479	2.796	up	noncoding	ENST00000451341	RP1-35C21.1	GENCODE	491	chr1	+	177320721	177335408		GACAAATACACAGTAAACTTCGTTATCAACAAACAGAAGTTGTTACCAAGGCAACAGAAC		intergenic							26.8433	8.73797	4.68894	3.20558	30.157	22.5544	22.6042	30.8914	25.7373	29.1153	5	9.16817	7.42306	9.7943	11.7359	9.3064	4.85213	4.61906	4.57128	4.76172	4.549	4.78044	2.32266	3.56149	3.04165	3.56382
ASHGA5P029592	2.42822e-06	2.0915e-05	8.76506	up	noncoding	ENST00000555871	RP11-1042B17.5	GENCODE	572	chr14	+	61107447	61109307		AAGGGAGAGTACCCAATATCACCTAACCATACTTTAATTACAGTTGGGTAGCCACTTCAG		intergenic							87.7785	9.98375	6.37339	3.24162	78.969	58.0124	89.4001	54.7911	140.808	104.691	16.2054	5	7.51459	13.67	7.5016	10.011	6.2581	5.98434	6.57371	5.63782	7.11617	6.67019	3.82877	2.37541	3.05767	3.99353
ASHGA5P000414	5.73637e-06	4.364e-05	3.1813	up	noncoding	chr4:114929225-114940000+	chr4:114929225-114940000	LincRNAs identified by Khalil et al	10775	chr4	+	114709776	114720551		GAAATGTTTTGGGCCAAAATACCATCACCACTGTTGTTTGAATAACAATTTAAATGGCCT		intergenic							84.4501	26.7325	6.38276	4.71314	86.231	68.6421	68.3623	95.8495	86.3722	101.243	36.6848	17.3742	24.1831	14.3055	30.4043	37.4432	6.38121	6.22997	6.18032	6.49577	6.38569	6.62357	5.05041	4.35489	4.71356	4.04571
ASHGA5P035872	1.75404e-06	1.5773e-05	2.11421	up	noncoding	ENST00000425779	AC107081.5	GENCODE	802	chr2	+	62095566	62113217		AGAACTGCTGTCACCTTGATGACTAGCAAATATTTATCAAAAGTAAAAACTTGGCCAGGC		natural antisense	NM_001256721	CCT4	T-complex protein 1 subunit delta isoform b	-	62095261	62115806	54.9236	25.0136	5.7554	4.67529	51.3718	47.0514	56.4557	60.653	60.6428	53.3669	24.0131	25.0851	29.1839	19.9719	22.8916	28.9358	5.62655	5.67927	5.90509	5.78607	5.86203	5.67341	4.41663	4.82812	4.98423	4.48578
ASHGA5P035872	1.75404e-06	1.5773e-05	2.11421	up	noncoding	ENST00000425779	AC107081.5	GENCODE	802	chr2	+	62095566	62113217		AGAACTGCTGTCACCTTGATGACTAGCAAATATTTATCAAAAGTAAAAACTTGGCCAGGC		natural antisense	NM_006430	CCT4	T-complex protein 1 subunit delta isoform a	-	62095261	62115806	54.9236	25.0136	5.7554	4.67529	51.3718	47.0514	56.4557	60.653	60.6428	53.3669	24.0131	25.0851	29.1839	19.9719	22.8916	28.9358	5.62655	5.67927	5.90509	5.78607	5.86203	5.67341	4.41663	4.82812	4.98423	4.48578
ASHGA5P025711	9.717e-10	3.2e-08	32.7268	up	noncoding	NR_027431	LOC219347	RefSeq	3822	chr10	-	81805988	81838949		GACAAGGCTGGTTATTAGAACAAAGATTTCGCAGGTGATTTGATATTTCATGAAATTCAG	219347	natural antisense	NM_001270367	C10orf57	transmembrane protein C10orf57 isoform 2	+	81838778	81852307	218.09	6.73291	7.78687	2.75447	229.532	224.871	222.952	228.229	203.063	199.892	5	5	5.23124	7.89143	12.2748	5	7.81784	7.93823	7.89445	7.78684	7.65752	7.62634	2.32266	2.37541	2.60542	3.30117
ASHGA5P025711	9.717e-10	3.2e-08	32.7268	up	noncoding	NR_027431	LOC219347	RefSeq	3822	chr10	-	81805988	81838949		GACAAGGCTGGTTATTAGAACAAAGATTTCGCAGGTGATTTGATATTTCATGAAATTCAG	219347	natural antisense	NM_001270368	C10orf57	transmembrane protein C10orf57 isoform 3	+	81838778	81852307	218.09	6.73291	7.78687	2.75447	229.532	224.871	222.952	228.229	203.063	199.892	5	5	5.23124	7.89143	12.2748	5	7.81784	7.93823	7.89445	7.78684	7.65752	7.62634	2.32266	2.37541	2.60542	3.30117
ASHGA5P025711	9.717e-10	3.2e-08	32.7268	up	noncoding	NR_027431	LOC219347	RefSeq	3822	chr10	-	81805988	81838949		GACAAGGCTGGTTATTAGAACAAAGATTTCGCAGGTGATTTGATATTTCATGAAATTCAG	219347	natural antisense	NM_001270369	C10orf57	transmembrane protein C10orf57 isoform 3	+	81838778	81852307	218.09	6.73291	7.78687	2.75447	229.532	224.871	222.952	228.229	203.063	199.892	5	5	5.23124	7.89143	12.2748	5	7.81784	7.93823	7.89445	7.78684	7.65752	7.62634	2.32266	2.37541	2.60542	3.30117
ASHGA5P025711	9.717e-10	3.2e-08	32.7268	up	noncoding	NR_027431	LOC219347	RefSeq	3822	chr10	-	81805988	81838949		GACAAGGCTGGTTATTAGAACAAAGATTTCGCAGGTGATTTGATATTTCATGAAATTCAG	219347	natural antisense	NM_001270370	C10orf57	transmembrane protein C10orf57 isoform 4	+	81838401	81852307	218.09	6.73291	7.78687	2.75447	229.532	224.871	222.952	228.229	203.063	199.892	5	5	5.23124	7.89143	12.2748	5	7.81784	7.93823	7.89445	7.78684	7.65752	7.62634	2.32266	2.37541	2.60542	3.30117
ASHGA5P025711	9.717e-10	3.2e-08	32.7268	up	noncoding	NR_027431	LOC219347	RefSeq	3822	chr10	-	81805988	81838949		GACAAGGCTGGTTATTAGAACAAAGATTTCGCAGGTGATTTGATATTTCATGAAATTCAG	219347	natural antisense	NM_001270371	C10orf57	transmembrane protein C10orf57 isoform 5	+	81838401	81852307	218.09	6.73291	7.78687	2.75447	229.532	224.871	222.952	228.229	203.063	199.892	5	5	5.23124	7.89143	12.2748	5	7.81784	7.93823	7.89445	7.78684	7.65752	7.62634	2.32266	2.37541	2.60542	3.30117
ASHGA5P025711	9.717e-10	3.2e-08	32.7268	up	noncoding	NR_027431	LOC219347	RefSeq	3822	chr10	-	81805988	81838949		GACAAGGCTGGTTATTAGAACAAAGATTTCGCAGGTGATTTGATATTTCATGAAATTCAG	219347	natural antisense	NM_001270372	C10orf57	transmembrane protein C10orf57 isoform 6	+	81838401	81852307	218.09	6.73291	7.78687	2.75447	229.532	224.871	222.952	228.229	203.063	199.892	5	5	5.23124	7.89143	12.2748	5	7.81784	7.93823	7.89445	7.78684	7.65752	7.62634	2.32266	2.37541	2.60542	3.30117
ASHGA5P025711	9.717e-10	3.2e-08	32.7268	up	noncoding	NR_027431	LOC219347	RefSeq	3822	chr10	-	81805988	81838949		GACAAGGCTGGTTATTAGAACAAAGATTTCGCAGGTGATTTGATATTTCATGAAATTCAG	219347	natural antisense	NM_001270373	C10orf57	transmembrane protein C10orf57 isoform 6	+	81838401	81852307	218.09	6.73291	7.78687	2.75447	229.532	224.871	222.952	228.229	203.063	199.892	5	5	5.23124	7.89143	12.2748	5	7.81784	7.93823	7.89445	7.78684	7.65752	7.62634	2.32266	2.37541	2.60542	3.30117
ASHGA5P025711	9.717e-10	3.2e-08	32.7268	up	noncoding	NR_027431	LOC219347	RefSeq	3822	chr10	-	81805988	81838949		GACAAGGCTGGTTATTAGAACAAAGATTTCGCAGGTGATTTGATATTTCATGAAATTCAG	219347	natural antisense	NM_025125	C10orf57	transmembrane protein C10orf57 isoform 1	+	81838401	81852307	218.09	6.73291	7.78687	2.75447	229.532	224.871	222.952	228.229	203.063	199.892	5	5	5.23124	7.89143	12.2748	5	7.81784	7.93823	7.89445	7.78684	7.65752	7.62634	2.32266	2.37541	2.60542	3.30117
ASHGA5P026986	8.23832e-06	5.9366e-05	3.24428	up	noncoding	ENST00000537370	RP11-264F23.4	GENCODE	495	chr12	-	4361900	4384231		TTTAATGGCCTAACCCCAAAAAGATAACTTGGCAGCCATCAAGCATTCAGCAGCGTTCCA		intronic antisense	NM_001759	CCND2	G1/S-specific cyclin-D2	+	4382901	4414522	267.568	88.8112	8.08861	6.39072	246.621	235.416	275.752	284.355	267.934	295.331	116.101	55.8491	64.1011	55.7238	129.388	111.704	7.92126	8.00402	8.20725	8.11613	8.07056	8.21245	6.72115	5.91369	6.08278	5.8773
ASHGA5P043445	2.5268e-06	2.1659e-05	2.4506	up	noncoding	ENST00000439364	RP5-982E9.1	GENCODE	597	chr7	-	156396311	156398461	ENST00000418309	CTTTTCAGGGGCGATTTTATGGAGCTATTAACTCAGAGACACCATTACTTAAATGTAATT		intergenic							229.957	95.5769	7.85488	6.56175	254.838	248.823	259.2	226.276	193.829	196.776	101.81	97.8593	111.545	102.56	82.3479	77.3401	7.96981	8.08497	8.11349	7.77328	7.58657	7.60115	6.53134	6.68122	6.85818	6.7213
ASHGA5P020065	1.7541e-07	2.242e-06	3.15223	up	noncoding	ENST00000507644	RP11-11N5.1	GENCODE	188	chr4	+	187812430	187813520		CTGACTGGAGCACTTGAGGCAATCATTCCCAGATAGTGGAACCTCGAATGGCAGACACTG		intergenic							66.5356	20.6487	6.0406	4.38423	69.6792	64.3413	65.432	62.7893	72.0038	64.9682	21.7901	17.6941	15.5109	14.9584	25.5262	28.4125	6.07029	6.1363	6.12057	5.83956	6.12098	5.95592	4.27011	4.37427	4.08382	4.10961
ASHGA5P000257	1.43035e-08	2.83e-07	2.60304	up	noncoding	chr13:65073950-65093750-	chr13:65073950-65093750	LincRNAs identified by Khalil et al	19800	chr13	-	66175949	66195749		TAACAACTACGTACTGTGGACAACAAGAATATGCTATGCTATGCTAGTTTAGTATGCCAC		intergenic							349.475	138.283	8.47789	7.0977	335.764	280.057	325.825	334.33	405.277	415.599	134.779	127.183	133.554	134.504	154.003	145.673	8.3825	8.26776	8.45562	8.36703	8.67929	8.71515	6.93685	7.05085	7.11317	7.09821
ASHGA5P033306	0.000291141	0.00130295	2.56406	up	noncoding	ENST00000583416	RP11-583F2.2	GENCODE	2474	chr17	+	62939379	62947172		CATGGAGAGAAAGCTGTGATTCTTTCTTTCTATACATGGCAATAAGAGTGTACAATACTC		intergenic							31.7648	12.0143	4.93295	3.57452	35.2374	33.4684	34.1013	34.1126	28.6262	25.0428	9.30954	9.87668	9.06521	20.7155	14.1685	8.95022	5.07578	5.18714	5.16114	4.91247	4.70813	4.55304	2.99673	3.65134	3.31295	4.53494
ASHGA5P040612	1.60289e-08	3.11e-07	4.77229	up	noncoding	ENST00000507627	CTC-551A13.1	GENCODE	697	chr5	-	110306649	110344598		CTTTCCACGTATTTATCTTCACACCATAACCCTTTGGATGTGGAAGTTATTAAAAAGGAA		intergenic							108.357	22.5112	6.76293	4.50825	100.01	105.124	113.989	103.513	113.822	113.683	23.9005	25.3169	14.7791	24.0388	27.0369	19.9948	6.6023	6.84407	6.92651	6.61033	6.80001	6.79438	4.41004	4.84144	4.01402	4.73608
ASHGA5P038671	1.03e-11	1e-09	6.85032	up	noncoding	ENST00000414438	AC069277.2	GENCODE	761	chr3	+	6532420	6625777		GAACAACGAAACAACGGATGATCTGCCTTTAATAGGATAAAAGCCAGTATTTGCAAATAT		intergenic							141.172	20.0884	7.14999	4.37382	148.424	151.305	146.557	141.713	134.856	124.177	23.1207	17.9135	20.6667	20.2452	19.8563	18.7277	7.1786	7.37134	7.29119	7.08602	7.05036	6.92247	4.35905	4.38979	4.48501	4.50456
ASHGA5P042235	1.36971e-07	1.828e-06	3.05565	up	noncoding	uc003mxa.3	BC039678	UCSC_knowngene	1328	chr6	+	6725118	6730141		TGTTATCAGGAAAGACCAACCCTAACCCCAGTTCCATGGAGTAAAGATTAATTAATCTAA		intergenic							947.917	335.511	9.94311	8.33163	836.501	843.183	912.083	941.034	1026.18	1128.52	338.949	253.281	383.846	266.443	382.123	388.426	9.72047	9.85474	9.94178	9.90958	10.0439	10.1882	8.26021	8.008	8.59493	8.06371
ASHGA5P026752	0.000229203	0.00105715	3.65026	up	noncoding	ENST00000544115	RP11-817J15.2	GENCODE	743	chr11	+	102477646	102478853		TATCTTCTGGTGGATCGTCTTGGAAAACATGGACCCAAATCTTGCGAGAGCTATCAGTGA		intronic antisense	NM_004771	MMP20	matrix metalloproteinase-20 preproprotein	-	102447565	102496063	43.4219	12.745	5.3968	3.5288	49.5515	33.4095	38.9557	41.8269	47.5657	49.2222	22.7226	9.41824	5	5.64178	21.0709	12.6167	5.5733	5.18439	5.35568	5.22809	5.48559	5.55371	4.33455	3.59575	2.33631	2.88061
ASHGA5P057228	3.2293e-09	8.2e-08	2.37128	up	noncoding	TCONS_00014788	XLOC_006862	LincRNAs identified by Cabili et al	738	chr8	+	82756445	82761791		TTGGTAACATATTTTGGTGAGCCAGCCAGAAGGATCAAGTCTGTGATACCTGAAGCCTCA		intergenic							109.608	45.6947	6.77882	5.53315	122.672	108.474	102.833	111.253	106.313	106.103	48.5196	49.701	41.7197	38.3075	48.5578	47.3626	6.89855	6.88838	6.77745	6.71855	6.69865	6.69136	5.46375	5.74911	5.47898	5.37261
ASHGA5P027473	3.9445e-09	9.8e-08	2.00881	up	noncoding	ENST00000424517	RP4-717I23.3	GENCODE	262	chr1	-	93730232	93790207	ENST00000415150, ENST00000427669, ENST00000429859, ENST00000446528, ENST00000447577, ENST00000450843, ENST00000451302, ENST00000455474, ENST00000457025	CTGTCCTGCTGATGAAGTCTACGTTCATTCAGGGCCTGCTGTGGAAGACCAGCCCCAAAG		natural antisense	NM_206886	CCDC18	coiled-coil domain-containing protein 18	+	93646280	93744287	1479.45	809.805	10.6113	9.60493	1586.7	1507.05	1504.05	1510.61	1395.63	1372.64	844.53	841.369	766.636	868.573	782.936	754.784	10.6739	10.7056	10.6784	10.6218	10.5064	10.4815	9.57812	9.69377	9.57876	9.73618
ASHGA5P029067	0.000172437	0.000826819	2.9646	up	noncoding	EB386294		LincRNAs identified by Khalil et al	795	chr10	-	20678507	20679302		CCTGGAATTCCATTTCTTTTCCATGCCACGTAACTGCATCCTGATGCCCTGATGATTTTG		intergenic							268.486	95.181	8.04606	6.47823	259.912	158.5	213.071	270.266	365.481	343.687	117.007	54.8778	66.699	61.3382	140.071	131.093	8.00167	7.43666	7.83154	8.04788	8.52617	8.43247	6.73216	5.89186	6.13768	6.01282
ASHGA5P015145	1.04032e-07	1.457e-06	2.57961	up	noncoding	ENST00000417264	RP11-533K9.2	GENCODE	155	chr9	+	97247981	97250077	ENST00000453939, NR_027472, NR_037597, TCONS_00015685, uc021vlc.1	AGTCCGTTGAAGATGAGGAGTCCATTGAAGATGAGGATCTGTTGAAGATGAGGAGTCCTT		intergenic							84.2363	31.8276	6.38943	5.02228	84.0039	85.1432	89.1074	76.4376	88.6238	82.1016	31.6662	28.35	37.4482	33.2067	31.3219	28.9727	6.34677	6.54327	6.56892	6.14133	6.42524	6.31107	4.83677	4.99507	5.33177	5.17119
ASHGA5P018752	2.14349e-05	0.000134639	5.12017	up	noncoding	ENST00000457315	AC004692.4	GENCODE	355	chr7	-	43278664	43288867		TCACACCCAGAAACAAAGTACATTTGCTTTTGAAAAGCCAAGCCATACGGACGACAAACA		intronic antisense	NM_015052	HECW1	E3 ubiquitin-protein ligase HECW1	+	43152197	43602938	50.4304	10.2603	5.6231	3.26691	45.07	44.1337	49.298	53.0362	52.1094	58.9349	5	5	12.2164	7.42639	15.7919	16.1272	5.43173	5.58438	5.70433	5.58521	5.62221	5.81077	2.32266	2.37541	3.74274	3.22123
ASHGA5P041363	0.000224485	0.00103964	2.63906	up	noncoding	TCONS_00020662	XLOC_009964	LincRNAs identified by Cabili et al	546	chr12	+	133183168	133183977		AGGCCAGACCAAGATCAACACAAAATTCAAAACGATTTCTCCACACTGGCCATAAATAAC		intronic antisense	NM_001195520	LRCOL1	uncharacterized protein LOC645277 precursor	-	133179735	133187037	58.2345	22.5483	5.83542	4.43539	68.4097	49.0753	63.0778	59.6792	55.4982	53.6667	35.9004	25.6183	15.994	8.69654	25.7179	23.3626	6.04452	5.7409	6.06641	5.76126	5.7186	5.68084	5.01915	4.85887	4.12191	3.41436
ASHGA5P030418	6.12e-11	3e-09	2.0925	up	noncoding	ENST00000561999	RP11-1000B6.3	GENCODE	366	chr15	+	32828914	32867844	uc001zgs.1	TGAGGTCGTGACAAGTCACAGCTAACTTGCCCTCCGCGCCATTCCACGCCACCAGGAAGC		intergenic							818.464	420.551	9.73338	8.66815	852.487	753.523	784.295	861.702	826.476	832.299	464.008	441.889	368.184	394.228	440.671	414.329	9.75227	9.68827	9.71563	9.78047	9.72422	9.73943	8.71223	8.78101	8.53886	8.61607
ASHGA5P047525	0.0236431	0.0569442	2.23317	up	noncoding	NR_024585	LOC100128292	RefSeq	3031	chr10	+	79686569	79689583		TTCCTTTAGCCAGTGACCTTGGTGTGACCTTGTACTTCTGCAGCATTTTATACCTTCTGC	100128292	bidirectional	NM_004747	DLG5	disks large homolog 5	-	79550548	79686348	124.97	62.255	6.90908	5.74999	59.6914	156.467	125.923	155.016	120.576	132.149	68.8203	21.2854	89.3256	21.9567	100.12	72.0224	5.84639	7.41997	7.07314	7.2178	6.88577	7.01144	5.96713	4.61696	6.55249	4.61333
ASHGA5P030417	4.87412e-06	3.8046e-05	3.90881	up	noncoding	uc001zfu.3	DQ786280	UCSC_knowngene	830	chr15	+	32449483	32450313		ATCCACTCCATTTCTAAAAGCAAGTTGAACAGCAAATTTCAGTTGATGGGAACCTATATT		exon sense-overlapping	NM_000746	CHRNA7	neuronal acetylcholine receptor subunit alpha-7 isoform 1 precursor	+	32322685	32462384	1108.32	303.99	10.1358	8.16909	861.671	799.309	907.487	1100.98	1411.25	1569.25	260.314	263.664	243.822	221.48	397.496	437.161	9.76777	9.77374	9.93249	10.1429	10.5199	10.6782	7.8848	8.06618	7.96457	7.80544
ASHGA5P030417	4.87412e-06	3.8046e-05	3.90881	up	noncoding	uc001zfu.3	DQ786280	UCSC_knowngene	830	chr15	+	32449483	32450313		ATCCACTCCATTTCTAAAAGCAAGTTGAACAGCAAATTTCAGTTGATGGGAACCTATATT		exon sense-overlapping	NM_001190455	CHRNA7	neuronal acetylcholine receptor subunit alpha-7 isoform 2 precursor	+	32322685	32462384	1108.32	303.99	10.1358	8.16909	861.671	799.309	907.487	1100.98	1411.25	1569.25	260.314	263.664	243.822	221.48	397.496	437.161	9.76777	9.77374	9.93249	10.1429	10.5199	10.6782	7.8848	8.06618	7.96457	7.80544
ASHGA5P040867	2.59247e-08	4.64e-07	2.50198	up	noncoding	TCONS_00021760	XLOC_010354	LincRNAs identified by Cabili et al	1121	chr13	+	40177555	40215175		TTCCAGATGATACTCACCCTAACTGCCCAAGATGGACAACTAATCAAAACAAGCTCAGGC		intergenic							208.11	84.824	7.71564	6.39257	230.098	182.056	189.098	192.226	225.696	229.484	101.797	79.6636	66.8694	73.244	99.7833	87.5862	7.82147	7.63614	7.66122	7.53401	7.80974	7.83128	6.53113	6.40244	6.14075	6.25387
ASHGA5P039697	4.88036e-07	5.304e-06	3.16494	up	noncoding	ENST00000511291	RP11-161D15.3	GENCODE	1824	chr4	-	174845357	174912002		GAACAGCCTAGCCAAATGAAAAACTGGTTACTAATGTATGTTATCTTCATGAATGAAGGC		intergenic							64.3958	20.0492	5.99487	4.33269	64.4171	63.8113	62.612	67.0115	63.5312	64.9916	21.3813	16.867	11.9518	19.0331	26.0954	24.9663	5.95239	6.1232	6.05462	5.947	5.93515	5.95684	4.23922	4.3161	3.71135	4.4144
ASHGA5P044149	2.60297e-05	0.000159579	5.70824	up	noncoding	ENST00000517706	RP11-108E14.1	GENCODE	764	chr8	-	20513201	20557455		CAGGGAGATGCACATTTTTTAGCACAAAATGCCCAGATAGAATTGGTAAAACTGAAAATA		intergenic							60.059	11.757	5.88019	3.36714	70.0702	50.8944	55.0543	67.5149	66.7578	50.0626	25.2956	5	5.29684	13.6264	13.0523	8.271	6.07835	5.79239	5.87104	5.95857	6.00261	5.57816	4.49582	2.37541	2.62242	3.98747
ASHGA5P045011	9.29453e-08	1.326e-06	6.80785	up	noncoding	TCONS_00015498	XLOC_007214	LincRNAs identified by Cabili et al	1198	chr8	-	128128655	128156437		ATTCTTGCAACAATCACACTGGAAGTAAATCTGCCAGCGACAATCTCAGCAAGATGGGTT		intergenic							47.2583	6.81767	5.52019	2.75299	48.7051	41.9069	56.6497	54.1156	45.1747	36.9978	9.51818	5	5	8.80728	5.3489	7.23165	5.54905	5.5083	5.90918	5.61691	5.39911	5.13859	3.03158	2.37541	2.33631	3.43186
ASHGA5P033814	7.77928e-07	7.893e-06	2.65092	up	noncoding	ENST00000579580	RP11-344B2.2	GENCODE	772	chr18	+	29867399	29870303		CCTGACTTGTGTTTATTCTGACTCAAAAAGTATGTGGATGGCAGAAAACAAGAGAAATAA		natural antisense	NM_001242409	FAM59A	protein FAM59A isoform 1	-	29843483	30050447	67.934	24.8019	6.06062	4.65413	74.861	59.6604	69.8656	84.6962	61.0513	57.4694	32.0005	26.7803	17.7778	22.6034	22.793	26.8567	6.17599	6.02552	6.2125	6.30459	5.87233	5.77278	4.85076	4.91842	4.27804	4.65092
ASHGA5P033814	7.77928e-07	7.893e-06	2.65092	up	noncoding	ENST00000579580	RP11-344B2.2	GENCODE	772	chr18	+	29867399	29870303		CCTGACTTGTGTTTATTCTGACTCAAAAAGTATGTGGATGGCAGAAAACAAGAGAAATAA		natural antisense	NM_022751	FAM59A	protein FAM59A isoform 2	-	29843483	30050447	67.934	24.8019	6.06062	4.65413	74.861	59.6604	69.8656	84.6962	61.0513	57.4694	32.0005	26.7803	17.7778	22.6034	22.793	26.8567	6.17599	6.02552	6.2125	6.30459	5.87233	5.77278	4.85076	4.91842	4.27804	4.65092
ASHGA5P044860	0.0208699	0.0510857	2.66003	up	noncoding	uc003xvd.3	LOC100130155	UCSC_knowngene	2448	chr8	+	65285774	65295842	uc003xve.3	GCACACCTTTGCCATGAAGTCTGTTGTTGCATATATTAGTGCTGATGTAATAAAATGCTT	100130155	intergenic							44.9884	18.9193	5.34251	3.93106	41.6912	20.0213	36.232	53.4266	38.5413	80.0179	33.9235	7.09785	5	7.89766	27.7298	31.867	5.31848	4.44783	5.25439	5.59818	5.16596	6.27019	4.93391	3.26392	2.33631	3.30202
ASHGA5P015957	0.000302724	0.00134727	2.28451	up	noncoding	ENST00000425194	RP13-614K11.2	GENCODE	937	chr1	-	4007208	4009040		TTCTCGGGAGCCAGAAAAGAATAATCTGAATGTCTCCAGCATCAAGAAAAGACCAGTATT		intergenic							44.9019	19.5149	5.44297	4.25109	50.6203	39.6318	34.9083	56.7514	44.0937	43.406	30.6979	17.4208	9.99432	12.4026	20.3743	26.1995	5.60524	5.43122	5.19866	5.69008	5.36573	5.36689	4.79154	4.35834	3.45367	3.87333
ASHGA5P025533	0.000336021	0.00147918	2.35355	up	noncoding	NR_003307	SNORD115-15	RefSeq	81	chr15	+	25451408	25477615	ENST00000364809, NR_001291, NR_003295, NR_003296, NR_003297, NR_003298, NR_003299, NR_003300, NR_003302, NR_003303, NR_003305, NR_003306, NR_003308, NR_003309, NR_003312, NR_003313, NR_003314, NR_003342, NR_003343, NR_003345, NR_003346, NR_003350, NR_003353, NR_003354, NR_003355, NR_003356, NR_003359, NR_003495, NR_003496, NR_003497, uc001yzq.1	GATGAGAACCTTATATGTTCTGAAGAGAGGTGATGACTTAAAAATCATGCTCAATAGGAT	100033453	intergenic							299.195	123.218	8.15832	6.92348	231.162	237.143	235.853	223.691	288.242	579.077	121.504	115.617	112.999	97.2532	153.977	137.958	7.82902	8.01273	7.97603	7.75718	8.17798	9.19697	6.78786	6.91471	6.87883	6.64946
ASHGA5P023576	8.58e-11	5e-09	3.38351	up	noncoding	NR_047537	CDKN2B-AS1	RefSeq	1605	chr9	+	21994789	22121093		ATTTTGACAGTATCTTACAGACAGCAAGTTGAACATTGTGGGATGCATGAGCTATTGAGG	100048912	intronic antisense	NM_004936	CDKN2B	cyclin-dependent kinase 4 inhibitor B isoform 1	-	22002901	22009312	325.883	99.4537	8.38655	6.62803	329.58	301.735	318.242	339.556	342.277	323.911	94.9841	101.879	107.65	91.7971	109.561	90.851	8.35546	8.37379	8.42123	8.39409	8.42994	8.34479	6.43825	6.73881	6.80909	6.56444
ASHGA5P023576	8.58e-11	5e-09	3.38351	up	noncoding	NR_047537	CDKN2B-AS1	RefSeq	1605	chr9	+	21994789	22121093		ATTTTGACAGTATCTTACAGACAGCAAGTTGAACATTGTGGGATGCATGAGCTATTGAGG	100048912	intronic antisense	NM_078487	CDKN2B	cyclin-dependent kinase 4 inhibitor B isoform 2	-	22002901	22009312	325.883	99.4537	8.38655	6.62803	329.58	301.735	318.242	339.556	342.277	323.911	94.9841	101.879	107.65	91.7971	109.561	90.851	8.35546	8.37379	8.42123	8.39409	8.42994	8.34479	6.43825	6.73881	6.80909	6.56444
ASHGA5P020997	3.38319e-07	3.891e-06	2.02233	up	noncoding	NR_046232	C8orf69	RefSeq	522	chr8	-	96219234	96228602		CATCCAGAAGACCCCCTCCCTCTTCCCTGAGCTCTGTTTCTTCCATGAGGTTGAAGAAAA	619344	intergenic							24882.6	14024.7	14.6724	13.6563	24409.7	23106.8	23676.3	23058.2	30466	24578.7	13057.1	13059.3	12108.3	12910.2	15953.9	17059.4	14.6548	14.6252	14.6377	14.58	14.8899	14.6465	13.5199	13.5908	13.4876	13.5813
ASHGA5P018478	0.000676844	0.00273004	2.51347	up	noncoding	ENST00000454031	LPAL2	pseudogene	2368	chr6	-	160874459	160932039		TACTGCAACCTGACAGGATTGCTACCATGGAAATGGACAGAGTTATCGAGGCACATACTT	80350								31.8474	12.246	4.9246	3.59491	34.3298	26.7118	35.8011	25.202	27.5987	41.4412	8.97007	7.72361	11.9468	16.0222	20.6143	8.19923	5.03577	4.8583	5.23988	4.45582	4.65606	5.30176	2.94059	3.36194	3.70976	4.19639
ASHGA5P031601	4.86617e-08	7.86e-07	2.17881	up	noncoding	TCONS_00006680	XLOC_003281	LincRNAs identified by Cabili et al	959	chr3	-	149735042	149740537		AAGTTGACTCAGTTTTTCAGCATCTCAGGGAGCCTGAAGCAGTGATCCAGTTGCTTCAAA		exon sense-overlapping	ENST00000494827	PFN2	profilin 2 [Source:HGNC Symbol;Acc:8882]	-	149683643	149740598	137.181	62.992	7.10937	5.98583	146.172	129.66	135.216	148.153	135.083	128.804	56.0671	65.6961	58.449	67.7261	66.5037	63.5098	7.15484	7.1486	7.17746	7.14913	7.05297	6.97325	5.67356	6.13994	5.95248	6.14409
ASHGA5P031601	4.86617e-08	7.86e-07	2.17881	up	noncoding	TCONS_00006680	XLOC_003281	LincRNAs identified by Cabili et al	959	chr3	-	149735042	149740537		AAGTTGACTCAGTTTTTCAGCATCTCAGGGAGCCTGAAGCAGTGATCCAGTTGCTTCAAA		intron sense-overlapping	ENST00000497148	PFN2	profilin 2 [Source:HGNC Symbol;Acc:8882]	-	149683947	149768575	137.181	62.992	7.10937	5.98583	146.172	129.66	135.216	148.153	135.083	128.804	56.0671	65.6961	58.449	67.7261	66.5037	63.5098	7.15484	7.1486	7.17746	7.14913	7.05297	6.97325	5.67356	6.13994	5.95248	6.14409
ASHGA5P032849	5.09419e-06	3.9526e-05	3.15497	up	noncoding	ENST00000585243	RP11-963H4.3	GENCODE	756	chr17	+	10781509	10784212		GAAATGCCTATGAGAAAGCCGGAAAGAAACCCCTGGAATTTGGAAGAAAATGTCTAAAAG		intergenic							30.2437	8.86057	4.86995	3.21232	31.4626	28.6136	25.693	31.0006	31.0601	33.632	6.73397	10.1824	10.3924	9.80945	8.77767	7.2676	4.91437	4.95289	4.75124	4.76675	4.8369	4.99753	2.55636	3.68825	3.5125	3.56774
ASHGA5P000374	9.43087e-06	6.6876e-05	4.08099	up	noncoding	chr2:90959050-90986900+	chr2:90959050-90986900	LincRNAs identified by Khalil et al	27850	chr2	+	91595323	91623173	ENST00000568083	TATATGGATCACTTGTTTCTGTTGAGTTACAGATTCAGCTGGCTATTTCTCCCAATGTTA		intergenic							482.009	132.428	8.94825	6.91934	590.222	390.455	462.396	523.339	474.971	450.671	231.707	77.317	76.07	91.415	155.64	162.418	9.20321	8.74262	8.95794	9.03878	8.91584	8.83114	7.72065	6.36703	6.31482	6.55753
ASHGA5P036070	1.25034e-06	1.1819e-05	3.02618	up	noncoding	ENST00000458252	AC123886.2	GENCODE	747	chr2	+	111368492	111369981		CAGGTGGACATGAGAACTGTTGGTCTTTGGTACATATGTGTTGCAATGAGTAAGGATGAG		intergenic							37.1288	11.4575	5.1674	3.56991	38.0896	38.4363	36.4457	46.2663	32.2743	31.2607	14.7477	12.2426	11.7236	9.30061	8.2913	12.4391	5.18946	5.38694	5.26067	5.38253	4.89702	4.8878	3.68611	3.90906	3.6804	3.49695
ASHGA5P031707	2.5e-12	0	7.6665	up	noncoding	ENST00000570183	RP11-586K12.10	GENCODE	2405	chr16	+	32675245	32677854	ENST00000563960, ENST00000570288, uc002eda.3	CCCTGAAATCTTGTGAGTGCATGAACAGGCTATTCTAATGTAAATGAAATTCACACTAAA		intergenic							39.826	5	5.27979	2.34122	38.8825	41.9787	42.7693	37.7561	38.8989	38.6706	5	5	5	5	5	5	5.21717	5.51103	5.49556	5.07285	5.18054	5.20156	2.32266	2.37541	2.33631	2.3572
ASHGA5P028144	6.03788e-06	4.569e-05	2.79467	up	noncoding	TCONS_00010087	XLOC_004546	LincRNAs identified by Cabili et al	284	chr5	+	130355645	130364020		TTGGAGAAACCAGCTGTGGCCAGTATGTCAAGTTTAAGCAGACAAATGAAGGTGACCTGT		intergenic							104.146	36.7214	6.6878	5.20512	119.871	109.42	122.516	91.1341	99.8291	82.1075	43.6917	36.2389	41.824	39.5199	25.8865	33.1675	6.86479	6.90084	7.03158	6.41326	6.60504	6.31129	5.30415	5.32461	5.48217	5.41325
ASHGA5P027679	0	0	58.6468	up	noncoding	AA558434		LincRNAs identified by Khalil et al	556	chrX	-	125395367	125395925		AGACTACATGATTATGAGATATCTCCAGCAGTGATCATGTGGTCAACAAACAAGATTTAG		intergenic							290.978	5	8.2152	2.34122	314.91	288.683	304.108	295.396	276.517	266.252	5	5	5	5	5	5	8.28803	8.30783	8.35071	8.17681	8.11753	8.05026	2.32266	2.37541	2.33631	2.3572
ASHGA5P031377	8.12e-11	4e-09	2.03601	up	noncoding	TCONS_00006773	XLOC_003406	LincRNAs identified by Cabili et al	4887	chr3	-	197374633	197381275	TCONS_00007073, uc003jcp.4, uc003jcr.3, uc003jct.3, uc003jcu.3, uc003jcv.3, uc003jcw.2, uc010iti.1	TGCTGATTGATTGATGAGACTTCTTTGCACAGGAGAGCTGCTAAAAATTACTGCGGTGAA		intergenic							7085.97	4014.95	12.8956	11.8699	7252.46	7084.93	7090.98	7311.76	7028.07	6747.63	4104.98	4044.69	4132.36	3995.95	3910.81	3900.91	12.9235	12.9669	12.936	12.9142	12.838	12.7952	11.8457	11.9136	11.9498	11.9035
ASHGA5P020142	6.61886e-08	1.005e-06	2.31853	up	noncoding	ENST00000508687	RP11-92A5.2	GENCODE	868	chr4	-	156128317	156130179		TCCGATGATTAGCCAGCCGACCTGGAGAGGGCCCTGGAAGGTGCCCAAAGGAGCAGAGAT		natural antisense	NM_000910	NPY2R	neuropeptide Y receptor type 2	+	156129780	156138228	60.7756	25.0772	5.90122	4.68801	72.7138	56.6986	62.1432	57.7134	59.9073	55.4772	26.0001	24.1552	25.856	25.3594	25.4181	23.6745	6.13642	5.95054	6.04025	5.71202	5.84329	5.7248	4.53629	4.7805	4.804	4.80796
ASHGA5P028414	5.51418e-07	5.869e-06	4.5307	up	noncoding	ENST00000444605	RP11-38M15.3	GENCODE	430	chr13	-	19292906	19293869		TGGGAGGTGAAGTTTGTAGCATTCATTATGACTGAAAATTTAGTTCACACAATCATGATG		intergenic							28.2545	5.68063	4.75215	2.57241	29.911	33.5431	31.9453	23.6558	22.8642	27.6076	5	5	5	7.07555	6.42003	5.58819	4.84123	5.18946	5.06254	4.35505	4.36064	4.70397	2.32266	2.37541	2.33631	3.16716
ASHGA5P058563	1e-13	0	6.32354	up	noncoding	uc010kci.1	TSG1	UCSC_knowngene	4708	chr6	+	94416800	94486199		CATAATACAGGAGAATGTTTTATCCAGTGTTTCATATCATTGGCACAACGAACATCAGTA	643432	intergenic							33.0049	5	5.00195	2.34122	30.7151	32.2547	31.2652	32.9553	37.0031	33.8363	5	5	5	5	5	5	4.87729	5.13081	5.03352	4.8588	5.1055	5.00577	2.32266	2.37541	2.33631	2.3572
ASHGA5P045707	4.62e-11	3e-09	2.25101	up	noncoding	NR_024006	FP588	RefSeq	5245	chr9	+	35860270	35865515		TTAGAGACTAAAAATCATCCTTCAATAAAGCAGCAGAAGTTGCAAAGTTTCCTATGATGC	92973	intergenic							284.123	130.204	8.18129	7.01072	286.489	270.402	277.018	289.835	273.115	307.877	136.868	117.623	118.897	135.681	140.868	131.29	8.1446	8.21214	8.21413	8.14697	8.09817	8.27175	6.9578	6.94041	6.95044	7.10991
ASHGA5P031955	2.8925e-09	7.5e-08	2.22328	up	noncoding	ENST00000567359	RP11-22H5.2	GENCODE	4037	chr16	+	82806923	82863243		GGAAACCAACCAGCTATATATTTCCTGCAACATGAGTTAATGAAATTCCGTTCCTTCTTA		intron sense-overlapping	NM_001220488	CDH13	cadherin-13 isoform 2	+	82660398	83830215	65.8075	28.5543	6.02422	4.87153	62.6293	67.9823	64.3876	63.1865	70.9203	65.739	33.1132	25.801	25.5793	25.9533	31.378	29.5013	5.9107	6.21452	6.09723	5.85022	6.09774	5.97493	4.89959	4.86819	4.79142	4.84123
ASHGA5P031955	2.8925e-09	7.5e-08	2.22328	up	noncoding	ENST00000567359	RP11-22H5.2	GENCODE	4037	chr16	+	82806923	82863243		GGAAACCAACCAGCTATATATTTCCTGCAACATGAGTTAATGAAATTCCGTTCCTTCTTA		intron sense-overlapping	NM_001220489	CDH13	cadherin-13 isoform 3 precursor	+	82660398	83830215	65.8075	28.5543	6.02422	4.87153	62.6293	67.9823	64.3876	63.1865	70.9203	65.739	33.1132	25.801	25.5793	25.9533	31.378	29.5013	5.9107	6.21452	6.09723	5.85022	6.09774	5.97493	4.89959	4.86819	4.79142	4.84123
ASHGA5P031955	2.8925e-09	7.5e-08	2.22328	up	noncoding	ENST00000567359	RP11-22H5.2	GENCODE	4037	chr16	+	82806923	82863243		GGAAACCAACCAGCTATATATTTCCTGCAACATGAGTTAATGAAATTCCGTTCCTTCTTA		intron sense-overlapping	NM_001220490	CDH13	cadherin-13 isoform 4	+	82660398	83830215	65.8075	28.5543	6.02422	4.87153	62.6293	67.9823	64.3876	63.1865	70.9203	65.739	33.1132	25.801	25.5793	25.9533	31.378	29.5013	5.9107	6.21452	6.09723	5.85022	6.09774	5.97493	4.89959	4.86819	4.79142	4.84123
ASHGA5P031955	2.8925e-09	7.5e-08	2.22328	up	noncoding	ENST00000567359	RP11-22H5.2	GENCODE	4037	chr16	+	82806923	82863243		GGAAACCAACCAGCTATATATTTCCTGCAACATGAGTTAATGAAATTCCGTTCCTTCTTA		intron sense-overlapping	NM_001220491	CDH13	cadherin-13 isoform 5 precursor	+	82660398	83214630	65.8075	28.5543	6.02422	4.87153	62.6293	67.9823	64.3876	63.1865	70.9203	65.739	33.1132	25.801	25.5793	25.9533	31.378	29.5013	5.9107	6.21452	6.09723	5.85022	6.09774	5.97493	4.89959	4.86819	4.79142	4.84123
ASHGA5P031955	2.8925e-09	7.5e-08	2.22328	up	noncoding	ENST00000567359	RP11-22H5.2	GENCODE	4037	chr16	+	82806923	82863243		GGAAACCAACCAGCTATATATTTCCTGCAACATGAGTTAATGAAATTCCGTTCCTTCTTA		intron sense-overlapping	NM_001220492	CDH13	cadherin-13 isoform 6 precursor	+	82660398	83214630	65.8075	28.5543	6.02422	4.87153	62.6293	67.9823	64.3876	63.1865	70.9203	65.739	33.1132	25.801	25.5793	25.9533	31.378	29.5013	5.9107	6.21452	6.09723	5.85022	6.09774	5.97493	4.89959	4.86819	4.79142	4.84123
ASHGA5P031955	2.8925e-09	7.5e-08	2.22328	up	noncoding	ENST00000567359	RP11-22H5.2	GENCODE	4037	chr16	+	82806923	82863243		GGAAACCAACCAGCTATATATTTCCTGCAACATGAGTTAATGAAATTCCGTTCCTTCTTA		intron sense-overlapping	NM_001257	CDH13	cadherin-13 isoform 1 preproprotein	+	82660398	83830215	65.8075	28.5543	6.02422	4.87153	62.6293	67.9823	64.3876	63.1865	70.9203	65.739	33.1132	25.801	25.5793	25.9533	31.378	29.5013	5.9107	6.21452	6.09723	5.85022	6.09774	5.97493	4.89959	4.86819	4.79142	4.84123
ASHGA5P051792	1.74113e-08	3.33e-07	4.82526	up	noncoding	ENST00000476964	SOX2-OT	GENCODE	606	chr3	+	181328121	181457481		CAACAATGGGTTTCAGTGCTGTATTGTTGAGTTTTGTATGAACTAATCTAGCTTCTCTAA	347689	intron sense-overlapping	NM_003106	SOX2	transcription factor SOX-2	+	181429711	181432223	93.6079	19.1146	6.54919	4.27858	92.0259	90.0253	98.1442	104.073	91.7382	85.6405	21.8707	15.85	19.8284	25.4988	16.1903	15.4491	6.47797	6.6245	6.71335	6.61854	6.47863	6.38214	4.2745	4.23538	4.42826	4.81686
ASHGA5P037294	3.545e-10	1.4e-08	2.00252	up	noncoding	NR_026812	RUNX1-IT1	RefSeq	1502	chr21	-	36410232	36411723		CCATGTTGAAGTGTAAACTCCACTCAGCTCCAGGAGGAATCGTGTTTTCTTTATCACCAG	80215	intron sense-overlapping	NM_001754	RUNX1	runt-related transcription factor 1 isoform AML1c	-	36160097	36421595	726.616	387.148	9.55482	8.553	706.532	638.561	688.604	733.241	813.02	779.738	412.127	385.072	378.858	366.669	385.818	394.347	9.47242	9.45004	9.52899	9.53853	9.69904	9.63987	8.54551	8.58576	8.57671	8.50953
ASHGA5P033689	3.50353e-08	5.98e-07	3.94738	up	noncoding	ENST00000580756	RP11-720L2.4	GENCODE	548	chr18	+	316736	319165		TAAAACTCTCCACTCCAAAAGAGCATCAGTTGTGTGTAGGTGAATAGAAAGCTGGTGTGT		intergenic							868.03	234.081	9.8063	7.82541	779.073	725.257	761.93	896.204	1046.29	999.424	215.675	206.458	214.939	186.036	284.495	296.88	9.61501	9.63612	9.66987	9.83583	10.0736	10.0074	7.61722	7.72445	7.78174	7.55525
ASHGA5P054733	7.8e-12	1e-09	4.46111	up	noncoding	ENST00000526388	CTC-497E21.4	GENCODE	607	chr11	-	13002215	13011085	ENST00000531402	GCAGGCTGTTCCATTCCACCATTCTGTCTGGCCCACTGCTTCTTACAAGATTAAGATAGC		intergenic							3733.14	940.608	11.9653	9.80786	3869.26	3502.34	3721.39	3760.09	3854.2	3691.53	982.356	900.057	743.565	982.175	1035.1	1000.4	11.9968	11.9278	11.9931	11.9573	11.983	11.9336	9.79752	9.78496	9.53405	9.90431
ASHGA5P039314	4.2647e-09	1.05e-07	5.22952	up	noncoding	ENST00000411846	RP11-483I13.4	GENCODE	1570	chr1	+	108815564	108880475		AAATAATTTGGAGTCTGTTTCTTTTACTTAAGCAAAATGGAAAATTGGTTTCTAATTCCT		intergenic							69.9851	12.8693	6.11296	3.72629	78.1435	72.1715	70.174	65.6685	70.7069	63.0461	18.4058	9.40427	9.17174	11.3769	12.7795	16.0777	6.24167	6.30123	6.21835	5.91233	6.09385	5.91036	4.01771	3.59394	3.32787	3.76297
ASHGA5P030341	0.000282337	0.00126918	3.81225	up	noncoding	ENST00000560839	RP11-403B2.5	GENCODE	1074	chr15	+	20978412	20980200		ACTCTGTACCAAGACAGAGATGGAGGCCAGGAAACAAGACACACAACCATTTTCCATCAT		intergenic							36.2512	10.3625	5.11085	3.18021	32.5182	24.0177	29.9896	41.2805	43.9753	45.7257	7.06453	5	11.1105	5	16.5887	17.411	4.96148	4.71139	4.9772	5.20986	5.36156	5.44363	2.61871	2.37541	3.60263	2.3572
ASHGA5P046857	9.51e-11	5e-09	5.18407	up	noncoding	ENST00000418196	RP11-292F22.5	GENCODE	167	chr10	-	47570512	47573855		GAGGGCACTAGTGAGACTTTATACAATGGAATAAAATAACAAAATGTGCTGACAGCATTT		intergenic							197.252	37.9792	7.64079	5.2667	209.527	205.995	190.997	193.862	198.825	184.308	44.2432	38.6678	42.2875	33.4272	32.6282	36.6212	7.68719	7.80834	7.67586	7.54697	7.62454	7.50185	5.32328	5.41307	5.49886	5.18006
ASHGA5P037398	0.00903144	0.0251449	2.22326	up	noncoding	ENST00000416002	AF240627.2	GENCODE	879	chr21	+	19986748	20022678		GTCTCTACACTGCTGAAGTATGGGGTTAAAATAGAAGATTGTTGACAGATAGCATACTGG		intergenic							29.0774	13.6819	4.78499	3.63232	39.4131	27.0206	25.5766	34.7232	23.8305	23.9004	25.5168	9.42545	5	15.4463	18.5087	8.19425	5.23713	4.87465	4.74482	4.94186	4.42469	4.4868	4.50739	3.59693	2.33631	4.14881
ASHGA5P020906	1.5e-10	7e-09	2.62724	up	noncoding	ENST00000521815	RP11-255B23.4	GENCODE	367	chr8	-	128197879	128215467		CTATCCCAAGATAACACTAACAAAGTTGACCTTAGAATTGGAGTGCCTGGGTTAGAACCC		intergenic							189.411	72.9166	7.58456	6.19101	191.002	190.41	186.137	194.632	184.214	190.071	79.0635	71.6366	75.0845	75.5877	69.2281	66.899	7.55435	7.70015	7.63711	7.55263	7.51269	7.5504	6.16868	6.2585	6.29709	6.29578
ASHGA5P019149	2e-13	0	4.09447	up	noncoding	ENST00000488805	RP11-773D16.1	GENCODE	428	chr10	-	81564240	81586160	ENST00000477192, ENST00000483080, ENST00000484794	TTTACTGGTGTTCCAGCCCTAAGAAACCTTTGTTCAAGAAAACGGCAGATGCTCTGTTGA		intergenic							4129.71	1137.87	12.1183	10.0846	4255.9	4255.09	4273.63	4175.41	3952.76	3865.48	1198.38	1142.68	1128.53	1135.54	1121.34	1100.76	12.1342	12.2219	12.2048	12.1187	12.0227	12.0075	10.0827	10.1194	10.1167	10.1119
ASHGA5P050020	3.48838e-05	0.000206244	6.13125	up	noncoding	TCONS_00018461	XLOC_008759	LincRNAs identified by Cabili et al	517	chr10	-	27594768	27596343		AGGAGAAAGTGTGAGTTACATACATGGTTCAGGCCAGCCAACTCAGGGTAATTTGAGTCT		intergenic							92.0327	16.8967	6.52196	3.90578	86.9975	83.1051	91.5808	103.52	89.5798	97.413	25.8918	7.42696	25.035	5	18.8306	19.1958	6.39451	6.50816	6.60991	6.61052	6.4427	6.56593	4.53072	3.31742	4.76445	2.3572
ASHGA5P014151	2.13073e-07	2.645e-06	2.00051	up	noncoding	NR_027349	MIR17HG	RefSeq	927	chr13	+	92000073	92006829		CCTCTAAAAGGCAGACCTGTCTAACTACAAGCCAGACTTGGGTTTTCTCCTGTAGTTTGA	407975	intergenic							436.107	227.565	8.80302	7.80266	517.782	436.942	436.557	450.015	384.208	391.139	269.998	231.842	220.047	205.692	207.441	230.368	9.01068	8.90249	8.87459	8.80951	8.59992	8.62096	7.94085	7.88407	7.81765	7.70524
ASHGA5P020627	2.16e-10	9e-09	2.09613	up	noncoding	ENST00000517725	RP11-366K18.3	GENCODE	259	chr8	+	67104349	67105532	ENST00000518412	TGAGTGAGTGAGGGGCTCTTAGATCTTCGGCCACAGACTGAAGGCTGCACTGTCAGCTTC		intergenic							865.906	443.922	9.81775	8.75002	898.041	862.851	870.74	916.976	801.325	845.503	454.154	459.009	444.116	438.039	438.47	429.741	9.82815	9.89154	9.87314	9.87254	9.67705	9.76404	8.68318	8.83464	8.80582	8.76802
ASHGA5P032124	9.17557e-05	0.00047942	2.53773	up	noncoding	DB297878		LincRNAs identified by Khalil et al	535	chr10	+	78327153	78327688		TTTACTCAGACTTTCCTCAATCTTTAGATGTCCCCGGTTGCCTGGGGTAAGAAACTCTGT		intergenic							190.843	78.3987	7.57658	6.23305	153.007	156.026	169.13	224.985	207.397	234.515	65.0601	47.2761	98.2817	55.766	105.959	98.0489	7.22008	7.41629	7.50051	7.76605	7.68917	7.86741	5.8841	5.68084	6.68057	5.87852
ASHGA5P017857	3.32874e-07	3.85e-06	2.30986	up	noncoding	ENST00000446406	H19	GENCODE	1612	chr11	-	2016445	2019057		GGTGGGCAGGGGTCTGGTGCGGAGAGGGCCCACAGTGGACTTGGTGACGCTGTATGCCCT	283120	intergenic							9539.63	4846.93	13.3279	12.1201	8885.86	8734.84	9258.66	8968.02	11142.7	10247.7	4288.46	4317.34	4205.16	4293.17	6061.93	5915.54	13.2156	13.2648	13.3403	13.2316	13.5069	13.4084	11.9129	12.008	11.9739	12.019
ASHGA5P058153	1.87916e-07	2.382e-06	3.59506	up	noncoding	TCONS_00027078	XLOC_013120	LincRNAs identified by Cabili et al	214	chr19	+	51340356	51354349		TATTTTGGGAGACCCTGGACAGTAAGCAAGCCTGGATCTGAGAGAGATATCATCTTGCAA		intergenic							132.926	37.2692	7.05823	5.21221	130.721	118.711	119.471	136.33	134.15	158.174	36.5602	35.5476	22.8845	34.5577	49.6196	44.4459	6.9879	7.01536	6.99669	7.02425	7.04128	7.28387	5.04483	5.29783	4.63656	5.2226
ASHGA5P041446	0.00329098	0.0106558	2.20165	up	noncoding	ENST00000432677	AC005592.1	GENCODE	2237	chr5	+	142125164	142140563		GTACCTACGCATTTGAAATTTCTGGATTTCTGGTCTTACTCTGTACTTAGTCACTCTTTT		intergenic							65.9009	32.3043	6.01838	4.87979	76.3635	58.4115	52.907	73.4047	64.5897	69.7287	62.0473	38.8874	12.8048	19.6175	27.0388	33.4298	6.20541	5.99434	5.80779	6.08158	5.95841	6.06274	5.81755	5.42072	3.80882	4.45784
ASHGA5P040983	4.698e-10	1.8e-08	2.55726	up	noncoding	NR_045196	LOC100505806	RefSeq	1503	chr5	+	9546311	9550409		GTACGGGCCTTTTAATAAGATATTGTATTTTACTTCAGCTATGGGTGCAGACAATTAAAG	100505806	bidirectional	NM_003966	SEMA5A	semaphorin-5A precursor	-	9035137	9546233	16335.8	7291.56	14.0813	12.7267	16689.9	16737.8	16906.1	16557.9	15711.3	15412	7297.57	7378.26	7486.37	7767.69	7203.69	6615.79	14.1088	14.1693	14.1623	14.0985	13.9665	13.9826	12.6863	12.7755	12.8147	12.8651
ASHGA5P019890	0.00018857	0.000893975	2.05252	up	noncoding	ENST00000504735	RP11-166D18.1	GENCODE	539	chr3	+	139556061	139578736		AACATTCACTGCAGGCTCTAACCCAATGACAAGTCTTTAGAAGAGAAGAGAGGGAAAAAT		intergenic							47.525	21.3411	5.49198	4.45458	41.8222	42.8489	31.9767	38.5193	65.0167	64.966	22.4867	19.6725	19.5055	23.5591	18.8418	23.9809	5.32254	5.5402	5.06347	5.10229	5.96757	5.95583	4.3161	4.5102	4.40591	4.70837
ASHGA5P042318	1.46354e-07	1.932e-06	2.15135	up	noncoding	ENST00000570042	ZNF192P1	GENCODE	640	chr6	+	28130195	28134416		CCCATAACCCTTAGTAGTATAACACCTATGGCAATCTTTGCTTTTTCTTTGAGTAAAATG		intergenic							157.041	73.5994	7.30624	6.20099	165.841	157.953	160	144.582	168.419	145.452	71.819	69.4709	71.2964	86.8344	71.653	70.5229	7.33972	7.43154	7.41686	7.11669	7.38172	7.15089	6.02582	6.21592	6.22545	6.48759
ASHGA5P029397	0.000118567	0.000597658	3.67997	up	noncoding	ENST00000427798	AL589743.1	GENCODE	990	chr14	+	19653939	19681519	ENST00000438128	ACAGGGTCACTGAGAGGGAGTCTCTGAGGTCACAGAGTTTATTAGTTCATTTTCACACTC		intergenic							45.8488	13.1735	5.47815	3.59846	53.4647	35.7041	42.6534	53.3627	48.4331	41.4751	14.8608	5	7.58223	16.0075	19.735	15.8553	5.68858	5.27965	5.49159	5.59651	5.50967	5.30292	3.70068	2.37541	3.06891	4.19383
ASHGA5P030194	2.07799e-05	0.000130985	2.22246	up	noncoding	ENST00000560054	RP11-499F3.2	GENCODE	569	chr15	-	81952822	82090465	ENST00000560097	AGAAAACAACCTGGTTCCTGGAAGGAGAGAAACAAGGTGGAGTCTTCTCACAGAAACAAG		intergenic							28.7628	12.1023	4.79143	3.63927	27.8293	23.3552	28.1464	28.3868	29.6854	35.1736	13.6451	15.4869	9.48597	10.2867	9.67829	14.0307	4.73558	4.67295	4.8834	4.62784	4.76492	5.06387	3.57884	4.20232	3.37573	3.62888
ASHGA5P023739	0.00416392	0.0130506	2.51675	up	noncoding	HMlincRNA1636-	HMlincRNA1636	LincRNAs identified by Khalil et al	8519	chrX	-	68199500	68208019		TCTACGTGATCTGTGCCCTGAAGTCTCTGGGTTGACTTTTGTCTGTTTGGATTTTCCTCA		intergenic							929.286	407.309	9.81883	8.48727	723.603	519.551	676.009	807.174	1413.76	1435.62	379.985	275.646	240.462	223.091	710.675	613.996	9.50832	9.15691	9.50001	9.68123	10.5224	10.5441	8.43042	8.12789	7.94472	7.81511
ASHGA5P014579	0.00183756	0.0064419	2.00642	up	noncoding	ENST00000411519	FER1L4	GENCODE	3855	chr20	-	34146511	34170537		TCTATGGTTGGGGAGATCCAAGACCAGGATCTACAACAGGTCCCTGAAGGAAGAATTTAA	80307	intergenic							453.761	249.199	8.84768	7.84306	573.804	381.111	329.801	484.37	439.546	513.933	367.505	338.473	130.779	163.46	236.107	258.869	9.15702	8.70669	8.47523	8.92559	8.79744	9.02412	8.37921	8.41041	7.08457	7.37348
ASHGA5P053429	2.20557e-07	2.722e-06	2.73287	up	noncoding	ENST00000527672	AC022182.1	GENCODE	926	chr8	+	61831539	61879116		GGGTGAAGTCATTCTGGAGAACAAGGTAAATTATAGCCAAATTATATATTTGCATATGCC		intergenic							185.813	69.0737	7.55465	6.10423	178.006	194.267	194.072	182.607	191.242	174.686	64.1316	87.8927	63.1046	74.7199	63.5822	61.011	7.44629	7.72806	7.69871	7.45982	7.56665	7.42836	5.86563	6.53147	6.06217	6.28115
ASHGA5P057979	8.51168e-05	0.000448337	2.09787	up	noncoding	TCONS_00024643	XLOC_011936	LincRNAs identified by Cabili et al	486	chr16	-	51096097	51129392		AATCCCCCAGATGGAAAATTTACAGCCCAGAGAAGCCAGTGTTCAAATGCACACTGAGAA		intergenic							55.6581	26.2776	5.77513	4.7062	53.2461	58.1473	51.9711	57.6671	55.0558	57.8612	30.0414	14.0335	19.0881	30.8521	30.5261	33.1246	5.68177	5.98846	5.78296	5.71119	5.70478	5.7816	4.75613	4.07966	4.37918	5.07309
ASHGA5P016188	3.323e-10	1.3e-08	2.04977	up	noncoding	ENST00000548271	AL589743.1	GENCODE	412	chr14	+	19653907	19683250	ENST00000427798, ENST00000548875	ATCCCTGCAGCTGTGTTTGAACAGGAAAGAAAAAAGAAGAAAACAAACCTCCATACGAGA		intergenic							674.012	351.144	9.44706	8.4116	724.966	666.652	672.018	675.753	661.25	643.436	368.281	347.348	349.777	309.926	358.021	373.513	9.51176	9.51558	9.49085	9.41231	9.39588	9.35599	8.38295	8.44292	8.4684	8.27071
ASHGA5P058556	5.7e-12	1e-09	7.60881	up	noncoding	uc010hot.2	LOC255025	UCSC_knowngene	1005	chr3	+	94657106	94710169	uc010hou.2	CAGGAAACAGCCAAGAACTGAACCAAAATACAAACAACATAAACTACCACTTGATGAGAA	255025	intergenic							39.7608	5	5.26889	2.34122	38.5836	36.7047	37.7527	36.9143	37.7383	50.8712	5	5	5	5	5	5	5.20747	5.31916	5.31136	5.03724	5.1351	5.60299	2.32266	2.37541	2.33631	2.3572
ASHGA5P020146	0.000192828	0.000911193	2.56467	up	noncoding	ENST00000508721	AP005901.1	pseudogene	1181	chr18	-	15307661	15330281		ATTCTCAAAATAGTAATCCAGGTAAGACCTCTAAGGAACACTTGATGAGGCTGCACCCTT									38.998	14.877	5.23324	3.87446	39.078	37.6117	33.7492	33.1556	39.0322	51.361	17.4628	19.2258	10.9466	6.11745	18.8081	16.7009	5.22452	5.35696	5.14473	4.86777	5.1868	5.61865	3.94053	4.48077	3.58254	2.98563
ASHGA5P039450	2.1e-12	0	4.56755	up	noncoding	uc003hhv.1	BC016361	UCSC_knowngene	823	chr4	-	75144013	75196255		CGGATTCTAAGTATCAAGAAGAATCTGAATGGGAACAAATGTATAATTCTCATGAAGTGC		intronic antisense	NM_001013442	EPGN	epigen precursor	+	75174203	75179307	550.186	125.478	9.15	6.95858	549.086	530.172	569.433	527.994	558.939	565.493	125.242	123.691	128.945	134.492	123.149	117.347	9.09733	9.18487	9.24919	9.0533	9.15059	9.16473	6.83071	7.01225	7.06358	7.09799
ASHGA5P039450	2.1e-12	0	4.56755	up	noncoding	uc003hhv.1	BC016361	UCSC_knowngene	823	chr4	-	75144013	75196255		CGGATTCTAAGTATCAAGAAGAATCTGAATGGGAACAAATGTATAATTCTCATGAAGTGC		intronic antisense	NM_001144978	MTHFD2L	probable bifunctional methylenetetrahydrofolate dehydrogenase/cyclohydrolase 2	+	75023828	75168814	550.186	125.478	9.15	6.95858	549.086	530.172	569.433	527.994	558.939	565.493	125.242	123.691	128.945	134.492	123.149	117.347	9.09733	9.18487	9.24919	9.0533	9.15059	9.16473	6.83071	7.01225	7.06358	7.09799
ASHGA5P053012	1e-13	0	5.64568	up	noncoding	NR_002795	HOXA11-AS	RefSeq	1628	chr7	+	27225026	27228912	uc022aat.1	CTGGGGACTACCATCCCTGAGCCTTACGCTTCTTTCCACAGCCTTTGCAGGCGGAATATC	221883	bidirectional	NM_005523	HOXA11	homeobox protein Hox-A11	-	27220775	27224835	5491.41	1097.59	12.529	10.0318	5767.01	5464.79	5684.06	5723.29	5052.96	5256.38	1190.31	1055.68	1153.63	1047.53	1089.9	1048.51	12.5811	12.5816	12.6135	12.5654	12.3698	12.4623	10.0712	10.0083	10.1468	9.99768
ASHGA5P049222	0.00686336	0.0199291	2.25148	up	noncoding	ENST00000560029	CRNDE	GENCODE	659	chr16	-	54952781	54954528		AAATCAATAGGTAAAACCTGTTTAGAAATTAAAAATGAGTTACGATTTAAAGAAAATTCA	643911	intergenic							193.276	84.6071	7.4848	6.31393	137.864	125.683	138.6	125.851	328.937	302.723	58.5396	64.8403	57.9835	65.5424	129.819	130.918	7.06677	7.10285	7.21112	6.90771	8.37348	8.24686	5.73201	6.12057	5.94313	6.10511
ASHGA5P036052	2.7079e-07	3.229e-06	2.07026	up	noncoding	ENST00000492975	RP4-752I6.1	GENCODE	428	chr1	+	27783708	27786093		AAACAGCCACCAAGAATAGGAAATTTAAACAGCTTTGAACTATAAAATATACATTATTTT		intronic antisense	NM_001201404	WASF2	wiskott-Aldrich syndrome protein family member 2 isoform 2	-	27730733	27816678	75.2913	35.4842	6.2228	5.17298	71.5325	74.0411	67.3889	81.6991	82.73	74.356	36.4567	37.1462	28.4161	38.9932	33.3745	38.5187	6.10999	6.33688	6.15899	6.24867	6.32199	6.16026	5.03974	5.36059	4.94515	5.39408
ASHGA5P036052	2.7079e-07	3.229e-06	2.07026	up	noncoding	ENST00000492975	RP4-752I6.1	GENCODE	428	chr1	+	27783708	27786093		AAACAGCCACCAAGAATAGGAAATTTAAACAGCTTTGAACTATAAAATATACATTATTTT		intronic antisense	NM_006990	WASF2	wiskott-Aldrich syndrome protein family member 2 isoform 1	-	27730733	27816678	75.2913	35.4842	6.2228	5.17298	71.5325	74.0411	67.3889	81.6991	82.73	74.356	36.4567	37.1462	28.4161	38.9932	33.3745	38.5187	6.10999	6.33688	6.15899	6.24867	6.32199	6.16026	5.03974	5.36059	4.94515	5.39408
ASHGA5P045244	2.5e-12	0	8.04677	up	noncoding	ENST00000442207	RP11-187C18.5	GENCODE	356	chr9	-	45393844	45415976	ENST00000425632, ENST00000431077	GAATAAAGGAAAGGACTACCTAATGACAGTAATAGCTTGACTGCTGAAGAATTATGTCAA		intergenic							41.7742	5	5.34963	2.34122	41.0859	45.6735	42.7127	40.0069	43.4111	37.7549	5	5	5	5	5	5	5.29783	5.6316	5.49386	5.16248	5.34456	5.16744	2.32266	2.37541	2.33631	2.3572
ASHGA5P041950	9.28683e-07	9.221e-06	2.59645	up	noncoding	ENST00000404689	RP11-127B16.1	GENCODE	593	chr6	-	93432720	93433547		TTAACCCTGGAAATCAGATTCTGTGCTAAAATGGGGGTGACCAAGGAACAGATGTACAAG		intergenic							105.9	40.9984	6.7296	5.35306	106.449	98.6459	103.63	123.091	105.385	98.2019	59.0027	35.1263	41.6334	37.4715	29.1245	43.632	6.69291	6.75391	6.79275	6.8732	6.68658	6.57822	5.74419	5.28279	5.47609	5.33726
ASHGA5P028976	4.3e-12	0	2.25503	up	noncoding	uc001vvr.1	AK022914	UCSC_knowngene	4651	chr14	-	19880208	19925333	ENST00000447898, uc010ahe.1	AAGAAAAACTACTTGCTGCCCTTACTTGAAGCTCAATTATTTAAAACAAAGAAAAAATAG		intergenic							1826.92	895.652	10.9197	9.74655	1826.71	1784.52	1814.7	1933.85	1795.79	1805.97	943.684	848.81	945.346	847.212	880.921	907.936	10.888	10.9443	10.9448	10.9773	10.8754	10.8884	9.74191	9.70293	9.8647	9.69958
ASHGA5P020833	1.88715e-07	2.39e-06	2.08024	up	noncoding	ENST00000520524	CTD-2281E23.2	GENCODE	381	chr8	+	1054881	1212580		GAGCCGGAAGATACAGACAGCCCAACTAAATCCTTGAAATGCAGCGTGGCGTGAAAATGG		intergenic							66.0186	30.6669	6.02751	4.97076	71.1243	65.8938	61.2694	68.5947	58.2377	70.9918	35.0214	30.44	31.9783	31.2633	28.6176	26.6806	6.10095	6.17009	6.02032	5.98494	5.79844	6.09031	4.98062	5.0926	5.11124	5.09126
ASHGA5P028959	2.71e-11	2e-09	2.31357	up	noncoding	uc010tki.2	FLJ41484	UCSC_knowngene	3427	chr13	+	114545292	114548719		TTTGATAACTTTACTACCAATGGCTAATGTGCAAACTCCTACAAATTGAGAAAAACAGGC	650669	intronic antisense	NM_000820	GAS6	growth arrest-specific protein 6 isoform 1 precursor	-	114523521	114567046	1503.16	712.428	10.6347	9.42461	1548.49	1493.68	1500.08	1451.73	1506.97	1517.99	742.885	777.675	658.148	657.77	735.948	702.143	10.6402	10.6915	10.6752	10.5642	10.6078	10.6294	9.39358	9.5782	9.37227	9.34537
ASHGA5P036838	1.28101e-08	2.58e-07	2.40356	up	noncoding	TCONS_00025860	XLOC_012138	LincRNAs identified by Cabili et al	907	chr17	+	20691696	20692707	ENST00000578585, NM_005063	GCTGTCATTAGTCTATATGGTTCTCCAAAAAATTGAATGAATCCATTGGAGAAGCAGTGG		intergenic							59216.4	27062.4	15.9127	14.6475	59005.1	60130.9	62993.1	62546	55051.3	55572.2	27763.4	28219.4	28894	26946.9	24148.9	26401.9	15.9476	15.9678	16.0526	15.997	15.7148	15.7961	14.6586	14.7352	14.8018	14.6965
ASHGA5P023518	1.26055e-05	8.5491e-05	2.17654	up	noncoding	ENST00000582763	RP11-862L9.3	GENCODE	396	chr18	+	74690921	74695709		TATCAATCACAGCTCAGGAGCCAAAGCTCAGCCAGCCCGAAGGAGCCAGGATTAGAGCCT		natural antisense	NM_001025081	MBP	myelin basic protein isoform 1	-	74690788	74729055	124.039	57.6905	6.94998	5.82794	133.138	93.5937	112.687	134.432	128.753	141.633	65.4351	42.9463	48.4266	40.871	72.4038	76.0599	7.0177	6.67955	6.91029	7.00156	6.98085	7.10991	5.89439	5.55506	5.68558	5.46317
ASHGA5P023518	1.26055e-05	8.5491e-05	2.17654	up	noncoding	ENST00000582763	RP11-862L9.3	GENCODE	396	chr18	+	74690921	74695709		TATCAATCACAGCTCAGGAGCCAAAGCTCAGCCAGCCCGAAGGAGCCAGGATTAGAGCCT		natural antisense	NM_001025090	MBP	myelin basic protein isoform 3	-	74690788	74729055	124.039	57.6905	6.94998	5.82794	133.138	93.5937	112.687	134.432	128.753	141.633	65.4351	42.9463	48.4266	40.871	72.4038	76.0599	7.0177	6.67955	6.91029	7.00156	6.98085	7.10991	5.89439	5.55506	5.68558	5.46317
ASHGA5P023518	1.26055e-05	8.5491e-05	2.17654	up	noncoding	ENST00000582763	RP11-862L9.3	GENCODE	396	chr18	+	74690921	74695709		TATCAATCACAGCTCAGGAGCCAAAGCTCAGCCAGCCCGAAGGAGCCAGGATTAGAGCCT		natural antisense	NM_001025092	MBP	myelin basic protein isoform 4	-	74690788	74729055	124.039	57.6905	6.94998	5.82794	133.138	93.5937	112.687	134.432	128.753	141.633	65.4351	42.9463	48.4266	40.871	72.4038	76.0599	7.0177	6.67955	6.91029	7.00156	6.98085	7.10991	5.89439	5.55506	5.68558	5.46317
ASHGA5P023518	1.26055e-05	8.5491e-05	2.17654	up	noncoding	ENST00000582763	RP11-862L9.3	GENCODE	396	chr18	+	74690921	74695709		TATCAATCACAGCTCAGGAGCCAAAGCTCAGCCAGCCCGAAGGAGCCAGGATTAGAGCCT		natural antisense	NM_001025101	MBP	Golli-MBP isoform 1	-	74690788	74844774	124.039	57.6905	6.94998	5.82794	133.138	93.5937	112.687	134.432	128.753	141.633	65.4351	42.9463	48.4266	40.871	72.4038	76.0599	7.0177	6.67955	6.91029	7.00156	6.98085	7.10991	5.89439	5.55506	5.68558	5.46317
ASHGA5P023518	1.26055e-05	8.5491e-05	2.17654	up	noncoding	ENST00000582763	RP11-862L9.3	GENCODE	396	chr18	+	74690921	74695709		TATCAATCACAGCTCAGGAGCCAAAGCTCAGCCAGCCCGAAGGAGCCAGGATTAGAGCCT		natural antisense	NM_002385	MBP	myelin basic protein isoform 2	-	74690788	74729055	124.039	57.6905	6.94998	5.82794	133.138	93.5937	112.687	134.432	128.753	141.633	65.4351	42.9463	48.4266	40.871	72.4038	76.0599	7.0177	6.67955	6.91029	7.00156	6.98085	7.10991	5.89439	5.55506	5.68558	5.46317
ASHGA5P044895	1.6e-12	0	3.97483	up	noncoding	ENST00000569134	RP11-48B3.4	GENCODE	1805	chr8	+	81453534	81455339		CTGCCCTGAAAGGGGCTGAAATGAAGCCATTAAGACCGAAGTGTACTTTTTAAAACTCCA		intergenic							615.453	162.134	9.31234	7.32145	631.229	592.377	598.369	607.546	636.642	626.557	153.166	162.214	163.26	149.89	178.552	165.721	9.29841	9.33984	9.32161	9.25662	9.34168	9.31591	7.12442	7.38663	7.397	7.25008
ASHGA5P031556	4.3e-12	0	2.09894	up	noncoding	ENST00000566734	RP11-1021N1.2	GENCODE	549	chr16	+	15506576	15507125		GATTTTGATGTTGCATTTGGCTACATTTAATCCACTTTCACCCATAAGGTTTAGCATCTA		intron sense-overlapping	ENST00000568766	RP11-1021N1.1	Uncharacterized protein [Source:UniProtKB/TrEMBL;Acc:H3BMD7]	+	15489610	15609205	2766.21	1492.09	11.53	10.4603	2801.17	2732.83	2777.52	2783.71	2695.24	2806.77	1475.85	1488.74	1502.08	1427.98	1491.32	1566.58	11.5178	11.5713	11.5706	11.5173	11.4665	11.536	10.3753	10.4863	10.5108	10.4316
ASHGA5P027036	9.56561e-07	9.448e-06	3.49316	up	noncoding	CD172224		LincRNAs identified by Khalil et al	576	chr8	-	38512989	38513530		CCCCACTCCACGTGGAAGAGGATCACTTTTGAGAAAGCTCCAAATATGAAATACACCAAA		intergenic							108.488	30.2363	6.73522	4.93069	102.011	82.4175	86.7394	100.575	137.097	142.088	24.8189	23.5431	30.639	25.8316	36.9155	39.6701	6.6312	6.49343	6.53024	6.56741	7.07461	7.11442	4.46771	4.74547	5.05224	4.83357
ASHGA5P036997	1.452e-10	7e-09	6.74372	up	noncoding	ENST00000416638	RP3-410C9.2	GENCODE	626	chr20	+	26171624	26174582		CAGGGTAAAATGAATCAAGTTCAGAAGCTCAATTTACAGATTTAAACCTGTAGGTCTTTC		intergenic							542.002	83.0734	9.12026	6.36671	512.943	491.282	483.719	491.448	640.644	631.973	76.2092	76.3561	73.5787	76.3439	94.9003	101.052	8.99754	9.07157	9.02463	8.94671	9.35131	9.32977	6.11261	6.34986	6.27	6.30997
ASHGA5P042251	8.9e-12	1e-09	12.1507	up	noncoding	uc003mzy.3	BC030116	UCSC_knowngene	777	chr6	+	11417585	11481553		CCTAGGAACTCCAAAGAACAAACTGTTGCTCGTGCAAAATTAAATTTCATAAAACAGCAA		intergenic							65.3312	5.22224	6.00343	2.40046	75.5464	59.1894	72.5153	69.3098	54.6678	60.7584	5	5	5	5	5	6.33341	6.18987	6.01377	6.26643	6.0001	5.69318	5.85722	2.32266	2.37541	2.33631	2.3572
ASHGA5P048343	1e-13	0	3.77989	up	noncoding	ENST00000530190	CTD-2547H18.1	GENCODE	568	chr11	-	76666460	76689663		GACAGTGACCTGAGAAGACAATAAGACATTTCAAAGCATTGAGTTAAGGATAATGAAGTT		natural antisense	NM_018367	ACER3	alkaline ceramidase 3	+	76571916	76734850	1341.98	386.833	10.4715	8.55313	1341.05	1316.62	1356.17	1384.34	1369.9	1283.83	384.456	361.367	375.371	384.494	404.44	410.871	10.4361	10.5137	10.5279	10.4926	10.4821	10.3765	8.44763	8.4973	8.56442	8.58275
ASHGA5P027220	6.0112e-09	1.39e-07	3.14807	up	noncoding	BF803219R		LincRNAs identified by Khalil et al	175	chr8	-	90226145	90226296		GCCCAGAATAAATATAGCAAGGGGGAGCAAGAAAATCACAGCTAGGATCATGAAGGGCTT		intergenic							89.6999	27.697	6.48073	4.82626	97.5443	93.9558	92.7842	93.7639	80.1223	80.0292	28.5627	28.1153	26.0585	22.7985	29.1946	31.4522	6.56684	6.68484	6.62937	6.45767	6.27509	6.27054	4.68076	4.98492	4.81877	4.6632
ASHGA5P045563	3.24567e-08	5.61e-07	2.11085	up	noncoding	ENST00000434532	RP11-229P13.21	GENCODE	329	chr9	-	139932429	139933342		CTGGAGGTCCAGGCACCTAGACAGCCCTGGCGTGTTCGTGTTATTAATCAGGGATCTCTT		intergenic							119.174	56.3777	6.90317	5.82535	122.008	108.205	113.026	123.014	125.978	122.813	61.4475	46.567	63.3884	47.9384	54.3253	64.5996	6.89033	6.88453	6.91513	6.87244	6.9501	6.90648	5.80473	5.66059	6.06922	5.68099
ASHGA5P000031	2.74211e-05	0.000167098	2.36635	up	noncoding	AK021689		NRED	1803	chr13	+	88346626	88348431	AF339807, TCONS_00021867	CCCTTTTCTACTTGTTTTGCCTTGTTGGATATGAAACATTTCAAGTATGTCATTGTAGGA		intergenic							93.1624	40.3206	6.53627	5.29361	108.346	94.3807	80.8404	91.4491	88.9381	95.0202	71.203	38.823	28.9851	27.7362	36.7568	38.4198	6.71969	6.69147	6.42696	6.4189	6.43099	6.5296	6.01228	5.41914	4.97319	4.92744
ASHGA5P014633	4.38109e-06	3.4825e-05	2.21491	up	noncoding	ENST00000412017	AL589743.1	GENCODE	549	chr14	+	19650020	19691583	ENST00000547648	CAGGCAAAAGGTGGTTTCCACAAGAAAAATGGCACAATGTTTCTCAGAAGACAATTACAT		intergenic							118.464	53.9722	6.89457	5.74733	121.312	121.337	115.829	120.699	114.098	117.508	53.0327	56.7292	51.0825	56.7937	68.5136	37.6817	6.88115	7.04831	6.95205	6.84295	6.80399	6.83901	5.59457	5.93515	5.76508	5.90128
ASHGA5P054558	4.21426e-06	3.3598e-05	2.82261	up	noncoding	ENST00000427093	DNMBP-AS1	GENCODE	474	chr10	+	101686766	101689595		TTAGACAATCAAACTTGAAGTGTTTACGGTCTAGGGTAGATGTCCAACAGGGAGCAGGGA	100188954	intronic antisense	NM_015221	DNMBP	dynamin-binding protein	-	101635333	101769676	53.8635	18.6979	5.72594	4.22891	56.6248	47.2599	55.1746	53.024	53.1922	57.9053	22.5046	11.4905	19.0526	20.9306	25.6107	12.5985	5.77451	5.68674	5.87427	5.58494	5.65126	5.78392	4.31743	3.82924	4.37617	4.54702
ASHGA5P053426	1.65e-11	1e-09	12.7142	up	noncoding	ENST00000534117	RP11-163N6.2	GENCODE	502	chr8	-	61324898	61325813		GGGAGCCATCTCATCTTTATAACCTGGTAAACAATGCCAGAATAAAAACAACAAATTCAA		intergenic							888.629	73.5933	9.85524	6.18688	943.348	899.795	910.566	935.822	847.92	794.325	91.8801	81.2373	52.8977	58.875	76.7728	79.8971	9.90685	9.95123	9.93902	9.90053	9.76606	9.66777	6.39257	6.42878	5.81309	5.95207
ASHGA5P041089	0	0	15.7386	up	noncoding	TCONS_00022031	XLOC_010629	LincRNAs identified by Cabili et al	306	chr13	-	57711062	57711858		GGATAGGAGAAACTCCATAATGAAGACAAATTCTCAACTCCATGAGAAAAGAGTAAAACT		intergenic							80.3301	5	6.31745	2.34122	94.962	75.9707	79.7119	78.8119	76.6469	75.877	5	5	5	5	5	5	6.52832	6.37251	6.40816	6.19184	6.21083	6.19304	2.32266	2.37541	2.33631	2.3572
ASHGA5P014686	6.22609e-07	6.53e-06	2.64716	up	noncoding	ENST00000412492	BX004987.5	GENCODE	372	chr1	+	143391525	143392104		ATCCATTTACAGTAATGATTCTCATTATGGAGTCATTTGATGATTAAGACCAGTTGGCAT		intergenic							70.893	26.1418	6.13169	4.72725	63.1833	68.1188	65.2697	71.1508	81.6379	75.9975	22.7632	20.0931	24.312	23.2821	34.9054	31.4949	5.9226	6.2172	6.11522	6.03674	6.30282	6.19558	4.33637	4.54028	4.72187	4.68913
[truncated: 741 more rows]
[truncated: 2 more columns]

## Sheet: down_Exp_vs_Ctrl
# Fold Change cut-off: 2.0 # P-value cut-off: 0.05 # Condition pairs: Exp_vs_Ctrl # Column A: ProbeName it represents probe name. # Column B: P-value, P-value calculated from unpaired t-test. # Column C: FDR, FDR is calculated from Benjamini Hochberg FDR. # Column D: Fold Change, the absolute ratio (no log scale) of normalized intensities between two conditions. # Column E: Regulation, it depicts…
[truncated: 1,039 more rows]
[truncated: 2 more columns]
