# Supplementary material for: Genome‐wide analysis of long noncoding RNA (lncRNA) expression in colorectal cancer tissues from patients with liver metastasis
Source: Cancer Med. 2016 May 11;5(7):1629–39. doi: 10.1002/cam4.738 (PMC4867661; doi:10.1002/cam4.738)
Supplement: Supplementary file 2 — Table S2. Differentially expressed mRNAs in Exp G. (more than two‐fold; P < 0.05). [file CAM4-5-1629-s002.xls]

## Sheet: up_Exp_vs_Ctrl
# Fold Change cut-off: 2.0 # P-value cut-off: 0.05 # Condition pairs: Exp_vs_Ctrl # Column A: ProbeName it represents probe name. # Column B: P-value, P-value calculated from unpaired t-test. # Column C: FDR, FDR is calculated from Benjamini Hochberg FDR. # Column D: Fold Change, the absolute ratio (no log scale) of normalized intensities between two conditions. # Column E: Regulation, it depicts…
Exp_vs_Ctrl 2.0 fold up regulated mRNAs
	P-value and FDR		Fold change and Regulation		Annotations																Group--Raw Intensity		Group--Normalized Intensity		Raw Intensity												Normalized Intensity
ProbeName	P-value	FDR	Fold Change	Regulation	type	seqname	ccdsID	GeneSymbol	source	RNAlength	chrom	strand	txStart	txEnd	Xhyb	Sequence	EntrezID	Unigene	GO	product	group-Exp(raw)	group-Ctrl(raw)	group-Exp(normalized)	group-Ctrl(normalized)	[Exp1](raw)	[Exp2](raw)	[Exp3](raw)	[Exp5](raw)	[Exp6](raw)	[Exp4](raw)	[Ctrl1](raw)	[Ctrl2](raw)	[Ctrl3](raw)	[Ctrl4](raw)	[Ctrl5](raw)	[Ctrl6](raw)	[Exp1](normalized)	[Exp2](normalized)	[Exp3](normalized)	[Exp5](normalized)	[Exp6](normalized)	[Exp4](normalized)	[Ctrl1](normalized)	[Ctrl2](normalized)	[Ctrl3](normalized)	[Ctrl4](normalized)	[Ctrl5](normalized)	[Ctrl6](normalized)
ASHGA5P013963	2.81697e-08	3.58e-07	4.53239	up	protein_coding	NM_001001575	CCDS42947.1	PDE9A	RefSeq	1675	chr21	+	44073861	44195618	NM_001001577, NM_001001580	CATTCAGAAGAGCATTCAAAATCAATGAACTGAAAGCTGAAGTTGCAAATCACTTGGCTG	5152	Hs.473927	GO:0004114|GO:0005515|GO:0005783|GO:0005794|GO:0005829|GO:0005829|GO:0007165|GO:0007596|GO:0032587|GO:0046872|GO:0047555|GO:0048471	high affinity cGMP-specific 3',5'-cyclic phosphodiesterase 9A isoform i	105.396	23.0782	6.71867	4.5384	109.194	96.573	109.489	92.4532	107.39	117.279	29.3741	18.9815	17.1746	30.6181	23.1869	19.134	6.73186	6.72531	6.86851	6.43715	6.71293	6.83628	4.72231	4.46378	4.22274	5.06204	4.49513	4.26441
ASHGA5P032406	0.00149909	0.0037726	2.15457	up	protein_coding	NM_031854	CCDS32649.1	KRTAP4-12	RefSeq	1077	chr17	-	39279344	39280419		CTTGAAGTCCAGTGAAGTCTCTCTCTTAAAGTCTTTTGCAAACATTTTTGTACCTTGTTA	83755	Hs.572443	GO:0045095	keratin-associated protein 4-12	62.6248	28.7354	5.90984	4.80244	63.7822	48.9585	60.8239	98.9756	49.8276	53.3808	35.2652	17.9086	29.1854	13.4006	36.1155	40.5373	5.9379	5.73731	6.01032	6.54403	5.55581	5.67369	4.98934	4.38892	4.98452	3.96748	5.14473	5.33965
ASHGA5P003464	4.18992e-05	0.000164096	2.03929	up	protein_coding	ENST00000268864	CCDS11297.1	RASL10B	GENCODE	3194	chr17	+	34058678	34070540		TTTGAGTACGTCAAGACCATCCGCCAGCAGATCCTGGAGACGAGGGTGATCGGAACCTCA	91608	Hs.740533	GO:0007264|GO:0015031|GO:0007165|GO:0006184|GO:0005886|GO:0005622|GO:0016020|GO:0005525|GO:0003924	RAS-like, family 10, member B [Source:HGNC Symbol;Acc:30295]	96.7511	45.8479	6.56024	5.53217	95.6426	84.4278	73.2322	148.661	98.2762	80.2668	48.9824	52.3612	43.6461	35.9862	47.4313	46.68	6.53981	6.53043	6.28047	7.15386	6.58194	6.27491	5.47525	5.82319	5.53916	5.27951	5.53142	5.54449
ASHGA5P010679	3.5e-12	0	2.13348	up	protein_coding	NM_144989	CCDS41472.1	DNAH14	RefSeq	1108	chr1	+	225117362	225155626		TATCTCAAAGAGATACTTGGTCATTTGTGGAGCAGTTTATATATAAGAATCTCCTTGGGA	127602	Hs.133977	GO:0003777|GO:0005524|GO:0005737|GO:0005874|GO:0007018|GO:0030286|GO:0035085	dynein heavy chain 14, axonemal isoform 3	814.645	408.668	9.72504	8.63183	871.355	798.112	804.127	812.987	801.269	800.022	417.513	413.127	409.006	397.301	406.653	408.407	9.78403	9.77131	9.75027	9.69022	9.67692	9.6775	8.56294	8.68518	8.69025	8.6263	8.5959	8.63043
ASHGA5P010406	1.2993e-09	3.2e-08	3.60263	up	protein_coding	NM_206917	CCDS14509.1	NGFRAP1	RefSeq	933	chrX	+	102631267	102633001		ATAGGCCCAGGAAAACGAAGAGATGGAGCAGCCTATGCAGAATGGAGAGGAAGACCGCCC	27018	Hs.448588	GO:0005123|GO:0005515|GO:0005634|GO:0005737|GO:0005829|GO:0006915|GO:0006919|GO:0007275|GO:0008624|GO:0008625|GO:0008656|GO:0046872|GO:0048011	protein BEX3 isoform a	4054.5	1272.56	12.0856	10.2366	4529.17	4173.42	4301.87	4077.48	3658.14	3586.9	1346.88	1301.85	1395.51	1325.69	1113.46	1151.97	12.2364	12.1909	12.2135	12.0832	11.9049	11.8847	10.2451	10.3038	10.413	10.333	10.0273	10.0971
ASHGA5P054494	1.231e-10	5e-09	8.55858	up	protein_coding	NM_012330	CCDS7345.1	KAT6B	RefSeq	8509	chr10	+	76586170	76792380		AGTCATGCACTTCTCATGTGTTGGCTACAGGTACCACACAAAAGCTAAAACCTCCACCTT	23522	Hs.35758	GO:0000786|GO:0003677|GO:0004402|GO:0005515|GO:0005634|GO:0005634|GO:0006334|GO:0006351|GO:0006355|GO:0008134|GO:0008270|GO:0016407|GO:0016573|GO:0043966|GO:0045892|GO:0045893|GO:0070776	histone acetyltransferase KAT6B isoform 1	2041.92	258.253	11.0759	7.97848	2295.59	2215.06	2200.31	2103.54	1838.75	1598.25	285.369	261.966	284.198	269.644	217.468	230.874	11.227	11.2672	11.2402	11.1037	10.9109	10.7062	8.01953	8.05607	8.17756	8.07719	7.70982	7.83073
ASHGA5P008831	7.25335e-06	3.6477e-05	2.0864	up	protein_coding	NM_199441	CCDS46611.1	ZNF334	RefSeq	3489	chr20	-	45129706	45142194	NM_001270497, NM_018102, NR_073026	ACTTGGTCTCTGTGGGGTATCATGTTAGCAAACCAGATGTGATTTTCAAATTGGAGCAAG	55713	Hs.584933	GO:0003677|GO:0005634|GO:0006351|GO:0006355|GO:0008270	zinc finger protein 334 isoform b	117.248	56.6573	6.8787	5.81768	125.973	109.683	107.473	124.01	120.79	115.562	47.5733	62.9164	50.8921	42.4734	61.8484	74.2402	6.9337	6.9054	6.84321	6.88517	6.88869	6.81603	5.43382	6.08094	5.75941	5.51811	5.91643	6.19737
ASHGA5P041370	8e-13	0	2.36113	up	protein_coding	NM_175873	CCDS43361.1	SOWAHA	RefSeq	3473	chr5	+	132149032	132152489		AGGCAGTCTTTCATGGAATGTTTTGATTGAGCAATGAAATAAACAGTCCTCCATTTTGTT	134548	Hs.13308		ankyrin repeat domain-containing protein SOWAHA precursor	8093.86	3954.78	13.0884	11.849	8625.09	7964.94	8102.42	7797.48	8188.32	7884.91	4253.14	3753.99	3925.16	3839.05	4012.05	3945.29	13.1668	13.1255	13.1179	13.0145	13.0652	13.0409	11.9027	11.7985	11.8729	11.8505	11.8326	11.8366
ASHGA5P035312	1.824e-09	4.1e-08	4.64592	up	protein_coding	NM_032545	CCDS2162.1	CFC1	RefSeq	1009	chr2	-	131349737	131357148	NM_001270420, NM_001270421	CTCTTCAGCTTTTTAAATCCACTGTAGTTCATGAGCCTGTGTGACATAATTACTTTTACA	55997	Hs.567542	GO:0003674|GO:0005575|GO:0005576|GO:0005886|GO:0007368|GO:0007369|GO:0031225|GO:0038092|GO:0038100	cryptic protein isoform 1 precursor	249.926	54.9504	7.98747	5.77151	270.355	238.105	252.355	247.701	232.021	259.018	70.5626	49.0226	38.2498	62.8222	51.5683	57.4767	8.06024	8.01861	8.07297	7.91145	7.85123	8.01035	5.9988	5.7303	5.35849	6.04607	5.6546	5.8408
ASHGA5P047901	0.00569871	0.0122118	2.63262	up	protein_coding	NM_001004461	CCDS31420.1	OR10A6	RefSeq	945	chr11	-	7949264	7950209		TTGTCTTACTCACTTCTGACACCACTGCTGAATCTGCTTATCTACAGTTTGCGAAATAGT	390093	Hs.528593	GO:0004930|GO:0004984|GO:0005886|GO:0016021	olfactory receptor 10A6	88.4525	38.8691	6.4598	5.0633	82.5194	79.3422	80.5506	103.846	88.0538	96.4034	13.2595	19.8032	30.1411	32.8772	64.2403	72.8929	6.31997	6.43534	6.42194	6.6152	6.41592	6.55041	3.53046	4.51891	5.02932	5.15613	5.97359	6.17138
ASHGA5P048085	0.000148105	0.000494625	2.35137	up	protein_coding	ENST00000335238	CCDS31496.1	OR4C12	GENCODE	1063	chr11	-	50003008	50004071		TTAAGCTTCTTGATTTGTAGATGAATATGTCAACTCTAACAAGGGGCTGGCTAATGCTTG	283093	Hs.553669	GO:0007186|GO:0016021|GO:0005886|GO:0004930|GO:0004984	olfactory receptor, family 4, subfamily C, member 12 [Source:HGNC Symbol;Acc:15168]	32.7099	13.2502	4.97878	3.74528	28.2388	30.2773	37.9202	39.4828	29.3706	30.9699	15.6749	11.9404	16.73	12.2357	15.6492	7.27074	4.75688	5.03651	5.31721	5.14118	4.74756	4.87334	3.78019	3.87333	4.18654	3.85813	3.91805	2.85544
ASHGA5P013571	2.1253e-09	4.6e-08	2.44296	up	protein_coding	NM_173157	CCDS8818.1	NR4A1	RefSeq	2542	chr12	+	52445185	52453291		AGCCGGCCGGAGATGCCCTGTATCCAAGCCCAATATGGGACACCAGCACCGAGTCCGGGA	3164	Hs.524430	GO:0001938|GO:0002042|GO:0003677|GO:0003707|GO:0004879|GO:0005515|GO:0005634|GO:0005654|GO:0006367|GO:0007165|GO:0007173|GO:0008270|GO:0008543|GO:0010467|GO:0030522|GO:0035767|GO:0035924|GO:0043565|GO:0044344|GO:0048011|GO:0048015	nuclear receptor subfamily 4 group A member 1 isoform 1	2075.6	943.524	11.1067	9.81806	2237.51	2113.95	2158.14	2141.38	1929.21	1873.43	1028.25	931.248	962.738	1001.5	856.612	880.803	11.1903	11.1996	11.2057	11.1288	10.976	10.9397	9.86274	9.83249	9.89185	9.93201	9.66059	9.72869
ASHGA5P026405	0.00280049	0.00653969	2.39407	up	protein_coding	NM_032681		TRIM51	RefSeq	1648	chr11	+	55650772	55659284	ENST00000530412	ATCCCAGAAAGCCCTCTTTTTCGCACCTCATCAAACAGAACAAATAAGTTATATTTAATG	84767	Hs.326734	GO:0005622|GO:0008270	tripartite motif-containing protein 51	132.119	62.6458	7.043	5.78353	152.584	120.036	109.185	151.297	118.424	141.19	41.6447	35.0003	35.4159	39.936	95.0942	128.784	7.21728	7.03291	6.8638	7.18037	6.86001	7.10361	5.23276	5.27766	5.25505	5.42828	6.52082	6.98661
ASHGA5P007749	0.00709796	0.0148039	2.42557	up	protein_coding	NM_020398	CCDS13359.1	SPINLW1	RefSeq	1998	chr20	-	44169264	44176065		AAGAATAAACGCTTTCCCTGATTGGATAAGGATGCACTGGAAGAACTGCCAGAATGTGGC	57119	Hs.121084	GO:0004867|GO:0005515|GO:0005576|GO:0010466|GO:0042742	eppin precursor	61.1288	27.1927	5.90127	4.62295	70.6751	51.7643	62.5239	69.0977	48.7332	63.9784	9.31563	34.3204	21.7466	17.5896	39.2834	40.9003	6.09151	5.81606	6.05154	5.99494	5.52035	5.93323	2.99728	5.25394	4.55758	4.30935	5.26693	5.3526
ASHGA5P016976	0.000672811	0.00187008	2.4773	up	protein_coding	NM_001098824	CCDS46084.1	TMEM91	RefSeq	920	chr19	+	41882437	41889987	NM_001098823	TCTGTCTAGCCCAGAAGCCCTCACTGTGAACCCTGAGGCCGGCAGCCCAGCAAATCTGTG	641649	Hs.709417	GO:0003674|GO:0005575|GO:0008150|GO:0009607|GO:0016021	transmembrane protein 91 isoform e	2525.5	1255.9	11.3941	10.0853	2676.59	2391.59	2351.32	2530.43	2665.04	2538.03	938.155	968.259	755.132	736.961	2086.91	2049.99	11.4501	11.3783	11.333	11.3689	11.4521	11.3821	9.73361	9.88489	9.55633	9.50001	10.9197	10.9173
ASHGA5P053447	7.08568e-06	3.5785e-05	2.17935	up	protein_coding	NM_001136161	CCDS47869.1	MCMDC2	RefSeq	2399	chr8	+	67782983	67814014		GTATGTGGATCAAAGCTGTCAGCATCTGCATTAAAATATCTGTAGGTATTCAATTCAAGA	157777	Hs.437006	GO:0003677|GO:0005524|GO:0006260	MCM domain-containing protein 2 isoform c	83.8291	37.9034	6.38029	5.25639	86.3983	94.8305	81.0888	77.9817	84.2528	78.4228	40.7996	45.0961	37.0225	40.9746	30.0135	33.5137	6.38481	6.69807	6.43125	6.17374	6.34917	6.24471	5.20143	5.61599	5.31586	5.46718	4.87807	5.05982
ASHGA5P050924	0.0176739	0.0330623	2.24426	up	protein_coding	NM_002594	CCDS13125.1	PCSK2	RefSeq	4787	chr20	+	17207596	17465222	NM_001201529	ACCACTTTTCACTCCCAAAGAAGGATGAAGGGTGGTTGTGTCTCCCAGTGGAAGGCGGCC	5126	Hs.315186	GO:0004252|GO:0005515|GO:0005615|GO:0006508|GO:0007399|GO:0016020|GO:0016540|GO:0030070|GO:0030133|GO:0030141|GO:0034230|GO:0034231	neuroendocrine convertase 2 isoform 1 preproprotein	51501.2	30619.5	15.6833	14.517	49573.8	41252.4	36922.3	50268.6	61946.6	69043.5	21541.2	11587	16220.6	17809.5	62227	54332	15.673	15.4684	15.2646	15.7007	15.8829	16.11	14.2825	13.4113	13.9339	14.0792	15.8255	15.5698
ASHGA5P010936	0.000572055	0.00162125	2.22351	up	protein_coding	ENST00000368236	CCDS53379.1	TTC24	GENCODE	2005	chr1	+	156549518	156556562		AGAGCCAGCTGCGGAGAAGACCCAAGGAGCCCTATGTCTTCCCCCAACCCTGAGGATGTG	164118	Hs.447851	GO:0005515	tetratricopeptide repeat domain 24 [Source:HGNC Symbol;Acc:32348]	1835.07	973.985	10.9186	9.76573	1906.98	1571.41	1648.37	1725.44	2009.78	2148.46	702.689	592.886	801.643	762.51	1590.96	1393.22	10.9495	10.7621	10.8001	10.8191	11.0371	11.1435	9.31496	9.2049	9.64139	9.54807	10.5187	10.3664
ASHGA5P003700	0.000212889	0.000680993	5.8229	up	protein_coding	NM_004934	CCDS3889.1	CDH18	RefSeq	3102	chr5	-	19473154	19988353		GACAATGAAGATAACACAGCCAGCATTCTGACAAGGCGGAGGAGATTTAGTCGAACTGTT	1016	Hs.317632	GO:0005509|GO:0005886|GO:0007156|GO:0016021|GO:0034329|GO:0034332|GO:0045216	cadherin-18 isoform 1 preproprotein	58.0009	12.4599	5.81313	3.27139	66.5893	38.2002	63.8461	69.8922	54.7697	54.7079	13.7533	5	5	5	18.955	27.0513	6.00212	5.37859	6.08483	6.01093	5.69699	5.70533	3.59045	2.37541	2.33631	2.3572	4.20698	4.762
ASHGA5P011116	3.1e-12	0	3.85347	up	protein_coding	NM_005518	CCDS905.1	HMGCS2	RefSeq	2477	chr1	-	120290618	120311555		CTGGAGCGAGGGCTGAGGGGAACCCATATGGAGAATGTGTATGACTTCTACAAACCAAAT	3158	Hs.59889	GO:0001822|GO:0001889|GO:0004421|GO:0005739|GO:0005743|GO:0005759|GO:0006695|GO:0007420|GO:0007494|GO:0007584|GO:0008299|GO:0009266|GO:0010038|GO:0030324|GO:0032869|GO:0033555|GO:0033574|GO:0033762|GO:0034014|GO:0034284|GO:0034696|GO:0042493|GO:0042594|GO:0044255|GO:0044281|GO:0045471|GO:0046950|GO:0046951|GO:0051591|GO:0060416|GO:0060612|GO:0070543|GO:0071222|GO:0071230|GO:0071385|GO:0071398|GO:…	hydroxymethylglutaryl-CoA synthase, mitochondrial isoform 1 precursor	1348.7	380.338	10.4739	8.52772	1474.53	1309.99	1400.21	1334.49	1329.37	1243.63	384.013	392.767	378.719	392.223	374.348	359.961	10.568	10.5034	10.5723	10.4361	10.434	10.3294	8.44633	8.6135	8.57603	8.60856	8.47578	8.44611
ASHGA5P013790	1.38e-11	1e-09	2.34285	up	protein_coding	NM_001128227	CCDS47965.1	GNE	RefSeq	5313	chr9	-	36214438	36277053		AGGACCTCATGAACTCTATTTTAAGAACCTCTCAAAACGAAACAAGCAAATCATGGAGAA	10020	Hs.5920	GO:0005524|GO:0005737|GO:0005829|GO:0006045|GO:0006047|GO:0006054|GO:0007155|GO:0008761|GO:0009103|GO:0009384|GO:0046380|GO:0046872	bifunctional UDP-N-acetylglucosamine 2-epimerase/N-acetylmannosamine kinase isoform 1	765.469	348.779	9.63262	8.40435	814.332	750.404	753.704	752.375	804.088	717.913	360.414	346.318	323.531	329.171	377.165	356.076	9.68061	9.6829	9.65565	9.57888	9.68344	9.51421	8.35473	8.43891	8.35779	8.35562	8.48705	8.43203
ASHGA5P010553	3.89201e-06	2.1479e-05	2.00012	up	protein_coding	NM_133181	CCDS814.1	EPS8L3	RefSeq	2329	chr1	-	110292701	110306644	NM_139053	TTTCCCTTCGGCGGGGAAGTCATAGGTTAGGGAGCACCTCACACTTTCCTCAGGAGAAGA	79574	Hs.485352	GO:0005737	epidermal growth factor receptor kinase substrate 8-like protein 3 isoform b	1587.47	879.002	10.7081	9.70807	1705.23	1641.45	1655.98	1639.18	1441.95	1440.99	690.566	968.003	952.437	989.703	845.24	828.063	10.7806	10.8254	10.8092	10.7345	10.5478	10.5513	9.28968	9.88435	9.87393	9.91541	9.64341	9.64161
ASHGA5P054541	2.04888e-06	1.2513e-05	4.22177	up	protein_coding	NM_001034954	CCDS31255.1	SORBS1	RefSeq	7226	chr10	-	97071529	97200937		ATGCCTTTAGCAGCCAGAGCAAGAGGCAGCCATGGCGCGAAGAGAGTGGACAATATGAGA	10580	Hs.740371	GO:0001725|GO:0003779|GO:0005070|GO:0005070|GO:0005158|GO:0005515|GO:0005634|GO:0005730|GO:0005737|GO:0005813|GO:0005829|GO:0005829|GO:0005886|GO:0005899|GO:0005913|GO:0005915|GO:0005924|GO:0005925|GO:0006936|GO:0007160|GO:0008092|GO:0008286|GO:0015758|GO:0019901|GO:0032869|GO:0043149|GO:0045121|GO:0045725|GO:0046326|GO:0046889|GO:0048041|GO:0090004	sorbin and SH3 domain-containing protein 1 isoform 3	51.2512	11.6076	5.64184	3.56399	47.9267	45.7203	43.3482	66.104	56.8981	47.51	16.1887	9.81054	11.6728	13.1376	5.82284	13.0133	5.52099	5.63307	5.51496	5.92436	5.75731	5.50032	3.82778	3.64559	3.67286	3.94524	2.57934	3.71312
ASHGA5P037439	0.00306233	0.00708033	3.17754	up	protein_coding	NM_181615	CCDS13603.1	KRTAP20-1	RefSeq	171	chr21	+	31988773	31988944		GGAAATGGCTACTACTGCCCATCTTGCTATGGAAGATATTGGTCATATGGTTTCTACTGA	337975	Hs.553697	GO:0005882	keratin-associated protein 20-1	48.7652	18.1959	5.56592	3.89801	60.6597	47.5743	37.7027	53.8527	49.1199	43.6821	18.0084	5	10.1879	9.06967	29.9812	36.9284	5.86816	5.69723	5.30891	5.61037	5.53507	5.37576	3.98717	2.37541	3.48395	3.46662	4.8769	5.19799
ASHGA5P052656	0.0106798	0.0212207	2.17461	up	protein_coding	ENST00000376072	CCDS47402.1	NCR3	GENCODE	875	chr6	-	31557050	31560762		GTGATTCCAGAGCCCAGATGTCCCTAGTCCTCTTCAAAAGACCCCAATAAATCTGCCCCA	259197	Hs.509513	GO:0006954|GO:0006955|GO:0045954|GO:0008037|GO:0005887|GO:0004872|GO:0005515	natural cytotoxicity triggering receptor 3 [Source:HGNC Symbol;Acc:19077]	997.968	582.106	10.022	8.90129	1167.54	949.55	836.218	1027.27	938.846	1068.38	304.06	287.007	349.735	411.821	1113.63	1026.38	10.2276	10.0351	9.80913	10.0395	9.91482	10.1062	8.1085	8.18094	8.46824	8.67929	10.0276	9.94316
ASHGA5P009461	5.68e-11	3e-09	4.98459	up	protein_coding	NM_130392	CCDS55290.1	PTPRD	RefSeq	8269	chr9	-	8314245	8733946	NM_001040712, NM_130391	AACCCGACAGGAAGAGGGCAGAGTCCGACTCTAGAAAAAGCAGCATACCGAACAATAAGG	5789	Hs.446083	GO:0005001|GO:0005102|GO:0005515|GO:0005887|GO:0006470|GO:0006796|GO:0007157|GO:0007185|GO:0030182|GO:0050775|GO:0050839|GO:0097105	receptor-type tyrosine-protein phosphatase delta isoform 3 precursor	1226.2	263.634	10.3301	8.01258	1394.6	1228.61	1275.25	1258.5	1071.1	1129.12	290.204	268.154	280.665	266.145	245.531	231.105	10.4943	10.4073	10.4361	10.3428	10.1111	10.1887	8.04414	8.08991	8.16143	8.06217	7.88598	7.83188
ASHGA5P005855	1.32e-10	6e-09	2.67954	up	protein_coding	NM_014465	CCDS3530.1	SULT1B1	RefSeq	1320	chr4	-	70592685	70626430		TCATAGCAAATCCCCTTTTATGCGTAAAGGGACGGCTGGTGACTGGAAGAATTACTTCAC	27284	Hs.129742	GO:0004062|GO:0005829|GO:0005829|GO:0006576|GO:0006805|GO:0006805|GO:0008146|GO:0008202|GO:0009812|GO:0018958|GO:0042403|GO:0044281|GO:0050427|GO:0051923	sulfotransferase family cytosolic 1B member 1	3418.78	1447.07	11.8389	10.4169	3699.6	3533.73	3543.99	3346.02	3231.1	3158.23	1517.21	1473.44	1495.6	1449.11	1391.98	1355.09	11.93	11.9432	11.9274	11.7974	11.7281	11.7073	10.4195	10.4698	10.5045	10.4521	10.332	10.3236
ASHGA5P004006	0.0217048	0.0396619	2.31906	up	protein_coding	ENST00000282326	CCDS12969.1	ZSCAN1	GENCODE	2054	chr19	+	58545433	58565999		AGTCCAAGGTCCCAGAAAGAACCATCGCAGGCGTCTGAGCTGATTCTGGATGCAGTGGCA	284312	Hs.643437	GO:0006351|GO:0006355|GO:0016032|GO:0005634|GO:0005622|GO:0003677|GO:0003700|GO:0008270	zinc finger and SCAN domain containing 1 [Source:HGNC Symbol;Acc:23712]	35.8478	16.0804	5.00728	3.79374	17.9738	27.6988	26.9257	47.7912	32.142	62.5552	19.2522	5	9.67479	9.0573	30.254	23.2442	4.09423	4.90859	4.81962	5.42988	4.89136	5.9	4.08408	2.37541	3.4031	3.46577	4.89044	4.54361
ASHGA5P042331	0.0047238	0.0103643	3.29882	up	protein_coding	ENST00000377167	CCDS43434.1	OR2J2	GENCODE	1041	chr6	+	29141310	29142351	ENST00000377169, NM_001005216	TTTACTTTGTTCTTGCACTGGGAATCACAGAGTGTGTCCTACTGGTGGTGATGTCATATG	26707	Hs.163518	GO:0007186|GO:0016021|GO:0005886|GO:0004930|GO:0004984	olfactory receptor, family 2, subfamily J, member 2 [Source:HGNC Symbol;Acc:8260]	66.3076	23.5184	6.01132	4.28937	42.3423	70.0491	72.5614	80.1007	63.2476	69.5443	9.13852	6.09875	37.1233	12.7946	40.6485	35.3067	5.34028	6.25785	6.26713	6.21734	5.92713	6.05821	2.9701	3.08084	5.31967	3.9133	5.31865	5.13368
ASHGA5P050695	5.69e-11	3e-09	3.3273	up	protein_coding	ENST00000305861	CCDS2227.1	B3GALT1	GENCODE	2168	chr2	+	168675181	168727366		TCTCAAGACAATGGCTTCAAAGGTCTCCTGTTTGTATGTTTTGACAGTTGTGTGCTGGGC	8708	Hs.735833	GO:0006486|GO:0030259|GO:0009312|GO:0016021|GO:0000139|GO:0016020|GO:0008378|GO:0008499	UDP-Gal:betaGlcNAc beta 1,3-galactosyltransferase, polypeptide 1 [Source:HGNC Symbol;Acc:916]	957.39	308.413	9.96598	8.23162	1048.64	919.92	965.981	1037.02	914.21	858.569	335.867	310.496	317.089	317.035	288.064	281.929	10.0623	9.9863	10.0268	10.0526	9.87665	9.79116	8.24838	8.29018	8.32925	8.3037	8.10995	8.10829
ASHGA5P008952	6.75684e-08	7.21e-07	2.54171	up	protein_coding	NM_001001569	CCDS33571.1	PDE9A	RefSeq	1719	chr21	+	44073861	44195618	NM_001001567, NM_001001568, NM_001001571, NM_001001576, NM_001001578, NM_001001581, NM_001001582, NM_001001584, NM_001001585, NM_002606	TGGACGCATTCAGAAGCACTCCGTACAAAGTGAGACCTGTGGCCATCAAGCAACTCTCCG	5152	Hs.473927	GO:0004114|GO:0005515|GO:0005783|GO:0005794|GO:0005829|GO:0005829|GO:0007165|GO:0007596|GO:0032587|GO:0046872|GO:0047555|GO:0048471	high affinity cGMP-specific 3',5'-cyclic phosphodiesterase 9A isoform d	146.618	57.8314	7.20368	5.85788	137.97	150.723	163.144	152.104	137.716	138.049	69.0212	54.544	53.7016	47.1987	70.6842	51.8389	7.06831	7.36393	7.44538	7.18925	7.08254	7.07268	5.97189	5.88253	5.83439	5.65945	6.10642	5.6926
ASHGA5P053469	0	0	4.22406	up	protein_coding	ENST00000426744	CCDS47880.1	ZBTB10	GENCODE	6061	chr8	+	81398447	81434610		TTGATACCAGGTACTTCAAATGATTTCAAGTATGGATTGATACCAGGTGCTTCAAATGAT	65986	Hs.591868	GO:0006351|GO:0000122|GO:0005634|GO:0005622|GO:0003677|GO:0008270|GO:0005515	zinc finger and BTB domain containing 10 [Source:HGNC Symbol;Acc:30953]	890.462	223.742	9.86085	7.78222	911.37	874.404	889.176	855.102	911.144	901.572	228.711	231.56	221.639	215.299	230.482	214.764	9.85607	9.91098	9.90077	9.76865	9.871	9.85763	7.70068	7.88224	7.83044	7.76588	7.79371	7.72035
ASHGA5P039918	0.00416408	0.00928243	2.58676	up	protein_coding	NM_000812	CCDS3474.1	GABRB1	RefSeq	2226	chr4	+	47033294	47428447		TTACAATTCTGTCCTGGGTGTCTTTTTGGATCAACTATGATGCATCTGCAGCCAGAGTCG	2560	Hs.27283	GO:0004890|GO:0005230|GO:0005254|GO:0005886|GO:0005887|GO:0006810|GO:0007165|GO:0007268|GO:0030054|GO:0034220|GO:0034707|GO:0045211|GO:0055085	gamma-aminobutyric acid receptor subunit beta-1 precursor	108.797	49.1711	6.76279	5.39165	125.025	110.257	87.9776	113.387	107.041	109.096	24.0211	22.0135	28.3614	38.6097	91.463	90.5579	6.92419	6.91137	6.55117	6.74903	6.70847	6.73251	4.41756	4.65785	4.94081	5.38225	6.46798	6.48342
ASHGA5P052764	0.00307698	0.00710659	2.89892	up	protein_coding	NM_016571	CCDS4964.1	LGSN	RefSeq	5634	chr6	-	63985855	64029882		ATGTGATACCTTCACTGTGACTGGTGAGCCTCTTTTGACTTCCCCAAGGTACATTGCAAA	51557	Hs.149585	GO:0004356|GO:0006542|GO:0006807	lengsin isoform a	265.554	108.154	8.03868	6.50317	280.331	218.504	184.393	279.693	231.743	398.661	53.0051	45.6056	68.4151	83.1414	206.344	192.411	8.11533	7.89848	7.62191	8.09401	7.84955	8.65282	5.59394	5.6322	6.17279	6.42771	7.63266	7.5597
ASHGA5P029680	1.07287e-08	1.66e-07	2.55498	up	protein_coding	NM_007365	CCDS177.1	PADI2	RefSeq	4363	chr1	-	17393255	17445948		AGATAGTTCTGTACATTTCCATGTCAGACTCAGACAAAGTGGGCGTGTTCTACGTGGAGA	11240	Hs.33455	GO:0004668|GO:0005509|GO:0005737|GO:0018101	protein-arginine deiminase type-2	764.578	318.663	9.62785	8.27454	822.118	792.127	811.488	774.977	692.849	693.912	365.549	315.664	335.43	328.976	292.942	273.416	9.69689	9.75859	9.76181	9.61887	9.46708	9.46387	8.3719	8.31198	8.40911	8.35381	8.1355	8.06491
ASHGA5P019568	1.398e-10	6e-09	2.52774	up	protein_coding	ENST00000492897		HOXB-AS3	GENCODE	309	chr17	+	46669674	46679697	ENST00000477144	TCGCCGGGTCAGACTTCGCTTGAAAAGATCGAGAATGGAGGAGGGGATCGGCACTCACTT	404266	Hs.660088		HOXB cluster antisense RNA 3 (non-protein coding) [Source:HGNC Symbol;Acc:40283]	423.773	174.543	8.76599	7.42815	464.227	426.559	410.915	448.857	399.394	392.684	181.326	175.316	168.869	180.927	166.323	174.5	8.85428	8.86692	8.78617	8.8035	8.65712	8.62796	7.37241	7.49405	7.44349	7.51485	7.32308	7.42099
ASHGA5P012675	0.000741331	0.00203605	2.11399	up	protein_coding	NM_001184836	CCDS55376.1	GPR64	RefSeq	4823	chrX	-	19007424	19140755	NM_001184835	TAATTCCAGTTTGTCACCACCACCTGATGTTACTTTAAGCTTACTCCCTTCAAACGAAAC	10149	Hs.146978	GO:0004930|GO:0005737|GO:0005887|GO:0007186|GO:0007218|GO:0007283|GO:0016021|GO:0016324	G-protein coupled receptor 64 isoform 8 precursor	439.982	230.48	8.81397	7.734	447.332	371.586	364.677	502.359	428.43	525.507	175.819	136.212	204.799	180.071	319.229	366.749	8.79955	8.67222	8.61644	8.98037	8.76043	9.0548	7.32553	7.13959	7.71167	7.50692	8.24919	8.47112
ASHGA5P026365	1.63075e-07	1.499e-06	2.05324	up	protein_coding	NM_130473	CCDS7932.1	MADD	RefSeq	5914	chr11	+	47291198	47351582	NM_003682, NM_130471, NM_130475	TATTTGGGCTAAATACTCTAATGGAGATTGTTACTGAAGCCGGCCCCGGGAGTGGTGAAG	8567	Hs.82548	GO:0000187|GO:0005123|GO:0005515|GO:0005737|GO:0005886|GO:0006915|GO:0007166|GO:0016021|GO:0017112|GO:0030295|GO:0042981|GO:0051726	MAP kinase-activating death domain protein isoform e	331.061	167.467	8.40152	7.36362	404.757	310.73	312.49	347.775	284.424	326.191	184.448	174.438	138.902	153.658	184.842	168.515	8.65545	8.4174	8.39212	8.42789	8.16079	8.35546	7.39926	7.48745	7.16827	7.2848	7.47195	7.36998
ASHGA5P010263	1.5263e-05	6.8781e-05	2.7138	up	protein_coding	NM_001941	CCDS32810.1	DSC3	RefSeq	6935	chr18	-	28570051	28622781		AGTTTTACTCAACCCCGTCTCGGTGAAAAATTGCATCGATGTAATCAGAATGAAGACCGC	1825	Hs.41690	GO:0001701|GO:0005509|GO:0005576|GO:0005737|GO:0005886|GO:0005911|GO:0007155|GO:0007156|GO:0016020|GO:0016021|GO:0030057|GO:0045295|GO:0050821	desmocollin-3 isoform Dsc3a preproprotein	1829.32	767.251	10.9152	9.47485	2092.21	1838.56	1808.27	1922.79	1539.15	1774.9	1009.11	790.324	393.057	839.226	821.811	749.982	11.0858	10.9894	10.9397	10.9696	10.6427	10.8637	9.83089	9.60224	8.63071	9.68733	9.60015	9.49777
ASHGA5P005547	4.66e-11	3e-09	5.25534	up	protein_coding	NM_004655	CCDS11662.1	AXIN2	RefSeq	4241	chr17	-	63524682	63557740		ATGCTGGAGAGTGAGCGGCAGAGCAAGCCCAAGCCCCATAGTGCCCAAAGCACAAAAAAG	8313	Hs.156527	GO:0001934|GO:0001957|GO:0003413|GO:0004871|GO:0005096|GO:0005634|GO:0005737|GO:0005813|GO:0005881|GO:0005886|GO:0005938|GO:0008013|GO:0008013|GO:0008219|GO:0008283|GO:0008285|GO:0009950|GO:0010718|GO:0010942|GO:0014069|GO:0016023|GO:0019899|GO:0019901|GO:0030282|GO:0031625|GO:0032423|GO:0034613|GO:0034747|GO:0034747|GO:0035414|GO:0038032|GO:0042476|GO:0043547|GO:0043570|GO:0045668|GO:0045860|GO:…	axin-2	1976.49	411.769	11.0334	8.63962	2210.6	2070.12	2010.9	2050.35	1770.55	1746.44	397.846	356.07	392.237	426.077	442.659	455.724	11.1722	11.1682	11.1021	11.0638	10.8529	10.8412	8.49509	8.47661	8.62731	8.72909	8.71824	8.7914
ASHGA5P050884	5.46425e-06	2.866e-05	2.0243	up	protein_coding	NM_001167599	CCDS54441.1	NEU4	RefSeq	2373	chr2	+	242752029	242758739	NM_001167600, NM_001167601, NM_001167602, NM_080741	AGTGGGCCCCGGGAGTCCCCTCCAGCCTCCACTCCTCGGTCCTGGAGTCCACGAACCCCC	129807	Hs.551747	GO:0004308|GO:0005515|GO:0005739|GO:0005764|GO:0005764|GO:0006644|GO:0006665|GO:0006687|GO:0019866|GO:0043202|GO:0044281|GO:0052794|GO:0052795|GO:0052796	sialidase-4 isoform 2	2334.38	1309.75	11.274	10.2566	2326.09	2074.01	2121.75	2234.51	2578.13	2671.78	1201.18	1110.04	1111.08	1125.57	1690.42	1620.2	11.2436	11.1732	11.1805	11.1918	11.397	11.4579	10.0861	10.0786	10.0982	10.0984	10.604	10.5741
ASHGA5P001020	1.298e-10	6e-09	2.00856	up	protein_coding	NM_013955	CCDS14475.1	NOX1	RefSeq	2382	chrX	-	100098312	100129334		AACAAAAAAGGTTGGTCATGCAGCATTAAACTTTGACAAGGCCACTGACATCGTGACAGG	27035	Hs.592227	GO:0001525|GO:0005515|GO:0005769|GO:0006739|GO:0006746|GO:0006801|GO:0006950|GO:0006954|GO:0007165|GO:0008217|GO:0008284|GO:0009268|GO:0010575|GO:0015992|GO:0016021|GO:0016175|GO:0016175|GO:0016477|GO:0022900|GO:0030054|GO:0030171|GO:0042554|GO:0042743|GO:0043020|GO:0045726|GO:0045730|GO:0046872|GO:0048365|GO:0048661|GO:0050661|GO:0051454|GO:0055114|GO:0071438	NADPH oxidase 1 isoform long variant	3661.03	2071.04	11.9368	10.9306	3864.35	3709.22	3741.84	3632.16	3518.31	3500.27	2195.96	2131.49	2054.27	2050.59	2047.64	1946.32	11.9958	12.0102	12.001	11.9039	11.8533	11.8562	10.9539	10.9984	10.956	10.9431	10.8895	10.8427
ASHGA5P027429	0.00399632	0.00894029	2.45464	up	protein_coding	NM_002849	CCDS8998.1	PTPRR	RefSeq	3516	chr12	-	71031852	71314584		GATGGTCAAGATCTTGAAGTGGAAAATCTCCCAATCCCAGCAGCAAATGTAATTGTGGTG	5801	Hs.506076	GO:0001701|GO:0004725|GO:0005001|GO:0005634|GO:0005730|GO:0005737|GO:0005886|GO:0006470|GO:0009986|GO:0016021|GO:0019901|GO:0030182|GO:0048471	receptor-type tyrosine-protein phosphatase R isoform 1 precursor	76.1392	33.4595	6.21848	4.92297	74.7574	64.6867	52.5027	98.9807	76.9132	88.9946	16.5098	14.7943	39.9742	22.9976	55.3292	51.1516	6.1736	6.1438	5.79641	6.54413	6.2158	6.43715	3.86067	4.14675	5.42224	4.6749	5.75865	5.67461
ASHGA5P049240	1.04694e-05	4.979e-05	2.00607	up	protein_coding	ENST00000438926	CCDS45491.1	SLC12A3	GENCODE	5567	chr16	+	56899118	56949762	NM_001126107	CAGCGGAGGACGGGAAGGAAGCCAGCGCCAGAGGTGCCAGGCCATCAGTCTCTGGCGCTT	6559	Hs.669115	GO:0006814|GO:0055085|GO:0006811|GO:0006810|GO:0035725|GO:0006821|GO:0071436|GO:0016021|GO:0005886|GO:0016020|GO:0005624|GO:0005887|GO:0016324|GO:0005829|GO:0031982|GO:0005515|GO:0005215|GO:0015377|GO:0015378|GO:0015081	solute carrier family 12 (sodium/chloride transporters), member 3 [Source:HGNC Symbol;Acc:10912]	82.8229	41.026	6.36446	5.36009	86.6069	80.8973	90.8097	86.2967	76.2181	76.1088	49.5638	28.3493	39.0933	32.087	44.4398	52.6227	6.38839	6.46528	6.59709	6.33561	6.20208	6.19832	5.49458	4.99491	5.39124	5.12352	5.44172	5.71458
ASHGA5P047421	4.03408e-06	2.2128e-05	2.14779	up	protein_coding	NM_006258	CCDS7244.1	PRKG1	RefSeq	6644	chr10	+	52834233	54058110		TTGGATCAGAAGGACGAACTGATCCAGAAGCTGCAGAACGAGCTGGACAAGTACCGCTCG	5592	Hs.407535	GO:0001764|GO:0004692|GO:0005246|GO:0005515|GO:0005524|GO:0005737|GO:0005794|GO:0005829|GO:0005886|GO:0006468|GO:0007165|GO:0007596|GO:0016358|GO:0030036|GO:0030553|GO:0030900|GO:0043087|GO:0090331	cGMP-dependent protein kinase 1 isoform 2	55.8319	25.1344	5.77752	4.67467	58.4115	48.5595	56.2675	55.9103	53.2438	62.5985	27.2286	24.1716	25.9983	27.6887	28.0129	17.7064	5.81773	5.725	5.90199	5.66684	5.6526	5.90097	4.60701	4.78185	4.81371	4.92482	4.77263	4.14798
ASHGA5P010012	4.73584e-05	0.000182742	2.01407	up	protein_coding	ENST00000360242	CCDS11996.2	CCDC102B	GENCODE	2711	chr18	+	66465316	66722426		CCCAGCAAGCCCAGAGGGTCTTAAAAATAAATATGAATTTAGATTCCATACATCGATTAA	79839	Hs.280781		coiled-coil domain containing 102B [Source:HGNC Symbol;Acc:26295]	41.7255	19.9283	5.34197	4.33185	33.7315	41.298	38.5457	45.7534	48.7795	42.245	22.9497	19.0316	15.8224	12.9407	20.1163	28.709	5.01072	5.48694	5.34061	5.36536	5.52208	5.32608	4.34665	4.4674	4.10869	3.9279	4.29402	4.84647
ASHGA5P044659	0.00366304	0.00827398	3.11766	up	protein_coding	NM_002052	CCDS5983.1	GATA4	RefSeq	3419	chr8	+	11561716	11617509		AAGAGGGGATCCAAACCAGAAAACGGAAGCCCAAGAACCTGAATAAATCTAAGACACCAG	2626	Hs.243987	GO:0000977|GO:0001701|GO:0001702|GO:0001706|GO:0001947|GO:0003181|GO:0003197|GO:0003208|GO:0003215|GO:0003229|GO:0003281|GO:0003289|GO:0003290|GO:0003677|GO:0003682|GO:0003700|GO:0003705|GO:0005515|GO:0005634|GO:0005634|GO:0005634|GO:0005654|GO:0006355|GO:0006366|GO:0007267|GO:0007283|GO:0007492|GO:0007596|GO:0008134|GO:0008270|GO:0008584|GO:0010575|GO:0023019|GO:0030509|GO:0030513|GO:0033613|GO:…	transcription factor GATA-4	43.8902	16.131	5.41219	3.77173	47.6512	42.8169	37.6987	53.3532	36.9555	44.866	14.1101	33.8752	26.4873	6.56015	10.14	5.61323	5.51129	5.53855	5.30873	5.59563	5.10351	5.41545	3.62855	5.2378	4.83974	3.0732	3.3031	2.54798
ASHGA5P011779	1.7812e-09	4e-08	2.5495	up	protein_coding	NM_001190730	CCDS55344.1	RALGPS1	RefSeq	1849	chr9	+	129677052	129940810		AGATCTTGCAGCCATGTGAGACCAGAAACCAGCAAGCCAGCCAACCTCCAGCATCAGAGC	9649	Hs.432842	GO:0005085|GO:0005543|GO:0005575|GO:0005737|GO:0005886|GO:0007264|GO:0035556	ras-specific guanine nucleotide-releasing factor RalGPS1 isoform 4	493.135	203.555	8.98929	7.63908	473.751	454.031	475.631	492.191	548.359	514.846	208.461	186.997	180.397	186.789	250.204	208.48	8.88291	8.95936	8.99554	8.94898	9.12293	9.02604	7.57098	7.58275	7.53482	7.56128	7.90814	7.6765
ASHGA5P015266	1.4e-12	0	2.04454	up	protein_coding	NM_001145670	CCDS47173.1	SORBS2	RefSeq	4929	chr4	-	186506597	186733410	ENST00000418609	TGTTTAAGCAAATTCACATGGTGCACAAGCCGGGTCTGTACAACCCACCCTACAGTGCTC	8470	Hs.655143	GO:0005200|GO:0005634|GO:0008093|GO:0008150|GO:0008270|GO:0008307|GO:0015629|GO:0030018|GO:0048471	sorbin and SH3 domain-containing protein 2 isoform 3	955.944	505.673	9.96695	8.93518	974.088	931.623	953.983	963.673	954.421	957.879	532.318	503.878	515.741	493.929	493.145	495.028	9.95546	10.0039	10.0077	9.94643	9.94005	9.94818	8.90902	8.96951	9.01827	8.93103	8.87045	8.91276
ASHGA5P011561	1.0096e-09	2.6e-08	7.4057	up	protein_coding	NM_138812	CCDS7366.1	DYDC1	RefSeq	787	chr10	-	82095860	82116514	NM_001269053	GTTTTCTGATATTGCATTAAACATTGATCAAGATTTGTAGGACCAACCAACCTAAGAGCA	143241	Hs.407751		DPY30 domain-containing protein 1	38.8931	5	5.22985	2.34122	35.1596	46.5727	43.148	30.9208	36.3623	41.1952	5	5	5	5	5	5	5.07254	5.66373	5.50761	4.76317	5.07983	5.29224	2.32266	2.37541	2.33631	2.3572	2.32751	2.32821
ASHGA5P052846	1.56175e-05	7.0154e-05	2.1843	up	protein_coding	NM_014702	CCDS34531.1	KIAA0408	RefSeq	8124	chr6	-	127759550	127780535		TAAAAGTGGTGAAGGTTTCAAAGGGACTTGTCAGTACTGCTCTGTGGAATGGTTGGACTT	9729		GO:0005515	uncharacterized protein KIAA0408	94.4233	43.7371	6.56093	5.43376	92.2693	83.6972	94.0263	97.2105	95.8869	103.45	60.3157	35.1536	35.0568	58.6101	33.5318	39.7547	6.48269	6.51815	6.65086	6.51713	6.54462	6.65213	5.77603	5.28353	5.24204	5.94693	5.04063	5.31342
ASHGA5P002315	0.000111621	0.000385707	2.27839	up	protein_coding	ENST00000257209	CCDS32816.1	FHOD3	GENCODE	4942	chr18	+	33877701	34360018		TGCGTGAAAAATACAGCAATTTTGGCAATAACTCTTATCACTCCTCAAGACCCTCATCTG	80206	Hs.630884	GO:0030036|GO:0016043|GO:0030837|GO:0045214|GO:0005634|GO:0005737|GO:0005730|GO:0005856|GO:0005488|GO:0003779	formin homology 2 domain containing 3 [Source:HGNC Symbol;Acc:26178]	136.477	60.5868	7.08222	5.8942	104.962	106.624	142.781	173.196	138.568	152.731	47.0729	48.8238	82.2893	43.4184	73.5263	68.3902	6.67396	6.8643	7.25192	7.38233	7.09179	7.22901	5.4181	5.72392	6.4305	5.54568	6.16383	6.08317
ASHGA5P049379	1.59388e-06	1.0026e-05	2.52282	up	protein_coding	NM_173642	CCDS466.2	RIMKLA	RefSeq	10583	chr1	+	42846467	42889900		TCATAGGCTCTATGCTTCGCTGCTCCACTGATGGACGGATGCAGAGCAACTGCTCTCTCG	284716	Hs.420244	GO:0005524|GO:0005737|GO:0006464|GO:0016881|GO:0046872|GO:0072590	N-acetylaspartyl-glutamate synthetase A	167.18	67.2383	7.39468	6.05965	154	165.461	171.645	202.777	150.363	158.838	60.9871	57.3414	75.4764	49.6798	73.6301	86.3153	7.23021	7.50425	7.52365	7.61101	7.21019	7.2888	5.79257	5.95054	6.30441	5.73109	6.16635	6.41292
ASHGA5P008350	0.00115462	0.00300053	2.2091	up	protein_coding	NM_001007593	CCDS31409.2	SMPD1	RefSeq	2479	chr11	+	6411643	6416228	NM_000543	GCACCCTCAGAATTGGGGGGTTCTATGCTCTTTCCCCATACCCCGGTCTCCGCCTCATCT	6609	Hs.498173	GO:0004767|GO:0005615|GO:0006644|GO:0006665|GO:0006684|GO:0006685|GO:0006687|GO:0007165|GO:0007399|GO:0008219|GO:0016798|GO:0023021|GO:0035307|GO:0042220|GO:0042493|GO:0042599|GO:0043065|GO:0043202|GO:0043407|GO:0044281|GO:0046513	sphingomyelin phosphodiesterase isoform 2 precursor	1435.36	771.85	10.5617	9.41821	1382.6	1333.04	1223.88	1606.64	1449.67	1616.37	666.009	400.167	573.306	570.441	1259.53	1161.65	10.4824	10.5322	10.3751	10.7031	10.5553	10.722	9.24177	8.64213	9.17221	9.14499	10.1947	10.1135
ASHGA5P054471	1.38412e-07	1.3e-06	2.81363	up	protein_coding	NM_201262	CCDS7272.1	DNAJC12	RefSeq	786	chr10	-	69570965	69597937		AGTGAAGACGGTGGGTTTCTCGCTGGGTGCGACGTGAATTTGTGAAGCTCAGGATGCCCA	56521	Hs.260720	GO:0006457|GO:0031072|GO:0051082	dnaJ homolog subfamily C member 12 isoform b	508.221	187.771	9.01976	7.52733	559.136	555.656	542.36	557.387	413.563	421.225	215.396	190.597	194.237	194.818	162.55	169.029	9.12127	9.24663	9.18184	9.12996	8.7072	8.73163	7.61604	7.61231	7.63971	7.62683	7.29404	7.37501
ASHGA5P036488	8.28292e-08	8.53e-07	2.30194	up	protein_coding	NM_020864	CCDS46529.1	NYAP2	RefSeq	4590	chr2	+	226265601	226518734		TCAGAGACAGTCAGCAGCACTGCAGCCAGTAAGAGCGGGAAAACCCCTGAGAGGACTGAA	57624	Hs.224409	GO:0014065|GO:0048812	neuronal tyrosine-phosphorylated phosphoinositide-3-kinase adapter 2	85.8597	36.6762	6.42087	5.21802	81.0769	82.0477	83.4557	92.5624	85.2817	90.7337	34.5584	29.7737	42.077	31.8916	41.5235	40.2328	6.29489	6.48617	6.47148	6.43964	6.36851	6.46452	4.96219	5.06269	5.49072	5.11631	5.3477	5.32848
ASHGA5P053173	9.4e-12	1e-09	3.66269	up	protein_coding	NM_198901	CCDS47638.1	SRI	RefSeq	2012	chr7	-	87834431	87856308	NM_001256892	AGAAGGCAATCCTCTAAGGATCACCAGCTTCTACCTATAAGACTTCAACTCAAGATGCAG	6717	Hs.489040	GO:0001508|GO:0005102|GO:0005246|GO:0005509|GO:0005515|GO:0005737|GO:0005886|GO:0006810|GO:0006816|GO:0006880|GO:0006942|GO:0007165|GO:0007507|GO:0007517|GO:0008016|GO:0030018|GO:0031982|GO:0033017|GO:0046982	sorcin isoform B	559.25	160.137	9.1737	7.3008	582.603	525.914	559.885	551.062	571.157	564.88	168.534	146.424	172.349	143.457	181.872	148.185	9.18336	9.17358	9.2266	9.11445	9.18201	9.16223	7.26179	7.24315	7.47167	7.1876	7.44929	7.19129
ASHGA5P012571	3.65993e-06	2.0374e-05	2.07779	up	protein_coding	ENST00000379179	CCDS31965.1	SERP2	GENCODE	784	chr13	+	44947977	44971850		TGTCTGTGGCTCAGCTATCTTTCAGATCATTCAGAGCATAAGGATGGGCATGTGAGAAAG	387923	Hs.377972	GO:0015031|GO:0016021|GO:0005789	stress-associated endoplasmic reticulum protein family member 2 [Source:HGNC Symbol;Acc:20607]	191.713	95.4815	7.60136	6.54631	202.729	188.4	193.821	181.159	187.957	196.216	107.328	91.2904	78.1572	66.8586	120.013	109.242	7.64013	7.6856	7.69686	7.44787	7.54	7.59773	6.60745	6.57995	6.35321	6.1282	6.8584	6.75065
ASHGA5P050441	3.82482e-05	0.000151491	3.18054	up	protein_coding	NM_001177972	CCDS54350.1	VIT	RefSeq	1433	chr2	+	36923832	36986818		GCCCAAGCAGGCAAGTGCTCACGTGTGATTGAATCTAAACCTTCTGAGTCCATGAACACG	5212	Hs.137415	GO:0005539|GO:0005614|GO:0010811|GO:0030198	vitrin isoform 5 precursor	35.4708	10.4657	5.07934	3.41007	42.532	27.8662	32.299	30.2531	32.6676	47.2068	6.53752	8.55444	9.51496	7.77248	16.192	14.2226	5.34604	4.91765	5.07852	4.72629	4.91634	5.49119	2.52235	3.47841	3.37959	3.28013	3.96748	3.83245
ASHGA5P002831	1.40185e-06	8.988e-06	5.70162	up	protein_coding	NM_014496	CCDS14451.1	RPS6KA6	RefSeq	8223	chrX	-	83313353	83442943		CAGCGGCGAGGTAAATGGTCTTAAAATGGTTGATGAGCCAATGGAAGAGGGAGAAGCAGA	27330	Hs.234478	GO:0000287|GO:0004672|GO:0004674|GO:0005524|GO:0005654|GO:0005829|GO:0006978|GO:0007165|GO:0007243|GO:0007268|GO:0007411|GO:0007417|GO:0045992|GO:0070373|GO:2000381	ribosomal protein S6 kinase alpha-6	59.3007	10.2172	5.86801	3.35664	49.9744	57.5502	60.7756	65.3363	64.0571	58.1103	8.58453	5.92061	14.7384	9.67597	6.25138	16.1321	5.58676	5.97205	6.00885	5.90397	5.94714	5.78931	2.86276	3.05231	4.01015	3.54728	2.65675	4.0106
ASHGA5P001331	0.00191021	0.00466857	2.18757	up	protein_coding	NM_001095	CCDS44876.1	ASIC1	RefSeq	3873	chr12	+	50451419	50477405	NM_020039	CTTCAAGGTGGTCTTCACACGCTATGGAAAGTGCTACACGTTCAACTCGGGCCGAGATGG	41	Hs.274361	GO:0001101|GO:0005515|GO:0005887|GO:0006810|GO:0006814|GO:0007165|GO:0007613|GO:0008306|GO:0009268|GO:0015280|GO:0022839|GO:0042391|GO:0046929|GO:0070588	acid-sensing ion channel 1 isoform b	44.1368	20.7437	5.42295	4.29362	50.551	39.8578	42.3303	49.5406	35.5938	46.9471	18.7126	13.8388	9.98306	14.8145	33.8544	33.2586	5.60299	5.43925	5.48057	5.48399	5.04883	5.48204	4.04163	4.0644	3.45207	4.09839	5.05451	5.05069
ASHGA5P045153	5.71041e-07	4.247e-06	3.24198	up	protein_coding	ENST00000357374	CCDS6499.1	IFNA10	GENCODE	963	chr9	-	21206179	21207142	ENST00000380216, ENST00000413767, NM_021068	GTATACCTGTGCAGGCACTAGTCCTTTACAGATGACCATTCTGATGTCTCTGTTCATCTT	3446	Hs.282275	GO:0045087|GO:0009615|GO:0019221|GO:0007596|GO:0006952|GO:0060337|GO:0060338|GO:0005576|GO:0005615|GO:0005125|GO:0005126	interferon, alpha 10 [Source:HGNC Symbol;Acc:5418]	41.5346	11.8394	5.31769	3.62082	58.6331	40.4297	38.5206	40.6365	31.9273	39.0603	16.9286	8.91923	10.7489	8.00283	13.2449	13.1922	5.82309	5.45824	5.33942	5.18765	4.88024	5.21752	3.89258	3.53021	3.55788	3.31458	3.69538	3.73431
ASHGA5P054256	0.000111882	0.000386385	2.16784	up	protein_coding	NM_018713	CCDS31026.1	SLC30A10	RefSeq	2869	chr1	-	220087605	220101993	NR_046437	GCATTTTTAATCTGGTACTCACATAATCAGACCATATAGACGAGGCACTTTGGAACCACA	55532	Hs.284450	GO:0005886|GO:0006829|GO:0008324|GO:0016021	zinc transporter 10	110.77	52.3219	6.79222	5.67596	121.943	104.411	118.964	101.35	116.412	101.537	61.4283	49.1872	46.3234	50.0348	76.3891	30.5689	6.88946	6.83376	6.98912	6.58062	6.83278	6.62757	5.80389	5.73351	5.62431	5.74	6.21997	4.93407
ASHGA5P047723	0	0	7.89089	up	protein_coding	NM_005396		PNLIPRP2	RefSeq	1486	chr10	+	118380464	118404654		AGTTAAATTCCTCTGGAACAAACGTGGGATAAATCTATCTGAGCCCAAACTGGGGGCTTC	5408	Hs.423598	GO:0004620|GO:0004806|GO:0005509|GO:0005576|GO:0005615|GO:0006629|GO:0006641|GO:0009395|GO:0019376|GO:0044241|GO:0044281|GO:0047372|GO:0047714|GO:0050253	pancreatic lipase-related protein 2 precursor	1770.16	241.982	10.8744	7.89424	1842.13	1808.99	1811.62	1742.77	1717.79	1697.66	258.053	238.456	241.166	250.453	235.967	227.799	10.8996	10.9636	10.942	10.8308	10.8102	10.8005	7.87247	7.92544	7.94927	7.98062	7.82711	7.81051
ASHGA5P050946	4.0817e-09	7.7e-08	2.37172	up	protein_coding	NM_181353	CCDS13186.1	ID1	RefSeq	1239	chr20	+	30193085	30194317		TGACGGCCGAGGTGAGATCCAGATCCGACCACTAGATCATCCTTATACCGACGGGGAAAC	3397	Hs.504609	GO:0000122|GO:0001525|GO:0001886|GO:0003700|GO:0005515|GO:0005634|GO:0005737|GO:0006351|GO:0006915|GO:0007179|GO:0007507|GO:0010621|GO:0030509|GO:0031648|GO:0032963|GO:0043392|GO:0043408|GO:0043433|GO:0043534|GO:0045668|GO:0045765|GO:0045892|GO:0046677|GO:0046983|GO:0048514|GO:0060425|GO:0060426	DNA-binding protein inhibitor ID-1 isoform b	829.335	375.865	9.75204	8.5061	926.509	781.99	832.598	817.82	810.69	806.403	354.648	325.813	361.638	367.539	430.578	414.974	9.88073	9.74001	9.80295	9.70089	9.69542	9.69225	8.33025	8.35329	8.51271	8.51359	8.67489	8.6519
ASHGA5P008616	3.07125e-05	0.000125636	2.674	up	protein_coding	NM_018287	CCDS7170.1	ARHGAP12	RefSeq	5105	chr10	-	32094325	32217804	NM_001270697	CCTGAAAATGAGTCTTCTCCCTCCTCACCAAAGCACCAAGATACAGCCAGCAGTCCAAAG	94134	Hs.499264	GO:0005096|GO:0005543|GO:0005829|GO:0007264|GO:0051056	rho GTPase-activating protein 12 isoform 1	6564.09	2930.29	12.775	11.356	5128.32	6378.19	6072.65	6613.77	7659.91	7531.69	2653.5	2094.29	2125.97	2281.66	4228.2	4198.1	12.4167	12.8096	12.7165	12.7822	12.9644	12.9604	11.2255	10.9731	11.0087	11.0989	11.9067	11.9231
ASHGA5P019398	2.0675e-09	4.5e-08	2.22166	up	protein_coding	NM_007287	CCDS3172.1	MME	RefSeq	5619	chr3	+	154797704	154901518		AATCCCACTGATTTTAGGTGATGGGCAAGTCAGAAAGTCAGATGGATATAACTGATATCA	4311	Hs.307734	GO:0001822|GO:0004175|GO:0004175|GO:0004222|GO:0005515|GO:0005737|GO:0005886|GO:0005887|GO:0005903|GO:0006508|GO:0006518|GO:0008021|GO:0008270|GO:0016021|GO:0019233|GO:0030424|GO:0030425|GO:0042277|GO:0044306|GO:0045202|GO:0046449|GO:0050435|GO:0071345|GO:0071492|GO:0071493|GO:0090399	neprilysin	210.666	96.6222	7.7386	6.58696	215.848	211.817	210.321	214.426	204.767	206.82	98.533	86.7515	105.791	98.6629	99.4318	90.5631	7.73143	7.84904	7.8136	7.69358	7.66941	7.67457	6.48899	6.51357	6.78121	6.66785	6.58649	6.48367
ASHGA5P016923	4.3791e-09	8.2e-08	2.01979	up	protein_coding	NM_001136007	CCDS46048.1	FXYD3	RefSeq	1588	chr19	+	35606731	35615228		AACCACACAGAGGCTGGGGCGAGGAGGATACCATCTGTCAGTCTTGGCTGGATGACATCA	5349	Hs.301350	GO:0005254|GO:0005789|GO:0005887|GO:0006821|GO:0034707|GO:0050790|GO:0051117	FXYD domain-containing ion transport regulator 3 isoform 3	700.255	370.1	9.50277	8.48856	758.37	689.17	696.215	719.592	621.226	716.96	354.219	365.953	357.27	361.587	405.601	375.971	9.58099	9.56408	9.54448	9.51094	9.30336	9.51274	8.32812	8.51835	8.4982	8.48893	8.59214	8.50561
ASHGA5P010686	8.75899e-06	4.267e-05	2.05809	up	protein_coding	NM_013988	CCDS5283.1	PARK2	RefSeq	3626	chr6	-	161768589	163148834		GACTGTGCAGGAATTTTTCTTTAAATGTGGAGCACACCCCACCTCTGACAAGGAAACATC	5071	Hs.132954	GO:0000209|GO:0000422|GO:0001933|GO:0004842|GO:0005515|GO:0005634|GO:0005737|GO:0005739|GO:0005739|GO:0005783|GO:0005794|GO:0005829|GO:0006511|GO:0006513|GO:0007417|GO:0008219|GO:0008270|GO:0010506|GO:0016235|GO:0019900|GO:0019901|GO:0030165|GO:0031625|GO:0032232|GO:0042787|GO:0043123|GO:0043524|GO:0048471|GO:0051087|GO:0051865|GO:0060548|GO:0070534|GO:0070842|GO:0070936|GO:0070997|GO:0090201|GO:…	E3 ubiquitin-protein ligase parkin isoform 3	1690	924.656	10.8058	9.7645	1804.12	1560.02	1538.85	1693.92	1721.54	1821.55	803.797	1045.76	725.269	718.203	1167.31	1087.6	10.871	10.7513	10.7089	10.7872	10.8133	10.9032	9.51077	9.99558	9.49942	9.46863	10.0938	10.0188
ASHGA5P001047	3.86372e-05	0.000152778	11.9662	up	protein_coding	ENST00000219162	CCDS42165.1	MT4	GENCODE	294	chr16	+	56598960	56602869		ACAACTGCAAATGCACAACCTGCAACTGTAAAACATATTGGAAGAGCTGCTGTCCCTGCT	84560	Hs.567624	GO:0008150|GO:0006875|GO:0005737|GO:0008270|GO:0046872|GO:0005507	metallothionein 4 [Source:HGNC Symbol;Acc:18705]	343.612	37.9552	8.46301	4.88212	328.329	333.094	355.227	358.349	356.489	330.184	18.1291	18.1264	52.3421	6.37735	69.7029	63.0535	8.34926	8.51521	8.57914	8.47138	8.48975	8.37335	3.99413	4.4033	5.79899	3.03991	6.0859	5.97048
ASHGA5P003610	2.538e-10	9e-09	18.2922	up	protein_coding	NM_000537	CCDS30981.1	REN	RefSeq	1493	chr1	-	204123943	204135465		TATGTATTTCAGGAATCCTACAGTAGTAAAAAGCTGTGCACACTGGCCATCCACGCCATG	5972	Hs.3210	GO:0001822|GO:0001823|GO:0002003|GO:0002018|GO:0004190|GO:0005102|GO:0005159|GO:0005615|GO:0006508|GO:0006950|GO:0008217|GO:0008233|GO:0008584|GO:0009755|GO:0016020|GO:0042493|GO:0042756|GO:0043408|GO:0044444|GO:0048469|GO:0051591|GO:0070305	renin preproprotein	667.208	38.2651	9.43113	5.23797	676.057	633.405	688.185	661.124	683.712	660.767	35.5171	41.6188	31.1341	22.4164	55.934	42.9699	9.40341	9.43578	9.52729	9.37688	9.44874	9.3947	5.00045	5.51391	5.07422	4.64063	5.77492	5.42371
ASHGA5P048616	1.00025e-07	9.96e-07	2.89058	up	protein_coding	NM_021969	CCDS291.1	NR0B2	RefSeq	1277	chr1	-	27237974	27240567		ACACAGAGCCAGAGAGCTGGAAGTGAGAGCAGATCCCTAACCATGAGCACCAGCCAACCA	8431	Hs.427055	GO:0000122|GO:0003677|GO:0003700|GO:0003707|GO:0003714|GO:0005515|GO:0005634|GO:0005654|GO:0005737|GO:0006367|GO:0008203|GO:0009749|GO:0010467|GO:0019904|GO:0030521|GO:0031100|GO:0032024|GO:0032403|GO:0042803|GO:0042975|GO:0043234|GO:0043433|GO:0046965|GO:0046966	nuclear receptor subfamily 0 group B member 2	265.888	94.6765	8.07771	6.54635	235.561	247.834	266.928	310.389	259.82	274.799	82.7669	90.4928	98.7116	73.1573	114.466	108.465	7.85326	8.07719	8.1594	8.25426	8.02225	8.09992	6.23909	6.57111	6.68681	6.25215	6.78969	6.73926
ASHGA5P049996	0.039571	0.0671751	2.37641	up	protein_coding	NM_020783	CCDS11922.1	SYT4	RefSeq	4111	chr18	-	40847856	40857615		GTCTTCACAGTCTCTCTCTTTGCATGGATCTGCTGTCAGAGAAAATCATCCAAGTCTAAC	6860	Hs.8059	GO:0005215|GO:0005509|GO:0007269|GO:0016021|GO:0030054|GO:0030672|GO:0043005|GO:0048471	synaptotagmin-4	174.465	82.8879	7.31439	6.0656	53.1663	159.399	165.876	259.032	180.66	228.659	55.3172	28.0122	47.9997	41.314	166.073	158.612	5.67897	7.44558	7.4715	7.97936	7.48433	7.82659	5.65306	4.97961	5.67443	5.47991	7.3208	7.28579
ASHGA5P016313	1.398e-10	6e-09	4.08978	up	protein_coding	NM_002017	CCDS44768.1	FLI1	RefSeq	3993	chr11	+	128563812	128683162		GACTATTAAGGAGGCTCTGTCGGTGGTGAGCGACGACCAGTCCCTCTTTGACTCAGCGTA	2313	Hs.504281	GO:0000980|GO:0003677|GO:0003700|GO:0005634|GO:0006351|GO:0007599|GO:0008015|GO:0009887	Friend leukemia integration 1 transcription factor isoform 1	568.302	145.522	9.19332	7.1613	577.143	599.567	562.851	601.294	526.35	542.607	164.233	127.154	123.725	126.293	169.527	162.197	9.16634	9.35719	9.23293	9.2427	9.05928	9.10151	7.22504	7.05013	7.01048	7.01627	7.34912	7.31675
ASHGA5P011411	3.16362e-08	3.94e-07	5.88409	up	protein_coding	NM_006252	CCDS605.1	PRKAA2	RefSeq	9369	chr1	+	57110989	57181008		TCTCAGGCAGATTGTATGCAGGTCCTGAAGTTGATATCTGGAGCTGTGGTGTTATCTTGT	5563	Hs.437039	GO:0003682|GO:0004672|GO:0004674|GO:0004679|GO:0005515|GO:0005524|GO:0005654|GO:0005829|GO:0006112|GO:0006351|GO:0006355|GO:0006468|GO:0006633|GO:0006695|GO:0006853|GO:0006914|GO:0006950|GO:0007050|GO:0007165|GO:0008286|GO:0008610|GO:0010508|GO:0014823|GO:0016055|GO:0016324|GO:0030674|GO:0031000|GO:0031588|GO:0031669|GO:0032007|GO:0035174|GO:0042149|GO:0042304|GO:0042593|GO:0042752|GO:0043066|GO:…	5'-AMP-activated protein kinase catalytic subunit alpha-2	178.009	30.5461	7.48691	4.93009	201.903	180.034	185.909	186.647	157.011	156.548	40.339	27.5555	30.6986	28.9004	18.8156	36.9677	7.63315	7.62097	7.63566	7.49052	7.27455	7.26657	5.18654	4.9569	5.05476	4.98703	4.19504	5.20025
ASHGA5P026392	0.0264966	0.0473392	2.63678	up	protein_coding	NM_001005274	CCDS31499.1	OR4A16	RefSeq	987	chr11	+	55110676	55111663		AGAGTATCTCCCACACTGAACATATTTATTCCTAGTTCTAAGGCAACAAATAGGCGGTAA	81327	Hs.554530	GO:0004930|GO:0004984|GO:0005886|GO:0016021	olfactory receptor 4A16	46.9044	18.1751	5.32676	3.92799	15.2791	37.0302	37.5768	97.5195	45.1712	48.8496	13.2839	5	12.201	12.2926	30.3418	35.9315	3.86155	5.33229	5.30346	6.52199	5.3988	5.5425	3.53509	2.37541	3.73993	3.86303	4.895	5.15945
ASHGA5P004075	3.72438e-08	4.49e-07	2.97373	up	protein_coding	NM_012157	CCDS2658.1	FBXL2	RefSeq	3000	chr3	+	33318933	33428757		GCTGCACACAGTTAGAAGATGAAGCTCTGAAACACATTCAGAATTACTGCCATGAGCTTG	25827	Hs.475872	GO:0004842|GO:0005515|GO:0005516|GO:0005737|GO:0006464|GO:0006508|GO:0006511|GO:0006513|GO:0016020|GO:0019048	F-box/LRR-repeat protein 2 isoform 1	70.4034	22.9439	6.12293	4.55066	62.2765	69.7589	79.4285	71.3324	71.8665	67.7577	31.2531	19.465	21.3346	22.335	19.5157	23.7603	5.90156	6.25233	6.40321	6.04179	6.11821	6.02049	4.81653	4.49729	4.52992	4.63635	4.24951	4.57436
ASHGA5P044375	3.72e-11	2e-09	5.59414	up	protein_coding	ENST00000379010		REXO1L1	GENCODE	7032	chr8	-	86568694	86575726		ACTCAGGAAAAGCAACCTAGCTCCAAGTTTAGCAACCGGGAGTTCCAGTTGATTCCATTA	254958	Hs.373854	GO:0005634|GO:0005737|GO:0005622|GO:0003676|GO:0004527	REX1, RNA exonuclease 1 homolog (S. cerevisiae)-like 1 [Source:HGNC Symbol;Acc:24660]	284.818	51.4222	8.17963	5.69571	321.245	286.969	298.466	297.908	254.68	249.643	64.1954	51.1131	46.2665	46.5638	53.2551	47.1392	8.31772	8.29874	8.3226	8.1906	7.9894	7.95871	5.86739	5.78472	5.62281	5.63978	5.69932	5.56025
ASHGA5P045675	1.14e-11	1e-09	3.75326	up	protein_coding	NM_014471	CCDS6536.1	SPINK4	RefSeq	386	chr9	+	33240195	33248565		TGGCCGTCCGCCAGTGGGTAATCGCCCTGGCCTTGGCTGCCCTCCTTGTTGTGGACAGGG	27290	Hs.555934	GO:0004867|GO:0005576	serine protease inhibitor Kazal-type 4 precursor	5183.04	1577.44	12.4452	10.5371	5327.17	5084.31	5353.23	5331.46	4962.43	5039.65	1531.68	1500.98	1659.9	1371.6	1770.33	1630.13	12.4728	12.474	12.5255	12.4607	12.3422	12.3961	10.434	10.4979	10.659	10.3769	10.6727	10.5819
ASHGA5P051303	0.00179093	0.00441512	3.11533	up	protein_coding	NM_001031695	CCDS46700.1	RBFOX2	RefSeq	6997	chr22	-	36134782	36236630	NM_001082577, NM_001082578, NM_001082579	CTCCCTTTAGTTCCTGGCTTCCCTTACCCTACTGCAGCCACCACGGCAGCCGCTTTCAGA	23543	Hs.282998	GO:0000166|GO:0000381|GO:0003714|GO:0003723|GO:0005515|GO:0005634|GO:0005730|GO:0005737|GO:0006397|GO:0008134|GO:0008380|GO:0010724|GO:0016070|GO:0030520|GO:0042127|GO:0045892	RNA binding protein fox-1 homolog 2 isoform 1	11900.3	4625.7	13.5235	11.8841	8913.82	6076.08	8978.93	10077.5	19117.8	18237.8	3084.87	2559.77	3015.5	2886.05	8166.56	8041.43	13.219	12.7406	13.2951	13.4075	14.2588	14.2198	11.4472	11.2517	11.4987	11.4376	12.8283	12.8409
ASHGA5P004917	1.478e-10	6e-09	2.28177	up	protein_coding	NM_017726	CCDS10066.1	PPP1R14D	RefSeq	764	chr15	-	41107642	41120907		AGTTCAGGAGCTCTTCCAGGATCAAGCAACCCCTTCTGAGCCTGAGATTGACCTGGAAGC	54866	Hs.192927	GO:0004864|GO:0005737|GO:0042325	protein phosphatase 1 regulatory subunit 14D isoform 1	2577.16	1266.5	11.4231	10.2329	2820.34	2562.72	2629.01	2659.1	2459.65	2332.17	1381.47	1211.46	1237.82	1268.44	1240.53	1259.28	11.5293	11.4762	11.4938	11.441	11.3359	11.2622	10.2846	10.1988	10.2505	10.2646	10.1735	10.2254
ASHGA5P006831	0.00264823	0.00622626	2.41153	up	protein_coding	NM_153823	CCDS44835.1	GSG1	RefSeq	2544	chr12	-	13236470	13248740	NM_001080555, NM_001206842	TTTCATTGAACTTACACCACCAGCCAAGAGAGAAATCCTATGGTTATCCCTGGGAACGCA	83445	Hs.240053	GO:0005789|GO:0016021|GO:0070063	germ cell-specific gene 1 protein isoform 2	147.778	66.8231	7.19406	5.92411	128.808	102.097	136.927	164.277	166.193	188.368	46.9249	25.6226	85.3236	45.4333	104.934	92.7002	6.96721	6.8002	7.19566	7.30463	7.36086	7.53581	5.41337	4.85917	6.483	5.60676	6.66244	6.51993
ASHGA5P015072	1.01008e-05	4.8288e-05	2.19603	up	protein_coding	NM_152748	CCDS34677.2	KIAA1324L	RefSeq	6452	chr7	-	86506222	86595291		AAAGAATGCACTCTTCTTGGATCCCTCGTGGAAACTACATAGAATCTAATCGTGATGACT	222223	Hs.208093	GO:0016021	UPF0577 protein KIAA1324-like isoform 2	519.727	255.493	9.06523	7.93033	601.908	513.391	463.987	521.508	482.449	535.121	289.268	200.023	197.621	193.581	351.119	301.346	9.23005	9.14067	8.96378	9.03368	8.93927	9.08394	8.04045	7.67884	7.66263	7.61722	8.38308	8.19977
ASHGA5P052625	0.00033447	0.00101148	2.33567	up	protein_coding	NM_206812	CCDS47394.1	MOG	RefSeq	2053	chr6	+	29624757	29640149	ENST00000376917, NM_001008228, NM_001170418, NM_206809, NM_206814	TCCCTTCTGAGTGATGTCACATCTTGGCAGGGGTGGAGGAGAGCCTGGTTGCCCAGGGAT	4340	Hs.141308	GO:0005886|GO:0007155|GO:0007417|GO:0016021|GO:0034126	myelin-oligodendrocyte glycoprotein isoform alpha2 precursor	269.668	125.281	8.09057	6.86673	349.156	252.905	235.145	247.864	238.928	294.009	128.319	95.9204	79.3565	78.4045	207.226	162.456	8.44407	8.11349	7.97223	7.91288	7.89554	8.2052	6.87054	6.65068	6.37526	6.34531	7.63852	7.32008
ASHGA5P055440	0.0435209	0.0729855	2.21902	up	protein_coding	NM_005176	CCDS8863.2	ATP5G2	RefSeq	898	chr12	-	54058943	54070109		TGCCTGAGCTGATCCTGTATGTTGCAATCACTCTATCCGTGGCTGAGCGACTCGTTGGCC	517	Hs.524464	GO:0005215|GO:0005753|GO:0008289|GO:0015078|GO:0015986|GO:0015991|GO:0016021|GO:0045263	ATP synthase lipid-binding protein, mitochondrial isoform b precursor	41.6697	23.3406	5.33042	4.1805	51.6664	43.6133	33.2811	47.5933	39.818	34.0464	38.5352	5	10.641	9.88868	36.5639	39.4146	5.63685	5.5646	5.12547	5.42419	5.21663	5.01478	5.12195	2.37541	3.5463	3.57857	5.16114	5.29961
ASHGA5P005574	1.70665e-08	2.4e-07	2.44419	up	protein_coding	NM_021094	CCDS8686.1	SLCO1A2	RefSeq	7225	chr12	-	21417533	21487832	NM_134431	AAATGTGGTGAGTCAGGGGCATGCAGGATATATGATTCCACCACCTTCAGATACATCTAC	6579	Hs.46440	GO:0005886|GO:0008206|GO:0008514|GO:0015711|GO:0015721|GO:0016021|GO:0043252|GO:0044281|GO:0055085	solute carrier organic anion transporter family member 1A2	88.5175	35.4805	6.46514	5.17578	87.5087	81.4345	95.3909	95.9148	82.1866	88.6697	38.8342	35.9036	39.5159	32.3687	34.7091	31.5513	6.4036	6.47372	6.67122	6.49682	6.31236	6.43313	5.13499	5.3095	5.40526	5.1351	5.08857	4.98127
ASHGA5P001895	9.332e-10	2.4e-08	4.18607	up	protein_coding	NM_021955	CCDS5633.1	GNGT1	RefSeq	628	chr7	+	93535819	93540485		AAGAATGCTAGTTTCCAAATGTTGTGAAGAAGTAAGAGATTACGTTGAAGAACGATCTGG	2792	Hs.732212	GO:0003924|GO:0004871|GO:0005834|GO:0005886|GO:0006184|GO:0007165|GO:0007186|GO:0007268|GO:0007602|GO:0008104|GO:0010659|GO:0042462|GO:0071456	guanine nucleotide-binding protein G(T) subunit gamma-T1 precursor	98.938	23.0518	6.62756	4.56197	90.7643	98.9622	99.0618	93.862	111.901	99.0764	29.281	23.0305	24.6628	19.0356	21.1034	21.1975	6.45814	6.75756	6.72592	6.45994	6.77345	6.59038	4.71562	4.71963	4.74287	4.41477	4.36168	4.41725
ASHGA5P025184	0.0291762	0.0515465	2.04609	up	protein_coding	NM_001097599	CCDS3091.1	SLC35G2	RefSeq	1814	chr3	+	136537860	136574734		GTCTTTTTGGAATTGATTATCTGAAGAAATGGATACTTCTCCCTCCAGAAAATATCCAGT	80723	Hs.477692	GO:0005794|GO:0016021	solute carrier family 35 member G2	844.699	472.619	9.69276	8.65989	360.261	764.391	833.452	1068.24	910.15	1131.7	291.792	223.82	441.407	279.062	823.804	775.827	8.48834	9.70647	9.80502	10.0959	9.8688	10.192	8.05039	7.83455	8.79574	8.1251	9.60441	9.54914
ASHGA5P033660	0.00236565	0.00563533	2.0217	up	protein_coding	NM_001044369	CCDS42445.2	FAM69C	RefSeq	2048	chr18	-	72102962	72124503		ATCAGTGACATCGCACTCAGCTTCTTGGACATGGTGAACCATTTTGACAGTGACTTTTCC	125704	Hs.371690	GO:0005789|GO:0016021	protein FAM69C	31.0704	15.4085	4.90587	3.8903	35.3092	25.4431	31.0891	29.1931	31.1172	34.2704	25.2578	8.29175	6.81374	14.9698	20.3385	16.7791	5.07863	4.79488	5.02505	4.66882	4.84049	5.02732	4.49371	3.44064	2.91896	4.11129	4.30829	4.06888
ASHGA5P029855	3.74962e-06	2.0798e-05	2.75231	up	protein_coding	NM_207355		POTEB	RefSeq	2132	chr15	-	22051852	22083137	ENST00000299443, NM_001005356, NM_001136213, NM_001145442, NM_001257362, NR_027480	CTGATGGAAATATTCAAGATGAGTATGGAAATACCGCTCTACACTATGCTATCTACAATG	339010	Hs.442712		POTE ankyrin domain family member B	83.8085	30.0212	6.37462	4.91398	71.216	78.3051	83.8983	77.5794	94.953	96.8992	23.8845	31.6777	21.943	30.4025	39.0397	33.18	6.10285	6.41541	6.47776	6.16422	6.5297	6.55777	4.40809	5.14767	4.56906	5.0533	5.25772	5.04801
ASHGA5P011290	3.60443e-06	2.0124e-05	4.79877	up	protein_coding	NM_001013403	CCDS35411.1	CXorf66	RefSeq	1281	chrX	-	139037883	139047677		AAGCAGGAATGGTCAAGAAAAAAGGCATAGCAGCCAAGTCATCTAAAACATCATTCAGTG	347487	Hs.121384	GO:0016021	uncharacterized protein CXorf66 precursor	31.1044	6.30813	4.89713	2.63447	29.3214	34.8989	29.7049	26.0168	40.6299	26.0546	5	5	5	5.38637	12.4624	5	4.81288	5.2463	4.9627	4.5021	5.24472	4.61409	2.32266	2.37541	2.33631	2.8278	3.61641	2.32821
ASHGA5P009344	0.00644916	0.0136202	2.04169	up	protein_coding	ENST00000354536	CCDS5307.1	SMOC2	GENCODE	3150	chr6	+	168841830	169068674		GGAAAAACAGTCTCCTTGCAAATCTTTTCCGTTCTGAATTCAGATGATGCCGCAGCTCCA	64094	Hs.487200	GO:0007165|GO:0030198|GO:0010811|GO:0005604|GO:0005578|GO:0005614|GO:0031012|GO:0005515|GO:0005509|GO:0008201|GO:0005539	SPARC related modular calcium binding 2 [Source:HGNC Symbol;Acc:20323]	127.501	58.6646	6.87077	5.84101	75.195	80.3545	110.571	261.994	110.334	126.558	53.5522	47.8151	52.4929	37.3991	76.1293	84.5993	6.18413	6.45453	6.88157	7.99918	6.75426	6.95096	5.6129	5.69607	5.80316	5.33414	6.21376	6.38604
ASHGA5P013903	3.14639e-07	2.598e-06	3.3221	up	protein_coding	NM_001171025	CCDS55289.1	PTPRD	RefSeq	8266	chr9	-	8314245	8733946		TAACCTTCATTCTTCAAGTATGGCTAGCCATCCTCCAATACCCATCTTGGAACTTGCAGA	5789	Hs.446083	GO:0005001|GO:0005102|GO:0005515|GO:0005887|GO:0006470|GO:0006796|GO:0007157|GO:0007185|GO:0030182|GO:0050775|GO:0050839|GO:0097105	receptor-type tyrosine-protein phosphatase delta isoform 6 precursor	131.707	40.079	7.04799	5.3159	144.859	125.741	136.731	126.201	119.381	137.327	52.5664	31.1933	41.5012	23.786	45.8883	45.5387	7.1407	7.10351	7.19323	6.91218	6.87195	7.06637	5.58307	5.12739	5.47217	4.71963	5.48459	5.50853
ASHGA5P003536	6.42486e-07	4.694e-06	2.29274	up	protein_coding	ENST00000270112	CCDS13610.1	HUNK	GENCODE	7385	chr21	+	33245627	33376377		CCCGACAAAGATTCCTTTGGCTGCCGCAATATTTTCCGCAAAACCTCAGATTCCAATTGT	30811	Hs.109437	GO:0007275|GO:0007165|GO:0006468|GO:0009103|GO:0016020|GO:0005524|GO:0004674|GO:0003824|GO:0004672|GO:0016773|GO:0004713|GO:0016772	hormonally up-regulated Neu-associated kinase [Source:HGNC Symbol;Acc:13326]	105.36	45.6568	6.7193	5.52222	114.324	107.14	113.95	103.335	98.4094	94.9997	49.4833	45.6877	38.7313	55.4592	45.4619	39.1175	6.79636	6.87134	6.9262	6.60798	6.58482	6.52909	5.4906	5.63483	5.37664	5.87203	5.47158	5.28768
ASHGA5P012428	4.09482e-05	0.000160795	3.3935	up	protein_coding	NM_198455		SSPO	RefSeq	15580	chr7	+	149473130	149531053		CAATGGCTCGCCTGGACTCCTGCAACAACTGCACCTGTGTCTCTGGTAAGATGGCATGCA	23145	Hs.632022	GO:0005615|GO:0007155|GO:0030414	SCO-spondin precursor	857.407	275.779	9.76001	7.99723	634.356	596.411	778.269	919.104	1111.53	1104.77	225.352	189.044	218.496	195.625	408.831	417.325	9.30592	9.35021	9.7048	9.87547	10.1665	10.1572	7.68166	7.59914	7.8065	7.63298	8.6041	8.65903
ASHGA5P039231	1.2116e-05	5.6514e-05	4.39925	up	protein_coding	ENST00000518817		PYDC2	GENCODE	294	chr3	+	191178951	191179245		TTTGAAAAGATGAATCAAACGCATCTGTCTGGGAGAGCTGATGAACACTGTGTGATGCCC	152138	Hs.690618	GO:0005634|GO:0005737	pyrin domain containing 2 [Source:HGNC Symbol;Acc:33512]	28.8036	6.39241	4.72787	2.59061	27.5152	24.6496	21.0947	25.8807	21.9262	51.7549	12.7855	5	5.56896	5	5	5	4.71963	4.75059	4.46717	4.49473	4.30426	5.63082	3.48029	2.37541	2.67503	2.3572	2.32751	2.32821
ASHGA5P006669	0.0167966	0.0316174	2.25409	up	protein_coding	NM_001037499	CCDS34474.1	DEFB114	RefSeq	210	chr6	-	49928004	49931818		TATGTGACCTTCATTCTACCAGCCACATGTACCTTGGTGAATGCTGATCGTTGCACCAAA	245928	Hs.381372	GO:0005576|GO:0042742	beta-defensin 114 precursor	44.479	21.8439	5.43048	4.25794	54.5834	33.3802	42.588	44.5887	41.7385	49.9949	26.2463	5	35.497	16.4615	23.8573	24.001	5.72018	5.18317	5.48794	5.32884	5.28657	5.57618	4.55126	2.37541	5.25891	4.23209	4.53985	4.59009
ASHGA5P034296	7.41554e-08	7.77e-07	4.013	up	protein_coding	ENST00000477616	CCDS12793.1	KCNC3	GENCODE	3176	chr19	-	50818764	50832634		CCTCAACGCCAACGCCGCGGCCTGGATATCCCCCTAGTGGACGAACCCCCTCCCCCCGGG	3748	Hs.467146	GO:0006813|GO:0055085|GO:0006811|GO:0051260|GO:0007268|GO:0008219|GO:0046928|GO:0005886|GO:0016020|GO:0008076|GO:0030673|GO:0031594|GO:0043679|GO:0032809|GO:0032590|GO:0005216|GO:0005515|GO:0005249	potassium voltage-gated channel, Shaw-related subfamily, member 3 [Source:HGNC Symbol;Acc:6235]	19667.7	5662.28	14.3285	12.3238	18336.8	17080.3	17300.9	18910.4	22839.5	23538.6	5150.56	4651.52	4602.74	4557.39	7697.56	7313.94	14.2274	14.1902	14.1978	14.28	14.4916	14.584	12.1777	12.1073	12.1073	12.1019	12.7455	12.7034
ASHGA5P017458	7.67243e-08	8.01e-07	3.94076	up	protein_coding	NM_207386	CCDS45615.1	SHISA6	RefSeq	7415	chr17	+	11144739	11467380		GGAAGAGGACACACCAAGGGTGATCATCAATATAACCATCCGATTTTGAGCAGTGTTACC	388336	Hs.592124	GO:0016021	protein shisa-6 homolog isoform 1 precursor	120.262	30.3093	6.90956	4.93109	136.104	114.957	127.306	111.969	128.603	102.635	33.2837	24.6508	29.9236	27.8676	23.2588	42.8715	7.04919	6.9725	7.08772	6.72829	6.97942	6.64026	4.90837	4.80665	5.01932	4.93363	4.49876	5.4198
ASHGA5P001446	0.00908933	0.0183952	2.0211	up	protein_coding	NM_002343	CCDS33747.1	LTF	RefSeq	2593	chr3	-	46477495	46506598		ATGAAACTTGTCTTCCTCGTCCTGCTGTTCCTCGGGGCCCTCGGACTGTGTCTGGCTGGC	4057	Hs.529517	GO:0004252|GO:0005515|GO:0005576|GO:0006508|GO:0006826|GO:0006959|GO:0008199|GO:0008201|GO:0030141|GO:0033214|GO:0042742|GO:0051701|GO:0052572|GO:0090382|GO:0097013	lactotransferrin isoform 1 precursor	24548.7	15460.6	14.6439	13.6288	24370.1	21465.8	21206.1	22459.1	29558	28233.3	10731.8	11517.7	8715.73	8329.53	27141.1	26328.1	14.6503	14.5123	14.4646	14.5488	14.8461	14.8415	13.2397	13.401	13.0154	12.9592	14.5922	14.5652
ASHGA5P010019	4.009e-07	3.173e-06	2.22683	up	protein_coding	ENST00000394019	CCDS1937.1	SLC4A5	GENCODE	6348	chr2	-	74443368	74570534	ENST00000357822	TGGCATCCAGTTCTGGGAACGCTGCAAGCTCTTCCTGATGCCAGCCAAGCACCAGCCGGA	57835	Hs.740497	GO:0055085|GO:0006811|GO:0006810|GO:0015701|GO:0006820|GO:0016021|GO:0005886|GO:0016020|GO:0016324|GO:0005215|GO:0005452|GO:0008509|GO:0008510	solute carrier family 4, sodium bicarbonate cotransporter, member 5 [Source:HGNC Symbol;Acc:18168]	127.511	57.2652	6.99206	5.83707	129.426	108.524	105.905	128.372	137.953	154.889	73.4127	52.5885	48.3892	54.3097	67.2015	47.6892	6.97402	6.88917	6.81955	6.93449	7.08544	7.24971	6.05422	5.82972	5.68469	5.84252	6.03563	5.57566
ASHGA5P045226	2.23628e-05	9.5806e-05	2.0217	up	protein_coding	NM_001005221	CCDS41220.1	OR4F29	RefSeq	939	chr1	-	621095	622034	ENST00000521196, NM_001005504	ATGAAGGCAGCAATAAAGAGAGTATGCAAACAGCTAGTGATTTACAAGAGGATCTCATAA	729759		GO:0004930|GO:0004984|GO:0005886|GO:0016021	olfactory receptor 4F3/4F16/4F29	68.3237	32.946	6.07473	5.05917	74.4771	66.5961	64.3749	80.4893	66.1021	57.9024	27.5939	32.82	40.0454	32.8915	28.4801	35.8447	6.16822	6.18569	6.09685	6.22508	5.98904	5.78352	4.6294	5.19142	5.4252	5.15675	4.79624	5.15599
ASHGA5P051038	3.39087e-05	0.000136618	2.053	up	protein_coding	NM_001001433	CCDS13468.1	STX16	RefSeq	4978	chr20	+	57226308	57254582	NM_001134772, NM_001204868, NR_037942, NR_037945	AGCCGAGCAAGTGAGTAGTCACATCACCTCCAGCCCTCTGCATTCACGTAGCATTGCTGC	8675	Hs.307913	GO:0000139|GO:0005484|GO:0005515|GO:0005730|GO:0005737|GO:0005794|GO:0006886|GO:0006891|GO:0016021|GO:0031201|GO:0042147|GO:0043231	syntaxin-16 isoform a	1120.91	611.481	10.2013	9.16356	1186.41	1071.17	1042.95	1116.44	1134.9	1173.59	700.081	425.041	479.848	491.462	786.664	785.79	10.2511	10.213	10.1371	10.1637	10.196	10.2469	9.30895	8.72738	8.91424	8.92419	9.54078	9.56583
ASHGA5P021899	8.2689e-05	0.000297431	2.20297	up	protein_coding	NM_001190457	CCDS53952.1	CORO2B	RefSeq	3623	chr15	+	68924326	69020144		TTTGTTTCCTCTGAAGCTTGTCTGGTGTCATCCAGGAGCCCCACCTGATGTCCTGGCGTC	10391	Hs.551213	GO:0003779|GO:0005737|GO:0015629|GO:0015629|GO:0016020|GO:0030036|GO:0030036|GO:0051015	coronin-2B isoform 2	567.429	283.118	9.19262	8.05317	635.387	516.388	518.207	546.274	577.887	610.431	308.038	222.637	241.695	165.335	390.973	370.031	9.30853	9.14926	9.11902	9.10199	9.19922	9.27771	8.12789	7.82764	7.95211	7.38965	8.5382	8.48353
ASHGA5P046969	1.49406e-08	2.17e-07	5.76044	up	protein_coding	NM_000429	CCDS7365.1	MAT1A	RefSeq	3419	chr10	-	82031575	82049434		CAAAATTGTTCACTGAAAGAAGCGTGAGTGGAGAAGTGTGAGAAGATGAATGGACCGGTG	4143	Hs.282670	GO:0000096|GO:0004478|GO:0005524|GO:0005829|GO:0006520|GO:0006556|GO:0006730|GO:0006805|GO:0015948|GO:0032259|GO:0034641|GO:0044281|GO:0046872	S-adenosylmethionine synthase isoform type-1	74.7383	12.4401	6.20984	3.68366	80.2655	74.596	77.0651	81.8906	65.8381	68.7746	12.9689	9.67672	12.1957	13.0932	9.14516	17.5608	6.28115	6.34574	6.35587	6.25239	5.98269	6.04121	3.50093	3.6282	3.7392	3.93939	3.15776	4.13649
ASHGA5P040006	0.000870359	0.00234101	2.36538	up	protein_coding	ENST00000282701	CCDS3588.1	BMP3	GENCODE	5734	chr4	+	81952118	81978685		TGAATGGATTATCTCCCCCAAGTCCTTTGATGCCTATTATTGCTCTGGAGCATGCCAGTT	651	Hs.387411	GO:0030154|GO:0040007|GO:0001501|GO:0045944|GO:0007267|GO:0051216|GO:0001503|GO:0005615|GO:0031988|GO:0005102|GO:0008083|GO:0005125|GO:0070700	bone morphogenetic protein 3 [Source:HGNC Symbol;Acc:1070]	891.978	441.572	9.85717	8.6151	1044.75	815.522	848.069	931.862	826.075	885.596	555.158	223.43	266.014	303.155	655.68	645.994	10.0551	9.80385	9.83366	9.89132	9.7231	9.83601	8.96653	7.83188	8.08407	8.24081	9.28293	9.28435
ASHGA5P011913	3.26152e-07	2.677e-06	4.60737	up	protein_coding	NM_001042396	CCDS41508.1	PTPN20A	RefSeq	2226	chr10	-	46550122	46641003	NM_001042361, NM_001042387	AAACAGATACCGAGATATTCTTCCATTTCAACATCATGGATATAGTGGCCCAAATGAGAG	653129	Hs.440733	GO:0004725|GO:0005634|GO:0005815|GO:0005874	tyrosine-protein phosphatase non-receptor type 20 isoform 9	189.387	42.2696	7.57553	5.37159	189.798	160.121	185.403	166.991	224.537	209.473	47.129	22.3953	33.8923	38.4124	50.6138	61.1747	7.54396	7.45172	7.63036	7.32879	7.80334	7.69503	5.42035	4.68191	5.19202	5.37625	5.62708	5.93193
ASHGA5P011388	0.000435064	0.00127552	2.16475	up	protein_coding	ENST00000371148	CCDS34475.1	DEFB110	GENCODE	384	chr6	-	49986555	49989694		ATTTTACCAGCCAAAAAGAAATATCCTGAGTATGGTAGCTTGGACTTGAGGAGAGAGTGC	245913	Hs.571093	GO:0042742|GO:0005576	defensin, beta 110 locus [Source:HGNC Symbol;Acc:18091]	28.0424	12.4957	4.75485	3.64065	29.0209	31.5628	28.4099	25.8185	29.1964	24.246	22.6288	8.96344	12.7118	12.675	8.11608	9.87934	4.79924	5.09715	4.89764	4.48915	4.73854	4.50739	4.32911	3.53655	3.79932	3.90012	2.9722	3.30661
ASHGA5P000632	6e-13	0	3.29266	up	protein_coding	NM_006890	CCDS12583.1	CEACAM7	RefSeq	2289	chr19	-	42177234	42192096		ATCTTGTGAATGAAGAAGTAACCAGACAATTCTACGTATTCTCGGAGCCACCCAAGCCCT	1087	Hs.74466	GO:0005886|GO:0016021|GO:0031225	carcinoembryonic antigen-related cell adhesion molecule 7 precursor	13180.1	4597.39	13.7817	12.0624	13911.3	13216.4	13652.9	12914.3	12804.5	12581.1	4750.16	4606.57	4741.9	4533.06	4488.57	4464.07	13.8499	13.8273	13.8532	13.7466	13.7007	13.7122	12.0627	12.092	12.1431	12.092	11.986	11.9986
ASHGA5P049538	3.9271e-09	7.5e-08	6.27864	up	protein_coding	NM_016084	CCDS11185.1	RASD1	RefSeq	1814	chr17	-	17397752	17399709		CAGGCAGCAGATCCTCGACACCAAGTCTTGCCTCAAGAACAAAACCAAGGAGAACGTGGA	51655	Hs.25829	GO:0003924|GO:0005525|GO:0005634|GO:0005886|GO:0007165|GO:0007186|GO:0007263|GO:0007264|GO:0045892|GO:0048471	dexamethasone-induced Ras-related protein 1 isoform 1 proprotein	319.989	53.0365	8.35909	5.70864	332.553	302.34	324.974	353.763	300.125	306.177	53.679	41.571	44.1602	37.4191	74.931	66.4588	8.3688	8.37735	8.45181	8.4536	8.23936	8.26361	5.61614	5.51217	5.55434	5.3355	6.19247	6.04121
ASHGA5P005849	2.46254e-07	2.119e-06	4.67264	up	protein_coding	ENST00000310532	CCDS6952.1	DDX31	GENCODE	2408	chr9	-	135513249	135545788		TCTTTGCACGTGAAGAACTCACCCTAAGCCAGAGGAAAGGAACCTTGCTTTTAATACCAT	64794	Hs.660767	GO:0005730|GO:0003723|GO:0005524|GO:0003676|GO:0008026	DEAD (Asp-Glu-Ala-Asp) box polypeptide 31 [Source:HGNC Symbol;Acc:16715]	125.471	26.0884	6.94142	4.71718	97.1685	101.13	111.748	110.759	184.097	147.925	26.9699	22.326	18.5514	21.854	33.1251	33.7041	6.56127	6.78795	6.89794	6.71232	7.51156	7.17746	4.59212	4.67621	4.33725	4.60614	5.02448	5.06688
ASHGA5P001577	1.831e-10	7e-09	2.57682	up	protein_coding	NM_031293	CCDS32483.1	PMFBP1	RefSeq	3452	chr16	-	72152995	72206064		GCGAAAAGGACCACCTCCACAGTGTAATGGTCCACTTGCAGCAGGAAAACAAGAAGCTGA	83449	Hs.714939	GO:0005737	polyamine-modulated factor 1-binding protein 1 isoform a	288.109	115.417	8.20312	6.83752	302.086	282.551	291.155	275.359	290.527	286.976	125.525	119.924	100.267	103.571	119.161	124.056	8.22432	8.28082	8.28233	8.07437	8.18986	8.16699	6.83526	6.96832	6.70617	6.73546	6.84736	6.93258
ASHGA5P007139	0	0	43.2176	up	protein_coding	NM_006198	CCDS33563.1	PCP4	RefSeq	566	chr21	+	41239346	41301322		GGTGAAAATGATGGACAGAAGAAAGTTCAAGAAGAATTTGACATTGACATGGATGCACCA	5121	Hs.80296	GO:0005634|GO:0005829|GO:0007417	Purkinje cell protein 4	2033.79	49.3897	11.0799	5.64633	2036.41	1929.08	2075.34	2041.65	2074.55	2045.73	51.6544	44.7228	50.7077	45.8411	54.5322	48.8802	11.0446	11.0671	11.1508	11.0582	11.0876	11.0711	5.5533	5.6051	5.75376	5.61881	5.73799	5.60903
ASHGA5P050232	1.47836e-05	6.6906e-05	2.45376	up	protein_coding	NM_001039213	CCDS54278.1	CEACAM16	RefSeq	1692	chr19	+	45202420	45213986		TTCAACGCCACCATCTCCAAGACTCGGTTTGGGGTGAAAGATGGCGCTGACTGGGTACAG	388551	Hs.456381	GO:0005576|GO:0007605|GO:0032426	carcinoembryonic antigen-related cell adhesion molecule 16 precursor	56.5378	22.4442	5.79058	4.49559	51.2173	53.5546	53.9303	65.3344	68.8477	46.3427	19.9317	14.8608	21.468	18.2132	32.3707	27.8206	5.62305	5.86365	5.83956	5.90383	6.05154	5.46184	4.13485	4.15195	4.53893	4.35885	4.98492	4.804
ASHGA5P028165	2.1e-12	0	7.41837	up	protein_coding	NM_005639	CCDS9017.1	SYT1	RefSeq	4827	chr12	+	79258448	79845788	NM_001135805, NM_001135806	TACTGCTGGTAAGCTGACTGTTGTCATTCTGGAGGCAAAGAACCTGAAGAAGATGGATGT	6857	Hs.310545	GO:0005215|GO:0005513|GO:0005515|GO:0005543|GO:0005545|GO:0005886|GO:0007268|GO:0007269|GO:0008021|GO:0014047|GO:0016021|GO:0017075|GO:0017157|GO:0030054|GO:0030666|GO:0030672|GO:0042584|GO:0046872|GO:0050750|GO:0051260|GO:0060201|GO:0060203|GO:0061202|GO:0070083	synaptotagmin-1	702.576	98.475	9.5067	6.6156	691.106	694.348	724.456	729.734	613.888	761.921	95.0411	97.2542	96.901	102.228	92.2369	107.189	9.44145	9.57452	9.60339	9.53155	9.28636	9.60295	6.43964	6.67194	6.66143	6.71704	6.47927	6.72428
ASHGA5P011031	5.0941e-09	9.3e-08	3.1662	up	protein_coding	NM_003944	CCDS995.1	SELENBP1	RefSeq	1768	chr1	-	151336777	151345210	NM_001258289	GCTGCACAAGGTCATTGAGCCCAAGGACATCCATGCCAAGTGCGAACTGGCCTTTCTCCA	8991	Hs.632460	GO:0005515|GO:0005730|GO:0005829|GO:0008430|GO:0015031|GO:0016020	selenium-binding protein 1 isoform 1	944.271	320.428	9.94391	8.28115	1006.5	1018.51	960.328	995.556	874.952	809.777	371.692	342.39	326.223	322.212	282.183	277.867	10.0041	10.1347	10.0201	9.99524	9.81156	9.69779	8.39505	8.42507	8.37166	8.32565	8.0819	8.08761
ASHGA5P010181	7.83e-11	4e-09	4.41907	up	protein_coding	ENST00000395882	CCDS35053.1	NTRK2	GENCODE	7111	chr9	+	87284625	87430621		GGCATGAAAGGTTTTGTTTTGTTTCATAAGATCCCACTGGATGGGTAGCTGAAATAAAGG	4915	Hs.494312	GO:0001764|GO:0008284|GO:0007169|GO:0030182|GO:0021987|GO:0050772|GO:0043524|GO:0032314|GO:0046777|GO:0043410|GO:0010628|GO:0010976|GO:0014068|GO:0007612|GO:0007190|GO:0021954|GO:0048011|GO:0031547|GO:0010008|GO:0005887|GO:0005515|GO:0005524|GO:0042803|GO:0043121|GO:0048403|GO:0060175	neurotrophic tyrosine kinase, receptor, type 2 [Source:HGNC Symbol;Acc:8032]	891.952	214.838	9.86281	7.71906	940.947	896.347	897.558	858.784	904.902	853.177	202.862	193.811	233.004	185.446	225.072	248.831	9.90454	9.94576	9.91393	9.77526	9.8578	9.77955	7.5341	7.63647	7.89965	7.5503	7.75991	7.93395
ASHGA5P018549	2.7976e-09	5.8e-08	2.29993	up	protein_coding	NM_207015	CCDS46960.1	NAALADL2	RefSeq	4912	chr3	+	174577110	175523428		AAACAACCTTAAAGGTGATCAACCCAACACTCATCAACTGTTAGCCATGGCGTTACGCCT	254827	Hs.660010	GO:0006508|GO:0008233|GO:0016021	inactive N-acetylated-alpha-linked acidic dipeptidase-like protein 2	259.894	115.596	8.04474	6.84315	272.947	240.653	280.212	272.083	267.939	225.529	128.001	111.336	117.846	107.752	111.934	116.706	8.0742	8.03288	8.22981	8.05781	8.0707	7.80305	6.8676	6.86132	6.93729	6.79099	6.75775	6.84397
ASHGA5P015607	2.1121e-09	4.6e-08	3.15573	up	protein_coding	NM_000426	CCDS5138.1	LAMA2	RefSeq	9708	chr6	+	129204285	129837710		AGATGACAAAATATATTTTGGTGGCCTGCCAACGCTGAGAAACTTGAGTATGAAAGCAAG	3908	Hs.200841	GO:0005102|GO:0005198|GO:0005576|GO:0005604|GO:0005606|GO:0007155|GO:0007411|GO:0007517|GO:0030155|GO:0030334|GO:0031012|GO:0032224|GO:0042383|GO:0045995	laminin subunit alpha-2 isoform a precursor	207.812	65.9249	7.7121	6.05413	224.874	219.687	215.467	222.452	179.796	184.595	67.9481	69.5484	61.8311	65.0293	66.8377	64.3551	7.78706	7.90735	7.84802	7.74941	7.47716	7.5036	5.94965	6.21762	6.03544	6.09385	6.02889	5.99932
ASHGA5P016602	5.2861e-09	9.6e-08	4.01667	up	protein_coding	NM_001173462	CCDS54089.1	SHISA6	RefSeq	7358	chr17	+	11144739	11467380		ATCTGGATTTGTCACATTAGGAAGAGGACACACCAAGGAGAAGCCACGGATGAACAACAT	388336	Hs.592124	GO:0016021	protein shisa-6 homolog isoform 3 precursor	258.032	64.9039	8.03037	6.02437	301.16	267.73	251.362	269.611	241.588	216.74	60.5072	66.453	71.1625	72.1251	60.2739	58.9018	8.22011	8.19655	8.06709	8.04367	7.91174	7.74306	5.78054	6.15697	6.22312	6.22931	5.87775	5.87852
ASHGA5P008066	0.000772321	0.00211143	3.94523	up	protein_coding	ENST00000444921	CCDS5794.1	GRM8	GENCODE	3559	chr7	-	126078651	126883569	NM_001127323	AATTTTAATGGCAGTGCTGGCACTCCTGTCACTTTTAATGAAAACGGAGATGCTCCTGGA	2918	Hs.449625	GO:0007186|GO:0007601|GO:0007194|GO:0035249|GO:0007608|GO:0046928|GO:0030818|GO:0016021|GO:0005886|GO:0043005|GO:0005887|GO:0043025|GO:0042734|GO:0004930|GO:0001642|GO:0008066	glutamate receptor, metabotropic 8 [Source:HGNC Symbol;Acc:4600]	73.0504	22.6776	6.1735	4.19339	80.3236	78.8253	72.7237	74.7441	60.8425	70.8434	23.1138	5.72193	10.9811	13.9553	19.0059	63.2876	6.28234	6.42573	6.27044	6.10797	5.86688	6.08765	4.35856	3.00932	3.58719	4.01656	4.21219	5.97652
ASHGA5P032085	0.0330007	0.0573838	2.14039	up	protein_coding	ENST00000331459	CCDS11019.1	OR1D2	GENCODE	939	chr17	-	2995351	2996290		GATTCGTGATCATTTCCTATGTGCTGATTATCAGAGCCATCCTCAGAATACCCTCAGTCT	4991	Hs.532771	GO:0007186|GO:0006935|GO:0006928|GO:0007608|GO:0000060|GO:0007338|GO:0050911|GO:0016021|GO:0005886|GO:0005887|GO:0004930|GO:0004984	olfactory receptor, family 1, subfamily D, member 2 [Source:HGNC Symbol;Acc:8183]	45.5367	23.7507	5.41435	4.31648	28.2382	37.7492	32.272	56.5262	69.8878	48.5469	42.342	11.4988	8.26483	8.03249	34.4367	37.9295	4.7568	5.36137	5.07647	5.68438	6.07487	5.53219	5.25629	3.83102	3.17618	3.3185	5.07852	5.23834
ASHGA5P030503	0.000909477	0.00243222	3.51421	up	protein_coding	NM_004212	CCDS10121.1	SLC28A2	RefSeq	2463	chr15	+	45544427	45568132		TTGCTACTAATGTAGCAGCCAACCTGATTGCCTTTTTGGCTGTGTTGGCCTTCATCAATG	9153	Hs.367833	GO:0001882|GO:0005415|GO:0005886|GO:0005887|GO:0006139|GO:0015211|GO:0015860|GO:0016020|GO:0055085	sodium/nucleoside cotransporter 2	37.9101	12.54	5.20132	3.38811	45.398	36.8742	38.3578	34.208	36.2363	36.3862	23.0495	5	5	6.96302	22.7734	12.454	5.44238	5.32647	5.33329	4.91709	5.07516	5.1135	4.35505	2.37541	2.33631	3.14377	4.47201	3.64614
ASHGA5P008118	1.04396e-07	1.029e-06	2.08222	up	protein_coding	NM_001001417	CCDS42300.1	TBC1D3B	RefSeq	2114	chr17	-	34493060	34503988	NM_001001418, NM_001040282, NM_001123391, NM_001123392	AAGCCTTTTCGAAGCTACAACAACAACGTCGATCATTTGGGGATTGTACATGAGACGGAG	414059		GO:0005097|GO:0005622	TBC1 domain family member 3B	215.548	105.316	7.76595	6.70783	235.636	215.706	230.896	218.024	206.27	186.757	117.039	110.859	106.579	101.678	96.311	99.4309	7.8535	7.8793	7.94414	7.71729	7.67998	7.52149	6.73266	6.85571	6.79275	6.70836	6.541	6.6165
ASHGA5P011006	0.00881203	0.0179133	2.14437	up	protein_coding	NM_178353	CCDS1024.1	LCE1E	RefSeq	1210	chr1	+	152758752	152760901		TGTGACTTTGCTCCTAAGTACCTACTGCCGAGATGTCCTGCCAGCAGAGCCAGCAGCAGT	353135	Hs.250236	GO:0031424	late cornified envelope protein 1E	184.697	100.428	7.54106	6.4405	152.89	180.756	179.706	189.716	206.529	198.582	132.179	50.0694	47.3257	49.0362	164.502	159.457	7.21887	7.62588	7.58803	7.51428	7.68266	7.61663	6.91059	5.75896	5.65571	5.7139	7.30948	7.29438
ASHGA5P051010	1.08565e-08	1.68e-07	2.01802	up	protein_coding	NM_181802	CCDS13374.1	UBE2C	RefSeq	1490	chr20	+	44441254	44445596		CTCCCAGGTAACCCCGAATACTCTTTTTTCAGGCTACAGCAGGAGCTGATGACCCTCATG	11065	Hs.93002	GO:0000075|GO:0000278|GO:0004842|GO:0004842|GO:0005515|GO:0005524|GO:0005654|GO:0005680|GO:0005829|GO:0006511|GO:0007049|GO:0007051|GO:0007067|GO:0007094|GO:0008054|GO:0010458|GO:0010994|GO:0016567|GO:0031145|GO:0031145|GO:0031536|GO:0048015|GO:0051301|GO:0051436|GO:0051437|GO:0051439|GO:0051488|GO:0070936|GO:0070979	ubiquitin-conjugating enzyme E2 C isoform 4	835.909	443.845	9.76107	8.74814	904.081	821.721	845.431	916.43	764.417	763.373	467.04	442.67	450.27	459.282	438.332	405.476	9.83985	9.81462	9.82837	9.872	9.60616	9.60544	8.7234	8.78334	8.82564	8.83285	8.70238	8.62122
ASHGA5P010408	8.60759e-05	0.000307939	2.7812	up	protein_coding	ENST00000361300	CCDS13481.1	PHACTR3	GENCODE	2162	chr20	+	58296264	58422766		GACGATGCAGGCCAAGCCACACTCTTCCAAGCCTCCAGCATGAAGAGTGCCGACCCTTCC	116154	Hs.473218	GO:0016363|GO:0003779|GO:0004864	phosphatase and actin regulator 3 [Source:HGNC Symbol;Acc:15833]	141.697	52.9624	7.14576	5.67006	107.043	133.015	142.227	168.536	148.886	150.475	42.939	44.8813	62.6296	26.1072	70.9687	70.2488	6.70289	7.1821	7.24614	7.34204	7.19551	7.20591	5.27534	5.60981	6.05405	4.84854	6.11179	6.12082
ASHGA5P034063	0.00057677	0.00163326	2.01905	up	protein_coding	ENST00000325084	CCDS45999.1	CACNA1A	GENCODE	8626	chr19	-	13317255	13617274		TATTACGAGTAATATCTCCCCCTCTCGGCTTAGGCAAGAAATGTCCTCATAGGGTTGCTT	773	Hs.501632	GO:0055085|GO:0006811|GO:0044281|GO:0007628|GO:0050885|GO:0006006|GO:0007268|GO:0007214|GO:0048813|GO:0016049|GO:0048266|GO:0008219|GO:0043524|GO:0007204|GO:0021702|GO:0035249|GO:0042445|GO:0017156|GO:0021522|GO:0051925|GO:0007416|GO:0050770|GO:0030644|GO:0051899|GO:0043113|GO:0000096|GO:0007274|GO:0014051|GO:0014056|GO:0017158|GO:0021590|GO:0021679|GO:0021750|GO:0032353|GO:0042133|GO:0048791|GO:…	calcium channel, voltage-dependent, P/Q type, alpha 1A subunit [Source:HGNC Symbol;Acc:1388]	960.064	538.788	9.96822	8.95455	1133.31	987.898	875.266	949.796	911.711	902.406	603.195	467.836	399.002	297.52	736.249	728.926	10.179	10.0927	9.88016	9.92665	9.872	9.85884	9.09351	8.85867	8.65333	8.21398	9.45159	9.45622
ASHGA5P032508	0	0	23.2072	up	protein_coding	NM_032391	CCDS11535.1	PRAC	RefSeq	403	chr17	-	46799081	46799882		TTCTCAGATCAAGGACCGGCCCATCTTACTACCTCCAAGAGTGCTTTTCTCTCTAATAAG	84366	Hs.116467	GO:0005634	small nuclear protein PRAC	6100.63	290.975	12.6858	8.14932	6424.32	6185.66	6211.04	6383.13	5661.07	5738.58	329.118	297.986	292.162	297.752	259.925	268.905	12.7392	12.7642	12.7485	12.7274	12.5459	12.5897	8.22133	8.23259	8.21833	8.21502	7.96716	8.0415
ASHGA5P011238	1.2e-12	0	2.82117	up	protein_coding	NM_152487	CCDS753.1	TMEM56	RefSeq	6836	chr1	+	95582893	95663161		CCCGGCACAGGTTGAAGAAATATGGAGATCAACACAAAACTGCTCATCAGTGTTACCTGT	148534	Hs.483512	GO:0003674|GO:0005575|GO:0008150|GO:0016021	transmembrane protein 56	825.577	312.134	9.74591	8.24962	822.01	824.254	816.808	828.423	827.702	834.263	306.922	309.521	313.453	319.704	319.852	303.354	9.69663	9.81944	9.77114	9.7192	9.72655	9.74252	8.12351	8.28498	8.31313	8.31502	8.25211	8.20897
ASHGA5P006492	0.00905473	0.0183421	2.11059	up	protein_coding	NM_003829	CCDS47951.1	MPDZ	RefSeq	7625	chr9	-	13105702	13279563		TTTATGGTACAGAGCATTATAAACAGACCAAGGAAATCCCCTTTGCCTTCCTTGCTGCAC	8777	Hs.169378	GO:0005515|GO:0005737|GO:0005923|GO:0007155|GO:0008022|GO:0014069|GO:0016324|GO:0016327|GO:0019048|GO:0031410|GO:0043220|GO:0045211	multiple PDZ domain protein isoform 1	409.778	232.875	8.71566	7.63802	358.329	365.698	382.571	458.468	431.847	461.758	306.034	92.7226	132.38	133.305	377.492	355.317	8.47926	8.64809	8.68263	8.8422	8.77309	8.86872	8.11894	6.60492	7.10217	7.08503	8.48814	8.4289
ASHGA5P050995	0.00176549	0.00435962	2.84087	up	protein_coding	ENST00000357155	CCDS30793.1	MYBPHL	GENCODE	1372	chr1	-	109834986	109849663		GAGCAAGACTCCATCCTCTTCATCCGAGAAGCCCAACGTGCTGACTCAGGTCGCTACCAA	343263	Hs.443402	GO:0008150|GO:0005575|GO:0003674|GO:0005515	myosin binding protein H-like [Source:HGNC Symbol;Acc:30434]	4203.76	1989.36	12.1308	10.6245	4632.1	3758	3652.15	3986.05	4579.68	4614.58	1401.09	984.894	1069.68	1075.39	3875.42	3529.7	12.271	12.0318	11.967	12.0404	12.2177	12.2569	10.3032	9.90944	10.0427	10.0384	11.776	11.6772
ASHGA5P032451	0.00107198	0.00281246	2.31208	up	protein_coding	NM_000342	CCDS11481.1	SLC4A1	RefSeq	4953	chr17	-	42325757	42345502		ATCTTCCAGGACCACCCACTACAGAAGACTTATAACTACAACGTGTTGATGGTGCCCAAA	6521	Hs.443948	GO:0003779|GO:0005452|GO:0005515|GO:0005886|GO:0005887|GO:0006811|GO:0006820|GO:0006821|GO:0006873|GO:0008022|GO:0008509|GO:0015108|GO:0015301|GO:0015701|GO:0016021|GO:0016323|GO:0030018|GO:0030506|GO:0030863|GO:0042803|GO:0043495|GO:0044281|GO:0055085	band 3 anion transport protein	245.983	117.116	7.95163	6.74244	242.646	200.917	207.443	226.244	298.003	300.646	129.502	59.7967	68.5558	89.3169	177.716	177.807	7.8977	7.77654	7.79572	7.77264	8.22968	8.23753	6.88353	6.00671	6.17515	6.52753	7.4144	7.44734
ASHGA5P034424	0.00135432	0.00344984	2.08084	up	protein_coding	NM_018083	CCDS32890.2	ZNF358	RefSeq	2003	chr19	+	7581003	7585911		TAAGCCCTGCATCCATGATGAGGCCGGGGCAGGTCTCCCTCCTGGGTCCTGATGCTGTTT	140467	Hs.133475	GO:0003677|GO:0005634|GO:0006351|GO:0006355|GO:0008270|GO:0019827|GO:0021915|GO:0035115	zinc finger protein 358	12362.6	7495.57	13.6972	12.64	12724.5	11552.8	11184.4	11959.9	13139.7	13614	6301.21	4914.17	4679.61	5304.47	12071.2	11702.7	13.7282	13.6573	13.6018	13.6403	13.736	13.8198	12.4614	12.1819	12.1254	12.3126	13.391	13.368
ASHGA5P034020	0.00907217	0.0183731	2.02041	up	protein_coding	ENST00000305456	CCDS32897.1	OR7G2	GENCODE	1038	chr19	-	9212944	9213982		GGGAGGATACCTTCTCTTCTGTGGTGTGCCATTTGCTTTGGATTCAGGTTTCTAGAGTAA	390882	Hs.553774	GO:0007186|GO:0016021|GO:0005886|GO:0004930|GO:0004984	olfactory receptor, family 7, subfamily G, member 2 [Source:HGNC Symbol;Acc:8466]	280.681	160.313	8.15667	7.14202	321.226	252.613	232.958	287.323	284.525	305.439	186.913	131.766	72.385	73.1173	262.139	235.559	8.31758	8.11163	7.95796	8.13126	8.16143	8.26013	7.41936	7.09769	6.2465	6.25134	7.97936	7.85786
ASHGA5P013625	1.88962e-06	1.1643e-05	2.02491	up	protein_coding	NM_152458	CCDS10685.1	ZNF785	RefSeq	3265	chr16	-	30591993	30597092		GGCGCGCTGGGATTTTCAGTTCCCAAACCCGCTTTTATCTCGTGGGTGGAAGGAGAAGTG	146540	Hs.513509	GO:0003677|GO:0005634|GO:0006351|GO:0006355|GO:0008270	zinc finger protein 785	102.597	50.1633	6.67481	5.65695	104.017	93.572	82.5034	104.046	125.174	106.271	54.4982	51.4366	46.92	59.2951	46.484	42.3458	6.66172	6.67879	6.45622	6.6181	6.93998	6.69405	5.63626	5.79358	5.6435	5.96242	5.50356	5.4024
ASHGA5P038660	4.17917e-08	4.92e-07	2.2561	up	protein_coding	NM_144573	CCDS41351.1	NEXN	RefSeq	3405	chr1	+	78354199	78409578		TGTACCAAAACTTGGCAAGGGTGATGTAAAGGATAAGTTTGAAGCCATGCAGAGAGCCAG	91624	Hs.612385	GO:0005856|GO:0005924|GO:0008307|GO:0030018|GO:0030334|GO:0051015|GO:0051493	nexilin isoform 1	872.223	415.823	9.82609	8.65226	918.833	905.999	923.778	907.131	809.232	768.364	434.154	437.089	435.998	433.874	373.598	380.226	9.86754	9.9625	9.9606	9.85705	9.69356	9.61528	8.61843	8.76413	8.77929	8.75583	8.47407	8.5218
ASHGA5P010213	4.31e-10	1.4e-08	2.09248	up	protein_coding	NM_000935	CCDS3131.1	PLOD2	RefSeq	4009	chr3	-	145787227	145879282		GCTCTTTGCCGAAATGCTAGAGAAATGGGTGTATTTATGTACATTTCTAATAGACATGAA	5352	Hs.477866	GO:0001666|GO:0005506|GO:0005783|GO:0005789|GO:0006464|GO:0008475|GO:0016702|GO:0030198|GO:0030867|GO:0031418|GO:0032870	procollagen-lysine,2-oxoglutarate 5-dioxygenase 2 isoform 2 precursor	2607.85	1405.43	11.4408	10.3756	2785.34	2508.41	2657.01	2528.85	2616.61	2550.9	1411.96	1332.42	1346.61	1275	1489.67	1576.93	11.5106	11.4436	11.5079	11.3685	11.4237	11.3906	10.3159	10.3335	10.3652	10.275	10.4288	10.5353
ASHGA5P005545	3.0252e-09	6.1e-08	3.62334	up	protein_coding	ENST00000307068	CCDS5360.1	SOSTDC1	GENCODE	1869	chr7	-	16501105	16505474		GATCGGAACACTCGGGTTCAAGTGGGTTGCCGGGAACTGCGTTCCACCAAATACATCTCT	25928	Hs.648106	GO:0016055|GO:0042475|GO:0007389|GO:0030514|GO:0005615	sclerostin domain containing 1 [Source:HGNC Symbol;Acc:21748]	152.215	41.649	7.25591	5.39858	164.252	146.319	164.347	168.719	139.611	130.041	47.6702	32.6408	37.5236	39.7123	41.6438	50.7034	7.32308	7.3209	7.4571	7.34386	7.10454	6.98595	5.43723	5.18331	5.33467	5.42016	5.3524	5.66373
ASHGA5P013703	1.98231e-08	2.69e-07	2.8025	up	protein_coding	NM_003657	CCDS13444.1	BCAS1	RefSeq	3475	chr20	-	52560078	52687304		TCAGACAAATGTCAGTGAAAGGGGATGGAGGGATCACCCACTCAGAAGAAATAAATGGGA	8537	Hs.731932	GO:0005737	breast carcinoma-amplified sequence 1	740.337	280.206	9.58048	8.09377	772.585	778.413	789.634	781.844	676.401	643.144	301.954	299.436	291.514	302.03	246.93	239.369	9.60494	9.73448	9.72401	9.63275	9.43175	9.35495	8.09941	8.2397	8.21481	8.23456	7.89237	7.88175
ASHGA5P027896	0	0	4.48791	up	protein_coding	ENST00000310791	CCDS31762.1	REP15	GENCODE	1139	chr12	+	27849427	27850566		TTGAAAATGATTACTGGGATCAAAGTACATTCATGTCGCAATTACAGAGAGAGAGAGAAA	387849	Hs.269836	GO:0031901	RAB15 effector protein [Source:HGNC Symbol;Acc:33748]	11655	2987.73	13.6173	11.4513	11777.8	11492.6	11578.6	11693.9	11752.9	11634.2	3058.7	2945.95	2844.69	2934.07	3147.42	2995.53	13.6103	13.6499	13.6471	13.6055	13.5855	13.6055	11.4367	11.4608	11.4149	11.4639	11.4855	11.4457
ASHGA5P055535	1.05788e-07	1.04e-06	3.58852	up	protein_coding	ENST00000333850	CCDS31859.1	TPH2	GENCODE	2360	chr12	+	72332625	72426221		AGAATATTACACCGGGATCCATGCAGCCAGCAATGATGATGTTTTCCAGTAAATACTGGG	121278	Hs.736576	GO:0055114|GO:0044281|GO:0034641|GO:0006950|GO:0014823|GO:0043627|GO:0051384|GO:0009072|GO:0007623|GO:0071285|GO:0031667|GO:0051592|GO:0042427|GO:0008152|GO:0046219|GO:0005829|GO:0043005|GO:0005506|GO:0016597|GO:0016714|GO:0004510	tryptophan hydroxylase 2 [Source:HGNC Symbol;Acc:20692]	72.4174	19.605	6.16306	4.31967	72.1228	68.461	73.7882	62.3684	74.0641	83.7002	19.1817	22.5112	16.6562	13.6357	21.4317	24.2135	6.12432	6.22461	6.29371	5.83009	6.16214	6.3435	4.07923	4.68793	4.18009	3.9887	4.38113	4.60094
ASHGA5P038782	1.24546e-05	5.7822e-05	4.46631	up	protein_coding	NM_006536	CCDS708.1	CLCA2	RefSeq	4043	chr1	+	86889768	86922240		AAGCTTCTTGGCAATTGCTTACCCACTGTGCTCAGCAGTGGTTCAACAATTCACTCCATT	9635	Hs.241551	GO:0005254|GO:0005576|GO:0005887|GO:0006810|GO:0007155|GO:0009925|GO:0015276|GO:0030054	calcium-activated chloride channel regulator 2 precursor	67.5792	15.3995	6.05797	3.89889	69.5096	70.1236	68.24	75.6384	67.0412	54.9225	27.7488	15.0596	16.8249	12.1321	6.82181	13.8098	6.06768	6.26013	6.17641	6.123	6.00921	5.71142	4.63915	4.16779	4.19562	3.84665	2.75498	3.78915
ASHGA5P002737	0.000917037	0.00245051	2.51693	up	protein_coding	NM_000238	CCDS5910.1	KCNH2	RefSeq	4307	chr7	-	150642043	150675402	NM_172056	TGGACACCATCATCCGCAAGTTTGAGGGCCAGAGCCGTAAGTTCATCATCGCCAACGCTC	3757	Hs.647099	GO:0000155|GO:0005242|GO:0005249|GO:0005251|GO:0005515|GO:0005635|GO:0005737|GO:0005886|GO:0006355|GO:0006813|GO:0006936|GO:0007268|GO:0008015|GO:0008016|GO:0008076|GO:0042391|GO:0051291|GO:0071805|GO:0086091	potassium voltage-gated channel subfamily H member 2 isoform a	88.3133	37.0585	6.44054	5.10888	67.497	69.5439	86.2216	94.1351	109.502	102.98	34.1903	17.6991	31.937	20.0835	64.3975	54.0434	6.02465	6.24784	6.51863	6.46363	6.74261	6.64591	4.94515	4.37463	5.10975	4.49217	5.97764	5.75394
ASHGA5P001455	9e-13	0	12.3125	up	protein_coding	NM_004164	CCDS3109.1	RBP2	RefSeq	700	chr3	-	139171725	139195352		GCTGTACCTGGAGCTGACCTGTGGTGACCAGGTGTGCCGTCAAGTGTTCAAAAAGAAATG	5948	Hs.655516	GO:0001523|GO:0005215|GO:0005501|GO:0005794|GO:0005829|GO:0006776|GO:0008202|GO:0008544|GO:0016918|GO:0019841|GO:0044281	retinol-binding protein 2	1442.71	125.147	10.5711	6.94908	1483.84	1509.27	1476.75	1555.61	1320.11	1310.67	126.968	124.025	99.934	135.116	142.389	122.449	10.576	10.7085	10.6538	10.6573	10.4219	10.4093	6.85456	7.0152	6.70234	7.10337	7.10583	6.91318
ASHGA5P032668	1.511e-10	6e-09	2.74203	up	protein_coding	NM_018414	CCDS11748.1	ST6GALNAC1	RefSeq	2550	chr17	-	74620844	74639894		GTGGCTGGAAGCACTGCTTATGAATCAGACGGTGATGTCAAAAAACCTTTTCTGGTTCAG	55808	Hs.105352	GO:0001665|GO:0006486|GO:0006486|GO:0008373|GO:0009312|GO:0030173	alpha-N-acetylgalactosaminide alpha-2,6-sialyltransferase 1	2667.47	1086.96	11.4722	10.017	2766.86	2702.69	2778.08	2774.46	2520.47	2462.25	1149.77	1112.23	1102.11	1128.75	1058.34	970.566	11.4968	11.553	11.5709	11.5099	11.365	11.3378	10.0178	10.0822	10.0858	10.1031	9.95069	9.86241
ASHGA5P009094	0.0230528	0.0418203	2.30803	up	protein_coding	NM_022560	CCDS11654.1	GH1	RefSeq	702	chr17	-	61994562	61996198		TTGACACCTACCAGGAGTTTAACCTAGAGCTGCTCCGCATCTCCCTGCTGCTCATCCAGT	2688	Hs.655229	GO:0002092|GO:0005131|GO:0005131|GO:0005148|GO:0005179|GO:0005515|GO:0005576|GO:0005615|GO:0007259|GO:0008083|GO:0010535|GO:0014068|GO:0015758|GO:0032355|GO:0040018|GO:0040018|GO:0042517|GO:0042523|GO:0043406|GO:0043568|GO:0046427|GO:0046872|GO:0050731|GO:0060396|GO:0060397|GO:0070977	somatotropin isoform 3 precursor	6425.74	3897.43	12.7202	11.5136	8938.78	4267.57	6200.01	6907.41	5285.75	6954.95	7580.56	1156.34	1832.39	1961.83	5057.76	5795.69	13.225	12.2285	12.7455	12.8409	12.4391	12.8424	12.7406	10.1349	10.7935	10.8839	12.1568	12.3717
ASHGA5P035410	0.0122004	0.0238716	2.02516	up	protein_coding	NM_003742	CCDS46444.1	ABCB11	RefSeq	4775	chr2	-	169779448	169887833		AAACTGACCTTGGTTATTATTTCTGTCAGCCCTCTCATTGGGATTGGAGCAGCCACCATT	8647	Hs.658439	GO:0000139|GO:0005215|GO:0005524|GO:0005886|GO:0005887|GO:0006699|GO:0006810|GO:0008206|GO:0008554|GO:0015126|GO:0015432|GO:0015721|GO:0015722|GO:0016020|GO:0016021|GO:0016324|GO:0042626|GO:0044281|GO:0046581|GO:0055085	bile salt export pump	232.883	131.842	7.86458	6.84654	268.41	201.242	197.709	223.324	194.08	312.531	172.171	54.5184	71.9664	79.7338	210.199	202.463	8.04759	7.77866	7.7267	7.75495	7.58835	8.29122	7.29262	5.8822	6.23896	6.37106	7.66108	7.63334
ASHGA5P011048	3.20097e-07	2.634e-06	2.08936	up	protein_coding	NM_003649	CCDS5082.1	DDO	RefSeq	1733	chr6	-	110713382	110736753		TCATTTGGTATCAGGTTGGCAGATATTTCAGAGCACTCCGACTGAAGAAGTGCCATTCTG	8528	Hs.591348	GO:0000166|GO:0003884|GO:0005102|GO:0005515|GO:0005777|GO:0006531|GO:0006533|GO:0007320|GO:0007625|GO:0008445|GO:0019478|GO:0042445|GO:0048037	D-aspartate oxidase isoform a	76.6447	35.7433	6.24592	5.18286	74.906	62.2158	83.4285	81.9762	83.4239	73.9178	36.7622	29.8826	39.1533	29.1645	41.9039	37.5934	6.17748	6.08622	6.47122	6.25447	6.33418	6.15195	5.0528	5.06831	5.39408	4.99779	5.36156	5.2226
ASHGA5P032108	1.63133e-08	2.32e-07	2.13023	up	protein_coding	NM_014389		PELP1	RefSeq	3688	chr17	-	4574678	4607632		AAAGGTGCAGCCAGAACCCGAACCTGAACCCGGGCTGCTTTTGGAAGTGGAGGAGCCAGG	27043	Hs.513883	GO:0005515|GO:0005737|GO:0006351|GO:0071339	proline-, glutamic acid- and leucine-rich protein 1	609.653	302.345	9.29435	8.20335	606.739	601.84	651.229	667.01	579.305	551.793	306.357	327.697	314.048	278.179	287.008	300.779	9.24262	9.36256	9.43985	9.39086	9.2031	9.12712	8.12085	8.3621	8.31538	8.12019	8.10399	8.19757
ASHGA5P034483	1.779e-09	4e-08	14.4541	up	protein_coding	NM_017682	CCDS42506.1	BEST2	RefSeq	1924	chr19	+	12863406	12869271		TTATGACCCGCGAGGAGCGCAAGAAGTTTGAAAACCTGAACTCATCCTACAACAAGTACT	54831	Hs.435611	GO:0003674|GO:0005254|GO:0005886|GO:0005929|GO:0007608|GO:0008150|GO:0034707|GO:0051899	bestrophin-2	104.387	7.16955	6.70576	2.85235	115.201	94.6669	112.827	106.012	103.631	93.9813	10.5397	6.78327	9.01135	5	6.68297	5	6.8074	6.6953	6.91202	6.64529	6.66184	6.5127	3.18802	3.20457	3.30473	2.3572	2.73138	2.32821
ASHGA5P001960	1.7e-12	0	3.27717	up	protein_coding	NM_019598	CCDS12820.1	KLK12	RefSeq	945	chr19	-	51532347	51538148		TATATTTGCAACTCCACTCTTGTTGGCCTGGGAACTTCTTGGAACTTTAACTCCTGCCAG	43849	Hs.411572	GO:0004252|GO:0005576|GO:0005615|GO:0006508|GO:0006508|GO:0008233|GO:0008236	kallikrein-12 isoform 1 precursor	807.414	261.072	9.71202	7.99957	777.009	743.182	757.197	830.765	882.835	853.495	289.34	240.815	236.867	250.679	271.051	277.677	9.61125	9.66865	9.66346	9.72291	9.82501	9.78083	8.04089	7.93768	7.9236	7.98261	8.02653	8.08611
ASHGA5P031401	7.791e-10	2.1e-08	2.4863	up	protein_coding	NM_019062	CCDS199.1	RNF186	RefSeq	1268	chr1	-	20140521	20141771		GGGAAGCTCCTGTTCCTCTTATTCCAATGTTCTTGGTTTTTCTTTATATAACTTGATGAA	54546	Hs.124835	GO:0008270|GO:0016021	RING finger protein 186	37245.5	16893.4	15.2655	13.9515	38463.8	38723.3	39373.8	37584.6	35002.2	34325.6	17426.1	17266.6	17145.4	16690.3	16709	16122.8	15.3436	15.3781	15.3833	15.2719	15.0987	15.1174	13.9634	14.0172	14.0101	13.9796	13.8875	13.8512
ASHGA5P011600	2.1227e-09	4.6e-08	2.38032	up	protein_coding	NM_006227	CCDS13386.1	PLTP	RefSeq	2100	chr20	-	44527258	44541003	NM_001242921	ACTGGTTCTTCTATGATGGGGGCTACATCAACGCCTCAGCTGAGGGTGTGTCCATCCGCA	5360	Hs.439312	GO:0005576|GO:0006629|GO:0006869|GO:0008289|GO:0010189|GO:0030317	phospholipid transfer protein isoform a precursor	202.968	86.3073	7.68176	6.43061	215.765	198.225	205.076	219.907	193.862	184.974	92.5656	83.6557	93.3686	81.1067	80.2524	86.8951	7.73038	7.75751	7.77946	7.73038	7.58672	7.5061	6.40372	6.46694	6.6101	6.39675	6.28303	6.42309
ASHGA5P052042	6.9668e-08	7.37e-07	2.03107	up	protein_coding	NM_024590	CCDS43264.1	ARSJ	RefSeq	4689	chr4	-	114821439	114900878		GCAGTCTCAGGTTCAACTTGCCATTCAGGTGTTACTTGTGGATAAGCACAAATATTTCCT	79642	Hs.22895	GO:0004065|GO:0005576|GO:0005788|GO:0006644|GO:0006665|GO:0006687|GO:0043687|GO:0044267|GO:0044281|GO:0046872	arylsulfatase J precursor	186.812	93.5859	7.5616	6.53935	201.014	182.798	196.966	193.941	169.013	177.141	105.325	102.285	83.8753	94.0019	90.4983	85.5291	7.62614	7.64123	7.72128	7.54746	7.38614	7.44734	6.57836	6.7443	6.45806	6.6023	6.45215	6.40096
ASHGA5P052906	0.000243058	0.000765874	4.55904	up	protein_coding	NM_003058	CCDS5276.1	SLC22A2	RefSeq	2512	chr6	-	160637793	160679963		AGTTCAGAAACTAGACATTCCATTGAACTAAGAAGAGAGACCGTTGCTGCTGTCATGACC	6582	Hs.436385	GO:0005886|GO:0005886|GO:0005887|GO:0006855|GO:0007268|GO:0007269|GO:0007589|GO:0015101|GO:0015695|GO:0016020|GO:0042136|GO:0044281|GO:0055085	solute carrier family 22 member 2	68.6207	17.3591	6.07335	3.88462	78.7178	63.611	71.6212	71.234	51.4251	75.1154	25.6657	5.05615	7.34571	8.50153	38.3914	19.1939	6.2546	6.11911	6.24672	6.0392	5.60436	6.17608	4.51729	2.87433	3.02946	3.38615	5.2322	4.26827
ASHGA5P004395	1.9327e-09	4.3e-08	2.96892	up	protein_coding	NM_001001567	CCDS33568.1	PDE9A	RefSeq	1923	chr21	+	44073861	44195618	NM_001001568, NM_001001569, NM_001001571, NM_001001576, NM_001001578, NM_001001581, NM_001001582, NM_001001584, NM_001001585, NM_002606	CCGCGAATTCAGAACGCACTCCGTACAAAGTGAGACCTGTGGCCATCAAGCAACTCTCCG	5152	Hs.473927	GO:0004114|GO:0005515|GO:0005783|GO:0005794|GO:0005829|GO:0005829|GO:0007165|GO:0007596|GO:0032587|GO:0046872|GO:0047555|GO:0048471	high affinity cGMP-specific 3',5'-cyclic phosphodiesterase 9A isoform b	185.457	62.7425	7.54994	5.98	197.812	191.497	187.086	201.992	166.314	168.044	66.4255	56.6234	68.9502	60.107	67.4804	56.8686	7.60372	7.70898	7.64517	7.60523	7.36201	7.37454	5.91694	5.93252	6.18263	5.98084	6.04063	5.82646
ASHGA5P046862	0	0	7.09361	up	protein_coding	NM_001042359	CCDS53534.1	PTPN20B	RefSeq	2444	chr10	-	48737041	48827581	NM_001042357, NM_001042358, NM_001042360, NM_001042361, NM_001042362, NM_001042363, NM_001042364, NM_001042365, NM_001042387	TGCCTCGTACAATTAATAGTGATATTTTGGACAAGGAGTTCTGGTGACAAGCTATACCTA	26095	Hs.499552		protein tyrosine phosphatase, non-receptor type 20 isoform 4	1453.77	220.218	10.587	7.76053	1485.33	1446.43	1478.95	1438.68	1447.59	1425.61	225.033	215.772	212.646	219.387	214.14	234.328	10.5791	10.649	10.6559	10.5481	10.554	10.5362	7.67949	7.78786	7.76664	7.79148	7.68763	7.85006
ASHGA5P044580	0.000704472	0.00194808	2.38112	up	protein_coding	ENST00000542437	CCDS55280.1	CCDC166	GENCODE	1320	chr8	-	144788863	144790279		TGTCCTCACAGGACACTCTCCGCTCCACGAAGTCTGGCCCCAAGCTTCTCTCTGGCCTGT	100130274	Hs.730002		coiled-coil domain containing 166 [Source:HGNC Symbol;Acc:41910]	917.794	425.277	9.86665	8.61501	692.073	608.822	943.135	1017.8	1089.98	1154.95	340.108	271.415	554.309	264.848	550.069	570.914	9.44452	9.37709	9.9909	10.0262	10.1369	10.2243	8.26632	8.10667	9.12242	8.05643	9.02951	9.10873
ASHGA5P038792	4.38e-11	3e-09	2.05225	up	protein_coding	NM_003212	CCDS2742.1	TDGF1	RefSeq	2174	chr3	+	46619075	46623952	NM_001174136, NR_002718	ATTTCCAAAATGGTCTCTAACATTTCCTTACAGAACTACTTCTTACTTCTTTGCCCTGCC	6997	Hs.385870	GO:0000187|GO:0001570|GO:0001701|GO:0001763|GO:0001954|GO:0002042|GO:0005102|GO:0005515|GO:0005615|GO:0005634|GO:0005794|GO:0007173|GO:0007369|GO:0007507|GO:0008083|GO:0008284|GO:0008284|GO:0008595|GO:0009790|GO:0009966|GO:0009986|GO:0010595|GO:0016324|GO:0018105|GO:0019897|GO:0030154|GO:0030335|GO:0030509|GO:0030512|GO:0030879|GO:0031225|GO:0035729|GO:0043066|GO:0044344|GO:0045121|GO:0045944|GO:…	teratocarcinoma-derived growth factor 1 isoform 1 precursor	1564.62	838.094	10.6903	9.65311	1603.11	1504.4	1581.48	1613.63	1545.29	1539.83	835.706	838.786	869.245	766.677	858.541	859.611	10.684	10.7037	10.7451	10.7113	10.6478	10.65	9.56389	9.68979	9.75129	9.55834	9.66397	9.69137
ASHGA5P044566	0.00260506	0.00613702	3.04604	up	protein_coding	ENST00000246515	CCDS6387.1	SLURP1	GENCODE	537	chr8	-	143822361	143823829		TTCCTGCAGGACCATTACCCGCTGCAAGCCAGAGGACACAGCCTGCATGACCACGCTGGT	57152	Hs.676358	GO:0007155|GO:0001775|GO:0005576|GO:0005615|GO:0005125	secreted LY6/PLAUR domain containing 1 [Source:HGNC Symbol;Acc:18746]	58.8098	20.3546	5.80048	4.19354	34.3487	40.319	63.8458	82.3038	67.1124	64.9293	10.2908	8.78852	28.5854	9.76235	31.1445	33.5562	5.03667	5.45402	6.08467	6.26132	6.01133	5.95483	3.14877	3.51151	4.95228	3.55905	4.92791	5.06173
ASHGA5P048083	0	0	2.05509	up	protein_coding	NM_001193471	CCDS53628.1	FOLH1	RefSeq	2737	chr11	-	49168186	49230222	ENST00000256999, NM_001014986, NM_001193472, NM_001193473	GAATCCGTATTGAATTTGTGTGGTATGTCACTCAGAAAGAATCGTAATGGGTATATTGAT	2346	Hs.654487	GO:0004180|GO:0005634|GO:0005737|GO:0005887|GO:0006508|GO:0006760|GO:0008233|GO:0008237|GO:0016020|GO:0016805|GO:0046872	glutamate carboxypeptidase 2 isoform 3	6483.53	3645.24	12.7674	11.7282	6590.24	6346.96	6488.05	6462.4	6512.45	6501.06	3748.08	3583.05	3460.54	3539.94	3899.01	3640.82	12.7746	12.8023	12.8012	12.7485	12.7339	12.7438	11.7171	11.7296	11.6926	11.7307	11.7828	11.7163
ASHGA5P007270	1.14616e-08	1.76e-07	7.35126	up	protein_coding	NM_003041	CCDS10714.1	SLC5A2	RefSeq	2279	chr16	+	31494438	31502091		TGGTGGGACGGCTCTGGGTGGTGTTCATCGTGGTAGTGTCGGTGGCCTGGCTTCCCGTGG	6524	Hs.709195	GO:0005362|GO:0005886|GO:0005975|GO:0006810|GO:0016021|GO:0031526|GO:0055085	sodium/glucose cotransporter 2	1980.39	304.598	11.0386	8.16065	2013.99	1863.81	1975.84	1956.39	2062.27	2010.04	345.422	192.406	224.668	244.684	409.789	410.617	11.0284	11.0087	11.076	10.9947	11.0787	11.0455	8.2913	7.62683	7.84973	7.95049	8.60749	8.63808
ASHGA5P007696	0.00335564	0.00766691	2.24995	up	protein_coding	ENST00000335791	CCDS6883.1	ST6GALNAC4	GENCODE	1691	chr9	-	130670164	130679305		AGACTACTGAGGGACAGCGACAGCATGAAGGCTCCGGGTCGGCTCGTGCTCATCATCCTG	27090	Hs.3972	GO:0016266|GO:0006486|GO:0044267|GO:0043687|GO:0006664|GO:0005634|GO:0000139|GO:0005794|GO:0030173|GO:0005625|GO:0008373|GO:0047290	ST6 (alpha-N-acetyl-neuraminyl-2,3-beta-galactosyl-1,3)-N-acetylgalactosaminide alpha-2,6-sialyltransferase 4 [Source:HGNC Symbol;Acc:17846]	732.872	387.437	9.56156	8.39167	900.396	665.151	623.084	718.518	679.885	810.2	556.559	182.372	200.687	254.049	619.179	511.776	9.83275	9.512	9.37888	9.50889	9.43794	9.69894	8.97162	7.54757	7.68296	8.00098	9.19435	8.95256
ASHGA5P004227	2.26232e-08	2.99e-07	2.56845	up	protein_coding	NM_016203	CCDS5928.1	PRKAG2	RefSeq	3423	chr7	-	151253200	151574316		GAAAAATGCCAGCCAGAAGAGGCGTTCGCTGCGCGTGCACATTCCGGACCTGAGCTCCTT	51422	Hs.647072	GO:0004679|GO:0004862|GO:0005524|GO:0005654|GO:0005829|GO:0005977|GO:0006110|GO:0006112|GO:0006469|GO:0006633|GO:0006754|GO:0006853|GO:0007050|GO:0007243|GO:0008286|GO:0008603|GO:0008607|GO:0010800|GO:0016126|GO:0016208|GO:0019217|GO:0019901|GO:0030295|GO:0031588|GO:0042304|GO:0043531|GO:0044255|GO:0044281|GO:0045860|GO:0046320|GO:0046324	5'-AMP-activated protein kinase subunit gamma-2 isoform a	97.5088	37.3743	6.60721	5.24631	90.0275	96.813	109.09	96.6802	101.29	91.1527	44.4443	36.5123	34.1511	34.4815	42.375	32.2816	6.44561	6.72858	6.86235	6.50861	6.62571	6.47241	5.33204	5.33589	5.20305	5.22015	5.37758	5.00915
ASHGA5P050327	5e-13	0	2.65026	up	protein_coding	NM_207014	CCDS44157.1	WDR78	RefSeq	1764	chr1	-	67303281	67390570		GAATCCCATGGTAACCCAAACAAGAATAAGAAGCATTTTTATCTGGCTGTTGACAAAATT	79819	Hs.49421		WD repeat-containing protein 78 isoform 2	996.567	405.736	10.0263	8.62013	1038.96	958.559	1030.22	1025.2	949.138	977.325	425.254	394.563	399.725	382.029	426.393	406.452	10.0478	10.048	10.118	10.0358	9.93002	9.97786	8.58769	8.61944	8.65675	8.57232	8.65987	8.62471
ASHGA5P013015	4.7177e-09	8.7e-08	2.35721	up	protein_coding	NM_003966	CCDS3875.1	SEMA5A	RefSeq	11825	chr5	-	9035137	9546233		TCATCTATTTGGCCACAGATTACGGAACCATTAAGAAAGTGCGGGTACCCCTGAATCAGA	9037	Hs.27621	GO:0004872|GO:0005886|GO:0007155|GO:0007267|GO:0007399|GO:0007411|GO:0016021	semaphorin-5A precursor	252.6	109.579	8.00353	6.76644	263.24	256.039	257.184	277.988	229.838	231.31	111.74	99.9205	118.691	103.562	110.706	112.857	8.02158	8.13056	8.1014	8.08628	7.83696	7.84438	6.66546	6.71011	6.94802	6.73531	6.74167	6.79809
ASHGA5P043344	9.41e-11	4e-09	9.24462	up	protein_coding	NM_181775	CCDS5826.1	PLXNA4	RefSeq	2020	chr7	-	132169520	132333447		GCTTCCTAAATGTACCTGGGAATTCTTCCTAAAATTACTCTGGAAATTTGAATCCACTTT	91584	Hs.511454	GO:0002116|GO:0004872|GO:0005622|GO:0005886|GO:0007411|GO:0016021|GO:0071526	plexin-A4 isoform 2 precursor	51.3954	5.64712	5.65014	2.44152	55.3115	45.7449	50.6996	57.9351	43.1381	55.543	8.88269	5	5	5	5	5	5.73874	5.63388	5.74718	5.71799	5.3355	5.72753	2.92449	2.37541	2.33631	2.3572	2.32751	2.32821
ASHGA5P009152	0.000832916	0.00225521	4.43056	up	protein_coding	ENST00000360273	CCDS33701.1	ATP2B2	GENCODE	8962	chr3	-	10365706	10547268		AAATGCTGCAGATAGTGCGAATGCCAGCCTAGTCAATGGTAAAATGCAGGATGGCAATGT	491	Hs.268942	GO:0055085|GO:0007605|GO:0050910|GO:0060088|GO:0006810|GO:0030182|GO:0034220|GO:0006816|GO:0006754|GO:0050885|GO:0007626|GO:0048167|GO:0051928|GO:0050808|GO:0021702|GO:0007595|GO:0006812|GO:0042428|GO:0040011|GO:0021707|GO:0007596|GO:0090102|GO:0008361|GO:0006996|GO:0008152|GO:0070588|GO:0003407|GO:0051480|GO:0046068|GO:0045299|GO:0016021|GO:0005737|GO:0005886|GO:0005783|GO:0016020|GO:0005792|GO:…	ATPase, Ca++ transporting, plasma membrane 2 [Source:HGNC Symbol;Acc:815]	31.9146	9.01026	4.90545	2.75796	40.5564	35.8231	28.4121	19.7777	28.0093	38.9087	5	5	5	5	29.0615	5	5.27867	5.28513	4.89774	4.08558	4.67572	5.20986	2.32266	2.37541	2.33631	2.3572	4.82796	2.32821
ASHGA5P006754	0.00197623	0.00481117	2.62915	up	protein_coding	NM_153714	CCDS44365.1	C10orf67	RefSeq	2943	chr10	-	23605519	23633772		AATGTACCAGCCACTGTGAAACCAAACATTGAGATACTCTGGATGTGCTGAAGGTAGCAA	256815	Hs.522360		uncharacterized protein C10orf67	63.1954	26.3017	5.95201	4.55742	62.3938	56.3076	52.1435	61.3518	66.9844	79.9911	38.0305	8.37619	15.3384	14.3656	42.554	39.1455	5.90449	5.93863	5.78741	5.80399	6.00771	6.26986	5.10351	3.45314	4.06401	4.05309	5.38242	5.28833
ASHGA5P034291	8.90762e-05	0.00031729	2.01352	up	protein_coding	NM_021733	CCDS12780.1	TSKS	RefSeq	1812	chr19	-	50243010	50266515		AAGGTGACCCGGTCTGTGGAAGATGCTGAAATCAAAACCAACGTCTTGAAGCAGAATTCT	60385	Hs.515858	GO:0005515|GO:0005814|GO:0010923|GO:0019901	testis-specific serine kinase substrate	51.4963	24.3376	5.64084	4.63112	49.8337	69.394	53.8278	49.206	46.4555	40.2607	33.6367	20.2768	19.6544	22.966	23.7435	25.7479	5.58176	6.2459	5.83685	5.47486	5.44605	5.25963	4.92126	4.55304	4.4165	4.6733	4.53108	4.69155
ASHGA5P027079	7.268e-05	0.00026556	2.00395	up	protein_coding	NM_023921	CCDS8634.1	TAS2R10	RefSeq	924	chr12	-	10977944	10978868		TTGAGGGTACTGCAGCAATTGAAGTGCTGTGAGAAAAGGAAAAATCTCAGAGTCACATAG	50839	Hs.533756	GO:0008150|GO:0008527|GO:0016021|GO:0050912	taste receptor type 2 member 10	78.9258	38.0728	6.27106	5.26822	102.43	78.2708	84.4159	77.8882	73.1369	57.4125	44.0686	35.769	39.731	40.27	40.1899	28.4086	6.63816	6.41425	6.48657	6.17162	6.14433	5.77143	5.31708	5.30424	5.4137	5.44038	5.30201	4.8319
ASHGA5P015175	3.59444e-06	2.0078e-05	5.3542	up	protein_coding	ENST00000417545	CCDS7947.2	TRIM48	GENCODE	1445	chr11	+	55029657	55038595		CCTGAATGTGGAAACCACCAGAATCAGCCACTGGAAGGCTTTTGGAGACATATTATACAG	79097	Hs.195715	GO:0005622|GO:0008270|GO:0005515	tripartite motif containing 48 [Source:HGNC Symbol;Acc:19021]	36.1281	6.75969	5.10089	2.68022	29.6194	33.5521	34.4986	25.4267	47.0463	46.6256	5	5	5	5	9.83745	10.7207	4.82645	5.19034	5.17954	4.46906	5.46899	5.47098	2.32266	2.37541	2.33631	2.3572	3.25727	3.43246
ASHGA5P011352	0.0248586	0.0447319	2.0069	up	protein_coding	NM_001170961	CCDS55491.1	IGSF1	RefSeq	4599	chrX	-	130407482	130423403		CCTTCTCTGCTGTGCAATTTCTTTTGCAGGACTGTGCAATGGGGTATTGATAGAAGAGAC	3547	Hs.22111	GO:0004872|GO:0005515|GO:0005576|GO:0006355|GO:0007165|GO:0015026|GO:0016020|GO:0016021|GO:0034711	immunoglobulin superfamily member 1 isoform 3 precursor	48.4887	27.3251	5.5645	4.55953	58.4909	49.3619	40.7992	50.9576	47.9282	43.3943	35.9335	7.43985	13.151	15.6973	45.427	46.3021	5.81927	5.74941	5.42828	5.52815	5.49556	5.36635	5.02119	3.31906	3.84499	4.16807	5.47028	5.5336
ASHGA5P002318	2e-13	0	5.09127	up	protein_coding	NM_005142	CCDS7977.1	GIF	RefSeq	1536	chr11	-	59596745	59612974		TTTGAATGAAGGGGTTGCTGACTACATACCCTTCAACCACGAGCACATCACAGCCAATTT	2694	Hs.110014	GO:0005615|GO:0005768|GO:0005902|GO:0006824|GO:0009235|GO:0015889|GO:0016324|GO:0031419	gastric intrinsic factor precursor	763.789	157.287	9.63016	7.28213	774.407	754.279	774.289	784.99	717.493	777.276	160.037	155.287	164.004	161.848	155.148	147.399	9.60731	9.6894	9.69614	9.63861	9.51587	9.63362	7.18692	7.32487	7.40496	7.35982	7.23098	7.18525
ASHGA5P001463	1.7913e-09	4e-08	2.32553	up	protein_coding	NM_020685	CCDS2896.1	C3orf14	RefSeq	832	chr3	+	62305395	62319320		TTCTCTTGAGACTCGTTACTGGGCATCAGTAGAAGAATATATTCCCAAATGGGAACAGTT	57415	Hs.47166		uncharacterized protein C3orf14	2805.62	1358.79	11.5484	10.3309	2864.87	2846.07	2922.82	3000.98	2604.01	2594.94	1435.17	1412.44	1376.64	1409.79	1276.99	1241.72	11.5546	11.6303	11.6454	11.6311	11.4146	11.4146	10.3379	10.4172	10.3977	10.4137	10.2123	10.2064
ASHGA5P035616	7.91763e-08	8.23e-07	2.20894	up	protein_coding	NM_019850	CCDS2500.1	NGEF	RefSeq	3184	chr2	-	233743395	233877951		ACCCGGAGGAAATCAGCAAGTGATCAATGGAACACTGATAATGAACCAGCCAAGGTGAAA	25791	Hs.97316	GO:0005089|GO:0005543|GO:0005737|GO:0005829|GO:0005886|GO:0006915|GO:0007264|GO:0008624|GO:0030426|GO:0035023|GO:0043087|GO:0048011|GO:0048013|GO:0051056|GO:0061002	ephexin-1 isoform 1	922.113	449.752	9.90767	8.76432	1019.8	948.854	982.699	929.439	835.333	816.555	455.963	473.395	495.842	445.394	418.267	409.649	10.0224	10.0334	10.05	9.88754	9.74167	9.71108	8.68957	8.87472	8.96127	8.79109	8.63471	8.63456
ASHGA5P032790	0.00355167	0.00805451	2.02859	up	protein_coding	NM_005426	CCDS1538.1	TP53BP2	RefSeq	4802	chr1	-	223967594	224033674	NM_001031685	ATTTGTTCCAGCAAAAACAGAGGGAGCTCGTCCTGGCTGTGTCAAAAGTAGAAGAACTGA	7159	Hs.523968	GO:0005070|GO:0005515|GO:0005634|GO:0005737|GO:0005737|GO:0006915|GO:0006917|GO:0007049|GO:0007165|GO:0017124|GO:0045786|GO:0048471|GO:0051059	apoptosis-stimulating of p53 protein 2 isoform 2	1915.58	1120.14	10.9689	9.9484	1270.93	2005.78	1833.5	2155.79	2043.62	2183.85	1028.68	671.145	727.101	794.367	1875.15	1624.4	10.355	11.1248	10.9631	11.14	11.0658	11.1646	9.86324	9.37989	9.50309	9.60747	10.7599	10.5768
ASHGA5P037737	1.98151e-08	2.69e-07	2.28057	up	protein_coding	ENST00000360835	CCDS14048.1	SCUBE1	GENCODE	3868	chr22	-	43599228	43739394		TGTCATGTATGCCAGGAACATACCAGGACATGGAAGGCCAGCTCAGTTGCACACCGTGCC	80274	Hs.133995	GO:0006954|GO:0051260|GO:0009791|GO:0007512|GO:0007596|GO:0045446|GO:0005615|GO:0009986|GO:0019897|GO:0009897|GO:0005515|GO:0005509|GO:0046982|GO:0042802	signal peptide, CUB domain, EGF-like 1 [Source:HGNC Symbol;Acc:13441]	67.9238	29.0008	6.07265	4.88325	68.5613	64.4005	67.7629	70.617	66.1988	70.0025	35.6071	29.0555	26.5507	21.2004	31.7492	29.8422	6.0481	6.13785	6.16676	6.0248	5.99045	6.06792	5.0051	5.02724	4.84476	4.56406	4.9583	4.90005
ASHGA5P044544	1.6535e-09	3.8e-08	2.63883	up	protein_coding	NM_012472	CCDS6365.1	LRRC6	RefSeq	1625	chr8	-	133584446	133687813		AGACAAGAGAAGTAACGCAGGCTTTGATGGACGTTGGTACACAGACATCAATGCTACTCT	23639	Hs.591865	GO:0000239|GO:0000240|GO:0003674|GO:0005737|GO:0005929|GO:0008584	protein TILB homolog	2591.32	1096.67	11.4301	10.0302	2681.03	2653.08	2754.62	2777.7	2352.01	2329.51	1115.25	1111.63	1162.4	1137.81	1048.52	1004.4	11.4534	11.5304	11.5563	11.5121	11.2697	11.2587	9.97672	10.0808	10.157	10.1153	9.93986	9.91145
ASHGA5P049206	2.68464e-08	3.44e-07	2.17804	up	protein_coding	NM_001142466	CCDS45478.1	GPT2	RefSeq	3879	chr16	+	46919101	46965201	NM_133443	AGGAGGCCAAAGACCACTGTGATCCTAAGGTGCTCTGCATAATCAACCCTGGGAACCCCA	84706	Hs.460693	GO:0004021|GO:0004021|GO:0005759|GO:0006103|GO:0008652|GO:0030170|GO:0034641|GO:0042851|GO:0042853|GO:0044281	alanine aminotransferase 2 isoform 2	456.27	219.169	8.87382	7.75078	484.473	483.982	471.883	479.851	409.178	408.252	234.552	221.895	220.543	227.321	202.791	207.91	8.91485	9.05093	8.98467	8.91114	8.69354	8.68776	7.73805	7.8225	7.82208	7.84209	7.60798	7.67201
ASHGA5P038242	0	0	12.5592	up	protein_coding	NM_019079	CCDS619.1	L1TD1	RefSeq	3894	chr1	+	62660473	62678001	NM_001164835	GTAGGACAGAGTTTCAGCAAATAATCAATTTAGCATTACAAAAAACAGGGATGGTAGGGA	54596	Hs.685462		LINE-1 type transposase domain-containing protein 1	2820.99	244.497	11.5577	7.90698	2991.67	2877.07	2814.52	2914.81	2688.97	2638.89	256.462	247.813	251.429	251.815	244.396	215.064	11.6191	11.647	11.5936	11.5813	11.4643	11.4406	7.86472	7.97804	8.00781	7.9894	7.87937	7.72256
ASHGA5P012163	1.466e-10	6e-09	3.54961	up	protein_coding	NM_002165	CCDS13185.1	ID1	RefSeq	1000	chr20	+	30193085	30194317		GACGGCCGAGGCGGCATGCGTTCCTGCGGACGATCGCATCTTGTGTCGCTGAAGCGCCTC	3397	Hs.504609	GO:0000122|GO:0001525|GO:0001886|GO:0003700|GO:0005515|GO:0005634|GO:0005737|GO:0006351|GO:0006915|GO:0007179|GO:0007507|GO:0010621|GO:0030509|GO:0031648|GO:0032963|GO:0043392|GO:0043408|GO:0043433|GO:0043534|GO:0045668|GO:0045765|GO:0045892|GO:0046677|GO:0046983|GO:0048514|GO:0060425|GO:0060426	DNA-binding protein inhibitor ID-1 isoform a	8050.55	2596.03	13.075	11.2473	8459.7	8270.39	8159.21	8440.95	7420.31	7552.74	2815.92	2756.17	2574.45	2737.79	2424.7	2267.15	13.1367	13.1766	13.1294	13.1262	12.9142	12.9669	11.3127	11.3689	11.2727	11.3619	11.112	11.0558
ASHGA5P011609	3e-12	0	6.5355	up	protein_coding	NM_032024	CCDS7351.1	C10orf11	RefSeq	896	chr10	+	77542518	78317126		TTGTCACTCAGCGGCAATCATTCTTCAAATAAAAGGTCACTGGAAGGACTGAGCGCATTC	83938	Hs.118161		leucine-rich repeat-containing protein C10orf11	1199.83	195.901	10.299	7.59074	1262.43	1257.32	1244.96	1264.3	1114.92	1055.03	214.447	191.764	197.835	204.327	178.234	188.798	10.345	10.4396	10.3982	10.3511	10.1705	10.0898	7.61111	7.62191	7.6637	7.69577	7.4186	7.53334
ASHGA5P045160	0.021985	0.0401185	3.0078	up	protein_coding	ENST00000449498	CCDS6505.2	IFNA13	GENCODE	705	chr9	-	21367370	21368075	NM_024013	TAAGGAGGAAGGAATAACACCTGGTCCAACATGAAACAATTCTTATTGACTCATATACCA	3447	Hs.533471	GO:0009615|GO:0006952|GO:0005576|GO:0005615|GO:0005125|GO:0005126	interferon, alpha 13 [Source:HGNC Symbol;Acc:5419]	106.718	24.8975	6.10245	4.51374	51.8533	47.7326	45.4493	53.3351	46.6545	395.284	33.7258	12.7359	11.6217	14.0805	35.2447	41.9762	5.64236	5.70256	5.58095	5.59496	5.45402	8.63984	4.92605	3.95924	3.66759	4.02542	5.11303	5.39109
ASHGA5P028612	1.2532e-09	3.1e-08	2.22424	up	protein_coding	NM_006237	CCDS31996.1	POU4F1	RefSeq	3817	chr13	-	79173229	79177695		ATGCCAAGCCGCCACGATGATGTCCATGAACAGCAAGCAGCCTCACTTTGCCATGCATCC	5457	Hs.654522	GO:0000122|GO:0000790|GO:0000980|GO:0001077|GO:0001967|GO:0003223|GO:0003705|GO:0007409|GO:0007416|GO:0007498|GO:0021535|GO:0021559|GO:0021953|GO:0021986|GO:0043005|GO:0043065|GO:0043524|GO:0045944|GO:0048665|GO:0048880|GO:0048935|GO:0050767|GO:0051355|GO:0060384	POU domain, class 4, transcription factor 1	295.073	137.536	8.23939	7.08608	301.418	282.656	279.382	304.836	299.768	302.376	154.325	127.99	120.181	117.124	149.384	156.212	8.22091	8.28129	8.2251	8.2257	8.23806	8.2453	7.13479	7.05859	6.96913	6.91275	7.17695	7.26425
ASHGA5P004484	0.0178312	0.0333173	2.51572	up	protein_coding	NM_004590	CCDS11303.1	CCL16	RefSeq	1497	chr17	-	34303534	34308523		TCATTACTTCGGCTTCTCGCAGCCAGCCAAAAGTTCCTGAGTGGGTGAACACCCCATCCA	6360	Hs.10458	GO:0005576|GO:0005615|GO:0006935|GO:0006954|GO:0006955|GO:0007154|GO:0007267|GO:0008009|GO:0042056|GO:0050918	C-C motif chemokine 16 precursor	90.5178	45.0831	6.45678	5.12581	74.4734	63.7581	79.5197	141.271	89.5345	94.5498	26.7097	15.79	38.4243	13.4846	52.4897	123.6	6.16812	6.12179	6.40469	7.08188	6.44209	6.52212	4.57685	4.22963	5.36573	3.97513	5.68017	6.92736
ASHGA5P029394	8.15173e-08	8.43e-07	3.14598	up	protein_coding	NM_001005356	CCDS32018.1	POTEG	RefSeq	1926	chr14	+	19553364	19584942	ENST00000299443, NM_001083538, NM_001099771, NM_001136213, NM_001137671, NM_001145442, NM_001257362, NM_207355, NR_027480, uc021vps.1	TTCTCAAGATCTATCTGGACAGACGGCCAGAGAGTATGCTGTTTCTAGTCATCATAATGT	404785	Hs.711826		POTE ankyrin domain family member G	56.2469	17.1151	5.78662	4.1331	58.1774	49.9764	61.9181	58.5769	49.5605	59.272	18.8469	10.2999	17.7411	19.0561	19.6023	17.1442	5.81294	5.7678	6.0366	5.73439	5.54753	5.82045	4.05222	3.7002	4.27479	4.4165	4.25561	4.09931
ASHGA5P011635	3.915e-10	1.3e-08	2.94858	up	protein_coding	ENST00000372677	CCDS14505.1	BEX2	GENCODE	899	chrX	-	102564273	102565974	NM_001168399, NM_001168400, NM_001168401	ATAGGCCCAGGAGTAATGGAGTCCAAAGAGGAACGAGCGTTAAACAATCTCATCGTGGAA	84707	Hs.398989	GO:0007049|GO:0006915|GO:0042981|GO:0051726|GO:0005634|GO:0005737	brain expressed X-linked 2 [Source:HGNC Symbol;Acc:30933]	2081.96	780.739	11.1126	9.55253	2123.31	2184.13	2168.42	2156.04	1865.18	1994.65	843.42	822.879	794.54	799.045	730.873	693.678	11.1138	11.247	11.2112	11.1412	10.9327	11.0294	9.57518	9.66172	9.63037	9.61597	9.44164	9.3903
ASHGA5P012113	2.63737e-05	0.000110293	2.14813	up	protein_coding	NM_173576	CCDS7156.1	MKX	RefSeq	3658	chr10	-	27961802	28034778	NM_001242702	AACTGAAGGCAACTTTGTCTATCGCACAGACACTCTGGAAAACGGATCCAATAAGGGTGA	283078	Hs.128193	GO:0000122|GO:0000981|GO:0001085|GO:0002932|GO:0005634|GO:0007517|GO:0010628|GO:0030199|GO:0032967|GO:0035990|GO:0043565|GO:0045662	homeobox protein Mohawk	92.4855	43.2695	6.53263	5.42955	94.1245	86.9159	99.3043	95.7477	93.062	85.7588	33.5977	35.0299	47.7244	39.1567	41.6837	62.4248	6.51494	6.57279	6.72867	6.49442	6.50068	6.38428	4.91996	5.27907	5.66732	5.40008	5.35494	5.95592
ASHGA5P044334	1.68508e-08	2.38e-07	2.84605	up	protein_coding	NM_007332	CCDS34908.1	TRPA1	RefSeq	5190	chr8	-	72933485	72987819		TATGCTGCAGCAGAAGGCCAAATTGAGCTAATGGAGAAGATCACCAGAGATTCCTCTTTG	8989	Hs.716816	GO:0005262|GO:0005887|GO:0006811|GO:0009409|GO:0015267|GO:0032421|GO:0042493|GO:0042542|GO:0048265|GO:0050955|GO:0050966|GO:0050968	transient receptor potential cation channel subfamily A member 1	346.818	127.329	8.47837	6.96941	342.451	322.311	350.568	349.98	360.716	354.881	112.654	127.976	133.195	108.784	161.412	119.954	8.41292	8.4709	8.55987	8.43789	8.50707	8.48157	6.67736	7.05848	7.10841	6.80473	7.28579	6.88166
ASHGA5P055831	8.3205e-09	1.36e-07	2.22829	up	protein_coding	ENST00000298440	CCDS9482.1	OXGR1	GENCODE	2285	chr13	-	97637972	97646604		CGGGAACCTTGAGCAAGCAAAGAAAATTAGTTACTCAAACAACCCTTGAAATATTTCATT	27199	Hs.352218	GO:0007186|GO:0016021|GO:0005886|GO:0045028	oxoglutarate (alpha-ketoglutarate) receptor 1 [Source:HGNC Symbol;Acc:4531]	303.617	141.062	8.28096	7.12502	305.964	299.304	331.38	313.749	284.934	286.37	149.045	139.342	143.333	150.991	131.484	132.18	8.24655	8.36098	8.48064	8.26916	8.16422	8.16422	7.08632	7.17076	7.21491	7.26032	6.99209	7.02576
ASHGA5P039126	3.83e-11	2e-09	2.02503	up	protein_coding	NM_025047	CCDS3192.1	ARL14	RefSeq	1335	chr3	+	160394947	160396235		CAGCTGGGTGGTGTAAAAAATGAACTTCAAATTATGGAGTGGAAAAAGCGTAATGTTAAT	80117	Hs.287702	GO:0005515|GO:0005525|GO:0007264|GO:0016023	ADP-ribosylation factor-like protein 14	13155	7534.56	13.7858	12.7678	12786.6	12672.9	12975.8	12830.7	13819.3	13844.7	7490.82	7144.27	7000.31	7201.14	8493.04	7877.78	13.7329	13.7728	13.797	13.736	13.8261	13.8499	12.7223	12.733	12.7034	12.7554	12.8853	12.8078
ASHGA5P007395	0.0106125	0.021101	2.2284	up	protein_coding	NM_002942	CCDS43109.1	ROBO2	RefSeq	8689	chr3	+	77089293	77699114		TACACAACTACTGCTCTGTGGATTTTTATATGTTCGGGTTGATGGATCGCGTCTTCGCCA	6092	Hs.13305	GO:0001656|GO:0001657|GO:0005515|GO:0007156|GO:0007411|GO:0007411|GO:0007417|GO:0007420|GO:0008046|GO:0008046|GO:0009986|GO:0016021|GO:0016199|GO:0021891|GO:0030673|GO:0031290|GO:0032870|GO:0042802|GO:0050772|GO:0050925|GO:0051964|GO:0061364	roundabout homolog 2 isoform ROBO2b precursor	853.8	433.176	9.71858	8.56258	1041.12	353.472	906.342	992.079	829.276	1000.51	432.119	203.371	291.622	264.829	665.039	742.077	10.051	8.6005	9.93075	9.99009	9.73049	10.0087	8.61106	7.70379	8.21522	8.05625	9.30517	9.48397
ASHGA5P029557	1.51843e-05	6.8479e-05	2.03414	up	protein_coding	NM_001001523	CCDS30856.1	RORC	RefSeq	3054	chr1	-	151778546	151798553		ACCCCCTGCTGAGAAGGACAGGGAGCCAAGGCCGGCAGAGCCAAGGCTCAGTCATGAGAA	6097	Hs.256022	GO:0003677|GO:0003707|GO:0004879|GO:0005654|GO:0006367|GO:0006468|GO:0008270|GO:0010467|GO:0030522|GO:0033077|GO:0043565|GO:0048535|GO:0048537|GO:0072539	nuclear receptor ROR-gamma isoform b	101.797	50.3511	6.67047	5.64605	94.2419	101.78	109.588	110.676	100.654	93.8391	54.5443	39.6815	35.9941	43.8155	68.3108	59.7606	6.5176	6.79527	6.87003	6.71107	6.61796	6.51086	5.6382	5.44835	5.27937	5.55718	6.05649	5.89671
ASHGA5P001456	9.382e-10	2.4e-08	4.41631	up	protein_coding	ENST00000232219	CCDS3110.2	RBP1	GENCODE	898	chr3	-	139236275	139258671		TGACCGCAAGTGCATGACAACAGTGAGCTGGGACGGAGACAAGCTCCAGTGTGTGCAGAA	5947	Hs.529571	GO:0033189|GO:0042572|GO:0042573|GO:0006776|GO:0030852|GO:0005737|GO:0005215|GO:0005501|GO:0019841|GO:0016918	retinol binding protein 1, cellular [Source:HGNC Symbol;Acc:9919]	4581.1	1170.24	12.2607	10.1179	4830.24	4764.25	4993.83	4949.84	4045.45	3902.96	1236.04	1278.1	1218.8	1250.03	1022.52	1015.97	12.3274	12.3859	12.4283	12.3508	12.0509	12.021	10.1305	10.2764	10.2229	10.2434	9.90576	9.92827
ASHGA5P001774	1.8e-12	0	6.6218	up	protein_coding	NM_001432	CCDS3564.1	EREG	RefSeq	4628	chr4	+	75230859	75254477		ACTACTGCAGGTGTGAAGTGGGTTATACTGGTGTCCGATGTGAACACTTCTTTTTAACCG	2069	Hs.115263	GO:0001525|GO:0001550|GO:0001556|GO:0001819|GO:0005154|GO:0005154|GO:0005515|GO:0005576|GO:0005615|GO:0005887|GO:0007143|GO:0007173|GO:0007267|GO:0008083|GO:0008284|GO:0008284|GO:0008285|GO:0009299|GO:0009653|GO:0009887|GO:0019221|GO:0030216|GO:0030728|GO:0042060|GO:0042108|GO:0042327|GO:0042327|GO:0042700|GO:0043434|GO:0043616|GO:0045089|GO:0045410|GO:0045740|GO:0045740|GO:0045741|GO:0045840|GO:…	proepiregulin preproprotein	1693.23	275.803	10.8042	8.07702	1770.47	1760.77	1823.67	1751.33	1550.73	1502.39	291.942	267.452	287.017	283.701	268.507	256.199	10.8406	10.9258	10.9545	10.8381	10.6515	10.615	8.05129	8.08676	8.19036	8.14856	8.01465	7.9705
ASHGA5P025196	6.48516e-05	0.000240987	3.88482	up	protein_coding	NM_001143833	CCDS54590.1	IQCF6	RefSeq	460	chr3	-	51812576	51813203		TACCTGACAGTTAGAGAAGACAGCCATAAAGATTCAGTCATGGTGGCGTGGAAACATGGT	440956	Hs.444316		IQ domain-containing protein F6	29.2074	7.26091	4.78394	2.82609	41.0258	30.6624	19.5935	28.5408	28.8826	26.5392	5	5	7.02675	13.6888	5	7.84995	5.29516	5.05566	4.34949	4.63599	4.72206	4.64526	2.32266	2.37541	2.96761	3.99547	2.32751	2.96788
ASHGA5P034278	1.19651e-05	5.5887e-05	2.20355	up	protein_coding	NM_000815	CCDS36.1	GABRD	RefSeq	1942	chr1	+	1950767	1962192		AGCTGGCGCAGTTCACCATCACCAGCTACCGCTTCACCACGGAGCTGATGAACTTCAAGT	2563	Hs.113882	GO:0004890|GO:0005230|GO:0005254|GO:0005887|GO:0006810|GO:0007165|GO:0007268|GO:0030054|GO:0034707|GO:0045211	gamma-aminobutyric acid receptor subunit delta precursor	217.525	100.805	7.77076	6.63094	189.627	170.537	188.239	267.464	227.214	262.07	86.5898	78.1681	106.935	87.8455	123.694	121.6	7.54189	7.55085	7.65338	8.0312	7.81926	8.028	6.30459	6.37822	6.79809	6.50305	6.90099	6.90069
ASHGA5P014541	0.0234079	0.0423998	2.02167	up	protein_coding	NM_001185062	CCDS55096.1	AQP1	RefSeq	2434	chr7	+	30961118	30965131		ATGCAGTCGGGCATGGGGTGGAATGTTCTGGACTTTTGGCTGGCTGATGGTGTGAACTCG	358	Hs.76152	GO:0003097|GO:0005223|GO:0005267|GO:0005372|GO:0005515|GO:0005634|GO:0005737|GO:0005886|GO:0005886|GO:0005886|GO:0005887|GO:0005903|GO:0006182|GO:0006813|GO:0006833|GO:0006833|GO:0006833|GO:0006884|GO:0009925|GO:0015079|GO:0015168|GO:0015250|GO:0015250|GO:0015250|GO:0015670|GO:0015696|GO:0015701|GO:0015793|GO:0016323|GO:0016324|GO:0019725|GO:0020003|GO:0020005|GO:0021670|GO:0022857|GO:0030157|GO:…	aquaporin-1 isoform 4	153.024	81.6321	7.19789	6.18234	91.2671	95.8989	144.848	183.758	184.954	217.417	44.3576	46.1333	104.367	40.5531	133.224	121.158	6.46581	6.71466	7.27381	7.46771	7.51797	7.74738	5.32797	5.64742	6.76189	5.45104	7.01082	6.89489
ASHGA5P005427	1.28516e-05	5.9444e-05	2.39597	up	protein_coding	ENST00000305620	CCDS8832.1	KRT74	GENCODE	2788	chr12	-	52959602	52967609		TGAGATCGGGAATGTGAAGAAGCAGCGTGCCAGCCTGGAGACGGCCATCGCTGACGCTGA	121391	Hs.660125	GO:0045095|GO:0005198	keratin 74 [Source:HGNC Symbol;Acc:28929]	85.6915	36.0155	6.41545	5.15485	96.3642	86.4016	76.8163	85.5931	78.5768	90.3968	37.1322	22.2073	29.0227	30.2586	52.493	44.9791	6.55066	6.56365	6.35087	6.32243	6.24607	6.45906	5.06688	4.66952	4.9752	5.0464	5.68037	5.49072
ASHGA5P008717	0	0	5.03961	up	protein_coding	NM_139347	CCDS2142.1	BIN1	RefSeq	2461	chr2	-	127805598	127864903		TTGAGGACACGTTTGTCCCTGAGATCAGCGTGACCACCCCCTCCCAGCCCACAGAGAGTC	274	Hs.193163	GO:0005515|GO:0005634|GO:0005737|GO:0006897|GO:0007275|GO:0008021|GO:0008283|GO:0015629|GO:0019048|GO:0042692|GO:0043196|GO:0043547|GO:0043679|GO:0044300|GO:0045807|GO:0046982|GO:0051020	myc box-dependent-interacting protein 1 isoform 5	43631.6	9886.11	15.492	13.1587	42276.1	40417.8	42530.4	42885.2	46649.9	47030.3	9615.82	9312.14	9502.04	9552.72	10998.8	10335.1	15.4707	15.4444	15.4734	15.4811	15.5083	15.5742	13.0882	13.0976	13.1396	13.1568	13.2622	13.2078
ASHGA5P004913	0.00113483	0.00295684	2.17156	up	protein_coding	NM_213596	CCDS9126.2	FOXN4	RefSeq	3356	chr12	-	109715782	109747025		AGGAATACAGGCTTCTAGCCACCACCAGCGATGATGACCTTCCCGGGGACCTGCAGTCGC	121643	Hs.528316	GO:0003690|GO:0003705|GO:0005667|GO:0007389|GO:0008016|GO:0008134|GO:0008301|GO:0009790|GO:0009888|GO:0043565|GO:0048513|GO:0048663|GO:0048675|GO:0051090	forkhead box protein N4	129.254	61.5847	6.98802	5.86928	106.923	82.1549	124.301	141.775	148.551	171.823	70.9773	32.4236	49.1351	41.5061	92.8423	82.624	6.70075	6.48819	7.0533	7.08681	7.19279	7.40627	6.00616	5.17547	5.70761	5.48727	6.48734	6.35187
ASHGA5P020361	1.02943e-05	4.9075e-05	2.26845	up	protein_coding	NM_018907	CCDS54916.1	PCDHA4	RefSeq	5352	chr5	+	140186671	140391929		AACTGAGGAATCCTTTGCAAAGCCACGACAGCCCAACCCTGACTGGCGTTACTCTGCCTC	56144		GO:0005509|GO:0005887|GO:0007155|GO:0007156|GO:0007399	protocadherin alpha-4 isoform 1 precursor	253.019	114.895	7.99244	6.81073	243.444	177.744	251.182	253.494	291.787	300.461	120.918	87.9975	111.481	88.4851	155.725	124.765	7.9037	7.6051	8.06633	7.94714	8.19655	8.23581	6.78169	6.53318	6.85733	6.51246	7.23766	6.94205
ASHGA5P001243	0	0	3.7654	up	protein_coding	NM_021800	CCDS7271.1	DNAJC12	RefSeq	1218	chr10	-	69556426	69597937		AAATTCAGATTCTTCAGGTTTTGCAGATGTGAATGGTTGGCACCTTCGTTTCCGCTGGTC	56521	Hs.260720	GO:0006457|GO:0031072|GO:0051082	dnaJ homolog subfamily C member 12 isoform a	3983.29	1194.5	12.0636	10.1508	4058.51	4047.81	3981.94	4087.79	3884.97	3838.75	1263.47	1205.54	1120.17	1168.52	1249.66	1159.64	12.0638	12.1492	12.0915	12.0864	11.9927	11.998	10.1625	10.1905	10.1085	10.1521	10.1822	10.1089
ASHGA5P030954	3.40762e-06	1.9221e-05	2.77363	up	protein_coding	NM_002761	CCDS10547.1	PRM1	RefSeq	426	chr16	-	11374692	11375192		AGATGCTGTCGCAGCCAGAGCCGGAGCAGATATTACCGCCAGAGACAAAGAAGTCGCAGA	5619	Hs.2909	GO:0000786|GO:0003677|GO:0005654|GO:0006323|GO:0006997|GO:0007275|GO:0007283|GO:0007286|GO:0030261	sperm protamine P1	43.4273	14.9518	5.39822	3.92645	42.6371	47.8475	37.6309	46.2023	51.7688	34.4774	17.3229	8.72915	11.6093	13.2365	21.0482	17.7648	5.35026	5.70604	5.30556	5.37994	5.61253	5.03499	3.92751	3.50282	3.66559	3.95321	4.35665	4.15291
ASHGA5P054497	4.39705e-07	3.416e-06	3.07967	up	protein_coding	NM_002247	CCDS7352.1	KCNMA1	RefSeq	6120	chr10	-	78644634	79397577	NM_001161352, NM_001161353	TTTGATATGTGTATCCACCGCCACTGTGTGAAACTGTATCTGCCACTCATTTCCCCAGTT	3778	Hs.144795	GO:0000166|GO:0001666|GO:0003779|GO:0005249|GO:0005515|GO:0005886|GO:0005901|GO:0006813|GO:0006970|GO:0007268|GO:0007596|GO:0008076|GO:0015269|GO:0016021|GO:0016324|GO:0030007|GO:0034465|GO:0034465|GO:0042391|GO:0043065|GO:0045794|GO:0046872|GO:0051592|GO:0060072|GO:0060072|GO:0060073|GO:0060083|GO:0071805	calcium-activated potassium channel subunit alpha-1 isoform b	1271.96	461.112	10.3874	8.76464	1389.69	1296.19	1317.14	1311.69	1183.67	1133.39	729.024	399.893	415.411	456.617	366.277	399.448	10.4888	10.489	10.4843	10.4104	10.2581	10.1939	9.36643	8.6408	8.71129	8.82532	8.44407	8.59992
ASHGA5P014135	0.000240857	0.000760044	3.07451	up	protein_coding	ENST00000400078		ZNF705G	GENCODE	925	chr8	-	7215497	7220490	ENST00000525199, NM_001004328, NM_001039615, NM_001193630	GCATTCACTAAAGAAACTGACTTTTGAAGATGTAGCTATTGACTTCACCCAGGAAGAGTG	100131980	Hs.528391	GO:0006351|GO:0006355|GO:0005634|GO:0005622|GO:0003677|GO:0008270|GO:0003676	zinc finger protein 705G [Source:HGNC Symbol;Acc:37134]	61.5751	21.0784	5.90272	4.28236	77.0563	47.7363	45.4456	70.0849	60.5332	68.5944	41.4738	10.8407	9.65305	14.6339	22.2274	27.6414	6.22055	5.70288	5.58079	6.01505	5.8591	6.03794	5.22644	3.75624	3.40084	4.08034	4.43705	4.79327
ASHGA5P034641	3.874e-10	1.3e-08	2.16054	up	protein_coding	NM_004363	CCDS12584.1	CEACAM5	RefSeq	3600	chr19	+	42212529	42234437		TGAGTGTGGAATCCAGAACAAATTAAGTGTTGACCACAGCGACCCAGTCATCCTGAATGT	1048	Hs.709196	GO:0005887|GO:0016323|GO:0031225	carcinoembryonic antigen-related cell adhesion molecule 5 preproprotein	24956.7	13212	14.6874	13.5761	25531.2	24879.5	24774.5	26592.1	24085.6	23877.2	13789.7	13449	13194.1	13462.6	12985.7	12391.2	14.723	14.7451	14.7133	14.7708	14.5737	14.5987	13.6055	13.6383	13.6119	13.6484	13.4994	13.4528
ASHGA5P044239	1.6e-12	0	4.55882	up	protein_coding	NM_014420	CCDS6130.1	DKK4	RefSeq	835	chr8	-	42231585	42234674		CAGTCCAGGAAAACCAACCCAAAAGGAAGCCAAGTATTAAGAAATCACAAGGCAGGAAGG	27121	Hs.159311	GO:0003674|GO:0005575|GO:0005576|GO:0007275|GO:0016055|GO:0030178	dickkopf-related protein 4 precursor	318.2	71.3097	8.35009	6.16143	351.762	305.337	315.796	333.516	299.098	303.69	75.8014	72.1666	68.9954	70.109	76.2488	64.5369	8.45247	8.39106	8.4076	8.36272	8.23524	8.25147	6.10122	6.27071	6.18339	6.19304	6.2178	6.00246
ASHGA5P006983	2.54563e-08	3.28e-07	2.37983	up	protein_coding	NM_014312	CCDS8452.1	VSIG2	RefSeq	1138	chr11	-	124617369	124622109		GTGACCTTCGGGAGGATGCCATCGCTCCTGGGATCTCTGAGCACACTTGTATGAGGGCTG	23584	Hs.112377	GO:0005887|GO:0016020	V-set and immunoglobulin domain-containing protein 2 precursor	4450.59	2137.06	12.2245	10.9736	4650.46	4701.87	4714.03	4706.22	4001.3	3929.67	2306.51	2244.6	2154.75	2257.01	1940.36	1919.12	12.2775	12.3711	12.3528	12.2827	12.0354	12.0273	11.021	11.0741	11.0287	11.0835	10.8096	10.8248
ASHGA5P052159	3.44028e-07	2.799e-06	2.20049	up	protein_coding	ENST00000418609	CCDS47176.1	SORBS2	GENCODE	5529	chr4	-	186506597	186578123	NM_001145675	CAAGTCCACTGGAAGAGAAGGCTTGTGCCAGCCGGGAGAAGGAAGCCGGGGACAGGATGA	8470	Hs.655143	GO:0008150|GO:0005634|GO:0048471|GO:0015629|GO:0030018|GO:0008270|GO:0005515|GO:0008093|GO:0005200|GO:0008307	sorbin and SH3 domain containing 2 [Source:HGNC Symbol;Acc:24098]	139.699	63.6241	7.13033	5.9925	154.543	137.226	155.504	137.709	127.036	126.177	82.55	57.1048	58.8093	67.2096	57.2865	58.7848	7.23513	7.22685	7.37205	7.04115	6.96054	6.94622	6.23349	5.94393	5.96139	6.13446	5.80683	5.87488
ASHGA5P000756	4.325e-10	1.4e-08	2.02531	up	protein_coding	ENST00000171111	CCDS12239.1	KEAP1	GENCODE	2592	chr19	-	10596795	10614054		TACAGCCAAGGTCCCTGAGTGCCAGAGGTGGTGGTGTTGCTTATCTTCTGGAACCCCATG	9817	Hs.465870	GO:0006351|GO:0006355|GO:0001701|GO:0010629|GO:0042994|GO:0045604|GO:0005634|GO:0005737|GO:0005783|GO:0005813|GO:0005925|GO:0005913|GO:0030496|GO:0005515	kelch-like ECH-associated protein 1 [Source:HGNC Symbol;Acc:23177]	982.338	524.389	10.0036	8.98542	1026.31	929.83	989.973	933.833	1063.24	950.841	565.171	506.08	520.939	538.501	484.653	530.992	10.0306	10.0005	10.058	9.89521	10.0996	9.93746	8.9962	8.97613	9.03308	9.05347	8.84596	9.00765
ASHGA5P048511	1.22929e-07	1.171e-06	4.58365	up	protein_coding	NM_001098169	CCDS41728.1	BSX	RefSeq	702	chr11	-	122848356	122852379		TAAAAAGCAACTGCGGAAAAGCCAAGACGAACCCAAAGCACCAGACGGGCCAGAAAGCCC	390259	Hs.449687	GO:0003700|GO:0005634|GO:0005667|GO:0005737|GO:0006351|GO:0007626|GO:0042755|GO:0043565|GO:0045944|GO:0060056	brain-specific homeobox protein homolog	72.1171	15.252	6.15186	3.95536	71.3428	57.6258	68.6001	67.6965	79.7387	87.6984	12.8004	11.543	15.7221	10.2314	21.7065	19.5082	6.1068	5.97425	6.18372	5.96242	6.26713	6.41684	3.48124	3.83519	4.10149	3.62209	4.40059	4.29159
ASHGA5P037256	6.5e-12	1e-09	7.48488	up	protein_coding	ENST00000399889	CCDS13589.1	KRTAP13-2	GENCODE	849	chr21	-	31743708	31744557		GGACAGGCTAGTTCTTTCAGACTGTGAAATTAATGAATGAGCAAAATATAGAGTCAAATG	337959	Hs.58152	GO:0005882	keratin associated protein 13-2 [Source:HGNC Symbol;Acc:18923]	38.928	5	5.24519	2.34122	39.9808	39.1602	43.7542	40.2695	35.3019	35.1013	5	5	5	5	5	5	5.25745	5.41647	5.52801	5.17484	5.0338	5.0606	2.32266	2.37541	2.33631	2.3572	2.32751	2.32821
ASHGA5P011892	5.1015e-09	9.3e-08	5.93866	up	protein_coding	NM_001042357	CCDS41514.1	PTPN20B	RefSeq	2965	chr10	-	46550122	46620058	NM_001042358, NM_001042360, NM_001042363	AAGTTGTGGAGAAGTCCACGGGAACTAGTCACTCTGTAAAACAGTTGCAGTTCACCAAGT	26095	Hs.499552		protein tyrosine phosphatase, non-receptor type 20 isoform 1	83.6824	13.4987	6.37588	3.80574	85.7977	78.584	96.6198	76.8009	82.1591	82.1331	15.4643	16.2836	15.1118	9.98412	12.735	11.4133	6.37271	6.42058	6.68995	6.14855	6.31168	6.31179	3.76001	4.27243	4.04633	3.59104	3.64309	3.52154
ASHGA5P045588	0.000115801	0.000398262	2.10098	up	protein_coding	NM_015158	CCDS34976.1	KANK1	RefSeq	5090	chr9	+	504694	746106	NM_001256876, NM_001256877	TAAAATTTGCATGACTCCTCACTCCTTTCTGGATCTCTCATTGGACTCAAGCCAGCATGG	23189	Hs.306764	GO:0005515|GO:0005634|GO:0005634|GO:0005737|GO:0005737|GO:0006351|GO:0006355|GO:0008013|GO:0010977|GO:0030177|GO:0030336|GO:0030837|GO:0032587|GO:0035024|GO:0035413|GO:0046627|GO:0090303|GO:1900025|GO:1900028|GO:2000114|GO:2000393	KN motif and ankyrin repeat domain-containing protein 1 isoform a	1005.06	524.275	10.0183	8.94727	1010.38	673.218	1038.87	1176.04	984.31	1147.57	670.083	387.064	398.752	407.761	663.474	618.514	10.0093	9.5293	10.1326	10.2405	9.98458	10.2136	9.25163	8.59355	8.65208	8.66514	9.30117	9.22007
ASHGA5P001584	0.00232688	0.00555242	2.59188	up	protein_coding	NM_000297	CCDS3627.1	PKD2	RefSeq	5089	chr4	+	88928798	88998931		TGTTCTGTGTGGTCAGGTTATTGGTTGAATTCCCAGCAACAGGTGGTGTGATTCCATCTT	5311	Hs.181272	GO:0001658|GO:0001889|GO:0001892|GO:0002133|GO:0003127|GO:0005102|GO:0005244|GO:0005245|GO:0005248|GO:0005267|GO:0005509|GO:0005515|GO:0005737|GO:0005737|GO:0005783|GO:0005783|GO:0005789|GO:0005886|GO:0005887|GO:0005911|GO:0005929|GO:0005932|GO:0006816|GO:0007050|GO:0007259|GO:0007368|GO:0007507|GO:0008092|GO:0008285|GO:0009925|GO:0021510|GO:0021915|GO:0022843|GO:0030027|GO:0030814|GO:0031512|GO:…	polycystin-2	4743.35	2436.94	12.309	10.935	5460.77	4425.39	4027.54	4599.82	5080.8	4865.78	1790.49	1321.05	1218.06	1446.96	4315.01	4530.06	12.504	12.2747	12.1055	12.2505	12.3837	12.3354	10.6599	10.3246	10.2225	10.4497	11.9376	12.0155
ASHGA5P034192	3.92764e-05	0.000154997	2.01253	up	protein_coding	NM_001243212		LOC643669	RefSeq	1074	chr19	-	39399619	39402798		AAGTCTGAGGTCCAGGAACAAGCCATCCGCATGCAAGGGCATCGCCAGCTCCACCAGGAG	643669	Hs.355357		uncharacterized protein LOC643669 precursor	104.429	52.455	6.70304	5.69403	98.5319	86.6153	119.499	104.899	98.8079	118.223	65.2671	36.6043	43.6903	40.0597	72.5508	56.5575	6.58331	6.56752	6.9969	6.63093	6.59122	6.84839	5.89048	5.33965	5.5399	5.43209	6.14291	5.81916
ASHGA5P033446	1.17243e-07	1.128e-06	2.29686	up	protein_coding	NM_022158	CCDS11818.1	FN3K	RefSeq	1433	chr17	+	80693451	80709073		TGTTTAACTACCTGAACCACTGGAACCACTTCGGGCGGGAGTACAGGAGCCCTTCCTTGG	64122	Hs.151135	GO:0005575|GO:0030387|GO:0030393	fructosamine-3-kinase	151.374	66.7245	7.25328	6.05361	151.654	139.972	163.948	161.061	139.606	152.003	79.9316	55.2559	54.8411	57.0943	71.3607	81.8635	7.20897	7.2566	7.45313	7.27408	7.10442	7.22246	6.18552	5.90164	5.86627	5.9102	6.11945	6.33861
ASHGA5P019988	7.5964e-09	1.27e-07	3.42663	up	protein_coding	NM_001203	CCDS3642.1	BMPR1B	RefSeq	5560	chr4	+	95679127	96079601		AAGTGAGAAGCAAACTTCCTTGATAACATGCTTTTGCGAAGTGCAGGAAAATTAAATGTG	658	Hs.598475	GO:0001501|GO:0001502|GO:0001550|GO:0001654|GO:0004674|GO:0004675|GO:0004675|GO:0004702|GO:0005025|GO:0005515|GO:0005524|GO:0005886|GO:0005887|GO:0006468|GO:0006954|GO:0009953|GO:0030425|GO:0030501|GO:0030509|GO:0030509|GO:0030509|GO:0031290|GO:0035108|GO:0042698|GO:0043025|GO:0043235|GO:0045597|GO:0045669|GO:0046332|GO:0046872|GO:0060041	bone morphogenetic protein receptor type-1B isoform b precursor	170.078	49.7526	7.42381	5.64702	171.471	177.874	173.016	186.152	154.188	157.765	51.2111	49.3523	50.5443	54.1916	54.1606	39.0559	7.38599	7.60603	7.53374	7.48763	7.24882	7.28066	5.54033	5.7398	5.7493	5.84054	5.72673	5.28544
ASHGA5P010668	1.55482e-06	9.81e-06	4.15699	up	protein_coding	NM_174910	CCDS5310.1	TCTE3	RefSeq	747	chr6	-	170140214	170151638		TCAAAAGACTGGCCAAGCAATAAATATTGCCAGCAGATGGATCTGGGACATTGCATGGGA	6991	Hs.733746	GO:0003774|GO:0005737|GO:0005874|GO:0006810|GO:0016020|GO:0030286	tctex1 domain-containing protein 3	29.1889	6.4547	4.79344	2.7379	36.4333	26.9078	36.6651	23.4454	26.1533	25.5286	7.10198	5.71306	8.17284	5	5	7.74029	5.12299	4.86918	5.26998	4.34071	4.5746	4.58318	2.62581	3.00748	3.16345	2.3572	2.32751	2.94598
ASHGA5P021168	3.373e-10	1.1e-08	2.74031	up	protein_coding	NM_001164470	CCDS53638.1	MS4A12	RefSeq	1044	chr11	+	60260250	60274901		TTAAAGAAGAAGCAAAGGCACTAGGGTTTATTATCTCTGGCTCTCTCTCTGTGTCAGCAT	54860	Hs.272789	GO:0016021	membrane-spanning 4-domains subfamily A member 12 isoform 2	819.785	319.705	9.73485	8.28051	877.772	800.499	826.826	775.005	815.554	823.056	357.68	313.024	313.979	355.24	296.293	282.017	9.79625	9.77488	9.79026	9.61908	9.70518	9.72343	8.34304	8.30229	8.31502	8.46427	8.14936	8.10906
ASHGA5P015287	8e-13	0	3.37356	up	protein_coding	NM_002054	CCDS46439.1	GCG	RefSeq	1294	chr2	-	162999378	163008914		TCACTGACAGGAAATAACTATATCACTATTCAAGATCATCTTCACAACATCACCTGCTAG	2641	Hs.516494	GO:0005102|GO:0005179|GO:0005576|GO:0005615|GO:0005788|GO:0005886|GO:0006112|GO:0007165|GO:0007186|GO:0007188|GO:0007631|GO:0008283|GO:0010737|GO:0010800|GO:0030141|GO:0030819|GO:0031769|GO:0032092|GO:0032099|GO:0033138|GO:0035774|GO:0043066|GO:0044281|GO:0045860|GO:0050796|GO:0070374|GO:0071377|GO:0090280	glucagon preproprotein	1197.39	386.007	10.2994	8.54509	1251.09	1166.73	1206.68	1201.55	1210.47	1147.82	433.133	389.572	389.742	350.524	393.44	359.631	10.3307	10.3328	10.3526	10.274	10.2922	10.2138	8.61454	8.60197	8.61687	8.44489	8.54753	8.44472
ASHGA5P010088	7.4804e-07	5.323e-06	2.39174	up	protein_coding	NM_053025	CCDS46896.1	MYLK	RefSeq	7852	chr3	-	123331142	123603149	NM_053027	AAATCAAACTGTCAAGTTCAGATGTGAAGTTTCCGGGATTCCAAAGCCTGAAGTGGCCTG	4638	Hs.477375	GO:0001725|GO:0003779|GO:0004687|GO:0005515|GO:0005516|GO:0005524|GO:0005737|GO:0005829|GO:0005886|GO:0006468|GO:0006936|GO:0006939|GO:0014820|GO:0030027|GO:0030335|GO:0032060|GO:0032154|GO:0046872|GO:0051928|GO:0060414|GO:0071476|GO:0090303	myosin light chain kinase, smooth muscle isoform 1	70.9847	28.9477	6.13368	4.87562	77.7326	74.8705	72.8534	68.5289	71.8725	60.0501	39.3256	26.5011	26.329	30.6889	26.3074	24.5345	6.23429	6.35267	6.27324	5.98335	6.11868	5.83985	5.15115	4.90151	4.83298	5.06511	4.68095	4.62204
ASHGA5P008837	1.882e-10	7e-09	5.02525	up	protein_coding	ENST00000347619	CCDS12814.1	KLK8	GENCODE	590	chr19	-	51499263	51504958		AGCCTGGGCAGAGAATTTTCCTGACACTCTCAACTGTGCAGAAGTAAAAATCTTTCCCCA	11202	Hs.104570	GO:0006508|GO:0048812|GO:0009611|GO:0008219|GO:0043616|GO:0007613|GO:0048681|GO:0031642|GO:0050807|GO:0005737|GO:0005615|GO:0005515|GO:0004252|GO:0003824	kallikrein-related peptidase 8 [Source:HGNC Symbol;Acc:6369]	787.031	164.923	9.67081	7.34162	814.505	816.52	843.895	810.916	739.341	697.008	193.188	165.321	168.932	171.045	133.372	157.684	9.68123	9.80566	9.82458	9.68733	9.55414	9.47194	7.46157	7.41503	7.44387	7.43964	7.01212	7.27748
ASHGA5P004582	0.00338402	0.00772581	2.06059	up	protein_coding	NM_144705	CCDS2005.1	TEKT4	RefSeq	1471	chr2	+	95537231	95542568		AGAGAACCATCATGCAAGCAGTGAGCCAGATCCGACTGAACCGGGAGCACAAGGAGACCT	150483	Hs.631517	GO:0000226|GO:0005874|GO:0030030|GO:0035085|GO:0035086	tektin-4	233.325	124.436	7.87669	6.83363	297.017	208.327	190.682	222.134	240.725	241.068	101.849	191.566	87.3701	56.0746	175.342	134.417	8.20152	7.82484	7.67382	7.7463	7.9067	7.90696	6.53178	7.62071	6.51863	5.88533	7.39433	7.051
ASHGA5P012679	5e-12	0	5.93966	up	protein_coding	NM_022350	CCDS4086.1	ERAP2	RefSeq	5691	chr5	+	96211643	96255406	NM_001130140	CCCAGTGGATGGAATCCAGTGGAAAATTAAATATACCAACAGATGTTTTAAAGATTGTGT	64167	Hs.482910	GO:0002474|GO:0004177|GO:0005788|GO:0005789|GO:0006508|GO:0008217|GO:0008237|GO:0008270|GO:0016021|GO:0019885	endoplasmic reticulum aminopeptidase 2	195.324	32.578	7.6268	5.05642	193.58	184.144	177.331	195.991	197.912	222.99	33.8157	36.0755	31.7782	27.3293	33.9702	32.4988	7.57098	7.65012	7.57035	7.56309	7.6193	7.78695	4.93005	5.31646	5.10335	4.91045	5.05904	5.01915
ASHGA5P001135	1.71099e-07	1.557e-06	2.32439	up	protein_coding	NM_024682	CCDS12785.1	TBC1D17	RefSeq	2390	chr19	+	50380681	50392007		CGGCTACAGGGTGGTGTTTGAGAAGGGCGGAGTGTACCTGCACACCAGCGCTAAGAAGTA	79735	Hs.631587	GO:0005097|GO:0005622	TBC1 domain family member 17 isoform 1	87.769	37.3392	6.45284	5.23599	85.9638	81.2586	90.3448	85.5532	91.2206	92.273	38.0433	26.7652	33.5726	37.6032	47.3424	40.7085	6.37587	6.47148	6.58979	6.32158	6.46931	6.48899	5.10368	4.91675	5.17856	5.34346	5.52815	5.34531
ASHGA5P049105	0	0	4.26844	up	protein_coding	NM_001014444	CCDS45438.1	CRYM	RefSeq	1232	chr16	-	21269838	21314404	NM_001888	TGGTCATCTGGTAAATAAAACAAAGGAACTTGATGTTGAGATGGATGCTTGAGGAATATT	1428	Hs.924	GO:0000122|GO:0003714|GO:0005634|GO:0005730|GO:0005737|GO:0005739|GO:0005886|GO:0007605|GO:0042403|GO:0042803|GO:0047127|GO:0050661|GO:0070324|GO:0070324|GO:0070327	thiomorpholine-carboxylate dehydrogenase isoform 2	3273.3	855.71	11.7785	9.68482	3267.66	3134.67	3167.13	3340.28	3320.54	3409.5	873.415	826.538	829.258	854.788	913.859	836.399	11.7514	11.7737	11.7688	11.7944	11.7683	11.8146	9.63171	9.66885	9.68827	9.71311	9.75145	9.65552
ASHGA5P005311	1.51282e-05	6.829e-05	6.38371	up	protein_coding	ENST00000340726	CCDS34906.1	EYA1	GENCODE	4326	chr8	-	72109667	72274467	NM_172058, NM_172059	GTAATTCCATGACTCCCAATGGCACCGAAGTTAAAACAGAGCCAATGAGCAGCAGTGAAA	2138	Hs.491997	GO:0006351|GO:0007275|GO:0043066|GO:0007605|GO:0060037|GO:0007389|GO:0045944|GO:0035088|GO:0045165|GO:0001658|GO:0048704|GO:0034613|GO:0045747|GO:0000132|GO:0035335|GO:0006302|GO:0010212|GO:0045664|GO:0042473|GO:0042474|GO:0003151|GO:0050679|GO:0016925|GO:0001656|GO:0090103|GO:0045739|GO:0048752|GO:0008152|GO:0014706|GO:0016576|GO:0009653|GO:0035909|GO:0072513|GO:0071600|GO:0048856|GO:0001657|GO:…	eyes absent homolog 1 (Drosophila) [Source:HGNC Symbol;Acc:3519]	274.848	50.0496	8.1251	5.4507	247.804	245.922	283.783	302.332	258.676	310.567	68.4278	17.2619	25.6543	30.2705	82.6263	76.0571	7.92818	8.0645	8.24748	8.21481	8.01262	8.28301	5.95913	4.34545	4.79539	5.04713	6.32703	6.23008
ASHGA5P011417	1.22127e-06	7.999e-06	3.57396	up	protein_coding	NM_001039464	CCDS41342.2	HEATR8	RefSeq	4394	chr1	+	55107426	55175939	NR_026782	TGAAGTGAAAGCTGCTCTGGATAACTTGAGACATGACCCAGAAGCATCAGTGTGCATCTA	374977	Hs.412482	GO:0016021	HEAT repeat-containing protein 8	80.2976	22.3252	6.31775	4.48022	86.3531	86.5769	73.8856	87.889	71.1974	75.8837	23.7225	22.9074	22.6675	18.1695	32.5924	13.8917	6.38399	6.56676	6.29578	6.36163	6.10481	6.19352	4.39733	4.71237	4.62005	4.35568	4.99691	3.79898
ASHGA5P009810	0.00024344	0.000766574	2.52419	up	protein_coding	ENST00000357410	CCDS54471.1	EYA2	GENCODE	2465	chr20	+	45523262	45817492		ATGTACAATACCTACAAGAACAACGTTGGTGGGAAGGAGAGCTGCTTCGAGAGGATAATG	2139	Hs.472877	GO:0006351|GO:0006915|GO:0006281|GO:0006355|GO:0035335|GO:0007501|GO:0014706|GO:0016576|GO:0005634|GO:0005739|GO:0005515|GO:0000287|GO:0004725	eyes absent homolog 2 (Drosophila) [Source:HGNC Symbol;Acc:3520]	27.613	10.6396	4.71892	3.3831	25.0056	21.7791	30.8143	36.4824	23.2437	28.3527	15.1473	10.027	11.7173	5	12.3947	9.5515	4.57991	4.57128	5.01273	5.01786	4.38936	4.74235	3.73216	3.66922	3.67786	2.3572	3.60867	3.25349
ASHGA5P001267	6.5e-11	3e-09	2.36806	up	protein_coding	NM_018952	CCDS11531.1	HOXB6	RefSeq	1686	chr17	-	46673098	46682334		TGCTCCACTCCGGTCTACCCGTGGATGCAGCGGATGAATTCGTGCAACAGTTCCTCCTTT	3216	Hs.98428	GO:0003700|GO:0005634|GO:0006351|GO:0006355|GO:0008595|GO:0034101|GO:0043565|GO:0048704	homeobox protein Hox-B6	936.312	425.595	9.93048	8.68677	901.971	815.267	913.416	1017.91	997.173	972.137	461.101	393.799	425.568	395.791	450.301	427.011	9.83547	9.80346	9.94436	10.0264	10.0025	9.97066	8.70384	8.61644	8.74374	8.62111	8.73904	8.69647
ASHGA5P000615	7.0037e-09	1.19e-07	2.03617	up	protein_coding	NM_018487	CCDS5909.1	TMEM176A	RefSeq	1047	chr7	+	150497853	150502208		AGGAGCGCAGACTGTGTCCCTGACAATGGGAACAGCCGACAGTGATGAGATGGCCCCGGA	55365	Hs.647116	GO:0016021	transmembrane protein 176A	351.712	179.998	8.49572	7.46987	381.387	346.678	366.196	371.137	324.103	320.775	198.034	180.601	179.477	178.196	174.776	168.907	8.57032	8.57232	8.6228	8.52547	8.35329	8.33013	7.49898	7.53401	7.52799	7.49381	7.39094	7.37348
ASHGA5P041840	4.9654e-07	3.791e-06	4.23404	up	protein_coding	NM_002098	CCDS4865.1	GUCA1B	RefSeq	2287	chr6	-	42151021	42162694		TTTACCAGCTGAAGAAAGCCTGCCGGCGAGAGCTACAAACTGAGCAAGGCCAGCTGCTCA	2979	Hs.446529	GO:0005509|GO:0005886|GO:0007168|GO:0007267|GO:0007589|GO:0007601|GO:0007602|GO:0008048	guanylyl cyclase-activating protein 2	26.4072	5.46457	4.66449	2.58245	27.2292	23.4264	25.3546	22.237	29.0448	31.1513	5	6.61644	5	6.17096	5	5	4.70222	4.67678	4.73407	4.26042	4.72983	4.88361	2.32266	3.18057	2.33631	2.99947	2.32751	2.32821
ASHGA5P041712	9e-12	1e-09	4.53845	up	protein_coding	ENST00000305910	CCDS4602.1	HIST1H3G	GENCODE	467	chr6	-	26271145	26271612		GTAGAGGTTTCCGGGCAGTAATTCTATCCAACTTAAAAAGGCTCTTTTAAGAGCCGCCTA	8355	Hs.247813	GO:0006334|GO:0007596|GO:0060968|GO:0051320|GO:0005634|GO:0005576|GO:0000786|GO:0005654|GO:0003677|GO:0005515	histone cluster 1, H3g [Source:HGNC Symbol;Acc:4772]	1172.48	277.813	10.2669	8.08466	1214.99	1160.01	1254.64	1211.03	1082.26	1111.93	300.717	256.372	297.9	289.422	254.162	268.306	10.2849	10.3246	10.4123	10.2873	10.1251	10.167	8.0945	8.02489	8.24277	8.17619	7.93255	8.03709
ASHGA5P045744	2.2e-12	0	2.16635	up	protein_coding	ENST00000377477	CCDS6620.1	ANKRD20A1	GENCODE	3511	chr9	+	67926760	67969840	NM_001012421, NM_001098805, NR_003366	CTGCTATTTCCAAAGTAAAAGCTGAGAATGAGTTTCTTACTGAACAACTTTCTGAAACAC	84210	Hs.740438	GO:0005886|GO:0005515	ankyrin repeat domain 20 family, member A1 [Source:HGNC Symbol;Acc:23665]	323.645	155.09	8.37553	7.26027	312.599	308.733	308.943	334.988	334.775	341.834	160.279	151.173	150.041	147.344	164.212	157.494	8.27774	8.4072	8.37495	8.37001	8.39904	8.42426	7.18899	7.28829	7.2762	7.22565	7.30666	7.27583
ASHGA5P034166	3.12107e-06	1.7852e-05	2.18706	up	protein_coding	NM_144617	CCDS12475.1	HSPB6	RefSeq	1480	chr19	-	36245466	36247930		TTTCGGTGCTGCTAGACGTGAAGCACTTCTCGCCGGAGGAAATTGCTGTCAAGGTGGTGG	126393	Hs.740651	GO:0005212|GO:0005515|GO:0005634|GO:0005737|GO:0006937|GO:0006950|GO:0042803	heat shock protein beta-6	45.4967	20.1807	5.47497	4.34597	48.2612	42.9062	40.4891	45.1803	46.0166	50.1266	30.1394	13.6907	15.6503	17.6379	25.0208	18.9447	5.53142	5.54261	5.41501	5.3482	5.43243	5.58014	4.76139	4.05013	4.09365	4.31334	4.60847	4.24886
ASHGA5P050216	1.9093e-09	4.3e-08	2.01953	up	protein_coding	NM_006533	CCDS12566.1	MIA	RefSeq	654	chr19	+	41281281	41283398		TTGCTCACAGTCCACGATGGCCCGGTCCCTGGTGTGCCTTGGTGTCATCATCTTGCTGTC	8190	Hs.646364	GO:0005615|GO:0008083|GO:0008283	melanoma-derived growth regulatory protein precursor	1526.43	829.558	10.6532	9.6392	1659.71	1531.37	1582.1	1421.98	1526.42	1436.99	917.38	785.111	805.264	874.222	793.991	801.377	10.7408	10.7267	10.7458	10.5316	10.6291	10.5452	9.70328	9.59318	9.64799	9.74328	9.55217	9.59532
ASHGA5P031192	6.97944e-06	3.5338e-05	2.116	up	protein_coding	ENST00000290649	CCDS10758.1	AMFR	GENCODE	3600	chr16	-	56395363	56459450		CAGCCAGCCCGAGGCCGGCCCCGGCGAGCCGGACCAGCTAACGGCCTCGCTGCAGCCTGA	267	Hs.295137	GO:0006511|GO:0016567|GO:0000209|GO:0030433|GO:0007568|GO:0030968|GO:0007611|GO:0051259|GO:0005634|GO:0030176|GO:0043025|GO:0030426|GO:0030425|GO:0000299|GO:0004872|GO:0008270|GO:0005515|GO:0004842	autocrine motility factor receptor, E3 ubiquitin protein ligase [Source:HGNC Symbol;Acc:463]	101.284	46.8889	6.64885	5.56751	116.844	108.051	109.769	107.842	82.5371	82.6584	51.9194	49.2867	50.3045	37.5578	43.8348	48.4301	6.82814	6.88248	6.87179	6.6707	6.31866	6.32134	5.56311	5.73816	5.74329	5.34125	5.42108	5.59818
ASHGA5P052453	3.9951e-09	7.6e-08	2.90516	up	protein_coding	ENST00000398454	CCDS47301.1	SPINK5	GENCODE	2915	chr5	+	147443534	147504503		TAATGCAAAGGTTATTTATTAAAGGATACCAAAATAACCATTTTACTTTTCACCTTCAGA	11005	Hs.331555	GO:0030855|GO:0016525|GO:0030198|GO:0009913|GO:0042640|GO:0050777|GO:0045580|GO:0035315|GO:0005737|GO:0005576|GO:0005829|GO:0005789|GO:0048471|GO:0005783|GO:0005938|GO:0042599|GO:0005515|GO:0004867	serine peptidase inhibitor, Kazal type 5 [Source:HGNC Symbol;Acc:15464]	141.317	48.2502	7.1501	5.61148	155.344	147.84	139.421	132.716	142.817	129.762	45.968	47.5805	50.6069	42.2073	53.2457	49.8931	7.24303	7.33657	7.21936	6.98252	7.13714	6.982	5.38103	5.68803	5.75081	5.51067	5.69872	5.63964
ASHGA5P008399	1.6827e-09	3.8e-08	2.04246	up	protein_coding	ENST00000342704	CCDS46590.1	CBFA2T2	GENCODE	7319	chr20	+	32077927	32237837		GCCTTCCAGCTTGGTCCTGAGAAAAGGGTGCCAGCGATGCCTGGATCGCCTGTGGAAGTG	9139	Hs.153934	GO:0030855|GO:0045892|GO:0006355|GO:0003700|GO:0008270|GO:0003714	core-binding factor, runt domain, alpha subunit 2; translocated to, 2 [Source:HGNC Symbol;Acc:1536]	942.597	499.438	9.94496	8.91465	997.521	952.87	946.142	990.156	905.466	863.428	551.796	508.509	479.729	509.498	496.42	450.674	9.99047	10.0401	9.99524	9.98659	9.85884	9.79855	8.95855	8.98169	8.91386	8.9797	8.87963	8.7745
ASHGA5P015862	9e-13	0	5.26201	up	protein_coding	NM_017678	CCDS44737.1	NXPE4	RefSeq	1715	chr11	-	114441312	114466484		CCTGCTGGAGGTCAAATGTGGGTGTAGAGATTATGGAAAAATTCAATACAATTAGTGTCT	54827	Hs.179100	GO:0005576	protein FAM55D isoform 2	4320.01	919.596	12.1767	9.78106	4152.65	3933.28	4196.07	4261.59	4547.69	4828.81	882.713	891.569	889.413	841.957	1019.04	992.885	12.1027	12.0979	12.1752	12.1492	12.2086	12.3264	9.6462	9.7734	9.78047	9.69022	9.90142	9.89464
ASHGA5P010639	0	0	6.56263	up	protein_coding	NM_004485	CCDS1607.1	GNG4	RefSeq	4885	chr1	-	235710984	235814054		ATTCGCACAGGGGCAGTAGAATGAAAGAGGGCATGTCTAATAACAGCACCACTAGCATCT	2786	Hs.159711	GO:0004871|GO:0005834|GO:0005886|GO:0006112|GO:0007186|GO:0007268|GO:0008277|GO:0030308|GO:0044281|GO:0071377	guanine nucleotide-binding protein G(I)/G(S)/G(O) subunit gamma-4 precursor	567.984	89.2931	9.19333	6.47906	573.376	576.793	584.827	596.951	531.022	544.938	95.8455	81.684	84.6777	85.6894	94.2074	93.6545	9.15569	9.3023	9.28998	9.23091	9.07412	9.107	6.45231	6.43644	6.47491	6.47068	6.50785	6.53216
ASHGA5P015780	7.2084e-05	0.000263544	3.64172	up	protein_coding	ENST00000423432	CCDS55447.1	PIN4	GENCODE	1605	chrX	+	71401525	71483814		AAGCCAGGCAAGGGATTCCCAGCCTGCAGCAACATGCTGGTCACCATAGAGACCTGAGAA	5303	Hs.655623		protein (peptidylprolyl cis/trans isomerase) NIMA-interacting, 4 (parvulin) [Source:HGNC Symbol;Acc:8992]	66.9967	18.6092	6.03395	4.16933	51.747	58.4651	72.71	89.1464	61.6932	68.2186	10.7084	9.00307	24.3731	16.5217	23.1132	27.9355	5.63964	5.99631	6.27019	6.37999	5.88869	6.02889	3.21043	3.54123	4.72611	4.23759	4.49133	4.80931
ASHGA5P002802	6.26898e-06	3.2213e-05	3.44903	up	protein_coding	ENST00000262487	CCDS46579.1	ISM1	GENCODE	2592	chr20	+	13202417	13281297		CCAGCTGCAGAATAACCTCAACGTGGGAAGTGACACCACATCAGAAACCAGCTTTTCTCT	140862	Hs.559353	GO:0005576	isthmin 1 homolog (zebrafish) [Source:HGNC Symbol;Acc:16213]	46.0281	13.0416	5.49156	3.70537	49.2234	45.0714	38.6754	45.5745	50.2629	47.3608	16.4393	11.9862	10.7722	14.0806	18.1056	6.86555	5.56472	5.613	5.34456	5.36156	5.5692	5.49631	3.85445	3.88078	3.56025	4.02567	4.13761	2.77344
ASHGA5P053477	6.51522e-05	0.000241915	4.14469	up	protein_coding	ENST00000432364	CCDS6237.1	CA1	GENCODE	1196	chr8	-	86240457	86253943		ATTATTTTTGTTTTCAGAAAAAGAAAACTCAGTAGAAGATAATGGCAAGTCCAGACTGGG	759	Hs.23118	GO:0006730|GO:0005737|GO:0005794|GO:0008270|GO:0004089	carbonic anhydrase I [Source:HGNC Symbol;Acc:1368]	37.2979	9.62637	5.17481	3.12354	42.157	42.8621	33.744	34.666	34.2028	36.1552	19.9981	5	7.76358	11.703	8.2935	5	5.33443	5.5408	5.14453	4.93984	4.98423	5.10502	4.13839	2.37541	3.09785	3.79674	3.00465	2.32821
ASHGA5P011266	1.97e-11	1e-09	2.49373	up	protein_coding	NM_005063	CCDS7493.1	SCD	RefSeq	5473	chr10	+	102106771	102124588		CCGGCATCCGAGAGCCAAGATGCCGGCCCACTTGCTGCAGGACGATATCTCTAGCTCCTA	6319	Hs.558396	GO:0004768|GO:0005506|GO:0005783|GO:0005789|GO:0006633|GO:0016021	acyl-CoA desaturase	1813.24	801.849	10.9089	9.59056	1853.5	1812.12	1838.1	1832.66	1749.3	1793.79	798.037	793.041	818.66	844.77	815.926	740.659	10.9068	10.9662	10.9665	10.8968	10.8385	10.8784	9.50028	9.60913	9.66964	9.69445	9.58953	9.48032
ASHGA5P013104	4.9e-12	0	22.8464	up	protein_coding	NM_172060	CCDS47873.1	EYA1	RefSeq	3860	chr8	-	72109667	72268979		TTCCTCAAGTTGCAGTTAAAACAGAGCCAATGAGCAGCAGTGAAACAGCTTCAACGACAG	2138	Hs.491997	GO:0000132|GO:0001656|GO:0001658|GO:0003151|GO:0004725|GO:0005515|GO:0005634|GO:0005737|GO:0006302|GO:0006351|GO:0007389|GO:0007605|GO:0009653|GO:0010212|GO:0014706|GO:0016576|GO:0016925|GO:0034613|GO:0035088|GO:0035909|GO:0042473|GO:0042474|GO:0043066|GO:0045165|GO:0045664|GO:0045739|GO:0045747|GO:0045944|GO:0046872|GO:0048704|GO:0048752|GO:0050679|GO:0060037|GO:0060487|GO:0071600|GO:0072513|GO:…	eyes absent homolog 1 isoform a	128.936	5.35495	7.01762	2.50373	127.915	128.989	136.604	140.218	123.744	116.148	5	5.21409	5	5	6.91563	5	6.95598	7.13992	7.19233	7.07036	6.92318	6.82395	2.32266	2.90783	2.33631	2.3572	2.77014	2.32821
ASHGA5P055067	6e-13	0	2.19156	up	protein_coding	NM_007173	CCDS8278.1	PRSS23	RefSeq	3806	chr11	+	86511490	86522273		TTTGCTATTGGATTAAAGGAAACTACCTGGATTGTAGGGAGGGGTGACACAGTGTTCCCT	11098	Hs.25338	GO:0004252|GO:0005576|GO:0005634|GO:0006508	serine protease 23 precursor	19412.5	10111.7	14.3261	13.1941	19419	19672.3	19811.4	19709.3	18947.6	18915.1	10218	10175.7	9887.9	10147.7	10193.3	10047.8	14.3256	14.3822	14.3761	14.3381	14.2433	14.2913	13.1758	13.225	13.1917	13.2389	13.1668	13.1668
ASHGA5P002762	6.09566e-08	6.65e-07	2.85191	up	protein_coding	ENST00000262315	CCDS45371.1	CHTF18	GENCODE	3090	chr16	+	838621	848074		ACGTGATTGCGCGTCACGCGGGGTACTCTGTGGTGGAGATGAACGCCAGTGACGACCGTA	63922	Hs.153850	GO:0007049|GO:0006281|GO:0006310|GO:0006260|GO:0005634|GO:0005737|GO:0000166|GO:0003677|GO:0005524|GO:0016887|GO:0017111|GO:0009378	CTF18, chromosome transmission fidelity factor 18 homolog (S. cerevisiae) [Source:HGNC Symbol;Acc:18435]	197.25	70.4526	7.63734	6.12541	170.699	170.378	205.767	210.083	206.269	220.304	99.1767	60.6897	65.7772	55.5371	66.6558	74.8794	7.38042	7.54931	7.78374	7.66243	7.67989	7.76823	6.49682	6.02889	6.11662	5.87409	6.02612	6.20993
ASHGA5P011265	1.29396e-06	8.4e-06	2.98787	up	protein_coding	NM_022082	CCDS42901.1	SLC17A9	RefSeq	2612	chr20	+	61583998	61599949		AGTGGTCCAGGCCCGAGTGCCAGGCATGGACGGGGACGCTGCTGCTGGGCACATGCCTTC	63910	Hs.512686	GO:0005215|GO:0006887|GO:0016021|GO:0055085	solute carrier family 17 member 9	411.01	146.809	8.72006	7.14093	412.808	357.803	375.424	393.404	456.116	470.507	141.968	109.781	114.174	116.201	200.687	198.044	8.68127	8.61866	8.6563	8.61299	8.85329	8.89782	7.01164	6.84407	6.89405	6.90209	7.59345	7.60031
ASHGA5P011624	0.000642435	0.00179508	6.5024	up	protein_coding	ENST00000372582	CCDS14517.1	IL1RAPL2	GENCODE	2985	chrX	+	103810995	105011822		TGCAAGACTCAGCTGTCAAGAAAAGTGAAGGATGAAGCCACCATTTCTTTTGGCCCTTGT	26280	Hs.675519	GO:0045087|GO:0007165|GO:0007417|GO:0016021|GO:0005622|GO:0005515|GO:0004908|GO:0004910	interleukin 1 receptor accessory protein-like 2 [Source:HGNC Symbol;Acc:5997]	132.042	27.2794	7.03087	4.32989	112.011	95.2783	142.248	148.005	123.025	171.684	43.9856	5	8.58228	14.4411	48.9973	42.6701	6.76863	6.70358	7.24644	7.1478	6.91399	7.40476	5.31445	2.37541	3.2337	4.06136	5.5812	5.41325
ASHGA5P004742	3.34177e-08	4.11e-07	7.20104	up	protein_coding	NM_145000	CCDS3918.1	RANBP3L	RefSeq	2560	chr5	-	36249103	36302011		TCCCAGGGAGTGAGGAAAAACAATGTTTTTATGACATCAGCTCTTGTGCAAAGTAGTGTT	202151	Hs.729817	GO:0005622|GO:0046907	ran-binding protein 3-like isoform 2	60.2969	7.92913	5.89142	3.04322	66.3757	51.757	63.8075	60.4459	63.5627	55.8327	10.74	9.54864	7.01634	5.44974	5	9.82003	5.99778	5.81577	6.08386	5.78034	5.93596	5.73481	3.21406	3.61363	2.96497	2.84122	2.32751	3.29791
ASHGA5P009393	6.79517e-07	4.924e-06	3.12809	up	protein_coding	NM_001184833	CCDS55378.1	GPR64	RefSeq	4847	chrX	-	19007424	19140755	NM_001079858, NM_001184834, NM_001184836, NM_005756	TCCCTTCAAACGAAACAGAAAAAACTAAAATCACTATAGTAAAAACCTTCAATGCATCAG	10149	Hs.146978	GO:0004930|GO:0005737|GO:0005887|GO:0007186|GO:0007218|GO:0007283|GO:0016021|GO:0016324	G-protein coupled receptor 64 isoform 5 precursor	51.8007	15.9211	5.66589	4.02061	47.6373	55.6676	48.4723	56.075	48.6693	54.2825	15.8171	16.9645	13.3797	9.57509	19.7084	20.0816	5.51067	5.92193	5.67588	5.67218	5.51782	5.69685	3.79277	4.32479	3.86628	3.53692	4.26327	4.33962
ASHGA5P010368	1.08416e-05	5.1309e-05	2.1796	up	protein_coding	NM_058202	CCDS5965.1	SPAG11B	RefSeq	677	chr8	-	7305275	7321192		CCTTACCAAGGGACAGGCCAGCAGCACAGACAACGCTGTGGATAAGGAGAGTAGAGACTT	10407	Hs.2717	GO:0003674|GO:0005576|GO:0007283	sperm-associated antigen 11B isoform H preproprotein	84.6767	38.2818	6.39051	5.26645	81.5306	72.6388	74.9546	81.5806	95.0405	102.315	30.2822	38.0933	39.1004	30.6616	50.7533	40.8001	6.30197	6.31053	6.31634	6.24547	6.53157	6.63721	4.76921	5.39312	5.39169	5.06431	5.63115	5.34921
ASHGA5P004300	9.74326e-07	6.652e-06	5.06202	up	protein_coding	ENST00000289495	CCDS55129.1	PPP1R9A	GENCODE	10219	chr7	+	94539209	94925727		ACAGTCTAGAGAGAAAGGGTTTGAGAACGTCTTCTCCAGAATCAGATTCTGGTGTTCCAC	55607	Hs.21816	GO:0006917|GO:0007015|GO:0031175|GO:0006919|GO:0005739|GO:0030426|GO:0043197|GO:0030175|GO:0030864|GO:0005515	protein phosphatase 1, regulatory subunit 9A [Source:HGNC Symbol;Acc:14946]	67.2462	13.0798	6.05467	3.71496	76.0951	64.5436	64.1032	69.9665	69.694	59.0747	8.32598	15.7171	11.2047	11.8565	19.4737	11.9011	6.19939	6.14075	6.09042	6.01269	6.07029	5.81449	2.81666	4.22204	3.61241	3.81693	4.24665	3.57506
ASHGA5P032088	2.47846e-05	0.000104548	4.64356	up	protein_coding	NM_002551	CCDS42233.1	OR3A2	RefSeq	1085	chr17	-	3181183	3182268		TTATCTACAGCCTCAGAAACCCTGATGTTCAGGGTGCTCTGTGGCAAATATTTTTGGGGA	4995	Hs.647414	GO:0004872|GO:0004930|GO:0004984|GO:0005886|GO:0005887|GO:0007165|GO:0007606	olfactory receptor 3A2	54.0231	10.9132	5.66494	3.4497	47.9141	34.9053	40.6368	44.6501	70.7842	85.2479	7.30435	8.37109	11.5526	17.4192	13.0553	7.77668	5.52069	5.24705	5.42108	5.33177	6.09503	6.37399	2.66395	3.4515	3.65727	4.29651	3.67762	2.95138
ASHGA5P053643	3.80838e-06	2.1099e-05	2.33354	up	protein_coding	NM_052866	CCDS6485.1	ADAMTSL1	RefSeq	1889	chr9	+	18474078	18684952		AGGAGCCCTCGTAAGTTGTAAAAGCACAGACTGTTCTATATTTGAAACTGTTTTGTTTAA	92949	Hs.522019	GO:0005578|GO:0008237|GO:0008270	ADAMTS-like protein 1 isoform 2 precursor	81.966	34.6448	6.34776	5.12524	76.3081	75.8975	90.2766	92.9593	76.8604	79.4938	34.0896	43.7237	38.3294	26.9595	29.3574	35.4089	6.20439	6.3704	6.5884	6.44651	6.21508	6.26175	4.94081	5.57756	5.36176	4.89018	4.8429	5.13823
ASHGA5P002767	1.043e-07	1.028e-06	2.28672	up	protein_coding	ENST00000262327	CCDS11285.2	LIG3	GENCODE	3103	chr17	+	33307516	33330191		TGCCAAACAAAGAGGCGGCCAGCCAGTGAGCAGAGAGGAAGAACTGTGCCAGCAGGCAGG	3980	Hs.100299	GO:0007131|GO:0007283|GO:0051301|GO:0006281|GO:0006284|GO:0006310|GO:0006260|GO:0006289|GO:0051103|GO:0006273|GO:0006266|GO:0005634|GO:0005694|GO:0005654|GO:0003677|GO:0008270|GO:0005515|GO:0005524|GO:0003910|GO:0003909	ligase III, DNA, ATP-dependent [Source:HGNC Symbol;Acc:6600]	84.186	36.0011	6.38841	5.19513	89.7715	78.7656	86.0321	91.0151	78.2172	81.3145	32.4537	39.0746	37.6028	34.8426	37.2758	34.7574	6.44232	6.42506	6.51563	6.41123	6.23967	6.29656	4.87158	5.42691	5.33705	5.23366	5.19034	5.11124
ASHGA5P055256	1.108e-09	2.8e-08	3.59057	up	protein_coding	NM_017417	CCDS8533.1	GALNT8	RefSeq	2135	chr12	+	4829751	4881892		TACCTGAAAAATGTTTATCCACTCTTGAAGCCACTCCACACCATCGTGGGCTATGGAAGA	26290	Hs.511985	GO:0000139|GO:0004653|GO:0016021|GO:0016266|GO:0030246|GO:0043687|GO:0044267	probable polypeptide N-acetylgalactosaminyltransferase 8	1512.09	461.66	10.64	8.79582	1471.8	1343.26	1400.69	1554.98	1588.18	1713.62	443.801	387.079	484.342	402.784	516.368	535.585	10.5663	10.5416	10.5743	10.6561	10.6879	10.814	8.65023	8.59368	8.92745	8.64863	8.93511	9.0198
ASHGA5P048534	3e-13	0	22.6808	up	protein_coding	NM_001823	CCDS9981.1	CKB	RefSeq	1475	chr14	-	103985994	103989196		TCTCCATGCAGAAGGGGGGCAACATGAAGGAGGTGTTCACCCGCTTCTGCACCGGCCTCA	1152	Hs.173724	GO:0004111|GO:0005515|GO:0005524|GO:0005829|GO:0006600|GO:0034641|GO:0044281	creatine kinase B-type	3383.82	161.895	11.8189	7.3155	3634.27	3446.87	3624.45	3585.62	2985.05	3026.67	181.247	156.774	190.463	145.381	144.241	153.266	11.9035	11.9092	11.9581	11.8873	11.612	11.6432	7.37165	7.33741	7.61272	7.20606	7.1269	7.23823
ASHGA5P046602	2e-13	0	2.18855	up	protein_coding	NM_013347	CCDS35345.1	RPA4	RefSeq	1560	chrX	+	96138906	96140450		TGTGTTGGAGCTTCTTTTTCCAAAAGAAAAACTAGTTGCAGTCAGGGAGCCAGCGAAAAG	29935	Hs.659349	GO:0000077|GO:0000082|GO:0000216|GO:0000278|GO:0003697|GO:0005634|GO:0005654|GO:0005662|GO:0006270|GO:0006289|GO:0033260	replication protein A 30 kDa subunit	3733.79	1938.96	11.9658	10.8358	3684.72	3670.69	3806.66	3836.46	3790.66	3613.58	1962.63	1910.84	1911.86	1926.1	1994.83	1927.51	11.9252	11.9968	12.0273	11.986	11.9597	11.8996	10.7872	10.8395	10.8508	10.8557	10.8496	10.832
ASHGA5P004635	5.28986e-08	5.92e-07	2.42551	up	protein_coding	NM_032579	CCDS2953.1	RETNLB	RefSeq	594	chr3	-	108474485	108476130		AGAAGATCAAGGATGTTCTCAACAGTCTAGAGTACAGTCCCTCTCCTATAAGCAAGAAGC	84666	Hs.307047	GO:0003674|GO:0005179|GO:0005575|GO:0005576|GO:0008283	resistin-like beta precursor	813.7	362.344	9.72427	8.44598	858.908	807.716	824.688	803.479	781.946	805.463	413.935	349.875	259.536	405.644	383.176	361.896	9.76346	9.79026	9.78779	9.67493	9.63936	9.68979	8.55038	8.45313	8.0505	8.65875	8.50986	8.45322
ASHGA5P005604	6.54013e-06	3.3362e-05	4.28815	up	protein_coding	ENST00000307786	CCDS30566.1	CALML6	GENCODE	1101	chr1	+	1846265	1848733		CACCGACATGACAGAGCGCCTGTCGGCTGAGCAGATCAAGGAGTACAAGGGAGTCTTTGA	163688	Hs.85902	GO:0005634|GO:0005737|GO:0043231|GO:0005509	calmodulin-like 6 [Source:HGNC Symbol;Acc:24193]	43.8934	9.90423	5.40942	3.30906	41.3226	43.6942	49.8299	55.1391	39.4138	33.9608	9.57456	6.1933	5.0234	8.30837	13.82	16.5058	5.30684	5.56772	5.72031	5.64806	5.20219	5.01138	3.03896	3.10038	2.55918	3.35729	3.75514	4.04342
ASHGA5P014317	0.0252043	0.0452955	2.93002	up	protein_coding	NM_001135659	CCDS46282.1	NRXN1	RefSeq	9578	chr2	-	50145642	51259674		TGCAGCCAAGAAATAAAATTCGGTCTTCAGTGTGTTTTGCCGGTGCTGTTACATGACAAT	9378	Hs.637685	GO:0001525|GO:0004872|GO:0005102|GO:0005515|GO:0005886|GO:0005886|GO:0005887|GO:0007155|GO:0007157|GO:0007158|GO:0007158|GO:0007411|GO:0007612|GO:0009986|GO:0009986|GO:0016021|GO:0016339|GO:0023041|GO:0030054|GO:0030139|GO:0030534|GO:0035176|GO:0042734|GO:0043473|GO:0044295|GO:0045184|GO:0045202|GO:0046872|GO:0048306|GO:0050839|GO:0050885|GO:0051968|GO:0060134|GO:0060325|GO:0071625|GO:0090004|GO:…	neurexin-1-beta isoform alpha2 precursor	82.737	31.4979	6.19396	4.64305	68.0678	45.9173	54.6521	71.825	68.5781	187.382	52.713	35.907	5	12.8777	41.7093	40.7803	6.03748	5.64004	5.86242	6.05129	6.04531	7.52721	5.58593	5.30983	2.33631	3.92245	5.35547	5.34831
ASHGA5P006298	3.62696e-05	0.000144811	2.48725	up	protein_coding	NM_006982	CCDS9028.1	ALX1	RefSeq	1320	chr12	+	85674035	85695561		TTTTGCCAAGGACTGACAGCTACCCACAGATTCAGAACAATTTGTGGGCAGGAAATGCAA	8092	Hs.41683	GO:0000122|GO:0001502|GO:0001843|GO:0003700|GO:0003714|GO:0005515|GO:0005634|GO:0005667|GO:0006366|GO:0007275|GO:0007420|GO:0009952|GO:0014031|GO:0030326|GO:0043565|GO:0045893|GO:0045944|GO:0046982|GO:0048704|GO:0060021	ALX homeobox protein 1	34.7053	13.3631	5.06315	3.7486	43.0035	34.1856	28.4281	30.3901	38.8101	33.4144	17.5321	7.89976	8.31548	17.0233	15.591	13.817	5.36226	5.21921	4.89863	4.73482	5.17718	4.9868	3.94765	3.38867	3.18491	4.26692	3.9133	3.79016
ASHGA5P039988	9.68599e-06	4.6548e-05	3.86131	up	protein_coding	NM_178497	CCDS3569.1	C4orf26	RefSeq	1882	chr4	+	76481257	76491103	NM_001206981	GTGTAACCACCGTTTTCCATTCCAGCCATTTTATTGGCCACACCGTTACCTTACTTATAG	152816	Hs.24510	GO:0005576	uncharacterized protein C4orf26 isoform 2 precursor	485.538	131.634	8.91944	6.97035	411.255	302.701	390.99	516.982	649.838	641.462	141.058	81.0737	121.264	91.3417	166.736	188.329	8.67705	8.37935	8.71462	9.0199	9.37383	9.35187	7.00251	6.42597	6.98126	6.55681	7.32682	7.5287
ASHGA5P003834	9.01483e-06	4.3692e-05	2.0249	up	protein_coding	NM_001034955	CCDS31254.1	SORBS1	RefSeq	6803	chr10	-	97071529	97200937		TGCAAGCCCACAGCCATGGCGCGAAGAGAGTGGACAATATGAGAGGAAAGCAGAGAGGGG	10580	Hs.740371	GO:0001725|GO:0003779|GO:0005070|GO:0005070|GO:0005158|GO:0005515|GO:0005634|GO:0005730|GO:0005737|GO:0005813|GO:0005829|GO:0005829|GO:0005886|GO:0005899|GO:0005913|GO:0005915|GO:0005924|GO:0005925|GO:0006936|GO:0007160|GO:0008092|GO:0008286|GO:0015758|GO:0019901|GO:0032869|GO:0043149|GO:0045121|GO:0045725|GO:0046326|GO:0046889|GO:0048041|GO:0090004	sorbin and SH3 domain-containing protein 1 isoform 4	46.8454	22.0863	5.51022	4.49236	44.9806	48.7571	38.4683	51.3235	42.2555	55.2872	20.7648	22.3037	18.2575	18.0153	28.1537	25.0227	5.42945	5.73189	5.33726	5.53916	5.30415	5.7194	4.19247	4.67472	4.31428	4.34344	4.77972	4.64955
ASHGA5P038457	1.583e-10	6e-09	3.69003	up	protein_coding	ENST00000492918	CCDS46926.1	RBP1	GENCODE	1487	chr3	-	139245246	139258671	ENST00000232219, NM_001130993	ACTTTTAGGAACTACATCATGGACTTCCAGGTTGGGAAGGAGTTTGAGGAGGATCTGACA	5947	Hs.529571	GO:0005215|GO:0008289	retinol binding protein 1, cellular [Source:HGNC Symbol;Acc:9919]	2210.46	660.791	11.1986	9.31496	2290.65	2234.72	2342.48	2371.13	2030.6	1993.19	702.006	685.074	686.016	691.215	604.75	595.685	11.2242	11.2808	11.3274	11.2766	11.0546	11.028	9.31302	9.40584	9.42521	9.41766	9.15745	9.17057
ASHGA5P045299	4.80814e-07	3.69e-06	2.88601	up	protein_coding	NM_174938	CCDS43840.1	FRMD3	RefSeq	5306	chr9	-	85859538	86153348	NM_001244959	TGATCCACTTTCGGAGCTCCAGCGTCAAATCGCTCAGCCAGGAGATGAGATGCACCATCC	257019	Hs.127535	GO:0005737|GO:0005856|GO:0008092|GO:0016021|GO:0019898	FERM domain-containing protein 3 isoform 1	57.614	19.2317	5.82836	4.29928	58.7653	54.5173	60.6243	58.4775	60.1139	53.1857	16.8255	22.3254	22.5338	14.4504	19.3533	19.9018	5.82638	5.89117	6.00439	5.73072	5.84861	5.66889	3.88544	4.67614	4.6115	4.06251	4.23612	4.32397
ASHGA5P007146	0.00027386	0.000850104	2.24204	up	protein_coding	ENST00000328698	CCDS31631.1	DEFB108B	GENCODE	222	chr11	+	71544245	71548608		TTTTCTTCTTTATGAGCCAAGTTCTACCAGCCAGGGGCAAATTCAAGGAGATCTGTGAAC	245911	Hs.555032	GO:0042742|GO:0005576	defensin, beta 108B [Source:HGNC Symbol;Acc:29966]	55.8666	23.9539	5.75571	4.59089	63.6081	73.188	51.3609	48.4401	43.921	54.6814	24.0452	26.5535	26.3486	28.4746	22.925	15.3767	5.93384	6.32103	5.76532	5.44999	5.35941	5.70465	4.41807	4.90591	4.83469	4.96238	4.47996	3.94434
ASHGA5P051571	6.65187e-07	4.835e-06	2.3694	up	protein_coding	NM_001080537	CCDS33779.1	SNTN	RefSeq	1586	chr3	+	63638343	63650891		CTTGCTCTTAAGCATCACTGTCATGTCAGATCTGCTACAAAATATACGGAATGTAAAAAT	132203	Hs.130704	GO:0005509|GO:0005929	sentan	100.278	41.9162	6.64831	5.40379	101.658	101.84	108.839	95.4702	92.8758	100.988	40.4747	39.9295	46.6543	45.6442	45.3265	33.4682	6.62641	6.79708	6.85929	6.48899	6.49818	6.61993	5.19175	5.45677	5.63547	5.61337	5.46728	5.05809
ASHGA5P017387	1.3622e-09	3.3e-08	2.50747	up	protein_coding	NM_001002235	CCDS9925.1	SERPINA1	RefSeq	3199	chr14	-	94843083	94857029		TTGAGGAGAGCTTGAGGAGAGCAGGAAAGGACAATGCCGTCTTCTGTCTCGTGGGGCATC	5265	Hs.525557	GO:0001666|GO:0002020|GO:0002576|GO:0004867|GO:0004867|GO:0005515|GO:0005576|GO:0005576|GO:0005578|GO:0005615|GO:0005615|GO:0006953|GO:0007596|GO:0010288|GO:0010951|GO:0014070|GO:0030162|GO:0030168|GO:0031093|GO:0032355|GO:0032496|GO:0033986|GO:0034014|GO:0034097|GO:0046687	alpha-1-antitrypsin precursor	3654.1	1650.32	11.9312	10.605	3783.02	3805.55	3864.82	3712.6	3380.02	3378.6	1760.01	1671.43	1729.11	1676.21	1606.11	1459.02	11.9614	12.052	12.048	11.9308	11.7929	11.8022	10.6354	10.6497	10.7174	10.6656	10.5322	10.4296
ASHGA5P009480	3.82799e-07	3.061e-06	2.87268	up	protein_coding	NM_001136127	CCDS44276.1	DNM3	RefSeq	7647	chr1	+	171810620	172381857		CCTGACAAATCTGTAGCTGAAAATGATGAGAATGGACAAGCAGAAAACTTTTCCATGGAC	26052	Hs.654775	GO:0003924|GO:0005515|GO:0005525|GO:0005543|GO:0005739|GO:0005874|GO:0006184|GO:0006897|GO:0007416|GO:0014069|GO:0043197|GO:0046847|GO:0048471	dynamin-3 isoform b	86.2645	29.5683	6.42686	4.90446	91.2708	84.9877	84.7871	86.9098	79.041	90.5906	23.1266	32.2077	28.7216	27.2867	29.2865	36.781	6.46594	6.53957	6.49285	6.345	6.25535	6.46245	4.35986	5.16732	4.96046	4.90726	4.84013	5.19175
ASHGA5P048370	7.34165e-08	7.7e-07	2.12849	up	protein_coding	NM_206927	CCDS31651.1	SYTL2	RefSeq	4807	chr11	-	85405264	85437511	NM_206928	CTGAGTCTGATTTTTCAGATGGAAACACCAGTTCTAATGCAGAGAGCTGGAGAAATCCTT	54843	Hs.369520	GO:0001786|GO:0005515|GO:0005546|GO:0005634|GO:0005737|GO:0005794|GO:0005886|GO:0006886|GO:0006887|GO:0006904|GO:0010923|GO:0016020|GO:0016192|GO:0017137|GO:0019897|GO:0019902|GO:0042043|GO:0042470|GO:0070382	synaptotagmin-like protein 2 isoform c	1276.75	655.53	10.3919	9.30207	1341.01	1338.81	1376.92	1331.75	1156.68	1115.35	723.791	657.325	694.368	646.219	599.592	611.886	10.4358	10.5362	10.5489	10.4336	10.2251	10.1718	9.35628	9.34653	9.44205	9.32004	9.14442	9.2031
ASHGA5P046861	9.02276e-05	0.00032072	4.36015	up	protein_coding	NM_004962	CCDS7220.1	GDF10	RefSeq	2658	chr10	-	48425787	48439138		GTATTTCTTCAACCTGACTTCCATGCAAGACTCGGAAATGATCCTTACGGCCACTTTCCA	2662	Hs.2171	GO:0001501|GO:0001649|GO:0005125|GO:0005615|GO:0007179|GO:0008083|GO:0021549|GO:0040007|GO:0042698|GO:0045669|GO:0071559	bone morphogenetic protein 3B precursor	81.5235	20.8826	6.3329	4.20852	91.9848	65.7553	66.5155	91.1415	84.9608	88.783	43.4296	6.99351	14.3015	8.48316	28.2338	23.8544	6.4773	6.16734	6.14252	6.41339	6.36253	6.43431	5.29365	3.24178	3.96831	3.38332	4.78331	4.58078
ASHGA5P055313	0	0	6.52738	up	protein_coding	NM_030671	CCDS44837.1	PTPRO	RefSeq	5002	chr12	+	15699277	15751265	NM_030670	ATACGAGAATGTTAGCAAGTCCTAGTTCAGAATCCGGAGCAGTAAGTGGAGAAGAGCTCT	5800	Hs.160871	GO:0000902|GO:0002548|GO:0003093|GO:0003105|GO:0004725|GO:0004725|GO:0004725|GO:0005001|GO:0005515|GO:0005886|GO:0005887|GO:0006470|GO:0006470|GO:0007411|GO:0010812|GO:0010977|GO:0016021|GO:0016324|GO:0016328|GO:0016791|GO:0017147|GO:0030027|GO:0030032|GO:0030424|GO:0030426|GO:0032835|GO:0035335|GO:0036060|GO:0036060|GO:0042803|GO:0043005|GO:0043197|GO:0072112|GO:0090090|GO:0090260	receptor-type tyrosine-protein phosphatase O isoform c	2398.18	404.075	11.3214	8.61485	2378.44	2415.61	2441.44	2457.13	2420.8	2275.66	406.622	386.575	400.365	415.445	429.659	385.785	11.2793	11.3929	11.3871	11.3278	11.3136	11.2275	8.52655	8.59137	8.65987	8.69381	8.67168	8.5458
ASHGA5P008938	1.39449e-08	2.05e-07	2.15938	up	protein_coding	NM_030670	CCDS53754.1	PTPRO	RefSeq	4918	chr12	+	15699277	15751265	NM_002848, NM_030668	GAGGGATGGAAAGCTTCCATACAACTGGAGTAAAAATGGTTTAAAGAAGAGGAAACTGAC	5800	Hs.160871	GO:0000902|GO:0002548|GO:0003093|GO:0003105|GO:0004725|GO:0004725|GO:0004725|GO:0005001|GO:0005515|GO:0005886|GO:0005887|GO:0006470|GO:0006470|GO:0007411|GO:0010812|GO:0010977|GO:0016021|GO:0016324|GO:0016328|GO:0016791|GO:0017147|GO:0030027|GO:0030032|GO:0030424|GO:0030426|GO:0032835|GO:0035335|GO:0036060|GO:0036060|GO:0042803|GO:0043005|GO:0043197|GO:0072112|GO:0090090|GO:0090260	receptor-type tyrosine-protein phosphatase O isoform d	101.264	46.3648	6.6656	5.55498	95.64	104.275	103.122	105.384	100.891	98.2728	46.9046	49.6272	42.8353	46.2465	47.022	45.5532	6.53965	6.83174	6.78513	6.63713	6.62086	6.57909	5.41226	5.74735	5.51323	5.62839	5.51955	5.50909
ASHGA5P033242	3.2622e-09	6.5e-08	2.67366	up	protein_coding	ENST00000332822	CCDS11589.1	NOG	GENCODE	1892	chr17	+	54671059	54672951		CTGCTATTTATTCTTTATAATATCCCGTGTAGTAAATGAGAAAGAAGTGCAGAGCAGGAT	9241	Hs.248201	GO:0000122|GO:0043066|GO:0001501|GO:0048706|GO:0045944|GO:0001843|GO:0009953|GO:0001701|GO:0001649|GO:0090090|GO:0035019|GO:0048712|GO:0007399|GO:0030336|GO:0042060|GO:0045668|GO:0021983|GO:0001707|GO:0051216|GO:0042733|GO:0060044|GO:0001706|GO:0030509|GO:0045664|GO:0045596|GO:0042474|GO:0021510|GO:0060325|GO:0001837|GO:0050679|GO:0008045|GO:0030514|GO:0060425|GO:0021533|GO:0090190|GO:0060173|GO:…	noggin [Source:HGNC Symbol;Acc:7866]	203.416	77.121	7.68811	6.26929	200.754	215.217	203.007	190.969	203.369	207.179	87.274	71.6051	85.8597	64.3142	77.3247	76.348	7.62406	7.87582	7.76739	7.52451	7.65887	7.67802	6.31593	6.25775	6.49216	6.07686	6.23643	6.23663
ASHGA5P004287	2.7615e-09	5.7e-08	2.27729	up	protein_coding	ENST00000372990	CCDS30680.1	RHBDL2	GENCODE	1837	chr1	-	39351478	39407456		TATAGAAGGTTCTTTGTTCCTGAAGATGGGTCTCCGGTGTCTTTTGCAGCTCACATTGCA	54933	Hs.524626	GO:0006508|GO:0016021|GO:0005886|GO:0004252	rhomboid, veinlet-like 2 (Drosophila) [Source:HGNC Symbol;Acc:16083]	2899.9	1439.55	11.5983	10.411	2965.95	2898.7	3065.14	3143.99	2668.65	2656.98	1491.36	1448.69	1393.5	1560.45	1384.47	1358.86	11.6045	11.659	11.7201	11.7019	11.4543	11.4498	10.3929	10.447	10.411	10.563	10.3226	10.3292
ASHGA5P009994	9.559e-09	1.52e-07	2.35458	up	protein_coding	NM_000087	CCDS43226.1	CNGA1	RefSeq	2790	chr4	-	47937993	48014961		ACTTAAACAACCAAAGATATGAAACTATCCATGAAGAACAATATTATCAATACACAGCAG	1259	Hs.1323	GO:0005216|GO:0005887|GO:0006810|GO:0007601|GO:0030553|GO:0042622|GO:0050896	cGMP-gated cation channel alpha-1 isoform 2	119.193	50.1666	6.90261	5.66714	110.113	114.547	116.783	117.063	133.965	122.687	46.974	45.2838	50.517	48.5944	54.0025	55.6281	6.74371	6.96595	6.96537	6.79659	7.03926	6.9048	5.41519	5.62147	5.74812	5.70129	5.72296	5.79385
ASHGA5P046106	1.62209e-08	2.31e-07	2.34887	up	protein_coding	ENST00000262648	CCDS14130.1	KAL1	GENCODE	6314	chrX	-	8496914	8700227	ENST00000472227	TTGAAAGCTGCGAAGTTGACAATGAGTGCTCTGGGGTGAAGAAATGTTGTTCGAATGGGT	3730	Hs.521869	GO:0007411|GO:0007155|GO:0006935|GO:0006928|GO:0005886|GO:0005576|GO:0005615|GO:0005578|GO:0005515|GO:0030414|GO:0005201|GO:0004867|GO:0008201	Kallmann syndrome 1 sequence [Source:HGNC Symbol;Acc:6211]	262.093	114.392	8.05811	6.82614	243.73	250.068	258.943	246.57	293.554	279.694	122.15	115.102	118.962	120.89	110.121	99.1294	7.90564	8.09401	8.11233	7.90447	8.20472	8.12749	6.79462	6.9082	6.95141	6.95664	6.73546	6.61052
ASHGA5P008192	0.000175727	0.000574854	2.41559	up	protein_coding	ENST00000340790	CCDS46001.1	PALM3	GENCODE	2260	chr19	-	14164178	14169971		GTTTGTTCACACTCCAGTCCCAGCTGCAACTGTTGCAAAGTGCTTCCACAGGTGCCCAGC	342979	Hs.444298	GO:0032496|GO:0001960|GO:0008063|GO:0005737|GO:0005886|GO:0005515|GO:0005524	paralemmin 3 [Source:HGNC Symbol;Acc:33274]	612.696	270.11	9.26934	7.99697	485.99	442.29	489.532	685.552	778.942	793.871	283.956	164.634	297.805	190.321	349.91	334.034	8.91915	8.92026	9.04276	9.43578	9.63157	9.66652	8.01244	7.4102	8.24205	7.5915	8.37723	8.34838
ASHGA5P005241	4.16814e-08	4.91e-07	2.33012	up	protein_coding	NM_003500	CCDS33775.1	ACOX2	RefSeq	2356	chr3	-	58490862	58522929		CTTTGCACAGGTCTTGCCAGATGGCACCTACGTCAAACTCGGTACAGCACAGAGCAACTA	8309	Hs.444959	GO:0003995|GO:0003997|GO:0005102|GO:0005504|GO:0005777|GO:0005782|GO:0006699|GO:0008206|GO:0016402|GO:0033540|GO:0033791|GO:0044255|GO:0044281|GO:0050660	peroxisomal acyl-coenzyme A oxidase 2	147.287	63.3089	7.21018	5.98978	161.887	144.7	143.147	158.405	146.926	128.659	70.6411	72.2671	58.102	59.6024	64.2237	55.0169	7.30134	7.30581	7.25544	7.24923	7.17739	6.97191	6.0001	6.27267	5.94463	5.96854	5.97323	5.77951
ASHGA5P009431	6.47962e-07	4.727e-06	2.98506	up	protein_coding	NM_153426	CCDS3692.1	PITX2	RefSeq	3248	chr4	-	111538579	111563279	NM_153427	TCCCGGTAGCCGATAACGGGGAATGGAGACCAACTGCCGCAAACTGGTGTCGGCGTGTGT	5308	Hs.643588	GO:0000122|GO:0000976|GO:0000981|GO:0001078|GO:0001085|GO:0001102|GO:0001105|GO:0001191|GO:0001569|GO:0001570|GO:0001701|GO:0001764|GO:0002074|GO:0003171|GO:0003253|GO:0003350|GO:0003700|GO:0005515|GO:0005634|GO:0005667|GO:0005737|GO:0006355|GO:0007368|GO:0007520|GO:0008134|GO:0016055|GO:0021763|GO:0021855|GO:0030334|GO:0031076|GO:0031490|GO:0035116|GO:0035315|GO:0035886|GO:0035993|GO:0042476|GO:…	pituitary homeobox 2 isoform b	95.1766	30.9395	6.55543	4.97767	108.952	98.3135	102.367	107.439	82.8254	71.1629	34.3489	27.4317	34.1255	34.9454	28.9496	25.836	6.72801	6.75023	6.77257	6.6642	6.32362	6.09397	4.95417	4.95163	5.20219	5.23757	4.82259	4.6979
ASHGA5P013391	1.597e-08	2.29e-07	2.03132	up	protein_coding	NM_001159387	CCDS54139.1	B4GALNT2	RefSeq	1806	chr17	+	47210130	47247351		CTTCGGGCGGCTCGAGATTTCTGTGGCTCCTCAAGATATTGGTCATAATCCTGGTACTTG	124872	Hs.374679	GO:0006047|GO:0006486|GO:0008376|GO:0016021|GO:0019276|GO:0022408|GO:0030173|GO:0030259	beta-1,4 N-acetylgalactosaminyltransferase 2 isoform b	404.837	209.164	8.70298	7.68056	431.581	401.008	409.754	420.461	391.259	374.96	222.022	219.22	185.762	229.416	194.17	204.398	8.74496	8.78593	8.7827	8.71488	8.62796	8.56147	7.65887	7.8065	7.57589	7.85338	7.54118	7.64755
ASHGA5P044054	2.96765e-08	3.74e-07	2.6263	up	protein_coding	NM_001005504	CCDS34792.1	OR4F21	RefSeq	939	chr8	-	116085	117024	ENST00000521196, NM_001005221	GATGAAGGCAGCAATAAAGAGAGTATGCAAACAGCTAGTGATTTACAAGAAGATCTCATA	441308	Hs.690459	GO:0004930|GO:0004984|GO:0005886|GO:0016021	olfactory receptor 4F21	70.9816	26.0361	6.13246	4.73942	63.4172	62.3781	75.1837	73.7725	79.8249	71.313	25.0035	22.0015	28.3552	26.6446	25.7512	28.4605	5.92909	6.09018	6.32094	6.08929	6.26853	6.09671	4.4804	4.65674	4.93984	4.87553	4.64955	4.83447
ASHGA5P050617	0.00307276	0.0070996	2.00472	up	protein_coding	ENST00000439055	CCDS46389.1	ACOXL	GENCODE	2373	chr2	+	111490149	111875799		GGTGATCTCGACCTTTAACATTCCACACACCTACCTCCACGCACCAATCGCCGGAATCTC	55289	Hs.253320	GO:0055114|GO:0006631|GO:0006635|GO:0008152|GO:0005777|GO:0050660|GO:0016627|GO:0003995|GO:0003997	acyl-CoA oxidase-like [Source:HGNC Symbol;Acc:25621]	1069.87	580.777	10.0734	9.07002	828.293	724.503	788.982	1211.9	1373.13	1492.43	616.652	362.716	584.949	370.925	786.586	762.836	9.7048	9.63504	9.72343	10.2889	10.4857	10.6026	9.12629	8.50363	9.20035	8.52677	9.54062	9.52245
ASHGA5P045976	9.918e-10	2.5e-08	2.77319	up	protein_coding	NM_014636	CCDS35143.1	RALGPS1	RefSeq	6342	chr9	+	129677052	129985445		ATGTGTCAGTTGAGTGTAGTTGAGAGTAAAAGTGCGACATTCCCATCGGAGAAAGCAAGG	9649	Hs.432842	GO:0005085|GO:0005543|GO:0005575|GO:0005737|GO:0005886|GO:0007264|GO:0035556	ras-specific guanine nucleotide-releasing factor RalGPS1 isoform 1	378.961	142.101	8.60599	7.13444	400.069	377.212	368.946	377.01	385.539	364.992	134.231	154.289	151.4	143.296	134.459	134.931	8.63485	8.6918	8.63308	8.54903	8.60599	8.52117	6.93131	7.31565	7.29119	7.18627	7.02412	7.05811
ASHGA5P006699	1.09239e-06	7.298e-06	2.1481	up	protein_coding	NM_004626	CCDS8242.1	WNT11	RefSeq	1927	chr11	-	75897369	75917574		CACAAGACAGGCAGTGCAACAAGACATCCAACGGAAGCGACAGCTGCGACCTTATGTGCT	7481	Hs.108219	GO:0001649|GO:0001664|GO:0003151|GO:0005099|GO:0005578|GO:0005615|GO:0005737|GO:0005886|GO:0006468|GO:0007492|GO:0009798|GO:0009952|GO:0010628|GO:0030182|GO:0030282|GO:0030295|GO:0030308|GO:0030325|GO:0030335|GO:0030336|GO:0032320|GO:0032915|GO:0034394|GO:0035567|GO:0043065|GO:0043066|GO:0044212|GO:0045860|GO:0045892|GO:0045893|GO:0048706|GO:0048844|GO:0051496|GO:0060021|GO:0060070|GO:0060197|GO:…	protein Wnt-11 precursor	122.232	56.9839	6.93826	5.8352	133.024	116.357	129.327	115.038	126.762	112.883	64.5524	52.9795	65.7771	61.786	48.6366	48.1715	7.01674	6.9879	7.11193	6.77109	6.95767	6.78423	5.87472	5.8388	6.11653	6.02099	5.5703	5.58987
ASHGA5P004291	1.05687e-07	1.039e-06	2.56898	up	protein_coding	NM_020717	CCDS35277.1	SHROOM4	RefSeq	9571	chrX	-	50334642	50557044	NR_027121	AGTGTCTAAGATTGAAGATGGAGGCAAGGCAGCTTTGTCCCAGAAGATGAGGACTGGTGA	57477	Hs.420541	GO:0000902|GO:0001725|GO:0005634|GO:0005730|GO:0005737|GO:0005737|GO:0007015|GO:0007420|GO:0009898|GO:0009925|GO:0015629|GO:0016324|GO:0016460|GO:0030036|GO:0030864|GO:0031941|GO:0050890|GO:0051015	protein Shroom4	113.052	43.8053	6.82454	5.46334	120.981	105.96	112.86	126.206	104.914	107.391	45.663	35.8746	56.2472	36.1816	43.461	45.4044	6.8765	6.85541	6.91275	6.91228	6.6814	6.7089	5.3692	5.30858	5.89956	5.28781	5.41065	5.50426
ASHGA5P015813	8.92831e-07	6.175e-06	2.08039	up	protein_coding	NM_001114635	CCDS47860.1	PLAG1	RefSeq	6874	chr8	-	57073467	57123859		CAGTAATCAGGCACATGGCTACTCATTCTCCTGAGAAAACCCACAAGTGTAATTATTGTG	5324	Hs.14968	GO:0003677|GO:0003700|GO:0005634|GO:0006351|GO:0008270|GO:0010628|GO:0010629|GO:0022612|GO:0035264|GO:0035265|GO:0060252|GO:0060736	zinc finger protein PLAG1 isoform b	219.192	107.217	7.78744	6.73059	252.61	222.831	232.331	219.969	205.803	181.609	122.868	99.8022	106.493	119.791	95.682	98.669	7.95505	7.92681	7.95358	7.73068	7.67681	7.48173	6.80346	6.70822	6.79156	6.94546	6.53102	6.60381
ASHGA5P034695	3.49335e-05	0.000140111	2.46231	up	protein_coding	NM_012451	CCDS12717.1	SYNGR4	RefSeq	1029	chr19	+	48867650	48879634		ACAACTAAATATCCTTATCCAAATCAATAAAGAGAGAATCCTCCCTCCAGAAGGGTTTCT	23546	Hs.408333	GO:0016021	synaptogyrin-4	749.62	329.857	9.58616	8.28615	642.89	584.514	672.472	877.188	823.924	896.73	326.154	214.666	379.609	235.933	415.651	407.129	9.32352	9.32352	9.49246	9.80622	9.71941	9.8518	8.20805	7.78117	8.57961	7.89206	8.6283	8.62768
ASHGA5P049055	5.49685e-06	2.8793e-05	2.44036	up	protein_coding	NM_175075	CCDS47759.1	C8orf42	RefSeq	3436	chr8	-	439789	495781		AGGGAGGCTGGTGAGCATCCGACGGCAGAGTAAAGGCCACCTGACAGATAGCCCGGAGGA	157695	Hs.289293	GO:0003674|GO:0005575|GO:0008150	uncharacterized protein C8orf42 isoform 1	154.715	62.8331	7.26239	5.9753	142.579	218.232	143.525	148.401	133.396	142.157	76.4518	54.3093	70.9645	60.3678	60.6889	54.216	7.11729	7.89634	7.26044	7.1517	7.03339	7.11521	6.11879	5.87695	6.21983	5.98785	5.88942	5.75896
ASHGA5P014397	5.57035e-05	0.000210812	2.93596	up	protein_coding	NM_001167674	CCDS54614.1	CADM2	RefSeq	9580	chr3	+	85008132	86123579	NM_001256502, NM_001256505	CTGCTACAAGGCAGCCAAGGGCAGTTTCCACTAACACAGAATGTAACCGTTGTTGAAGGT	253559	Hs.164578	GO:0005886|GO:0007155|GO:0016021|GO:0030054|GO:0030424|GO:0034329|GO:0034332|GO:0045202|GO:0045216	cell adhesion molecule 2 isoform 1 precursor	56.8969	19.372	5.79918	4.24535	56.4071	55.0422	69.4017	54.9896	48.6452	56.8957	24.423	28.0192	15.9408	8.68444	22.058	17.1068	5.76814	5.9062	6.20277	5.64304	5.51661	5.75834	4.44312	4.97997	4.11741	3.41063	4.42579	4.0952
ASHGA5P045705	7.912e-10	2.1e-08	2.41049	up	protein_coding	NM_016446	CCDS6595.1	TMEM8B	RefSeq	2173	chr9	+	35829221	35847232		GACACATTGGAGTAAATGAACAAAACTGTTTGCAACTTAATAAAGTAAGTTTGGGCCTCC	51754	Hs.493808	GO:0005515|GO:0005634|GO:0005739|GO:0005783|GO:0005886|GO:0007160|GO:0007346|GO:0009986|GO:0016021|GO:0040008	transmembrane protein 8B isoform b	6138.98	2932.93	12.6876	11.4183	5787.85	5736.63	6041.77	6303.33	6429.45	6534.84	2561.67	2892.27	2826.45	2961.27	3237.6	3118.33	12.588	12.6549	12.7082	12.7114	12.7114	12.7516	11.1714	11.4343	11.4064	11.4773	11.5218	11.4982
ASHGA5P020946	0.000193831	0.000626341	2.00256	up	protein_coding	ENST00000522353	CCDS54915.1	PCDHA3	GENCODE	5260	chr5	+	140180782	140391929		ATGTGGACGTTGATCTCTCAGCCAAACCACGACAGCCCAACCCTGACTGGCGTTACTCTG	56145		GO:0007156|GO:0007155|GO:0007399|GO:0016020|GO:0005624|GO:0005887|GO:0005509	protocadherin alpha 3 [Source:HGNC Symbol;Acc:8669]	461	243.733	8.86685	7.86501	443.222	325.31	374.049	484.971	576.168	562.281	267.068	189.539	187.481	189.131	303.273	325.909	8.7853	8.48324	8.65154	8.92777	9.19612	9.15715	7.92468	7.60403	7.5896	7.58201	8.17911	8.3106
ASHGA5P029412	1.29967e-06	8.43e-06	4.38046	up	protein_coding	NM_001005500	CCDS32021.1	OR4M1	RefSeq	942	chr14	+	20248481	20249423	ENST00000332663	GAAGTAAAGGCAGCCATGAGGAAGGTGGTCACCAAATATATTTTGTGTGAAGAGAAGTGA	441670	Hs.553829	GO:0004930|GO:0004984|GO:0005886|GO:0016021	olfactory receptor 4M1	35.5801	7.63525	5.10851	2.97743	30.2617	32.2182	33.1593	38.5293	38.5345	40.7778	7.27675	12.7072	7.01218	5.01611	7.32831	6.47095	4.85771	5.12919	5.11825	5.10316	5.1655	5.27723	2.66012	3.95673	2.96279	2.74177	2.83715	2.70598
ASHGA5P009337	2.3952e-09	5.1e-08	2.63087	up	protein_coding	NM_206943	CCDS33177.2	LTBP1	RefSeq	6168	chr2	+	33172368	33624575		TTCCCTTTAAGATATGTGCAGGATCAAGTTGCGGCACCTTTTCAGCTGAGTAACCACACT	4052	Hs.619315	GO:0005024|GO:0005509|GO:0005515|GO:0005578|GO:0019838|GO:0031012|GO:0035583	latent-transforming growth factor beta-binding protein 1 isoform LTBP-1L precursor	295.146	115.534	8.23607	6.84053	318.794	314.071	294.456	303.778	265.566	274.212	125.976	116.463	101.928	123.734	112.131	112.975	8.30656	8.43302	8.30214	8.22125	8.05678	8.09664	6.84091	6.92419	6.72829	6.98863	6.76141	6.79973
ASHGA5P021629	8.6e-12	1e-09	9.84564	up	protein_coding	ENST00000536621	CCDS55139.1	MUC12	GENCODE	16321	chr7	+	100612903	100662230		GTGACACCAGGCTCAACAGTAAACACCAGTATTGGAGGTAATACAACTTCTGCATCCACA	10071	Hs.489355		mucin 12, cell surface associated [Source:HGNC Symbol;Acc:7510]	4361.1	498.647	12.1983	8.8988	4563.71	4337.27	4399.23	4385.71	4223.62	4257.07	486.2	427.731	447.472	419.849	642.686	567.943	12.25	12.2492	12.245	12.1889	12.1123	12.1443	8.78062	8.73692	8.81515	8.70759	9.25113	9.10139
ASHGA5P017562	4e-13	0	4.36855	up	protein_coding	NM_001142302	CCDS45497.1	CCDC113	RefSeq	5142	chr16	+	58283839	58317734		TTATGCACAGGCGATCATTGAGGAGGCTGAAATTCGATGGAGTGAAGTTTCGAGAGAAGT	29070	Hs.11614	GO:0005634|GO:0005730|GO:0005737|GO:0043234	coiled-coil domain-containing protein 113 isoform 2	1320.62	327.297	10.4425	8.31533	1470.13	1272.3	1331.64	1323.32	1248.13	1278.18	343.348	326.749	336.469	328.609	324.177	304.433	10.5644	10.457	10.5006	10.425	10.3393	10.3686	8.28331	8.35835	8.41358	8.35253	8.27053	8.21365
ASHGA5P042153	5.4797e-09	9.8e-08	2.33056	up	protein_coding	NM_152133	CCDS5262.1	TAGAP	RefSeq	3196	chr6	-	159456026	159466184	NM_054114	AATATTTGGGGAGAACATTCCAGTGCATTCCAGTATCACTTCTGATGACTCCCTGGAGCA	117289	Hs.529984	GO:0005085|GO:0005829|GO:0007264|GO:0051056	T-cell activation Rho GTPase-activating protein isoform a	1119.24	519.374	10.1919	8.9712	1068.47	1035.99	1059.9	1043.69	1367.89	1139.48	551.499	483	511.126	550.206	508.798	511.616	10.0896	10.1578	10.1604	10.0619	10.4785	10.203	8.9578	8.90683	9.00591	9.09124	8.91322	8.95222
ASHGA5P004735	1.59466e-07	1.47e-06	2.15444	up	protein_coding	NM_022475	CCDS3762.1	HHIP	RefSeq	3555	chr4	+	145567147	145659881		TGATATGGAAGAAATGGATGGGTTAAGTGATTTCACAGGCTCAGTGCTACGGCTGGATGT	64399	Hs.507991	GO:0005515|GO:0005576|GO:0005737|GO:0005887|GO:0005975|GO:0007224|GO:0007405|GO:0008270|GO:0009953|GO:0009968|GO:0009986|GO:0016901|GO:0040036|GO:0045879|GO:0048038|GO:0048705|GO:0060441|GO:0097108	hedgehog-interacting protein precursor	433.314	211.331	8.80036	7.69305	436.48	439.127	453.981	467.357	405.031	397.906	236.094	206.043	228.41	229.551	187.993	179.896	8.76146	8.90995	8.93103	8.87077	8.67843	8.65054	7.75158	7.72207	7.86897	7.85421	7.49622	7.46525
ASHGA5P047280	1.20146e-08	1.82e-07	4.37955	up	protein_coding	NM_201570	CCDS7129.1	CACNB2	RefSeq	4322	chr10	+	18689512	18830688		ACCTGGATCAGGCTTCTGAAAAGAGCCAAGGGAGGAAGGCTGAAGAATTCTGATATCTGT	783	Hs.59093	GO:0005245|GO:0005246|GO:0005262|GO:0005515|GO:0005887|GO:0005891|GO:0006810|GO:0006816|GO:0007268|GO:0007411|GO:0007528|GO:0007601|GO:0008331|GO:0042383|GO:0051928|GO:0070509	voltage-dependent L-type calcium channel subunit beta-2 isoform 7	169.643	38.7871	7.41932	5.28853	180.274	177.765	165.449	185.537	154.403	154.43	37.6948	46.8553	44.2558	36.9346	35.578	31.4038	7.46614	7.60537	7.46707	7.48225	7.25046	7.24462	5.09096	5.66815	5.55788	5.31736	5.12335	4.97351
ASHGA5P004418	3.94e-10	1.3e-08	3.34096	up	protein_coding	NM_013443	CCDS6882.1	ST6GALNAC6	RefSeq	2416	chr9	-	130647600	130661871		GCAAGGACAGGGAGAAGTCTCATTCGTGGTTGAGCACAGGCTGGTTTACCATGGTGATCG	30815	Hs.109672	GO:0001574|GO:0001665|GO:0005737|GO:0005886|GO:0006486|GO:0006677|GO:0006687|GO:0008373|GO:0008373|GO:0009100|GO:0009312|GO:0009988|GO:0016021|GO:0030173	alpha-N-acetylgalactosaminide alpha-2,6-sialyltransferase 6	609.516	191.267	9.2945	7.55424	622.872	612.583	619.323	659.517	593.421	549.382	208.574	193.49	206.447	196.647	176.545	165.898	9.27956	9.38574	9.36988	9.37319	9.2381	9.12053	7.57184	7.63401	7.72435	7.64029	7.40384	7.35109
ASHGA5P045749	6.09e-11	3e-09	2.1143	up	protein_coding	NM_001098805	CCDS43828.1	ANKRD20A4	RefSeq	3517	chr9	+	69381980	69425109	ENST00000377477, ENST00000431621, NM_001012419	CCCAGATGAATTGAAGTGTATTGCTGTGTCTTGTAATACCTTGCTTTAACTAGCTTTTTA	728747	Hs.645502		ankyrin repeat domain-containing protein 20A4	579.857	290.176	9.2255	8.14532	611.41	559.902	552.464	565.767	595.822	593.775	300.756	279.478	253.803	290.088	301.566	315.367	9.25524	9.25899	9.20759	9.15259	9.24299	9.23562	8.09461	8.14522	8.01861	8.17974	8.17043	8.26332
ASHGA5P053641	3.829e-06	2.1199e-05	2.16	up	protein_coding	NM_000550	CCDS34990.1	TYRP1	RefSeq	2876	chr9	+	12693385	12710266		TTTTGCAACGGGGAAAAATGTCTGTGATATCTGCACGGATGACTTGATGGGATCCAGAAG	7306	Hs.270279	GO:0005507|GO:0005515|GO:0010008|GO:0016021|GO:0016716|GO:0030318|GO:0030669|GO:0032438|GO:0033162|GO:0042438|GO:0042470|GO:0042803|GO:0043438|GO:0046982	5,6-dihydroxyindole-2-carboxylic acid oxidase precursor	50.0652	22.4157	5.61527	4.50424	48.2717	52.9401	44.6572	53.7383	54.9018	45.8821	31.9776	22.8815	16.4499	19.9409	19.5115	23.7326	5.53188	5.84639	5.55835	5.60632	5.70029	5.44835	4.85001	4.71063	4.16062	4.48273	4.24886	4.57256
ASHGA5P001552	3.0562e-09	6.2e-08	2.24929	up	protein_coding	ENST00000356046	CCDS53284.1	GRHL3	GENCODE	2804	chr1	+	24646055	24681808	ENST00000361548, NM_021180	GCAAGCGAGGAATCTTAGTCAACATGGACAACAACATCATTCAGCATTACAGCAACCACG	57822	Hs.657920	GO:0007389|GO:0045944|GO:0007417|GO:0001736|GO:0042060|GO:0008544|GO:0007398|GO:0032321|GO:0090103|GO:0090179|GO:0005634|GO:0003677|GO:0000981	grainyhead-like 3 (Drosophila) [Source:HGNC Symbol;Acc:25839]	125.824	55.6927	6.98059	5.81112	115.191	114.75	125.759	140.005	123.843	135.396	65.9622	53.1555	53.8363	54.574	58.1098	48.5186	6.80731	6.96864	7.07062	7.06717	6.92442	7.04539	5.90725	5.84507	5.83758	5.84979	5.82646	5.60058
ASHGA5P011733	3.60839e-05	0.00014419	2.10353	up	protein_coding	NM_001177478	CCDS55456.1	HDX	RefSeq	6188	chrX	-	83572881	83757487		CCATATATGGACGTGGGTTGGCAATAAGAGAAGAAAGATGAGTAGTAAGAACTCTGAATC	139324	Hs.559546	GO:0003700|GO:0005634|GO:0043565	highly divergent homeobox isoform 2	38.5844	17.2879	5.2166	4.14379	36.3217	31.0403	35.1744	39.852	36.6794	52.4386	16.957	18.7937	15.2747	21.1028	17.8152	13.7838	5.11797	5.07164	5.21075	5.15663	5.09387	5.64877	3.89564	4.45106	4.0587	4.55828	4.11243	3.78663
ASHGA5P007273	3.68464e-05	0.000146794	3.44798	up	protein_coding	NM_172006	CCDS13366.1	WFDC10B	RefSeq	632	chr20	-	44313289	44333658		AGGATGCAGAGAATCAAGGTCTGTGAGAAGCGACCCAGCATAGATCTATGCATCCACCAC	280664	Hs.237392	GO:0005576|GO:0030414	protein WFDC10B isoform a precursor	38.6018	10.9899	5.22896	3.4432	44.5834	39.9257	34.0227	39.645	40.0569	33.3772	13.5473	11.7518	6.11099	13.7822	14.826	5.92085	5.41572	5.44187	5.15746	5.14692	5.22573	4.98603	3.56747	3.85349	2.78286	4.00325	3.84642	2.60572
ASHGA5P010563	2.5474e-07	2.18e-06	2.48146	up	protein_coding	NM_000870	CCDS4291.1	HTR4	RefSeq	2980	chr5	-	147861114	148033739		TGTTCAACCACAACCATTAATGGATCCACACATGTACTAAGGGATGCAGTGGAGTGTGGT	3360	Hs.483773	GO:0004993|GO:0005737|GO:0005768|GO:0005886|GO:0005887|GO:0007186|GO:0007187|GO:0007210|GO:0007210|GO:0008284|GO:0016020	5-hydroxytryptamine receptor 4 isoform b	37.9141	14.2742	5.20452	3.89333	39.5061	36.9508	43.9769	37.4545	35.646	33.95	18.5046	12.1947	15.9217	12.652	12.8418	13.5306	5.23961	5.32954	5.53493	5.06129	5.05102	5.01072	4.02294	3.90404	4.1163	3.89774	3.65485	3.76409
ASHGA5P026451	0	0	11.0437	up	protein_coding	NM_017716	CCDS7988.1	MS4A12	RefSeq	1182	chr11	+	60260250	60274901		AAGTATTAGGTTTTGCCTCTACTGCTGTTATTGGTGGATACCCATTCTGGGGTGGCCTTT	54860	Hs.272789	GO:0016021	membrane-spanning 4-domains subfamily A member 12 isoform 1	4083.55	411.037	12.1	8.63484	4100.32	4122.93	4208.62	4171.16	3907.8	3990.45	454.906	365.427	404.752	359.083	430.382	451.672	12.0809	12.1725	12.1789	12.1149	12.0029	12.0498	8.686	8.51573	8.67568	8.48007	8.67406	8.7775
ASHGA5P055804	3.7292e-05	0.000148321	2.75579	up	protein_coding	NM_001130404	CCDS45053.1	PRR20B	RefSeq	1847	chr13	+	57728194	57731216		AGCCAACCCAGACAACCTGGAAGAAGTGGGATGCAACAAGGATCACTAAGCATGGAAATT	729233	Hs.723090		proline-rich protein 20B	91.2838	33.8136	6.50733	5.04486	80.0351	100.25	78.6904	98.779	97.6004	92.3478	27.1085	24.1137	36.1764	20.0615	46.0502	49.3715	6.27694	6.77417	6.38994	6.54044	6.57215	6.49031	4.6002	4.77836	5.28591	4.49101	5.48938	5.62431
ASHGA5P015910	3.34643e-08	4.11e-07	3.87757	up	protein_coding	ENST00000456331	CCDS55128.1	PPP1R9A	GENCODE	10090	chr7	+	94539209	94925727		AGTCCTTAGCACTGTCATCAGATGAGGCTCTTGGAATGACAGCATCCCAGGACCGAGCAG	55607	Hs.21816	GO:0006917|GO:0007015|GO:0031175|GO:0006919|GO:0005739|GO:0030426|GO:0043197|GO:0030175|GO:0030864|GO:0005515	protein phosphatase 1, regulatory subunit 9A [Source:HGNC Symbol;Acc:14946]	222.622	58.5195	7.81733	5.86217	222.97	216.762	243.61	235.203	211.057	206.133	61.1576	50.5266	70.2225	68.6476	57.788	42.7746	7.77489	7.88803	8.02355	7.83428	7.71311	7.6701	5.7975	5.76978	6.20632	6.16393	5.81927	5.41625
ASHGA5P002498	1.40649e-08	2.07e-07	2.523	up	protein_coding	NM_002423	CCDS8317.1	MMP7	RefSeq	1147	chr11	-	102391238	102401478		AGCAGTCTAGGGATTAACTTCCTGTATGCTGCAACTCATGAACTTGGCCATTCTTTGGGT	4316	Hs.2256	GO:0002779|GO:0004222|GO:0005576|GO:0005578|GO:0005615|GO:0006508|GO:0008270|GO:0022617|GO:0030198|GO:0030574|GO:0042127|GO:0042493|GO:0050829|GO:0050830	matrilysin preproprotein	11349.6	5199.5	13.5679	12.2328	12078.4	11680.2	11952.1	11773.4	10098.6	10514.6	5695.61	5275.99	5461.14	5399.37	4795.68	4569.22	13.6523	13.6682	13.6838	13.6147	13.3523	13.4362	12.3221	12.284	12.3441	12.3392	12.0823	12.0249
ASHGA5P026248	3.58787e-06	2.0046e-05	3.18108	up	protein_coding	NM_147193	CCDS582.1	GLIS1	RefSeq	2816	chr1	-	53971905	54199877		AGTTTCCACTCCATCCAGAGTTGCTTCCCCTATGGCGACTGCTACCGGATGGCTGAACCA	148979	Hs.306691	GO:0000122|GO:0003677|GO:0005634|GO:0006366|GO:0008270|GO:0045944	zinc finger protein GLIS1	1401.01	484.771	10.5051	8.83561	1252.52	1042.14	1142.96	1425.64	1715.65	1827.14	552.293	470.058	349.366	340.693	583.091	613.123	10.3332	10.167	10.2759	10.5373	10.8089	10.9086	8.95936	8.86526	8.46735	8.40694	9.10763	9.20714
ASHGA5P004398	1.24533e-08	1.88e-07	2.73099	up	protein_coding	NM_001001577	CCDS42944.1	PDE9A	RefSeq	1753	chr21	+	44073861	44195618	NM_001001567, NM_001001568, NM_001001569, NM_001001570, NM_001001571, NM_001001572, NM_001001573, NM_001001574, NM_001001575, NM_001001578, NM_001001579, NM_001001581, NM_001001582, NM_001001583, NM_001001584, NM_001001585, NM_002606	TGGCTGTCCTAGAGAAACGCGTGGAATTGGAAGGACTAAAAGTGGTGGAGATTGAGAAAT	5152	Hs.473927	GO:0004114|GO:0005515|GO:0005783|GO:0005794|GO:0005829|GO:0005829|GO:0007165|GO:0007596|GO:0032587|GO:0046872|GO:0047555|GO:0048471	high affinity cGMP-specific 3',5'-cyclic phosphodiesterase 9A isoform k	304.002	114.752	8.27965	6.83022	317.808	308.174	334.459	310.385	289.279	263.906	109.62	105.379	117.837	104.132	119.409	132.132	8.30202	8.40514	8.49399	8.25407	8.18389	8.03878	6.63832	6.78786	6.93722	6.74261	6.85023	7.02508
ASHGA5P012703	3.44338e-07	2.8e-06	4.55358	up	protein_coding	NM_153346	CCDS14184.1	BEND2	RefSeq	4720	chrX	-	18181050	18239024		TCCCAATTTGGAAATGCCAGAAAGACCAGCAAACAGCAGTAAAAACAGCACTGAGACAGC	139105	Hs.403802		BEN domain-containing protein 2 isoform 1	32.8766	6.74634	4.9896	2.8026	34.7424	36.2168	31.7674	27.8793	35.3185	31.3352	5.07634	5	5.79069	8.17098	8.45512	7.9849	5.05381	5.29946	5.05369	4.60425	5.0345	4.89189	2.35361	2.37541	2.71948	3.33717	3.03354	2.99638
ASHGA5P046132	0	0	4.65854	up	protein_coding	ENST00000379499	CCDS14199.1	KLHL34	GENCODE	2840	chrX	-	21673608	21676448		ATTTTCCCTCTTACAGTTAAAGTGTTTCCCTAGGTGCAAAACAGTGATTACTTATGTGCC	257240	Hs.448572	GO:0005515	kelch-like 34 (Drosophila) [Source:HGNC Symbol;Acc:26634]	1702.69	399.299	10.8173	8.59742	1730.54	1721.4	1707.22	1709.22	1688.44	1659.32	408.154	404.978	388.649	413.102	399.574	381.337	10.8034	10.895	10.8572	10.8016	10.7817	10.7649	8.53274	8.65812	8.61221	8.68388	8.57015	8.52742
ASHGA5P045637	5.76899e-06	3.0007e-05	4.9341	up	protein_coding	NM_001040272	CCDS47954.1	ADAMTSL1	RefSeq	7858	chr9	+	18474078	18910947		ATATAGGAAGCACCATCAAAACAGTGCAGGGAGTGAATGTGACAATCAACTGCCAGGTTG	92949	Hs.522019	GO:0005578|GO:0008237|GO:0008270	ADAMTS-like protein 1 isoform 4 precursor	49.521	10.1846	5.59226	3.28947	46.687	41.1047	57.3726	54.5133	56.0211	41.4273	9.72971	5	15.0231	8.12003	8.45864	14.7761	5.48082	5.48082	5.92828	5.62948	5.73301	5.30116	3.06891	2.37541	4.03905	3.32941	3.03519	3.88889
ASHGA5P037335	1.00752e-07	1.001e-06	2.04007	up	protein_coding	ENST00000291525	CCDS33565.2	TFF3	GENCODE	1054	chr21	-	43731776	43735706		TGCAAACAACGGTGCATAAATGAGGCCTCCTGGACCATGAAGCGAGTCCTGAGCTGCGTC	7033	Hs.82961	GO:0007586|GO:0043434|GO:0006952|GO:0005576|GO:0030141|GO:0032579|GO:0003674	trefoil factor 3 (intestinal) [Source:HGNC Symbol;Acc:11757]	8371.97	4753.15	13.1388	12.1102	8988.56	8748.67	8773.49	8528.51	7633.84	7558.76	5121.2	5044.39	5010.97	4626.53	4361.42	4354.41	13.234	13.2709	13.2514	13.1486	12.9585	12.9692	12.1682	12.2213	12.2303	12.1209	11.9502	11.9701
ASHGA5P053161	4.94e-11	3e-09	2.37954	up	protein_coding	NM_014510	CCDS47631.1	PCLO	RefSeq	17095	chr7	-	82449795	82792197		ATTCAACCAAGTAAAAGACGCAAATAAATTCCTCAGCATGGCAGCTTAATGTTCATCTGT	27445	Hs.12376	GO:0005215|GO:0005509|GO:0005522|GO:0005544|GO:0005856|GO:0007010|GO:0008021|GO:0016020|GO:0016079|GO:0017157|GO:0019933|GO:0030054|GO:0030073|GO:0045202	protein piccolo isoform 2	321.504	140.331	8.36674	7.11606	308.575	311.232	311.375	352.083	320.624	325.136	160.962	137.745	138.545	139.02	136.83	128.881	8.25883	8.41937	8.38691	8.44712	8.33727	8.35097	7.1954	7.15586	7.16406	7.1451	7.04831	6.98764
ASHGA5P049571	3.75013e-08	4.52e-07	2.97032	up	protein_coding	NM_021012	CCDS11219.1	KCNJ12	RefSeq	5230	chr17	+	21279698	21323179	NM_001194958	AGCGGCCCTACAGACGGGAGTCAGAGATCTGAGCCAACCTTGGCCGACATGCAGCATCCA	3768	Hs.200629	GO:0005242|GO:0005886|GO:0006813|GO:0006936|GO:0007268|GO:0008015|GO:0008016|GO:0008200|GO:0015459|GO:0016021	ATP-sensitive inward rectifier potassium channel 12	107.323	35.9817	6.74705	5.17644	113.282	114.518	99.4765	106.207	96.6286	113.829	43.5859	26.2387	29.3381	33.0673	46.2892	37.3708	6.78447	6.96582	6.7314	6.64732	6.55656	6.79676	5.29973	4.89008	4.99214	5.16563	5.49714	5.21389
ASHGA5P012834	6.01e-11	3e-09	2.24715	up	protein_coding	ENST00000537427	CCDS55368.1	PNPLA4	GENCODE	2559	chrX	-	7866803	7895780	ENST00000444736, NM_004650	TATGTTAATATCGCCAAGCAGGATATCATGTTGTCCCTGGCAAACCTGGTGAGACTCAAC	8228	Hs.264	GO:0008150|GO:0006629|GO:0016042|GO:0008152|GO:0005575|GO:0003674|GO:0004806|GO:0050253	patatin-like phospholipase domain containing 4 [Source:HGNC Symbol;Acc:24887]	6240.03	3209.81	12.7176	11.5495	6414.66	6196.75	6452.12	6436.91	5947.39	5992.34	3377.98	3172.11	3380.13	3174.78	3090.77	3063.08	12.7362	12.7679	12.7924	12.7414	12.6209	12.6467	11.5709	11.5585	11.6578	11.5729	11.4612	11.4757
ASHGA5P027093	0	0	20.4974	up	protein_coding	NM_006248	CCDS41757.2	PRB2	RefSeq	1428	chr12	-	11544473	11548498	NM_005039, NM_199353, NM_199354	GATTCAAATGCCATGACATTGGAAAAAGGTCATCATAGCTCTAACTTCTGTATACCAATA	653247	Hs.654486	GO:0003674|GO:0005575|GO:0005576|GO:0008150	basic salivary proline-rich protein 2 precursor	107.213	5.17656	6.74898	2.39161	103.423	106.354	97.2627	115.494	113.625	107.121	5	5	5	5	5	6.05935	6.65406	6.86036	6.69983	6.77727	6.79687	6.70549	2.32266	2.37541	2.33631	2.3572	2.32751	2.63057
ASHGA5P011341	1.04718e-06	7.062e-06	3.46113	up	protein_coding	NM_152697	CCDS667.1	SLC44A5	RefSeq	2521	chr1	-	75672074	76076799		ATCTGCTTCTGTGAAGATCTGGAAAGAAATGATGGATCTACAGAAAAACCCTACTTCGTA	204962	Hs.654821	GO:0005886|GO:0006644|GO:0006656|GO:0016021|GO:0044281|GO:0046474|GO:0055085	choline transporter-like protein 5 isoform A	38.9323	10.2215	5.22449	3.43324	41.6694	39.9426	39.9474	40.8758	26.1178	45.0406	9.18743	9.08936	9.92332	11.2537	10.6085	11.2666	5.31787	5.44249	5.39731	5.19596	4.57314	5.42016	2.97842	3.55131	3.4425	3.74981	3.37376	3.50367
ASHGA5P026079	2.70022e-08	3.45e-07	4.3666	up	protein_coding	ENST00000342878	CCDS41581.1	SCGB1C1	GENCODE	431	chr11	+	193079	194573		TACAATGTCAACGAAGATGCCAAGGCAGCAATGACTGAACTCAAGTCCTGTATAGATGGC	147199	Hs.127059	GO:0005576	secretoglobin, family 1C, member 1 [Source:HGNC Symbol;Acc:18394]	24.8679	5.10877	4.57097	2.44446	29.1505	22.7218	22.0857	29.5177	20.579	25.153	5	5.65261	5	5	5	5	4.8045	4.63029	4.53965	4.68733	4.20433	4.55972	2.32266	2.99486	2.33631	2.3572	2.32751	2.32821
ASHGA5P042372	0.000117193	0.000402509	2.29245	up	protein_coding	NM_138277	CCDS34407.1	C6orf25	RefSeq	2560	chr6	+	31691120	31694485		GTAAGGGCATGGGGATGGGAAGGGGATAGCCAGAATCTCTGAGGAAAATGGACCAAAAAA	80739	Hs.247879	GO:0005783|GO:0005794|GO:0005886|GO:0008201|GO:0016021	protein G6b isoform G6b-G precursor	59.0054	25.7692	5.85842	4.66153	51.8916	58.5822	61.1439	53.1244	60.9162	68.3739	25.9857	14.2016	20.3074	20.2286	38.8095	35.0826	5.64341	6.0001	6.0166	5.58915	5.86855	6.0327	4.53477	4.0952	4.46021	4.50312	5.25005	5.12583
ASHGA5P011907	2.09902e-07	1.848e-06	2.02806	up	protein_coding	NM_014696	CCDS31192.1	GPRIN2	RefSeq	1823	chr10	+	46993545	47000568		AACTTCGGCATCAAATGGGGCAGGAGAGAGAACATTAAGGCAGCCATGAGCTCCAGCCGC	9721	Hs.523375		G protein-regulated inducer of neurite outgrowth 2	197.103	98.5647	7.63563	6.61553	213.194	207.324	185.856	223.314	183.104	169.825	107.553	105.612	96.954	98.5265	92.623	90.1202	7.71167	7.81753	7.63517	7.75476	7.50403	7.39062	6.61116	6.79113	6.66215	6.66627	6.4846	6.47787
ASHGA5P035361	5.90378e-08	6.48e-07	2.47151	up	protein_coding	ENST00000397345	CCDS54407.1	NEB	GENCODE	26202	chr2	-	152341852	152591001		AATGAAATTCTGCGTCCAGATATGTTGACTGCTCTCTACAATTCGCATATGTGGAGCCAG	4703	Hs.588655	GO:0055114|GO:0030016|GO:0005515	nebulin [Source:HGNC Symbol;Acc:7720]	218.129	89.5021	7.78267	6.47728	233.341	231.174	229.769	229.551	194.534	190.406	99.7332	86.199	96.1479	93.1427	82.5461	79.2439	7.84029	7.97591	7.93704	7.79634	7.59256	7.55389	6.50487	6.50439	6.65052	6.58552	6.32565	6.29271
ASHGA5P001526	1e-13	0	6.38543	up	protein_coding	NM_001285	CCDS709.1	CLCA1	RefSeq	3123	chr1	+	86934525	86965974		CTACAAAAATGCTGATGTTCTGGTTGCTGAGTCTACTCCTCCAGGTAATGATGAACCCTA	1179	Hs.194659	GO:0005254|GO:0005615|GO:0005887|GO:0006810|GO:0006816|GO:0006821|GO:0042589|GO:0071456	calcium-activated chloride channel regulator 1 precursor	19483.8	3460.86	14.3285	11.6537	19766.1	19890.7	19992	19883.7	19098.3	18272.2	3695.72	3555.65	3504.19	3583.24	3274.29	3152.09	14.3478	14.398	14.3901	14.3534	14.2553	14.2262	11.6912	11.7198	11.711	11.7476	11.5385	11.5139
ASHGA5P021933	0	0	3.93294	up	protein_coding	NM_001166107	CCDS53353.1	HMGCS2	RefSeq	2351	chr1	-	120290618	120311555		TCCTGGGATGGGCTGAGGGGAACCCATATGGAGAATGTGTATGACTTCTACAAACCAAAT	3158	Hs.59889	GO:0001822|GO:0001889|GO:0004421|GO:0005739|GO:0005743|GO:0005759|GO:0006695|GO:0007420|GO:0007494|GO:0007584|GO:0008299|GO:0009266|GO:0010038|GO:0030324|GO:0032869|GO:0033555|GO:0033574|GO:0033762|GO:0034014|GO:0034284|GO:0034696|GO:0042493|GO:0042594|GO:0044255|GO:0044281|GO:0045471|GO:0046950|GO:0046951|GO:0051591|GO:0060416|GO:0060612|GO:0070543|GO:0071222|GO:0071230|GO:0071385|GO:0071398|GO:…	hydroxymethylglutaryl-CoA synthase, mitochondrial isoform 2 precursor	1142.21	313.585	10.2303	8.25471	1183.62	1080.69	1130.46	1185.51	1165.59	1107.38	339.976	316.734	309.361	298.626	313.05	303.765	10.2469	10.2246	10.2624	10.2514	10.2355	10.1611	8.26538	8.31659	8.29471	8.2195	8.22171	8.21035
ASHGA5P018340	4.04e-10	1.3e-08	5.81404	up	protein_coding	NM_001168467	CCDS55384.1	MAP7D2	RefSeq	3872	chrX	-	20024830	20134756		GGCGACCTGGGCATGGAGGGATTTTTGAAATCAGATGAGAGGCAGAGATTGGCCAAAGAA	256714	Hs.127951		MAP7 domain-containing protein 2 isoform 4	279.224	48.7232	8.15477	5.61523	300.027	276.709	299.992	275.734	262.211	260.67	48.2875	39.4745	51.8441	60.9217	45.6899	46.1219	8.21522	8.24884	8.33173	8.0764	8.03709	8.01933	5.45564	5.44049	5.78726	6.00233	5.47781	5.52783
ASHGA5P011891	2.50363e-06	1.486e-05	3.28625	up	protein_coding	NM_001042362	CCDS53533.1	PTPN20B	RefSeq	2076	chr10	-	46550122	46640660	NM_001042357, NM_001042358, NM_001042359, NM_001042361, NM_001042363, NM_001042387	GACTTTGCCTTCATCAAGTCAGGAAAACACACCTAGATCAAAGGTTTTTGAAAATAAAGT	26095	Hs.499552		protein tyrosine phosphatase, non-receptor type 20 isoform 7	65.3218	19.5504	6.00742	4.29098	76.704	61.3593	68.3071	62.8818	65.1381	57.5404	22.4972	10.5401	21.6093	27.1706	17.6184	17.867	6.21317	6.06686	6.17848	5.84191	5.9698	5.77431	4.31684	3.72287	4.54702	4.90255	4.09538	4.16122
ASHGA5P037079	4e-13	0	28.3379	up	protein_coding	NM_006103	CCDS35501.1	WFDC2	RefSeq	570	chr20	+	44098393	44110172		AACTGCACGCAAGAGTGCGTCTCGGACAGCGAATGCGCCGACAACCTCAAGTGCTGCAGC	10406	Hs.2719	GO:0004866|GO:0004867|GO:0005615|GO:0006508|GO:0007283|GO:0010951	WAP four-disulfide core domain protein 2 precursor	773.997	27.7579	9.64672	4.82206	850.418	780.885	817.002	777.726	698.071	719.878	28.4978	23.4739	30.963	20.3564	31.2253	32.0311	9.74757	9.73806	9.77153	9.62586	9.47839	9.51889	4.67644	4.74271	5.0675	4.5123	4.9328	5.00058
ASHGA5P014061	1.05e-11	1e-09	6.47426	up	protein_coding	NM_144704	CCDS13786.1	AIFM3	RefSeq	2375	chr22	+	21319417	21335649		TTTGTGCTGCACAGCAAGACTGGCGACATGTCCTGGCTTACGGGGAAAGGATCCTGAGCT	150209	Hs.723246	GO:0005634|GO:0005737|GO:0005739|GO:0005743|GO:0005783|GO:0005829|GO:0005886|GO:0006917|GO:0008635|GO:0008656|GO:0016491|GO:0022900|GO:0045454|GO:0046872|GO:0050660|GO:0051537|GO:0051882	apoptosis-inducing factor 3 isoform 1	412.234	65.1858	8.72737	6.03265	431.968	434.576	418.787	406.379	376.072	405.624	71.3962	68.2012	65.1685	65.6956	66.8835	53.7699	8.7463	8.8941	8.81158	8.66408	8.56901	8.67914	6.01615	6.19362	6.10285	6.10742	6.02946	5.74643
ASHGA5P006821	5.61951e-07	4.195e-06	2.03448	up	protein_coding	NM_016132	CCDS32230.1	MYEF2	RefSeq	5403	chr15	-	48431628	48470558		TTCTAACATGGGTCCAGTAGGATCTGGAATAAGTGGTGGAATGGGTAGCATGAACAGTGT	50804	Hs.6638	GO:0000166|GO:0003677|GO:0003723|GO:0005634|GO:0005730|GO:0005794|GO:0006351|GO:0014902|GO:0030182	myelin expression factor 2	109.332	53.434	6.77618	5.75152	111.394	116.305	109.106	109.663	103.331	106.196	57.322	62.2448	51.8612	45.114	57.2555	46.8065	6.76038	6.98751	6.8625	6.69612	6.65801	6.69254	5.70152	6.06768	5.78783	5.59732	5.80635	5.54842
ASHGA5P026380	1.19591e-07	1.147e-06	4.79656	up	protein_coding	NM_001206626		TRIM49B	RefSeq	1359	chr11	+	49053151	49059529	ENST00000329758, NM_001195234	TGCAATATATCCCAAGACCTACCAGCCGAGTAGGATTATTCCTGGATTGTGAGGCTAAGA	283116	Hs.448644		tripartite motif-containing protein	67.9159	13.864	6.07159	3.80959	69.9027	61.3241	71.7087	70.3804	63.4896	70.6899	16.9851	10.3092	10.9272	18.7323	9.52484	16.7052	6.07501	6.06581	6.2485	6.02162	5.93365	6.08492	3.89847	3.70114	3.58035	4.39597	3.21868	4.06291
ASHGA5P012673	4.44161e-07	3.444e-06	4.55238	up	protein_coding	NM_001144983	CCDS45027.1	CCDC169	RefSeq	937	chr13	-	36801178	36871992	NM_001144981, NM_001144982, NM_001144985, NM_001144986, NM_001198908	TGGAAAAAATCCATGGAAACTCTTCAGACTATCTTCTATTCGTGTCTATGAACGAATGCC	728591	Hs.730899		coiled-coil domain-containing protein 169 isoform b	32.5238	6.70446	4.97446	2.78784	31.3176	32.5796	36.6845	29.8306	36.6101	28.1203	5.65777	5	7.3122	8.8018	6.17497	7.28002	4.90569	5.14651	5.27097	4.70281	5.09149	4.72927	2.39516	2.37541	3.02398	3.43071	2.64302	2.85874
ASHGA5P001479	2.45433e-08	3.19e-07	2.14772	up	protein_coding	NM_012326	CCDS1731.1	MAPRE3	RefSeq	1880	chr2	+	27193524	27250087		TGATCAGATCTTCAACAAATCCAAGAAACTCATTGGCACAGCAGTTCCACAGAGGACGTC	22924	Hs.515860	GO:0005083|GO:0005515|GO:0005737|GO:0005737|GO:0005874|GO:0005881|GO:0007049|GO:0007067|GO:0008017|GO:0030496|GO:0045893|GO:0048471|GO:0051301	microtubule-associated protein RP/EB family member 3	181.121	85.6431	7.51828	6.41548	181.924	169.608	190.222	183.443	162.924	198.606	102.981	83.508	87.6402	82.9732	77.3536	79.4025	7.48212	7.54354	7.67089	7.46577	7.33043	7.61694	6.54712	6.46477	6.5237	6.42425	6.23724	6.29578
ASHGA5P021920	4.64e-11	3e-09	11.4996	up	protein_coding	NM_001171195	CCDS55298.1	ELAVL2	RefSeq	3756	chr9	-	23690102	23821843		GTCACAGCAGCAGGTAATTGCTGCCATGGAAACACAACTGTCTAATGGGCCAACTTGCAA	1993	Hs.166109	GO:0000166|GO:0003730|GO:0005515|GO:0006355	ELAV-like protein 2 isoform b	63.8279	5.54152	5.97627	2.45275	72.5756	52.7089	64.3617	68.8002	62.8042	61.7169	5	5	5	5	8.24915	5	6.13371	5.8416	6.09661	5.9883	5.91675	5.88064	2.32266	2.37541	2.33631	2.3572	2.99673	2.32821
ASHGA5P054748	1.86643e-07	1.675e-06	2.3567	up	protein_coding	NM_004179	CCDS7829.1	TPH1	RefSeq	1815	chr11	-	18042083	18062335		TCAGCAGGAAGCCGAGTATCTAACAGTAGCCAGTCATCCAGGAACATTTGAGCATCAATT	7166	Hs.591999	GO:0004510|GO:0005506|GO:0005829|GO:0006950|GO:0009072|GO:0016597|GO:0034641|GO:0042427|GO:0043005|GO:0044281|GO:0046219|GO:0046849|GO:0060749	tryptophan 5-hydroxylase 1	68.4222	27.6642	6.06303	4.82626	68.9789	45.3641	65.8681	76.2544	74.7358	79.3315	31.7804	26.0321	26.55	24.812	31.0924	25.7185	6.05834	5.62154	6.1283	6.13746	6.17262	6.25989	4.84094	4.87924	4.84459	4.77729	4.92573	4.68978
ASHGA5P003908	3.60252e-07	2.904e-06	2.38727	up	protein_coding	NM_000834	CCDS8662.1	GRIN2B	RefSeq	5941	chr12	-	13714409	14133022		TAGTCACTGAGAATAAAACAGACGAGGAGCCGGGTTACATCAAAAAATGCTGCAAGGGGT	2904	Hs.654430	GO:0001508|GO:0001662|GO:0001701|GO:0001964|GO:0001967|GO:0001975|GO:0004972|GO:0005234|GO:0005262|GO:0005515|GO:0005886|GO:0005887|GO:0006810|GO:0007215|GO:0007268|GO:0007423|GO:0007611|GO:0007616|GO:0008013|GO:0008021|GO:0008144|GO:0008270|GO:0008306|GO:0009743|GO:0009986|GO:0010350|GO:0010942|GO:0014049|GO:0014069|GO:0016594|GO:0017146|GO:0021766|GO:0021987|GO:0030018|GO:0030054|GO:0030288|GO:…	glutamate [NMDA] receptor subunit epsilon-2 precursor	71.8762	29.2803	6.15266	4.8973	62.7819	78.3927	72.8253	73.3202	72.4238	71.5129	35.4638	29.9692	30.5242	21.61	26.9991	31.1156	5.91454	6.41744	6.27255	6.08046	6.12918	6.10178	4.99841	5.07194	5.04516	4.59061	4.71577	4.9619
ASHGA5P028389	0	0	6.96714	up	protein_coding	ENST00000539839	CCDS9267.1	FZD10	GENCODE	3282	chr12	+	130647003	130650285		CAGGAAAGAGTGGTTTCTGCGTGTGTATATTTGTAATATATGATATTTTTCATGCTCCAC	11211	Hs.733275		frizzled family receptor 10 [Source:HGNC Symbol;Acc:4039]	16465	2679.06	14.0949	11.2943	16795.9	16405.4	16780.3	16529.7	16512.2	15766.3	2689.84	2657.59	2695.29	2650.87	2691.47	2689.29	14.1169	14.1511	14.1463	14.0969	14.0423	14.0157	11.2462	11.3115	11.3392	11.3123	11.2653	11.2912
ASHGA5P055317	3.944e-10	1.3e-08	2.53832	up	protein_coding	NM_000921	CCDS31754.1	PDE3A	RefSeq	7319	chr12	+	20522178	20837041		AGCTGATTGCTGGGACCAAGGAAGATATCCCGGTGTTTAAGAGGAGGAGGCGGTCCAGCT	5139	Hs.386791	GO:0001556|GO:0004115|GO:0004119|GO:0005829|GO:0006198|GO:0006198|GO:0006629|GO:0007596|GO:0016021|GO:0019933|GO:0019934|GO:0030552|GO:0040020|GO:0042493|GO:0043066|GO:0043116|GO:0043117|GO:0046872|GO:0051591|GO:0060282|GO:0071321|GO:0071560	cGMP-inhibited 3',5'-cyclic phosphodiesterase A isoform 1	273.418	110.754	8.12402	6.78015	271.629	267.845	274.926	285.051	276.39	264.667	122.558	118.008	108.628	109.409	109.284	96.6368	8.06709	8.19705	8.20228	8.11909	8.11685	8.04178	6.79951	6.94457	6.82131	6.81351	6.7244	6.57759
ASHGA5P014562	6.848e-09	1.17e-07	2.23686	up	protein_coding	NM_001130716	CCDS3601.1	PLAC8	RefSeq	1442	chr4	-	84011210	84031012		AGAGCGGGCAGAGAAGTCCACTGCTTTTAAGGCCCTGCACTGAAAATGCAAGCTCAGGCG	51316	Hs.546392		placenta-specific gene 8 protein	593.024	279.299	9.25442	8.09294	627.389	606.999	616.7	622.69	543.851	540.514	297.854	296.529	276.858	286.98	264.685	252.89	9.29039	9.37319	9.36364	9.29187	9.11096	9.09645	8.08061	8.22538	8.14028	8.16386	7.99287	7.95464
ASHGA5P015355	8.4694e-09	1.38e-07	3.87638	up	protein_coding	ENST00000447113	CCDS54252.1	DMKN	GENCODE	1611	chr19	-	35994205	36004560	NM_001126056	CAACATGAGGGAAATAAGCAAAGAGGGCAATCGCCTCCTTGGAGGCTCTGGAGACAATTA	93099	Hs.417795	GO:0005615	dermokine [Source:HGNC Symbol;Acc:25063]	171.055	44.1305	7.43094	5.47623	179.222	170.542	179.613	187.24	163.006	146.708	48.1336	39.8137	51.2136	44.9885	46.5394	34.094	7.4571	7.55093	7.58706	7.49516	7.33159	7.16379	5.45186	5.45324	5.76849	5.59336	5.50646	5.08397
ASHGA5P040225	0	0	2.31394	up	protein_coding	NM_001873	CCDS3810.1	CPE	RefSeq	2460	chr4	+	166300096	166419482		AACTTACAGCCTCAGCTCCAGGCTATCTGGCAATAACAAAGAAAGTGGCAGTTCCTTACA	1363	Hs.75360	GO:0003214|GO:0004180|GO:0004181|GO:0005576|GO:0005634|GO:0005794|GO:0005886|GO:0006464|GO:0006508|GO:0007218|GO:0008152|GO:0008270|GO:0030070|GO:0030141|GO:0030658|GO:0042043|GO:0050839|GO:0072657	carboxypeptidase E preproprotein	3380.11	1657.71	11.8236	10.6133	3517.12	3284.57	3284.91	3437.22	3314.02	3442.86	1724.69	1685.82	1593.68	1602.56	1692.14	1647.37	11.8546	11.8377	11.825	11.8314	11.765	11.828	10.6096	10.6619	10.6008	10.6013	10.605	10.601
ASHGA5P046781	7.4e-12	1e-09	3.39876	up	protein_coding	NM_020420	CCDS55557.1	DAZ4	RefSeq	3388	chrY	-	26909215	26959639	NM_001005375, NM_001005785, NM_001005786, NM_001190811, NM_001351, NM_004081, NM_020363, NM_020364	CCAAGAAGGCTTTATTACACCTCAGAAATTGAAAGCACCATGACTTTGTCCATTAAAAAA	57135		GO:0000166|GO:0003723|GO:0005634|GO:0005737|GO:0007275|GO:0007283|GO:0030154	deleted in azoospermia protein 4 isoform 2	303.299	91.8073	8.27981	6.5148	328.109	302.012	296.275	304.513	296.147	292.735	95.439	92.5661	85.4994	91.95	101.576	83.8128	8.34838	8.37554	8.31198	8.22418	8.21912	8.19965	6.44492	6.60169	6.48581	6.56676	6.61538	6.37423
ASHGA5P051902	1.73919e-08	2.44e-07	2.22167	up	protein_coding	NM_005130	CCDS3418.1	FGFBP1	RefSeq	1369	chr4	-	15937192	15940363		GTCATGCTAATGAGGTCAAAAGAGAACGGGTTCCCTTAAGAGATGTCATGTCGTAAGTCC	9982	Hs.1690	GO:0005515|GO:0005615|GO:0005886|GO:0007165|GO:0007267|GO:0008201|GO:0008284|GO:0008285|GO:0009986|GO:0017134|GO:0045743	fibroblast growth factor-binding protein 1 precursor	3709.82	1900.71	11.9544	10.8028	3872.11	3861.92	3717.35	4061.5	3389.49	3356.54	2005.58	2015.54	1932.33	1991.9	1742.82	1716.09	11.998	12.0733	11.9905	12.0742	11.7972	11.7935	10.8182	10.916	10.8628	10.9074	10.65	10.6623
ASHGA5P002180	1.1657e-06	7.702e-06	2.04057	up	protein_coding	NM_024726	CCDS46549.1	IQCA1	RefSeq	3250	chr2	-	237232789	237416178	NM_001270584, NR_073043	GAAAGTAGCCAGCAATGTCGAACGCAATGTATAATAAGATGTGGCATCAGACCCAAGAAG	79781	Hs.591594	GO:0005524	IQ and AAA domain-containing protein 1 isoform 1	71.8639	34.0521	6.14881	5.11984	65.8079	73.3279	76.4408	62.353	79.7094	73.5442	34.7616	33.2136	31.8059	36.2583	32.0202	36.2531	5.9839	6.32383	6.34489	5.82988	6.26606	6.14433	4.97122	5.21022	5.10486	5.291	4.96945	5.17229
ASHGA5P019379	3.7328e-09	7.2e-08	3.20505	up	protein_coding	NM_001128309	CCDS44448.1	TSPAN14	RefSeq	5210	chr10	+	82214037	82282391		TACAAGTACCTCCTTTTCAGCTACAACATCATCTTCTGGAACCAGTGCTGTGGCGCATAT	81619	Hs.718943	GO:0016021	tetraspanin-14 isoform 2	412.599	133.999	8.72589	7.04554	468.998	412.704	423.847	429.11	389.01	351.925	154.447	135.022	130.364	145.804	115.436	122.922	8.86905	8.82234	8.83148	8.74353	8.61992	8.46901	7.13604	7.12628	7.08047	7.21033	6.80161	6.91853
ASHGA5P013181	1.02019e-05	4.8712e-05	2.24195	up	protein_coding	NM_032511	CCDS34500.1	FAXC	RefSeq	9773	chr6	-	99720792	99797531		TTACATGCTGATGGAGAAGGACATGCGGTCTTTAGCAGGGCTTTTGGGTGATAAGAAGTA	84553	Hs.573245	GO:0016021	failed axon connections homolog	50.778	21.8348	5.62382	4.45907	54.2022	39.0814	43.4176	64.6367	47.4042	55.9262	34.4224	21.7259	20.6979	16.0981	19.3074	18.7572	5.70943	5.41412	5.51692	5.88624	5.47997	5.73625	4.95709	4.64167	4.48789	4.20292	4.23132	4.23352
ASHGA5P004892	1.25137e-06	8.159e-06	2.1239	up	protein_coding	NM_001129981	CCDS44468.1	ANKRD2	RefSeq	1380	chr10	+	99332255	99343641	ENST00000370655	GAGGGATAAGGAAGGGGATACTGCCCTGCATGACGCTGTGAGGCTCAACCGCTACAAAAT	26287	Hs.73708	GO:0006936|GO:0007517|GO:0008307|GO:0031432|GO:0031674|GO:0043231	ankyrin repeat domain-containing protein 2 isoform b	128.241	59.353	6.99002	5.9033	120.732	110.312	108.786	109.507	164.529	155.582	66.1454	53.5857	54.7671	54.6652	64.019	62.9358	6.87407	6.91249	6.8584	6.69362	7.34465	7.25689	5.9114	5.8575	5.8638	5.85167	5.96779	5.96767
ASHGA5P012328	1.20289e-05	5.6174e-05	2.73709	up	protein_coding	NM_003843	CCDS9458.1	SCEL	RefSeq	3180	chr13	+	78109808	78219398		GATCTGCTGAAAGAAATATAAGTGAAGAATTGGATAATCTCATCAAAATGAACAAAAGCT	8796	Hs.534699	GO:0001533|GO:0005515|GO:0005737|GO:0005737|GO:0005886|GO:0008270|GO:0008544|GO:0008544|GO:0009790|GO:0030216	sciellin isoform 2	72.0073	25.9367	6.14189	4.68924	67.3764	68.7455	57.9965	64.6315	95.808	77.4858	26.8813	23.2305	16.4869	19.6347	37.6856	31.7013	6.02127	6.23287	5.94077	5.88612	6.54304	6.22726	4.58628	4.73001	4.16476	4.45981	5.20699	4.98762
ASHGA5P043116	6.0883e-09	1.07e-07	3.5762	up	protein_coding	NM_001145441		TYW1B	RefSeq	1603	chr7	-	72023728	72298813		ACACCAGGCCATGGAGTCACAGAAATCCAGTGGGAAGAGTGGATCAAGAAAAGACTAATC	441250	Hs.488614	GO:0005506|GO:0008033|GO:0010181|GO:0016491|GO:0051539	tRNA wybutosine-synthesizing protein 1 homolog B isoform 2	358.941	103.783	8.52304	6.68462	382.754	388.418	383.675	333.873	323.899	341.026	103.932	115.416	110.694	107.659	92.4661	92.5272	8.57703	8.73571	8.68768	8.36453	8.35238	8.42095	6.55849	6.91202	6.84762	6.78969	6.48315	6.51672
ASHGA5P052607	1.91561e-08	2.63e-07	3.62157	up	protein_coding	NM_001076781	CCDS43429.1	ZNF391	RefSeq	1596	chr6	+	27356523	27369227		ACTGTTTCCGAAGAACTAGAGTTTTCTGGGTCAGCAATGGAAAGCCTCAGAGGGAATACT	346157	Hs.651176	GO:0003677|GO:0005634|GO:0006351|GO:0006355|GO:0008270	zinc finger protein 391	150.495	41.4927	7.2429	5.38629	156.612	155.073	162.793	151.676	141.021	135.795	46.1238	47.3724	46.2414	37.7561	38.1377	33.3247	7.25512	7.40674	7.44211	7.18486	7.11883	7.04977	5.38638	5.6833	5.62232	5.3499	5.22235	5.05348
ASHGA5P031643	4.111e-09	7.7e-08	4.06608	up	protein_coding	NM_152338	CCDS54000.1	ZG16	RefSeq	1806	chr16	+	29789560	29792969		TTTGTGACAGACAAGGGCCGCTATCTGTCTTTTGGGAAAGACAGTGGCACAAGTTTCAAT	653808	Hs.632195	GO:0005578|GO:0005796|GO:0015031|GO:0030246|GO:0031012|GO:0042589|GO:0060205	zymogen granule membrane protein 16 precursor	13155.1	3723.89	13.7769	11.7533	13645.3	13725	14693.7	13771.1	11812.7	11282.9	3949.26	4057.99	4073.3	3970.2	3006.85	3285.76	13.8198	13.8779	13.9653	13.8475	13.5925	13.5585	11.7869	11.9171	11.9219	11.8951	11.4248	11.5738
ASHGA5P051313	0.000224205	0.00071393	2.05728	up	protein_coding	NM_031910	CCDS13943.1	C1QTNF6	RefSeq	2954	chr22	-	37576205	37584330	NM_182486	AACAAGTTAGTATTGCAGACATGGGCCAAGGAGCCAGAGGCCATGCAGTGGCTCAGGGTC	114904	Hs.22011	GO:0005581|GO:0005615|GO:0042802|GO:0070208	complement C1q tumor necrosis factor-related protein 6	26.9553	12.4615	4.69938	3.65864	29.1234	22.8253	24.391	27.9161	31.5348	25.9415	11.3153	14.4113	7.98888	14.9817	15.7117	10.3603	4.80333	4.63822	4.68031	4.60549	4.86156	4.60734	3.29281	4.11389	3.12903	4.11198	3.9226	3.38151
ASHGA5P011592	6.6e-10	1.9e-08	2.98974	up	protein_coding	NM_007055	CCDS7354.1	POLR3A	RefSeq	6652	chr10	-	79734906	79789298		AACACTCAAAGCTCCCAGCTGCCAAAGGCTTTGTGGCTAATAGCTTTTATTCCGGTTTGA	11128	Hs.436896	GO:0003677|GO:0003899|GO:0005634|GO:0005654|GO:0005666|GO:0005730|GO:0006351|GO:0006383|GO:0006385|GO:0006386|GO:0008270|GO:0009615|GO:0010467|GO:0032549|GO:0032728|GO:0045087	DNA-directed RNA polymerase III subunit RPC1	344.993	119.619	8.46872	6.8887	355.846	342.956	354.949	373.65	322.153	320.403	134.474	119.641	123.193	116.686	102.619	121.101	8.46932	8.55598	8.57832	8.5362	8.34437	8.32812	6.93296	6.96441	7.00338	6.90638	6.63065	6.89441
ASHGA5P011343	2.00296e-05	8.7058e-05	2.58335	up	protein_coding	NM_001130058	CCDS44164.1	SLC44A5	RefSeq	3894	chr1	-	75667815	76076799		ATCTGCTTCTTGGAAGATTTAGAAAGAAATGATGGTTCTACTGCAAGACCTTATTATGTG	204962	Hs.654821	GO:0005886|GO:0006644|GO:0006656|GO:0016021|GO:0044281|GO:0046474|GO:0055085	choline transporter-like protein 5 isoform B	39.3893	14.5239	5.25793	3.88869	36.2673	34.106	36.0623	42.4717	50.5694	36.859	11.1272	16.2721	15.7805	9.74502	14.6892	19.5293	5.11665	5.21619	5.24875	5.25394	5.57851	5.13355	3.2711	4.27178	4.10552	3.55696	3.83233	4.29445
ASHGA5P010161	1.54879e-05	6.9675e-05	2.35422	up	protein_coding	NM_058200	CCDS5964.1	SPAG11B	RefSeq	755	chr8	-	7305275	7321192	NM_001081552	TGCCATTCTGGGACAGGCCAGCAGCACAGACAACGCTGTGGATAAGGAGAGTAGAGACTT	10407	Hs.2717	GO:0003674|GO:0005576|GO:0007283	sperm-associated antigen 11B isoform G preproprotein	75.5404	31.6215	6.22086	4.98561	63.0212	63.7352	78.9245	82.9526	89.6815	74.9271	25.0729	24.9447	29.3234	33.79	46.016	30.5819	5.91947	6.12127	6.39358	6.2744	6.44449	6.17198	4.48476	4.82169	4.99131	5.19247	5.48829	4.93516
ASHGA5P001940	3e-13	0	21.9371	up	protein_coding	NM_170697	CCDS45266.1	ALDH1A2	RefSeq	3210	chr15	-	58245621	58306295	NM_001206897, NM_003888	GTCTACTGAGGTTGGAAAGCTTATCCAAGAAGCAGCTGGAAGAAGTAATTTGAAGAGAGT	8854	Hs.643455	GO:0001568|GO:0001758|GO:0001822|GO:0001889|GO:0001936|GO:0003007|GO:0004028|GO:0005634|GO:0005737|GO:0005829|GO:0006776|GO:0007494|GO:0008284|GO:0008285|GO:0009855|GO:0009952|GO:0009954|GO:0010628|GO:0014032|GO:0016331|GO:0016918|GO:0021915|GO:0021983|GO:0030182|GO:0030324|GO:0030902|GO:0031016|GO:0031076|GO:0032355|GO:0034097|GO:0035115|GO:0035799|GO:0042572|GO:0042573|GO:0042574|GO:0042904|GO:…	retinal dehydrogenase 2 isoform 3	111.596	5	6.79652	2.34122	127.386	109.154	123.602	119.883	96.5756	92.9746	5	5	5	5	5	5	6.94981	6.89751	7.04477	6.83244	6.55541	6.49919	2.32266	2.37541	2.33631	2.3572	2.32751	2.32821
ASHGA5P009628	8.4521e-09	1.38e-07	2.16834	up	protein_coding	ENST00000356284	CCDS55076.1	SMOC2	GENCODE	3117	chr6	+	168841830	169068674		GGAAAAACAGATGATGCCGCAGCTCCAGCGTTGGAGACTCAGCCTCAAGGAGATGAAGAA	64094	Hs.487200	GO:0007165|GO:0030198|GO:0010811|GO:0005604|GO:0005578|GO:0005614|GO:0005515|GO:0005509|GO:0008201	SPARC related modular calcium binding 2 [Source:HGNC Symbol;Acc:20323]	449.415	216.984	8.85377	7.73718	469.894	456.999	484.481	458.779	417.476	408.863	224.506	221.068	215.549	226.155	209.762	204.863	8.87251	8.96986	9.02669	8.84341	8.71876	8.69138	7.67707	7.81798	7.78579	7.83333	7.65806	7.65085
ASHGA5P036436	4.28027e-07	3.337e-06	2.40897	up	protein_coding	NM_000597	CCDS42815.1	IGFBP2	RefSeq	1439	chr2	+	217498126	217529158		AGGGCACTTGTGAGAAGCGCCGGGACGCCGAGTATGGCGCCAGCCCGGAGCAGGTTGCAG	3485	Hs.438102	GO:0001558|GO:0005515|GO:0005576|GO:0005576|GO:0005615|GO:0006950|GO:0007165|GO:0007565|GO:0007568|GO:0009612|GO:0010226|GO:0016324|GO:0031410|GO:0031994|GO:0031995|GO:0032355|GO:0032526|GO:0032870|GO:0042104|GO:0042493|GO:0043567|GO:0043567|GO:0051384	insulin-like growth factor-binding protein 2 precursor	167.015	69.592	7.38904	6.12062	195.193	167.174	164.633	189.796	138.9	146.397	78.4149	82.6617	62.0085	60.9486	69.6177	63.9005	7.58421	7.51932	7.4594	7.51463	7.09681	7.15986	6.1573	6.45145	6.03938	6.0032	6.0835	5.98889
ASHGA5P003670	4.7931e-05	0.000184622	2.02846	up	protein_coding	ENST00000273353	CCDS43127.1	MYH15	GENCODE	7074	chr3	-	108099215	108248169		AAGGCAGCCATTGAGGCAGCAAACTTGTCAGAAGAACTGAAGAAGAAGCAAGACACCATT	22989	Hs.731060	GO:0032982|GO:0016459|GO:0030016|GO:0003677|GO:0005524|GO:0003779|GO:0005516|GO:0003774	myosin, heavy chain 15 [Source:HGNC Symbol;Acc:31073]	39.9412	18.7785	5.27805	4.25767	35.4582	36.4545	41.0724	43.2821	35.4896	47.8902	19.4098	24.4205	18.6163	17.306	14.7309	18.1874	5.08449	5.30873	5.43703	5.28333	5.04207	5.51265	4.09635	4.79404	4.34203	4.2874	3.83773	4.18845
ASHGA5P046451	3.31643e-06	1.8785e-05	3.59279	up	protein_coding	NM_001118886	CCDS48085.1	GLRA2	RefSeq	3458	chrX	+	14547419	14749933		GTAAATGTTACCTGCAACATATTTATCAACAGCTTTGGGTCAATAGCAGAAACTACAATG	2742	Hs.2700	GO:0005886|GO:0005887|GO:0006811|GO:0007218|GO:0007416|GO:0016594|GO:0016934|GO:0022824|GO:0030054|GO:0034220|GO:0034707|GO:0045211|GO:0055085	glycine receptor subunit alpha-2 isoform B precursor	27.1005	6.70406	4.70745	2.86235	28.6226	29.4046	23.3563	27.9609	25.8514	27.4073	5	7.16481	7.45014	8.6078	5	7.0016	4.77509	4.99019	4.61988	4.60725	4.55685	4.69546	2.32266	3.27524	3.0465	3.40084	2.32751	2.80134
ASHGA5P012377	2.88623e-07	2.418e-06	2.49082	up	protein_coding	ENST00000377694	CCDS35017.1	IGFBPL1	GENCODE	1093	chr9	-	38408990	38424444		ATGGAGAAATGGTCTTAGAAACATTGATCATGGGATGATGGAAAAGTCAAATAACGGATC	347252	Hs.349705	GO:0001558|GO:0005576|GO:0005515|GO:0005520	insulin-like growth factor binding protein-like 1 [Source:HGNC Symbol;Acc:20081]	137.388	55.3456	7.1095	5.79288	140.509	144.632	142.182	139.061	123.283	134.662	61.5584	45.8978	60.9365	65.8791	47.9029	49.8989	7.09362	7.30524	7.2457	7.05671	6.91755	7.03818	5.80649	5.63951	6.01363	6.11165	5.54597	5.64004
ASHGA5P011623	6.73386e-08	7.19e-07	2.34565	up	protein_coding	ENST00000372581	CCDS464.1	GUCA2B	GENCODE	597	chr1	+	42619091	42621495		AAGACCCTGAGGACCATCGCTAACGACGACTGTGAGCTGTGTGTGAACGTTGCGTGTACC	2981	Hs.32966	GO:0007589|GO:0045776|GO:0006182|GO:0007588|GO:0030802|GO:0005576|GO:0008047|GO:0008048	guanylate cyclase activator 2B (uroguanylin) [Source:HGNC Symbol;Acc:4683]	736.56	336.722	9.57656	8.34657	727.86	764.904	765.48	749.841	730.145	681.132	312.92	321.198	306.198	320.057	328.822	431.136	9.51988	9.70799	9.67938	9.57518	9.54017	9.43675	8.14948	8.33198	8.28108	8.31641	8.29065	8.70985
ASHGA5P005784	4.86319e-08	5.53e-07	2.31889	up	protein_coding	NM_001017920	CCDS33307.1	DAPL1	RefSeq	551	chr2	+	159651828	159672496		ACTGGAGAAGCTCAACTATAAATTTCCAGCAACAGTGCACATGGCGCATCAAAAACCCAC	92196	Hs.59761	GO:0006915|GO:0030154	death-associated protein-like 1	357.057	159.776	8.51478	7.30134	375.282	366.65	382.695	382.868	331.287	303.559	181.376	172.431	156.448	151.529	154.944	141.929	8.54716	8.65134	8.68333	8.57344	8.38279	8.2506	7.37286	7.47178	7.33878	7.26602	7.22901	7.12961
ASHGA5P010637	4.242e-10	1.4e-08	3.20548	up	protein_coding	NM_001103	CCDS1613.1	ACTN2	RefSeq	4528	chr1	+	236849769	236927558		AAATGTTGGATGCTGAAGACATCGTGAACACCCCTAAACCCGATGAAAGAGCCATCATGA	88	Hs.498178	GO:0002576|GO:0005178|GO:0005509|GO:0005515|GO:0005576|GO:0005829|GO:0005856|GO:0005884|GO:0005925|GO:0007155|GO:0007268|GO:0007596|GO:0008092|GO:0008307|GO:0030018|GO:0030035|GO:0030049|GO:0030168|GO:0030175|GO:0030375|GO:0030864|GO:0031093|GO:0031143|GO:0031432|GO:0042391|GO:0042802|GO:0042981|GO:0043197|GO:0043267|GO:0043268|GO:0044325|GO:0046983|GO:0048041|GO:0051015|GO:0051289|GO:0051373|GO:…	alpha-actinin-2	292.609	93.921	8.22554	6.545	290.097	301.383	304.517	266.545	299.504	293.609	103.095	88.7956	87.7312	105.836	90.7642	87.3041	8.1629	8.37151	8.35262	8.02532	8.237	8.20386	6.54827	6.54371	6.52486	6.7659	6.45684	6.4304
ASHGA5P046549	7.1109e-09	1.21e-07	2.77996	up	protein_coding	ENST00000374971	CCDS35304.1	PAGE2B	GENCODE	493	chrX	+	55101503	55105336	NM_207339	CAAGCAAGACAAATGAAGACTGAAACCAAGAACGTTATTCTTAATCTGGAAATTTGACTG	389860	Hs.293317		P antigen family, member 2B [Source:HGNC Symbol;Acc:31805]	163.862	59.1713	7.36977	5.89471	162.49	147.228	169.322	165.615	160.757	177.761	56.6362	58.6853	61.6122	59.8006	68.6328	49.6605	7.30728	7.32995	7.50269	7.31731	7.30937	7.45201	5.687	5.98171	6.02867	5.97458	6.06374	5.63254
ASHGA5P054080	3.6e-12	0	4.23772	up	protein_coding	NM_206915	CCDS14508.1	NGFRAP1	RefSeq	980	chrX	+	102631267	102633001	NM_014380	ATCATGGCAAATATTCACCAGGAAAACGAAGAGATGGAGCAGCCTATGCAGAATGGAGAG	27018	Hs.448588	GO:0005123|GO:0005515|GO:0005634|GO:0005737|GO:0005829|GO:0006915|GO:0006919|GO:0007275|GO:0008624|GO:0008625|GO:0008656|GO:0046872|GO:0048011	protein BEX3 isoform b	2911.72	762.987	11.6045	9.5212	3060.13	2909.01	2977.09	3026.85	2812.6	2684.64	748.721	802.128	776.261	800.408	733.118	717.285	11.649	11.664	11.674	11.6425	11.5301	11.4672	9.40527	9.62574	9.59663	9.61983	9.44592	9.43378
ASHGA5P006044	7.29e-11	4e-09	2.30092	up	protein_coding	NM_001184783	CCDS53544.1	VDAC2	RefSeq	1963	chr10	+	76970299	76991207		AGTCACATTACAATGTGTATTCCTCCATCATATGCTGACCTTGGCAAAGCTGCCAGAGAT	7417	Hs.355927	GO:0000166|GO:0005515|GO:0005739|GO:0005741|GO:0005743|GO:0006820|GO:0008308|GO:0015288|GO:0032272|GO:0042645|GO:0046930|GO:2001243	voltage-dependent anion-selective channel protein 2 isoform 1	5735.96	2874.64	12.5986	11.3964	5855.38	5694.17	5744.52	5980.95	5582.2	5558.57	3040.39	2936.97	2929.88	2914.87	2847.12	2578.59	12.6037	12.6415	12.6331	12.6399	12.5249	12.5485	11.4303	11.4579	11.4595	11.4539	11.3443	11.2325
ASHGA5P013467	1.147e-10	5e-09	3.82891	up	protein_coding	NM_001445	CCDS4349.1	FABP6	RefSeq	587	chr5	+	159656436	159665729	ENST00000393982, NM_001130958	AGAATTATGATGAGTTCATGAAGCTCCTTGGGATCTCCAGCGATGTAATCGAAAAGGCCC	2172	Hs.519719	GO:0005215|GO:0005634|GO:0005737|GO:0005794|GO:0005829|GO:0006629|GO:0008206|GO:0008285|GO:0008289|GO:0015721|GO:0044281	gastrotropin isoform 2	1521.79	432.221	10.6463	8.70932	1614.23	1636.25	1574.79	1555.15	1402.18	1348.13	469.842	459.871	438.056	430.104	400.144	395.307	10.6955	10.8209	10.7396	10.6566	10.5119	10.4531	8.73163	8.83688	8.78587	8.74391	8.57259	8.58501
ASHGA5P005400	3.613e-10	1.2e-08	2.25855	up	protein_coding	NM_000358	CCDS47266.1	TGFBI	RefSeq	2805	chr5	+	135364583	135399507		CTTGCCAGCTGAAGTGCTGGACTCCCTGGTCAGCAATGTCAACATTGAGCTGCTCAATGC	7045	Hs.369397	GO:0001525|GO:0005178|GO:0005576|GO:0005578|GO:0005615|GO:0005886|GO:0007155|GO:0007162|GO:0007601|GO:0008283|GO:0031012|GO:0031012|GO:0050896	transforming growth factor-beta-induced protein ig-h3 precursor	2020.87	995.718	11.0697	9.89429	2077.85	2027.92	2092.16	2099.67	1886.35	1941.24	1023.86	1018.16	1038.04	1013.49	962.121	918.645	11.0741	11.1412	11.1629	11.1	10.947	10.9929	9.85495	9.95917	9.99635	9.94849	9.82253	9.78428
ASHGA5P050878	6.98e-11	4e-09	3.54685	up	protein_coding	NM_001001666	CCDS46563.1	ANO7	RefSeq	916	chr2	+	242127923	242135580		TTCTGGATAATCTTCGTGCGGCTGGGCTGTGTGTAGACCAGGTACGTGGAGGCTGTCATG	50636	Hs.163909	GO:0005254|GO:0005634|GO:0005829|GO:0005886|GO:0030054|GO:0034707	anoctamin-7 isoform NGEP short	250.997	71.8888	7.99628	6.16974	251.779	251.543	262.066	264.497	235.033	241.066	79.8513	73.2662	71.9658	61.9815	78.7377	65.5302	7.94907	8.10371	8.13135	8.01418	7.87256	7.9068	6.18354	6.28803	6.23888	6.02711	6.25886	6.02203
ASHGA5P041547	2.33094e-08	3.06e-07	2.11641	up	protein_coding	NM_013980	CCDS4386.1	BNIP1	RefSeq	1286	chr5	+	172571444	172591390	NM_013979	TTAAGCTAACTTATTCCCTGACAGACTTTTCTTCAACTCAGCATGACTTCAACTCTCCAA	662	Hs.145726	GO:0005515|GO:0005635|GO:0005737|GO:0005739|GO:0005783|GO:0006914|GO:0006915|GO:0006917|GO:0007029|GO:0016192|GO:0016320|GO:0030176|GO:0031201|GO:0043231	vesicle transport protein SEC20 isoform BNIP1-c	212.305	102.096	7.74679	6.66517	232.366	210.061	217.795	216.112	197.258	200.24	106.948	104.354	100.586	110.883	94.5932	95.2079	7.83538	7.83675	7.86093	7.70503	7.61427	7.62837	6.6023	6.77241	6.71054	6.83534	6.5147	6.55573
ASHGA5P007264	1e-12	0	3.56773	up	protein_coding	NM_004443	CCDS3268.1	EPHB3	RefSeq	4234	chr3	+	184279586	184300196		CAGCAGTACATTGCTCCTGGAATGAAGGTTTATATTGACCCTTTTACCTACGAGGACCCT	2049	Hs.2913	GO:0001525|GO:0001655|GO:0005003|GO:0005524|GO:0005887|GO:0007411|GO:0007413|GO:0008046|GO:0016477|GO:0021952|GO:0022038|GO:0022407|GO:0030425|GO:0031290|GO:0032314|GO:0034446|GO:0043088|GO:0046777|GO:0048013|GO:0048538|GO:0048546|GO:0050770|GO:0051965|GO:0060021|GO:0060996|GO:0060997	ephrin type-B receptor 3 precursor	1358.39	415.396	10.4885	8.65345	1372.15	1324.88	1398.93	1422.57	1327.97	1303.85	440.536	411.738	434.202	414.472	406.446	384.98	10.472	10.522	10.5712	10.5322	10.4319	10.4014	8.63862	8.68095	8.77327	8.69084	8.59467	8.54236
ASHGA5P003209	2e-13	0	3.30061	up	protein_coding	ENST00000265361	CCDS5596.1	SEMA3C	GENCODE	5174	chr7	-	80371853	80548667		ATCAAAGTTGAAGAATGCAAAATGGCTGGCAAAGATCCCACACACGGCTGTGGGAACTTT	10512	Hs.269109	GO:0007275|GO:0007411|GO:0001974|GO:0006955|GO:0042493|GO:0009791|GO:0001756|GO:0001755|GO:0003151|GO:0021915|GO:0060666|GO:0003215|GO:0060174|GO:0003350|GO:0007507|GO:0005615|GO:0016020|GO:0004872|GO:0005515|GO:0030215	sema domain, immunoglobulin domain (Ig), short basic domain, secreted, (semaphorin) 3C [Source:HGNC Symbol;Acc:10725]	1627.69	539.221	10.7491	9.02633	1586.68	1584.56	1615.27	1682.71	1671.41	1625.48	555.968	537.56	563.898	525.266	522.56	530.072	10.6736	10.7733	10.7743	10.7764	10.7657	10.7311	8.96951	9.06164	9.1473	9.02094	8.95411	9.00449
ASHGA5P011296	1.68063e-07	1.535e-06	3.19521	up	protein_coding	NM_012128	CCDS41355.1	CLCA4	RefSeq	3285	chr1	+	87012758	87046432		AAGCAACAAGGTGTTCCGCAGGTATCTCTGGTAGAAATAGAGTTTATAAGTGTCAAGGAG	22802	Hs.567422	GO:0005254|GO:0005576|GO:0005887|GO:0006810|GO:0006821|GO:0016324	calcium-activated chloride channel regulator 4 precursor	2437.04	843.608	11.3276	9.65169	2643.66	2682.1	2711.73	2615.92	2034.41	1934.44	939.295	950.558	905.787	870.479	708.102	687.427	11.4283	11.5432	11.5341	11.4154	11.0563	10.9882	9.73553	9.85851	9.80793	9.73904	9.39139	9.37773
ASHGA5P054393	2.83759e-07	2.382e-06	6.28495	up	protein_coding	NM_001199938		EBLN1	RefSeq	1170	chr10	-	22497742	22498912		CAAGTTAAAGTAGTTGCCAGCAAAGCACAGATGATGACCTACTACACTGTGAGAATGTTC	340900	Hs.450519		endogenous Bornavirus-like nucleoprotein 1	38.0881	6.11095	5.19137	2.53946	27.5825	32.7849	38.6261	38.8199	38.609	52.1063	5.50135	5	5	5	11.1644	5	4.72496	5.15573	5.34299	5.11598	5.16948	5.63906	2.38488	2.37541	2.33631	2.3572	3.45476	2.32821
ASHGA5P016992	9.55783e-07	6.546e-06	2.36412	up	protein_coding	NM_145892	CCDS45405.1	RBFOX1	RefSeq	4024	chr16	+	7382750	7763340		TTGGTGCCATGGCTAGTATATACCGAGGGGGATACAACCGTTTTGCTCCATACTAAATGA	54715	Hs.459842	GO:0000166|GO:0003723|GO:0005515|GO:0005634|GO:0005737|GO:0005802|GO:0006397|GO:0008022|GO:0008380|GO:0043484|GO:0050658	RNA binding protein fox-1 homolog 1 isoform 2	156.842	66.4717	7.29639	6.05509	155.895	150.711	151.887	151.577	133.656	197.33	68.2769	62.9154	80.7035	69.2944	61.5305	56.1096	7.24882	7.36375	7.34083	7.18379	7.03577	7.60537	5.95649	6.08078	6.40151	6.17775	5.90764	5.80635
ASHGA5P008454	4.51138e-06	2.4304e-05	2.58712	up	protein_coding	NM_201653	CCDS41368.1	CHIA	RefSeq	1739	chr1	+	111833473	111863188		AAGCTTTCAATGGCCTGAAAAATAAGAACAGCCAGCTGAAAACTCTCCTGGCCATTGGAG	27159	Hs.128814	GO:0000272|GO:0001101|GO:0002532|GO:0003796|GO:0004568|GO:0004568|GO:0005615|GO:0005615|GO:0005737|GO:0005737|GO:0006030|GO:0006032|GO:0006032|GO:0006037|GO:0006915|GO:0006955|GO:0007586|GO:0008061|GO:0009620|GO:0019900|GO:0030246|GO:0043169|GO:0090197	acidic mammalian chitinase isoform c precursor	62.4442	23.1659	5.9326	4.56125	76.2818	60.94	59.1762	48.3728	65.9718	63.9225	25.1455	17.9389	25.4879	29.4081	20.3247	20.6904	6.20361	6.05592	5.97173	5.4474	5.98551	5.93143	4.48807	4.39187	4.78643	5.00964	4.30732	4.38418
ASHGA5P001129	1.4e-12	0	9.60771	up	protein_coding	NM_001824	CCDS12659.1	CKM	RefSeq	1666	chr19	-	45809670	45826235		TCAACCATGAAAACCTCAAGGGTGGAGACGACCTGGACCCTAACTACGTGCTCAGCAGCC	1158	Hs.334347	GO:0004111|GO:0005524|GO:0005737|GO:0005829|GO:0006600|GO:0034641|GO:0044281|GO:0046314	creatine kinase M-type	931.971	101.727	9.92128	6.65708	866.316	840.55	950.683	868.439	1021.21	1044.62	116.581	103.702	99.6895	98.3649	107.569	84.4555	9.77502	9.85024	10.0027	9.78991	10.0365	10.0733	6.7277	6.76441	6.70004	6.66433	6.70289	6.38314
ASHGA5P039822	4.61261e-08	5.31e-07	3.01512	up	protein_coding	NM_001256853		LOC100287205	RefSeq	1593	chr4	+	9264597	9266190	ENST00000416902, ENST00000527080, NM_001242326, NM_001256852, NM_001256854, NM_001256855, NM_001256860, NM_001256871, NM_001256873, NM_001256874, NM_001256894, NM_201402, NR_027279	TCTTTTACATCCAGAAGAGTGAATGGGAAAGACACAGTGAGAGTGTGTCAAGAGGCAGAG	100287205	Hs.741128		ubiquitin carboxyl-terminal hydrolase 17-like	40.8753	12.5719	5.31358	3.72136	49.2683	33.9448	38.8336	40.7398	43.0926	39.3727	12.1797	13.5454	13.6614	11.0322	13.4833	11.5297	5.56631	5.21088	5.35026	5.19175	5.33352	5.22872	3.41099	4.03538	3.89677	3.7273	3.72118	3.53655
ASHGA5P034954	5.27803e-06	2.7879e-05	2.80613	up	protein_coding	ENST00000331664	CCDS42669.1	C2orf71	GENCODE	7046	chr2	-	29284555	29297127		ACTCTGAAGACAGCCAAGCAGTCATAGCCAAAGTGTCTGGGAACACACATTCCATATTCT	388939	Hs.354243	GO:0007601|GO:0050896|GO:0001750	chromosome 2 open reading frame 71 [Source:HGNC Symbol;Acc:34383]	110.954	40.2025	6.79651	5.30793	121.13	107.9	105.08	118.607	101.441	111.566	37.5082	22.5251	34.2416	39.6254	50.5452	56.7696	6.87856	6.8808	6.81025	6.81468	6.62929	6.76549	5.08397	4.68897	5.20747	5.41675	5.62583	5.82458
ASHGA5P051599	4e-13	0	2.79395	up	protein_coding	NM_001001850	CCDS33793.1	STX19	RefSeq	1198	chr3	-	93733214	93747454		CAGAGTACTGTGTTGTTGGTGCTGTCCATGCTGTAGCTCAAAATAAAGAAGCTATTTTAA	415117	Hs.679768	GO:0005484|GO:0005622|GO:0006886|GO:0016020|GO:0016192	syntaxin-19	15883.7	6531.76	14.0443	12.562	16235.8	15885.7	16640.7	15639.1	15718.7	15182.4	6592.61	6351.12	6572.74	6366.1	6587.57	6720.45	14.0742	14.0892	14.138	14.029	13.9672	13.9681	12.5274	12.5443	12.6151	12.5693	12.5319	12.5838
ASHGA5P035362	2.2198e-09	4.8e-08	3.36932	up	protein_coding	ENST00000427231	CCDS54408.1	NEB	GENCODE	26202	chr2	-	152341852	152591001	ENST00000397345	AGACTGGAATGACGCCAAGCAGAAAGGCTATGACATAAGGGCAGATGCCATTGAAATCAA	4703	Hs.588655	GO:0055114|GO:0005515	nebulin [Source:HGNC Symbol;Acc:7720]	378.226	116.099	8.60048	6.84802	394.689	394.126	411.201	384.369	352.813	332.159	118.794	118.757	128.547	116.042	106.371	108.081	8.62011	8.75898	8.78784	8.57961	8.47431	8.382	6.75535	6.95335	7.06024	6.90054	6.68413	6.73449
ASHGA5P011576	1.208e-10	5e-09	4.74831	up	protein_coding	NM_025125	CCDS7363.1	C10orf57	RefSeq	2079	chr10	+	81838401	81852307	NM_001270367, NM_001270368, NM_001270369, NM_001270370, NM_001270372, NM_001270373	CTACTACACATGGGTTGTCTTCTGGCCTCAGAGTATCCCTTATCAGAACCTTGGGCCCCT	80195	Hs.169982	GO:0016021	transmembrane protein C10orf57 isoform 1	1178.48	266.522	10.2715	8.02413	1240.59	1183.76	1223.88	1312.3	1031.63	1078.72	297.341	266.973	270.967	287.866	250.949	225.037	10.3166	10.3524	10.3748	10.411	10.0523	10.1221	8.07824	8.0837	8.11059	8.16876	7.91326	7.79026
ASHGA5P027299	4.2e-11	2e-09	2.24652	up	protein_coding	ENST00000252252	CCDS8828.1	KRT6B	GENCODE	2282	chr12	-	52840434	52845910		CTGCTTTCTCTGCTCTCTTTGCCTTCTTTTGTTCTGTTGAATAAAGCATATTGAGAATGT	3854	Hs.708950	GO:0007398|GO:0045095|GO:0005200	keratin 6B [Source:HGNC Symbol;Acc:6444]	6272.36	3221.14	12.7226	11.5549	6583.17	6281.7	6416.43	6141.16	6236.47	5975.22	3479.85	3248.45	3150.88	3288.87	3135.55	3023.26	12.7725	12.7865	12.783	12.6738	12.6759	12.6438	11.612	11.5944	11.5641	11.6232	11.479	11.4566
ASHGA5P011553	7.03e-11	4e-09	6.43376	up	protein_coding	NM_030927	CCDS7369.1	TSPAN14	RefSeq	5579	chr10	+	82214037	82282391		TCAGAAAGCTAACCAGTGCTGTGGCGCATATGGCCCTGAAGACTGGGACCTCAACGTCTA	81619	Hs.718943	GO:0016021	tetraspanin-14 isoform 1	2321.43	395.545	11.2652	8.57956	2488.08	2416.32	2409.09	2629.63	2022.4	1963.05	405.247	448.826	386.639	403.943	360.213	368.402	11.3502	11.3935	11.3675	11.4244	11.0478	11.0079	8.52061	8.80444	8.60465	8.65348	8.4172	8.47697
ASHGA5P005099	3.52907e-07	2.859e-06	2.95641	up	protein_coding	NM_144615	CCDS12126.1	TMIGD2	RefSeq	1282	chr19	-	4292224	4302428	NM_001169126	TGCCAGCAAAGGGACTCAGGTAACAGCCCAGGAAATGCATTCTACAGCAACGTCCTATAC	126259	Hs.263928	GO:0005886|GO:0016021	transmembrane and immunoglobulin domain-containing protein 2 isoform 1 precursor	54.8066	17.6009	5.7428	4.17895	44.6784	50.7889	50.9386	69.3043	54.0967	59.0329	14.9948	19.3463	15.4139	16.4679	20.6487	18.7341	5.42035	5.78931	5.75355	5.99998	5.68065	5.81294	3.71599	4.48807	4.07473	4.23286	4.32974	4.23231
ASHGA5P003437	1.6193e-09	3.7e-08	5.38988	up	protein_coding	NM_033119	CCDS10743.1	NKD1	RefSeq	8716	chr16	+	50582240	50674771		TCCAAGAAGCAGCTGAAGTTTGAAGAGCTCCAGTGCGACGTGTCCATGGAGGAGGACAGC	85407	Hs.187578	GO:0000159|GO:0001754|GO:0005509|GO:0005515|GO:0005737|GO:0005886|GO:0007525|GO:0016055|GO:0045732|GO:0090090|GO:0090090|GO:0090249|GO:1901231|GO:1901233|GO:2000096	protein naked cuticle homolog 1	330.17	62.8717	8.4032	5.97295	343.745	352.067	338.744	352.837	297.019	296.61	69.0647	68.5299	69.2381	59.9761	47.1165	63.3049	8.41937	8.59368	8.51416	8.44992	8.22443	8.21767	5.97312	6.19879	6.18841	5.97844	5.52208	5.97687
ASHGA5P040026	1.7437e-09	4e-08	3.11788	up	protein_coding	NM_005172	CCDS3638.1	ATOH1	RefSeq	1065	chr4	+	94750077	94751142		AATGTTATCCCGTCGTTCAACAACGACAAGAAGCTGTCCAAATATGAGACCCTGCAGATG	474	Hs.532680	GO:0001764|GO:0003700|GO:0005634|GO:0006366|GO:0006915|GO:0007411|GO:0007417|GO:0021987|GO:0031490|GO:0042472|GO:0042667|GO:0042668|GO:0043565|GO:0045609|GO:0045666|GO:0045944|GO:0046983	protein atonal homolog 1	515.827	173.368	9.05576	7.41519	525.831	527.243	518.916	563.708	476.259	483.005	186.84	182.565	181.599	184.916	149.857	154.433	9.03308	9.17727	9.12082	9.14677	8.92073	8.93588	7.4186	7.54886	7.54396	7.54667	7.18191	7.25116
ASHGA5P004821	6.1e-12	1e-09	6.10624	up	protein_coding	NM_020361	CCDS6200.1	CPA6	RefSeq	1907	chr8	-	68334404	68658620		TGGAAAGTGAAGTGGTGTGATGAAGGAGCTTCTATGCACCCTTGTGATGACACATACTGT	57094	Hs.658850	GO:0004181|GO:0005578|GO:0006508|GO:0008270	carboxypeptidase A6 preproprotein	172.403	27.92	7.44549	4.83521	170.394	175.115	170.974	189.496	170.694	157.745	30.1985	27.7978	25.1319	23.5957	27.7433	33.0529	7.37796	7.58561	7.51744	7.51225	7.3997	7.28	4.76428	4.97003	4.76791	4.71034	4.75644	5.04225
ASHGA5P000618	9.97918e-08	9.94e-07	2.0029	up	protein_coding	NM_002612	CCDS5643.1	PDK4	RefSeq	3710	chr7	-	95212808	95225925		AACCAGCACATTCTTATATTTAGTGACTCACAGACAGGAAACCCAAGCCACATTGGAAGC	5166	Hs.8364	GO:0004672|GO:0004740|GO:0005524|GO:0005739|GO:0005743|GO:0005759|GO:0006006|GO:0006090|GO:0010510|GO:0044281	pyruvate dehydrogenase kinase, isozyme 4	162.249	82.1186	7.35679	6.3547	179.363	154.556	165.618	154.314	162.458	157.187	83.8905	94.4624	78.4916	69.9216	83.1051	82.8405	7.4583	7.40184	7.46856	7.21158	7.32625	7.27421	6.25841	6.63065	6.35878	6.18974	6.33457	6.35606
ASHGA5P008027	8.2565e-09	1.36e-07	3.47662	up	protein_coding	NM_001190388	CCDS55310.1	GNE	RefSeq	5107	chr9	-	36214438	36277053		AAACCTATGGTTATCTGCAGAGGGAGTCATGCTTTCAAGGACCTCATAAATACATATCGA	10020	Hs.5920	GO:0005524|GO:0005737|GO:0005829|GO:0006045|GO:0006047|GO:0006054|GO:0007155|GO:0008761|GO:0009103|GO:0009384|GO:0046380|GO:0046872	bifunctional UDP-N-acetylglucosamine 2-epimerase/N-acetylmannosamine kinase isoform 3	518.34	155.842	9.05902	7.26134	546.848	549.586	541.426	541.719	460.559	469.9	148.268	164.156	156.594	186.305	135.856	143.87	9.09039	9.23103	9.17909	9.08935	8.86817	8.89611	7.07874	7.40496	7.33978	7.55785	7.03749	7.14921
ASHGA5P007576	0	0	5.46542	up	protein_coding	NM_020338	CCDS7357.1	ZMIZ1	RefSeq	7555	chr10	+	80828791	81076285		GCAAACCGAGACAAGTTCACCCCGAAGTCTGCCGCCTTGTTGTCCTCCTGGTGCGAAGAG	57178	Hs.193118	GO:0005737|GO:0006351|GO:0006355|GO:0008270|GO:0016607	zinc finger MIZ domain-containing protein 1	4865.01	1000.1	12.352	9.90162	5005.84	4601.7	5023.48	5257.73	4666.06	4635.26	1072.61	1020.18	932.399	1021.52	1005.89	948.011	12.3807	12.3401	12.4375	12.4418	12.2474	12.2644	9.92219	9.96196	9.84648	9.96039	9.88597	9.83275
ASHGA5P049974	5.866e-10	1.7e-08	2.28004	up	protein_coding	NM_001145029	CCDS54182.1	ANKRD30B	RefSeq	4617	chr18	+	14748238	14852737		CTTTTCAAACTTCCTGAAAGAAAGTGGCCTTGGCTAAATGCTGAATCTAGTTGAATATAT	374860	Hs.567889	GO:0003674|GO:0005575|GO:0008150	ankyrin repeat domain-containing protein 30B	222.876	99.5745	7.81985	6.63079	227.476	216.233	238.25	223.448	213.055	218.794	109.287	99.1403	96.6322	102.295	97.6958	92.3968	7.80494	7.88445	7.99018	7.75563	7.72706	7.75684	6.63356	6.69959	6.6574	6.71779	6.56176	6.51464
ASHGA5P002451	2.84e-11	2e-09	5.26259	up	protein_coding	NM_139348	CCDS42744.1	BIN1	RefSeq	2353	chr2	-	127805598	127864903	NM_139346, NM_139347	TGTTTGAGGACACGTTTGTCCCTGAGATCAGCGTGACCACCCCCTCCCAGCCAGCAGAGG	274	Hs.193163	GO:0005515|GO:0005634|GO:0005737|GO:0006897|GO:0007275|GO:0008021|GO:0008283|GO:0015629|GO:0019048|GO:0042692|GO:0043196|GO:0043547|GO:0043679|GO:0044300|GO:0045807|GO:0046982|GO:0051020	myc box-dependent-interacting protein 1 isoform 6	33225.7	7123.81	15.0734	12.6777	31070	29417.1	31065.8	30391.2	38165.8	39244.3	6915.3	6488.66	6626.37	6545.95	8477.1	7689.5	14.9961	14.9614	15.0271	14.9452	15.2144	15.2965	12.6079	12.5844	12.6214	12.6009	12.8787	12.7725
ASHGA5P003667	1.17119e-07	1.128e-06	4.77673	up	protein_coding	NM_001166434	CCDS54594.1	ITIH1	RefSeq	2762	chr3	+	52812508	52826084	NM_002215	ATCAAAGTCAAGCCCAAGCAGCTGGTGCATCATTTTGAGATTGATGTGGACATCTTCGAG	3697	Hs.420257	GO:0004867|GO:0005509|GO:0005576|GO:0030212|GO:0045321	inter-alpha-trypsin inhibitor heavy chain H1 isoform b	35.2473	7.15905	5.09997	2.84394	38.7866	33.7998	34.7206	33.828	35.5674	34.7812	10.4639	5	5.12895	8.98842	6.74813	6.62483	5.21537	5.20305	5.18928	4.89897	5.0464	5.04672	3.17767	2.37541	2.58083	3.45476	2.74137	2.73361
ASHGA5P053920	1.4685e-07	1.367e-06	5.36847	up	protein_coding	NM_001118885	CCDS14160.1	GLRA2	RefSeq	3030	chrX	+	14547419	14749933	NM_002063	GTAAACGTTACTTGCAATATTTTTATCAACAGTTTTGGATCAGTCACAGAAACGACCATG	2742	Hs.2700	GO:0005886|GO:0005887|GO:0006811|GO:0007218|GO:0007416|GO:0016594|GO:0016934|GO:0022824|GO:0030054|GO:0034220|GO:0034707|GO:0045211|GO:0055085	glycine receptor subunit alpha-2 isoform A precursor	30.54	5.06048	4.85965	2.43514	27.4603	30.8519	39.7038	23.6229	36.7538	24.8469	5	5.36288	5	5	5	5	4.71725	5.06284	5.38677	4.35277	5.09631	4.54196	2.32266	2.93896	2.33631	2.3572	2.32751	2.32821
ASHGA5P029453	0.000398979	0.00117989	2.66235	up	protein_coding	NM_005015	CCDS9573.1	OXA1L	RefSeq	1737	chr14	+	23235730	23240998		TGGCTTTACAGATTTTTACCCACTTCAAATATGGCCGCCAAGCTCCGTTCTCTTTTACCG	5018	Hs.151134	GO:0005515|GO:0005739|GO:0005746|GO:0006461|GO:0009060|GO:0009060|GO:0031966|GO:0032592|GO:0032780|GO:0032981|GO:0033615|GO:0042803|GO:0043234|GO:0051205|GO:0051262|GO:0051354|GO:0055114|GO:0097031|GO:0097177	mitochondrial inner membrane protein OXA1L	407.541	152.053	8.61143	7.19873	289.638	293.497	335.21	266.599	629.487	630.813	132.413	122.423	123.869	130.037	223.168	180.409	8.16059	8.33312	8.49748	8.02549	9.32461	9.32729	6.91238	6.99844	7.01185	7.0533	7.7481	7.46832
ASHGA5P007657	6.39599e-08	6.9e-07	4.73939	up	protein_coding	NM_001001578	CCDS33570.1	PDE9A	RefSeq	1797	chr21	+	44073861	44195618	NM_001001569, NM_001001570, NM_001001576, NM_001001579, NM_001001585	CAACTCTCCGAGCATTCAAAATCAATGAACTGAAAGCTGAAGTTGCAAATCACTTGGCTG	5152	Hs.473927	GO:0004114|GO:0005515|GO:0005783|GO:0005794|GO:0005829|GO:0005829|GO:0007165|GO:0007596|GO:0032587|GO:0046872|GO:0047555|GO:0048471	high affinity cGMP-specific 3',5'-cyclic phosphodiesterase 9A isoform l	86.2376	17.9424	6.42423	4.17953	85.8922	85.1833	87.4225	76.4453	92.883	89.5993	19.7846	19.0092	11.0181	22.3655	17.93	17.5473	6.37432	6.54383	6.54134	6.14165	6.49828	6.44598	4.12285	4.46553	3.59216	4.6384	4.12285	4.1354
ASHGA5P021679	8.99153e-08	9.09e-07	2.76247	up	protein_coding	ENST00000537886	CCDS54971.1	KIAA0319	GENCODE	6622	chr6	-	24544331	24646383		AGAACCTTATACAGCGTTATATCTGGGATGGAGAGAGCAACTGTGGTATCAAGCACCGAA	9856	Hs.26441	GO:0005515	KIAA0319 [Source:HGNC Symbol;Acc:21580]	106.787	37.8998	6.73424	5.26828	116.848	108.408	114.821	116.816	88.8253	95.0021	36.7788	39.7032	41.7518	35.1018	37.2589	36.8044	6.82851	6.88781	6.93832	6.79275	6.4289	6.52915	5.05348	5.44913	5.48029	5.24416	5.18975	5.19289
ASHGA5P038790	1.80105e-05	7.9346e-05	3.99631	up	protein_coding	NM_031440	CCDS2740.1	RTP3	RefSeq	817	chr3	+	46539484	46542439		CGTGGTGATTGTTGTAAAAACTGCTATATGAGCCTTGGAAACATGAAGCTAAGTCAGAAA	83597	Hs.196584	GO:0001580|GO:0005515|GO:0005737|GO:0006612|GO:0016021	receptor-transporting protein 3	29.1931	6.88837	4.80111	2.80245	29.9821	27.845	22.5665	28.974	26.4173	39.3736	5	8.02532	11.5316	5	6.77336	5	4.84422	4.91675	4.56932	4.6563	4.59115	5.22894	2.32266	3.40607	3.65485	2.3572	2.74569	2.32821
ASHGA5P012622	0.000113823	0.000392405	3.13441	up	protein_coding	NM_014332	CCDS14200.1	SMPX	RefSeq	951	chrX	-	21724089	21776278	NR_045617	TTTCCAATGTTAGAGCCATCCAGGCAAATATCAATATTCCAATGGGAGCCTTTCGGCCAG	23676	Hs.86492	GO:0005634|GO:0005927|GO:0006941|GO:0031430|GO:0043034	small muscular protein	80.4866	27.1745	6.32317	4.67498	85.315	83.6774	75.8457	78.1513	78.4265	81.5039	19.0613	38.0262	17.4096	15.7205	48.4391	24.3902	6.36611	6.51745	6.33383	6.17716	6.24311	6.30138	4.07031	5.39089	4.24185	4.16948	5.56293	4.61442
ASHGA5P001939	2.008e-10	8e-09	7.28949	up	protein_coding	NM_003888	CCDS10163.1	ALDH1A2	RefSeq	3606	chr15	-	58245621	58358121	NM_170696	AGTACACCAAGATCTTTATAAACAACGAGTGGCAGAACTCAGAGAGTGGGAGAGTGTTCC	8854	Hs.643455	GO:0001568|GO:0001758|GO:0001822|GO:0001889|GO:0001936|GO:0003007|GO:0004028|GO:0005634|GO:0005737|GO:0005829|GO:0006776|GO:0007494|GO:0008284|GO:0008285|GO:0009855|GO:0009952|GO:0009954|GO:0010628|GO:0014032|GO:0016331|GO:0016918|GO:0021915|GO:0021983|GO:0030182|GO:0030324|GO:0030902|GO:0031016|GO:0031076|GO:0032355|GO:0034097|GO:0035115|GO:0035799|GO:0042572|GO:0042573|GO:0042574|GO:0042904|GO:…	retinal dehydrogenase 2 isoform 1	38.2875	5	5.20704	2.34122	44.6816	41.8855	37.723	42.3311	33.6315	29.4721	5	5	5	5	5	5	5.42072	5.50761	5.30968	5.24875	4.95807	4.79739	2.32266	2.37541	2.33631	2.3572	2.32751	2.32821
ASHGA5P051979	0	0	3.50999	up	protein_coding	NM_001657	CCDS3565.1	AREG	RefSeq	1270	chr4	+	75310852	75320726		AAACTTCGACAAGAGAATGGAAATGTACATGCTATAGCATAACTGAAGATAAAATTACAG	374	Hs.270833		amphiregulin preproprotein	40886.3	13308.6	15.3997	13.5882	40007.4	39871.1	43268.3	39392.7	42125.2	40653.1	13422.1	12898.1	13532.7	13121.8	13409.8	13467.2	15.4126	15.422	15.5147	15.3504	15.3624	15.3361	13.5666	13.578	13.6453	13.6157	13.5496	13.5741
ASHGA5P009749	5.895e-10	1.7e-08	2.39066	up	protein_coding	NM_033553	CCDS465.1	GUCA2A	RefSeq	575	chr1	-	42628361	42630395		TACTTCAGAGGCTGGAGGAAATCGCTGAGGACCCGGGCACATGTGAAATCTGTGCCTACG	2980	Hs.778	GO:0005179|GO:0005576|GO:0007165|GO:0030250|GO:0031284	guanylin precursor	828.193	371.182	9.74942	8.49201	812.377	783.718	910.04	859.49	807.93	795.606	374.773	387.011	374.981	377.405	350.408	362.518	9.67765	9.74342	9.93765	9.77672	9.69053	9.67053	8.40831	8.5931	8.56319	8.55266	8.37907	8.45571
ASHGA5P007490	2.4e-12	0	6.03083	up	protein_coding	NM_001018060	CCDS33605.1	AIFM3	RefSeq	2354	chr22	+	21319417	21335649	NM_001146288, NR_027464	GGGAGGTGGAGACTGGCGACATGTCCTGGCTTACGGGGAAAGGATCCTGAGCTCACATGC	150209	Hs.723246	GO:0005634|GO:0005737|GO:0005739|GO:0005743|GO:0005783|GO:0005829|GO:0005886|GO:0006917|GO:0008635|GO:0008656|GO:0016491|GO:0022900|GO:0045454|GO:0046872|GO:0050660|GO:0051537|GO:0051882	apoptosis-inducing factor 3 isoform 2	882.284	153.678	9.84178	7.24943	936.586	935.123	904.799	930.297	789.787	797.111	158.74	149.708	158.37	152.858	152.615	149.778	9.89866	10.0108	9.9277	9.88862	9.65279	9.67211	7.1751	7.27438	7.35498	7.2779	7.20698	7.20723
ASHGA5P004883	1.56382e-05	7.022e-05	3.25482	up	protein_coding	NM_014579	CCDS9563.1	SLC39A2	RefSeq	1418	chr14	+	21467413	21470034		CATGGTGCAGAACAGATCAGCAAGTGAGAGAAATTCTTCTGGTGATGCTGATTCAGCTCA	29986	Hs.175783	GO:0005385|GO:0005886|GO:0005886|GO:0005887|GO:0006829|GO:0016023|GO:0055085	zinc transporter ZIP2 isoform a	101.54	31.6567	6.66669	4.96412	90.7511	91.4476	106.651	111.35	107.074	101.968	17.5706	34.0952	37.9585	26.0517	37.2996	36.9646	6.45796	6.64917	6.83046	6.7204	6.70982	6.63234	3.95217	5.24552	5.34973	4.84545	5.19191	5.19992
ASHGA5P033923	2.9e-12	0	4.00879	up	protein_coding	NM_001085474		LYPD8	RefSeq	1205	chr1	-	248902716	248903151		TCTCCAGGCAATGCCGACAGCTGCCTTGTTCTTCATTATTAAAGCACTGGTTCATTCACT	646627	Hs.632511	GO:0005886|GO:0031225	uncharacterized protein UNQ511/PRO1026 preproprotein	20259	5778.07	14.3873	12.3842	20579.4	20868.8	20737.3	21259.3	19132.1	18977.2	6112	6089.8	5883.43	5659.15	5615.36	5308.68	14.4045	14.4634	14.4436	14.4508	14.2647	14.297	12.423	12.4824	12.4549	12.3985	12.3005	12.2457
ASHGA5P015310	3.5487e-09	6.9e-08	19.3392	up	protein_coding	NM_172059	CCDS34907.1	EYA1	RefSeq	3883	chr8	-	72109667	72268979		ATATGGGAGGGAATGTGACCAAGTCCATATAGATGATGTTTCTTCAGATGATAACGGACA	2138	Hs.491997	GO:0000132|GO:0001656|GO:0001658|GO:0003151|GO:0004725|GO:0005515|GO:0005634|GO:0005737|GO:0006302|GO:0006351|GO:0007389|GO:0007605|GO:0009653|GO:0010212|GO:0014706|GO:0016576|GO:0016925|GO:0034613|GO:0035088|GO:0035909|GO:0042473|GO:0042474|GO:0043066|GO:0045165|GO:0045664|GO:0045739|GO:0045747|GO:0045944|GO:0046872|GO:0048704|GO:0048752|GO:0050679|GO:0060037|GO:0060487|GO:0071600|GO:0072513|GO:…	eyes absent homolog 1 isoform c	292.848	15.7071	8.22694	3.95348	305.052	290.379	295.447	288.743	288.406	289.062	11.5299	10.6186	15.174	27.677	12.9074	16.3354	8.24095	8.31758	8.30664	8.13876	8.17946	8.17824	3.3215	3.7313	4.05189	4.92429	3.6628	4.0291
ASHGA5P053392	5.39555e-07	4.059e-06	2.63651	up	protein_coding	NM_014682	CCDS6149.1	ST18	RefSeq	6330	chr8	-	53023391	53322439		GGACTTTGTGTTCATGTTATAGATGGATGCAGAGGCTGAAGATAAAACGCTGCGTACTCG	9705	Hs.655499	GO:0000122|GO:0003677|GO:0003700|GO:0005634|GO:0006351|GO:0008270	suppression of tumorigenicity 18 protein	68.6242	25.1536	6.08	4.68137	60.1838	73.0432	70.1829	75.1304	58.2767	74.9282	30.2486	25.5612	22.9942	28.4948	21.4842	22.1384	5.8563	6.3185	6.21873	6.11489	5.79946	6.17213	4.76766	4.85511	4.64333	4.96377	4.3846	4.47376
ASHGA5P009462	3.583e-10	1.2e-08	5.28026	up	protein_coding	NM_130391	CCDS6472.2	PTPRD	RefSeq	8266	chr9	-	8314245	8733946	NM_001040712, NM_002839, NM_130392	CCAATAAGAGGAGCCCTTCAGATTGAGCAGAGTGAAGAGTCTGACCAAGGAAAATATGAG	5789	Hs.446083	GO:0005001|GO:0005102|GO:0005515|GO:0005887|GO:0006470|GO:0006796|GO:0007157|GO:0007185|GO:0030182|GO:0050775|GO:0050839|GO:0097105	receptor-type tyrosine-protein phosphatase delta isoform 2 precursor	338.064	65.4662	8.43758	6.03697	374.527	343.37	345.457	348.254	310.8	305.975	66.4075	75.4407	68.4595	66.9153	56.9949	58.5795	8.54357	8.55797	8.53912	8.42946	8.29282	8.26255	5.91596	6.33136	6.17387	6.13007	5.80119	5.86939
ASHGA5P011558	0	0	14.3616	up	protein_coding	NM_032333	CCDS7368.1	FAM213A	RefSeq	1773	chr10	+	82168241	82192753		GGCACTTGAGAAATGTCTTTCCTCCAGGACCCAAGTTTCTTCACCATGGGGATGTGGTCC	84293	Hs.500333	GO:0005737|GO:0005739|GO:0016209|GO:0045670|GO:0055114	redox-regulatory protein FAM213A isoform 1 precursor	5540.28	429.638	12.5445	8.70033	5577.17	5778.01	5783.11	5743.13	5165.19	5195.11	473.042	448.22	415.115	448.519	397.956	394.975	12.5352	12.6642	12.6443	12.571	12.4067	12.4455	8.74182	8.80171	8.71001	8.80021	8.56432	8.58391
ASHGA5P013174	6.179e-10	1.8e-08	2.07974	up	protein_coding	NM_182495	CCDS44738.1	NXPE2	RefSeq	1778	chr11	+	114549199	114577652		CCATGCAACAAGAGCGAGAACATAAAAAAGAACTGCCAGATTGGAATGAAGACTCCTTTC	120406	Hs.446760	GO:0016021	protein FAM55B	661.206	338.227	9.41831	8.36191	668.565	649.83	671.091	678.003	647.496	652.25	319.359	330.936	343.115	354.613	351.403	329.936	9.385	9.47719	9.48836	9.41711	9.36811	9.3741	8.17956	8.37621	8.43978	8.46168	8.38396	8.33025
ASHGA5P016450	2.17836e-05	9.3647e-05	3.95418	up	protein_coding	NM_001164711	CCDS54583.1	AMT	RefSeq	2047	chr3	-	49454210	49460111		TTGCGCACAGACCAAGATACTTGGTAGTGACCGGGTGAAGCTGATGGAGAGTCTAGTGGT	275	Hs.102	GO:0004047|GO:0005739|GO:0006546|GO:0008483	aminomethyltransferase, mitochondrial isoform 3	46.2692	11.4356	5.49626	3.51288	43.6827	50.0295	46.4395	48.2948	51.9382	37.2305	14.9154	11.9032	14.8935	10.9692	10.932	5	5.38599	5.76946	5.61381	5.44485	5.61739	5.14605	3.70646	3.86898	4.02722	3.72263	3.4238	2.32821
ASHGA5P010520	1.41796e-05	6.4609e-05	2.1581	up	protein_coding	NM_016818	CCDS42938.1	ABCG1	RefSeq	2982	chr21	+	43639266	43717354	NM_004915	CACCGCCATGAATGCCAGCAGTTACTCTGCAGAGATGACGGAGCCCAAGTCGGTGTGTGT	9619	Hs.124649	GO:0000139|GO:0005524|GO:0005543|GO:0005548|GO:0005739|GO:0005768|GO:0005789|GO:0005794|GO:0005886|GO:0005886|GO:0005887|GO:0006355|GO:0006629|GO:0008203|GO:0009720|GO:0009897|GO:0010033|GO:0010745|GO:0010872|GO:0010887|GO:0015485|GO:0017127|GO:0019534|GO:0032367|GO:0033344|GO:0033700|GO:0033993|GO:0034041|GO:0034374|GO:0034375|GO:0034436|GO:0034437|GO:0042157|GO:0042632|GO:0042803|GO:0042987|GO:…	ATP-binding cassette sub-family G member 1 isoform 2	61.2657	27.4069	5.90785	4.79809	67.1156	53.3202	68.1618	50.2908	62.401	66.3051	29.3198	19.5743	33.4189	26.768	23.6532	31.707	6.0155	5.85608	6.17489	5.506	5.9085	5.98615	4.71863	4.50371	5.17107	4.88106	4.5259	4.98819
ASHGA5P021565	6.288e-10	1.8e-08	2.78259	up	protein_coding	NM_001160706	CCDS53877.1	SCEL	RefSeq	3114	chr13	+	78109808	78219398		AGTAAATCCCAAAGGACATGAAAATACCACTGGGGGCCAGAGCCTTGATAATCTCATCAA	8796	Hs.534699	GO:0001533|GO:0005515|GO:0005737|GO:0005737|GO:0005886|GO:0008270|GO:0008544|GO:0008544|GO:0009790|GO:0030216	sciellin isoform 3	263.58	97.0712	8.07002	6.59359	249.235	250.873	266.941	272.689	273.805	267.935	100.246	102.789	93.6628	105.724	92.2544	87.75	7.93452	8.0998	8.15958	8.06194	8.10277	8.06154	6.51307	6.75232	6.61496	6.76441	6.47987	6.43695
ASHGA5P043276	1.2e-12	0	3.82592	up	protein_coding	NM_000111	CCDS5748.1	SLC26A3	RefSeq	2894	chr7	-	107405911	107443678		ATTCTTGACTTTTCAGCAGTGTCCTTTCTTGATGTTTCTTCAGTGAGGGGCCTTAAATCG	1811	Hs.1650	GO:0003700|GO:0003712|GO:0005215|GO:0005886|GO:0006355|GO:0006811|GO:0006820|GO:0007588|GO:0008271|GO:0015301|GO:0016020|GO:0016021|GO:0016324|GO:0055085	chloride anion exchanger	24980.6	7440.22	14.6918	12.756	25189.7	25475.1	25599.2	25585.2	24467.7	23566.8	7908.72	7473.12	7558.74	7320.86	7303.54	7076.36	14.6965	14.777	14.7708	14.7216	14.5987	14.5863	12.8085	12.7941	12.8276	12.7822	12.6722	12.6515
ASHGA5P034633	1.653e-10	7e-09	2.79393	up	protein_coding	ENST00000324071	CCDS12570.1	CYP2B6	GENCODE	3052	chr19	+	41497203	41524301		CTGAAGATGCTGAACTTGTTCTACCAGACTTTTTCACTCATCAGCTCTGTATTCGGCCAG	1555	Hs.1360	GO:0055114|GO:0044281|GO:0042738|GO:0006805|GO:0008202|GO:0017144|GO:0042180|GO:0005789|GO:0005783|GO:0005792|GO:0020037|GO:0009055|GO:0004497|GO:0016705|GO:0005506|GO:0070330	cytochrome P450, family 2, subfamily B, polypeptide 6 [Source:HGNC Symbol;Acc:2615]	515.482	193.564	9.05565	7.57335	533.983	500.373	540.886	546.821	492.844	477.986	207.447	198.36	199.897	195.167	183.539	176.972	9.05824	9.10341	9.17744	9.10312	8.97097	8.92073	7.56279	7.66826	7.67691	7.62961	7.46185	7.44069
ASHGA5P011550	6e-13	0	3.19578	up	protein_coding	NM_207373	CCDS7371.1	C10orf99	RefSeq	835	chr10	+	85933553	85945050		AACTCAACAAACCTGAAAGGACATCATGTGAGGCTCTGTAAACCATGCAAGCTTGAGCCA	387695	Hs.298713	GO:0005576	putative uncharacterized protein C10orf99 precursor	3286.76	1157.5	11.7832	10.107	3432.2	3293.72	3313.02	3409.07	3160.55	3111.99	1199.07	1176.33	1177.8	1133.61	1118.13	1140.08	11.8226	11.8406	11.836	11.8209	11.6922	11.6867	10.0837	10.1568	10.1749	10.1092	10.0349	10.0826
ASHGA5P006290	1.391e-10	6e-09	5.84671	up	protein_coding	NM_139343	CCDS2138.1	BIN1	RefSeq	2686	chr2	-	127805598	127864903		TTTGAGGACACGTTTGTCCCTGAGATCAGCGTGACCACCCCCTCCCAGTTTGAGGCCCCG	274	Hs.193163	GO:0005515|GO:0005634|GO:0005737|GO:0006897|GO:0007275|GO:0008021|GO:0008283|GO:0015629|GO:0019048|GO:0042692|GO:0043196|GO:0043547|GO:0043679|GO:0044300|GO:0045807|GO:0046982|GO:0051020	myc box-dependent-interacting protein 1 isoform 1	38929	7531.55	15.3093	12.7616	36614.1	33266.6	33880.8	37589.9	45020.2	47202.2	7103.85	6620.36	6739.25	7215.14	9187.59	8323.11	15.2406	15.1638	15.1474	15.2783	15.4444	15.581	12.6415	12.6144	12.6449	12.7578	13.0218	12.8895
ASHGA5P034538	3.14e-11	2e-09	2.02396	up	protein_coding	ENST00000343769	CCDS32973.1	ZNF93	GENCODE	2794	chr19	+	20011721	20046382		CTGGTTCTATTTTAATGTAGCACTGGAAGTGTGTGGCAGAAGAATTAGTCAAAGAAATAA	81931	Hs.723768	GO:0006351|GO:0006355|GO:0005634|GO:0005622|GO:0003677|GO:0003700|GO:0008270|GO:0003676	zinc finger protein 93 [Source:HGNC Symbol;Acc:13169]	5318.57	3018.76	12.4842	11.467	5580.65	5324.89	5532.89	5048.73	5241.2	5183.09	3174.52	3017.51	2994.56	2919.77	3043.78	2962.38	12.5375	12.5459	12.5696	12.3819	12.4286	12.4418	11.4873	11.495	11.4884	11.4575	11.4414	11.4326
ASHGA5P006115	1.72892e-07	1.569e-06	8.69834	up	protein_coding	NM_001026213	CCDS34953.1	CYP11B1	RefSeq	3353	chr8	-	143953772	143961236		CCCAGCTGGGGTGCTGAAACACCTCCAGGTGGAGACACTAACCCAAGAGGACATAAAGAT	1584	Hs.184927	GO:0004507|GO:0004507|GO:0005506|GO:0005739|GO:0005743|GO:0005743|GO:0006700|GO:0006704|GO:0006705|GO:0006805|GO:0006950|GO:0006955|GO:0008202|GO:0008217|GO:0009055|GO:0020037|GO:0032342|GO:0032342|GO:0032870|GO:0034651|GO:0034651|GO:0035865|GO:0042593|GO:0044281	cytochrome P450 11B1, mitochondrial isoform 2 precursor	161.533	19.038	7.34766	4.22692	146.532	147.242	155.249	170.798	177.794	171.583	11.0268	22.013	19.2781	26.7848	20.967	14.1584	7.15839	7.33024	7.37035	7.36234	7.46041	7.40423	3.25539	4.65749	4.39173	4.88159	4.35114	3.82417
ASHGA5P053470	0	0	4.02214	up	protein_coding	NM_023929	CCDS47881.1	ZBTB10	RefSeq	5989	chr8	+	81398447	81434610	ENST00000426744	TTGATACCAGGTGCTTCAAATGATTTCAAGTATGGATTATTGCCAGAATCTTGGCCAAAA	65986	Hs.591868	GO:0000122|GO:0003677|GO:0005634|GO:0006351|GO:0008270	zinc finger and BTB domain-containing protein 10 isoform b	1069.16	284.772	10.1302	8.12219	1074.78	1040.91	1025.41	1110.59	1110.97	1052.29	290.971	280.716	268.427	290.674	293.111	284.734	10.0986	10.1662	10.1114	10.1551	10.1648	10.0847	8.04648	8.14936	8.09778	8.18232	8.13637	8.12085
ASHGA5P046863	4.6305e-07	3.571e-06	2.77959	up	protein_coding	NM_001042358	CCDS41513.1	PTPN20B	RefSeq	2870	chr10	-	48737041	48827581	NM_001042357, NM_001042361, NM_001042363, NM_001042364, NM_001042387	AACTTAAGAATCTGCCTGGTGAGTTCAACTCTGGGAATCAACCAAGCAACAGAGAAAAAA	26095	Hs.499552		protein tyrosine phosphatase, non-receptor type 20 isoform 3	120.079	43.2909	6.91476	5.43989	111.088	114.681	127.875	122.737	120.675	123.419	36.9746	40.5402	41.6866	58.7665	43.0697	38.708	6.75663	6.968	7.09438	6.86864	6.88706	6.91386	5.06129	5.47961	5.47796	5.95054	5.39746	5.27247
ASHGA5P011645	3.37338e-08	4.13e-07	2.0221	up	protein_coding	NM_018476	CCDS35354.1	BEX1	RefSeq	862	chrX	-	102317580	102319168		ATAGGCCCAGGAGTAATGGAGTCCAAAGAGAAACGAGCAGTAAACAGTCTCAGCATGGAA	55859	Hs.334370	GO:0001102|GO:0005667|GO:0005737|GO:0007399|GO:0030154|GO:0045944|GO:0051091	protein BEX1	1180.69	636.09	10.2771	9.26122	1174.3	1195.35	1230.54	1199.81	1071.46	1212.68	686.183	673.533	653.321	658.813	581.201	563.485	10.2368	10.3673	10.3851	10.2704	10.1116	10.2914	9.28017	9.38552	9.35973	9.34882	9.10401	9.0891
ASHGA5P027306	4.17667e-07	3.278e-06	2.30572	up	protein_coding	NM_175834	CCDS8839.1	KRT79	RefSeq	2144	chr12	-	53215230	53228077		TTTGGCAGCCGAAGCCTCTATAACTTGGGGGGCCACAAGAGTATCTCTGTCAGTGTGGCC	338785	Hs.711471	GO:0005198|GO:0045095	keratin, type II cytoskeletal 79	49.1528	20.423	5.59153	4.38631	47.8161	51.2312	46.3936	51.2932	47.2343	50.9487	21.7371	24.5845	18.4498	17.646	18.2009	21.9198	5.51647	5.80148	5.61178	5.53826	5.47595	5.60524	4.26563	4.80369	4.32938	4.31428	4.14623	4.45867
ASHGA5P009954	1.06386e-06	7.144e-06	2.01351	up	protein_coding	NM_198376	CCDS45736.1	CACNA1G	RefSeq	7646	chr17	+	48638428	48704832	NM_001256333, NM_001256334	GCTGGCAGAGGAGGAGCCCCCATCCCCACGGGACCTGAAGAAGTGCTACAGCGTGGAGGC	8913	Hs.591169	GO:0002027|GO:0005891|GO:0006810|GO:0007268|GO:0007411|GO:0008332|GO:0010045|GO:0042391|GO:0060371|GO:0070509|GO:0097110	voltage-dependent T-type calcium channel subunit alpha-1G isoform 14	4082.11	2294.6	12.0799	11.0701	3544	3383.82	3714.42	4038.13	4976.32	4835.97	2197.48	2143.29	2182.59	2222.1	2405.28	2616.83	11.8685	11.8795	11.9887	12.0664	12.3481	12.3279	10.9551	11.005	11.0439	11.0616	11.0997	11.2556
ASHGA5P055821	3e-13	0	8.15607	up	protein_coding	NM_032229	CCDS41903.1	SLITRK6	RefSeq	4199	chr13	-	86366921	86373483		GCAAACATAGATGGAGAGTTTGAGGGCTTTCGCAGAAATGCTGTGATTCTGTTTTAAGTC	84189	Hs.525105	GO:0007409|GO:0016021	SLIT and NTRK-like protein 6 precursor	5460.27	747.211	12.5176	9.48971	5759.17	5689.33	5562.22	5776.39	4977.33	4997.14	768.506	777.785	725.703	794.4	710.317	706.553	12.5786	12.6399	12.5763	12.5828	12.3499	12.3778	9.44059	9.57847	9.50028	9.60769	9.39669	9.41452
ASHGA5P054054	1.62121e-08	2.31e-07	2.0162	up	protein_coding	ENST00000372966	CCDS14474.1	NOX1	GENCODE	2529	chrX	-	100098312	100129334		ATTAGGCAAAGTGGGTTTTCTAAACTACCGTCTCTTCCTCACCGGATGGGACAGCAATAT	27035	Hs.592227	GO:0006954|GO:0055114|GO:0006801|GO:0048661|GO:0008284|GO:0001525|GO:0007165|GO:0006950|GO:0022900|GO:0042554|GO:0030198|GO:0008217|GO:0010575|GO:0016477|GO:0015992|GO:0009268|GO:0045730|GO:0045726|GO:0003081|GO:0072592|GO:0006739|GO:0042743|GO:0006746|GO:0051454|GO:0016021|GO:0030054|GO:0005769|GO:0043020|GO:0071438|GO:0005515|GO:0016491|GO:0009055|GO:0005506|GO:0050661|GO:0050660|GO:0016175|GO:…	NADPH oxidase 1 [Source:HGNC Symbol;Acc:7889]	3764.58	2117.11	11.9751	10.9635	3962.47	3845.46	3944.44	3971.5	3551.03	3312.55	2200.79	2182.14	2093.33	2236.54	2054	1935.87	12.0301	12.0686	12.0771	12.0368	11.8634	11.7746	10.9581	11.0342	10.9843	11.0715	10.8954	10.8373
ASHGA5P005066	2.243e-10	8e-09	2.73337	up	protein_coding	NM_000717	CCDS11624.1	CA4	RefSeq	1165	chr17	+	58227301	58236906		ATTCAGCTTCACAGAGAACAGATCCTGGCATTCTCTCAGAAGCTGTACTACGACAAGGAA	762	Hs.89485	GO:0004089|GO:0005515|GO:0005791|GO:0005793|GO:0005794|GO:0005802|GO:0005886|GO:0006730|GO:0008270|GO:0009986|GO:0015701|GO:0015701|GO:0016020|GO:0016323|GO:0016324|GO:0016529|GO:0030658|GO:0030667|GO:0031362|GO:0031526|GO:0042383|GO:0042493|GO:0044281|GO:0044459|GO:0048471|GO:0048513|GO:0048545	carbonic anhydrase 4 precursor	1284.43	511.574	10.4028	8.95211	1376.51	1283.17	1338.57	1371.17	1163.06	1174.09	537.429	514.161	520.556	513.565	498.905	484.831	10.4758	10.4736	10.5086	10.4773	10.2339	10.2476	8.92259	8.99718	9.03182	8.99173	8.88559	8.88374
ASHGA5P013420	3.041e-10	1.1e-08	7.13184	up	protein_coding	NM_001037728	CCDS43473.1	DEFB110	RefSeq	235	chr6	-	49976850	49989694		GTCACAATTTTACCAGCCAGAAGCAATTTTGAACCAAAGTATAGATTTGAAAGATGCGAA	245913	Hs.571093	GO:0005576|GO:0042742	beta-defensin 110 isoform b precursor	38.1359	5.21052	5.20052	2.36624	43.9631	37.4073	36.9406	28.9699	43.8556	37.6788	6.26311	5	5	5	5	5	5.39715	5.3482	5.27999	4.65606	5.35755	5.16414	2.47281	2.37541	2.33631	2.3572	2.32751	2.32821
ASHGA5P044257	0.000770648	0.00210758	2.0698	up	protein_coding	NM_144651	CCDS47855.1	PXDNL	RefSeq	4812	chr8	-	52232136	52722005		ACCTGTCATGCCAACAATAGCCACGGCACTGTTCAAGCTGCAGCAAACATAATTGTACAA	137902	Hs.444882	GO:0004519|GO:0004601|GO:0005615|GO:0005737|GO:0020037|GO:0030198|GO:0031012|GO:0042744|GO:0046872|GO:0055114	peroxidasin-like protein precursor	38.7019	18.2146	5.21839	4.1689	41.3464	38.6776	34.2492	28.7963	45.3119	43.8301	32.0055	14.8332	17.0775	18.4083	15.832	11.1311	5.30799	5.39895	5.16907	4.64844	5.40561	5.38027	4.85101	4.15046	4.21622	4.37517	3.933	3.48753
ASHGA5P053959	2.29e-11	2e-09	2.95526	up	protein_coding	NM_000531	CCDS14247.1	OTC	RefSeq	1647	chrX	+	38211735	38280703		ACAAGAAGAGGAGAAGAAAAAGCGGCTCCAGGCTTTCCAAGGTTACCAGGTTACAATGAA	5009	Hs.117050	GO:0000050|GO:0000050|GO:0000050|GO:0001889|GO:0004585|GO:0004585|GO:0005543|GO:0005739|GO:0005743|GO:0005759|GO:0005759|GO:0006526|GO:0007494|GO:0009348|GO:0010043|GO:0016597|GO:0019240|GO:0032868|GO:0034641|GO:0042301|GO:0042493|GO:0044281|GO:0055081|GO:0070207|GO:0070781	ornithine carbamoyltransferase, mitochondrial precursor	704.383	251.54	9.51256	7.94928	695.63	739.349	713.465	734.178	673.078	670.598	254.685	246.741	255.911	257.434	252.179	242.289	9.44989	9.66111	9.58341	9.54017	9.42407	9.41672	7.85493	7.97197	8.03049	8.01824	7.92157	7.89848
ASHGA5P012975	1.71002e-07	1.557e-06	2.27787	up	protein_coding	NM_001018056	CCDS34979.1	VLDLR	RefSeq	3562	chr9	+	2621792	2654485		AATGTAGAGGAAAATGGCCGAGACTGTCAAAGGATCAATGTGACCACAGCAGTATCAGAG	7436	Hs.370422	GO:0000122|GO:0001948|GO:0005041|GO:0005509|GO:0005515|GO:0005634|GO:0005886|GO:0005905|GO:0006869|GO:0006898|GO:0007165|GO:0007399|GO:0007507|GO:0007584|GO:0007613|GO:0008203|GO:0009986|GO:0016020|GO:0016021|GO:0021517|GO:0021987|GO:0030229|GO:0032869|GO:0034185|GO:0034185|GO:0034189|GO:0034361|GO:0034436|GO:0034437|GO:0034447|GO:0038025|GO:0038026|GO:0042149|GO:0042493|GO:0045177|GO:0045860|GO:…	very low-density lipoprotein receptor isoform b precursor	161.672	71.6367	7.34858	6.16089	168.127	169.467	159.505	178.783	143.033	151.12	79.2302	74.5643	73.2863	68.3871	57.9984	76.3537	7.35935	7.54172	7.41151	7.42702	7.13959	7.21226	6.17272	6.31067	6.26366	6.15776	5.82378	6.23675
ASHGA5P034198	7.687e-10	2.1e-08	3.81962	up	protein_coding	NM_003890	CCDS12546.1	FCGBP	RefSeq	16407	chr19	-	40353962	40440533		AATGGCCAAGCCTGCGTGCCCATCCAGCAATGCGGCTGCTACCACAATGGTGTCTACTAT	8857	Hs.111732	GO:0005515|GO:0005576|GO:0005737	IgGFc-binding protein precursor	1914.79	550.187	10.9872	9.05373	2016.81	1984.56	2093.49	1961.3	1709.92	1722.63	591.975	576.35	584.754	578.62	496.346	473.078	11.0294	11.1073	11.164	10.9977	10.8039	10.8205	9.06748	9.1606	9.19989	9.16687	8.87923	8.84834
ASHGA5P015955	3.26e-10	1.1e-08	2.34436	up	protein_coding	ENST00000425175	CCDS47071.1	SLC4A4	GENCODE	7596	chr4	+	72053002	72437804		CAATGATGATGAGAAAGATCACCAACATTCCTTGAACGCCACACATCATGCTGATAAAAT	8671	Hs.5462	GO:0055085|GO:0006811|GO:0006810|GO:0015701|GO:0006820|GO:0016021|GO:0005886|GO:0016020|GO:0016323|GO:0005887|GO:0005515|GO:0005215|GO:0005452|GO:0008509|GO:0008510	solute carrier family 4, sodium bicarbonate cotransporter, member 4 [Source:HGNC Symbol;Acc:11030]	739.78	336.939	9.58443	8.35524	772.139	723.918	739.587	763.125	710.919	728.992	328.991	359.911	333.138	351.237	340.876	307.479	9.60401	9.63387	9.63003	9.59848	9.50326	9.53692	8.22059	8.49135	8.39866	8.44882	8.34232	8.22968
ASHGA5P014450	8.134e-10	2.2e-08	2.05095	up	protein_coding	ENST00000409168	CCDS54090.1	SHISA6	GENCODE	7262	chr17	+	11144739	11467380		CAGACTCCAGAGAAGCCACGGATGAACAACATCCTGACATCAGCCACCGAGCCCTATGAC	388336	Hs.592124	GO:0016021	shisa homolog 6 (Xenopus laevis) [Source:HGNC Symbol;Acc:34491]	269.266	135.116	8.10097	7.06468	284.252	271.551	240.476	268.998	259.247	291.073	145.612	118.119	137.56	133.948	138.593	136.863	8.13361	8.21874	8.00495	8.04076	8.01742	8.19036	7.05048	6.94566	7.15419	7.09169	7.06707	7.079
ASHGA5P027091	1.85101e-05	8.1382e-05	4.04895	up	protein_coding	ENST00000334266	CCDS31747.1	TAS2R42	GENCODE	945	chr12	-	11338598	11339543		GCTGTGAGGCTACTGTGGCATCTTAGGAACTATACAAAAACACCAAATGCTTTACCTTTG	353164	Hs.553716	GO:0007186|GO:0050909|GO:0016021|GO:0004930	taste receptor, type 2, member 42 [Source:HGNC Symbol;Acc:18888]	57.5173	13.8113	5.79112	3.77357	73.3982	52.8077	60.3783	36.82	63.4599	58.2395	21.0273	6.68679	19.7308	14.4414	10.5864	10.3953	6.14855	5.8436	5.99865	5.03115	5.93252	5.79226	4.20984	3.1916	4.42241	4.06155	3.37047	3.38558
ASHGA5P012059	2.50636e-08	3.25e-07	6.2822	up	protein_coding	NM_016233	CCDS179.1	PADI3	RefSeq	3189	chr1	+	17575592	17610727		TAAAGACCTCATCAACTACAATAAGTTTGTGCAGAGCTGCATCGACTGGAACCGTGAGGT	51702	Hs.149195	GO:0004668|GO:0005509|GO:0005634|GO:0005730|GO:0005737|GO:0018101	protein-arginine deiminase type-3	62.6721	9.41013	5.94836	3.29709	68.264	63.228	65.7674	67.1615	56.5853	55.0263	12.166	7.72889	9.19684	10.3065	11.4068	5.65581	6.04164	6.10991	6.12569	5.94988	5.74954	5.71351	3.40864	3.36361	3.33266	3.6317	3.48842	2.55753
ASHGA5P004897	5.66218e-07	4.219e-06	3.2349	up	protein_coding	ENST00000298854	CCDS7936.1	RAPSN	GENCODE	1671	chr11	-	47459307	47470730		GGGGAACAAGCTGAGCCAGCTCAAGCTGCACTGTCTGAGCGAGAGCATTTACCGCAGCAA	5913	Hs.81218	GO:0007268|GO:0043525|GO:0007271|GO:0005737|GO:0005886|GO:0030054|GO:0005856|GO:0045211|GO:0005794|GO:0031594|GO:0008270|GO:0005515|GO:0033130	receptor-associated protein of the synapse [Source:HGNC Symbol;Acc:9863]	44.3488	13.1689	5.43887	3.74514	46.4627	41.0226	43.795	47.4909	46.9833	40.3381	15.8939	16.5349	10.878	9.39126	16.4839	9.8316	5.47436	5.47828	5.52971	5.42119	5.46685	5.2628	3.79987	4.29045	3.57378	3.51128	3.99547	3.3
ASHGA5P041321	3.5452e-09	6.9e-08	2.60026	up	protein_coding	ENST00000368744		PRR9	GENCODE	1229	chr1	+	153190059	153191793		TGCCTTCTTCTCCCTGGTGAAGGTAAAATACATAATAAAGCTGATCCTAAGGCTGATATC	574414	Hs.135098		proline rich 9 [Source:HGNC Symbol;Acc:32057]	577.96	233.222	9.21564	7.83699	630.476	592.851	463.014	612.439	579.308	589.672	269.945	239.384	215.122	243.537	212.494	218.848	9.29633	9.34095	8.95936	9.26834	9.20321	9.22567	7.94065	7.9295	7.78308	7.94333	7.67634	7.74902
ASHGA5P032374	6.31229e-07	4.622e-06	2.1659	up	protein_coding	NM_002644	CCDS1474.1	PIGR	RefSeq	4295	chr1	-	207101866	207119811		TGGTTTTCGGGAGATTGAGAACAAAGCCATTCAGGATCCCAGGCTTTTTGCAGAGGAAAA	5284	Hs.497589	GO:0005576|GO:0005887|GO:0030133|GO:0055038	polymeric immunoglobulin receptor precursor	12970.3	6895.97	13.757	12.642	13547.6	13804	13874.1	14069.2	11484.2	11042.7	7319.97	7410.52	7460.25	7158.3	5956.22	6070.58	13.8126	13.8832	13.88	13.8765	13.5618	13.5275	12.6911	12.7846	12.8067	12.7432	12.3872	12.4391
ASHGA5P013243	4.6119e-05	0.000178335	2.16105	up	protein_coding	NM_181756	CCDS33047.1	ZNF233	RefSeq	2806	chr19	+	44764066	44779470	NM_001207005	GGGTGTTCAGGACACAAGAATCAAAATGAGATAGATACCCTTCAAGAAGTAAGATTAAGA	353355	Hs.466891	GO:0003677|GO:0005634|GO:0005730|GO:0006351|GO:0006355|GO:0008270	zinc finger protein 233	39.3139	17.4497	5.25366	4.14193	40.3136	30.3466	41.8351	38.6062	41.8679	42.9142	18.9329	22.4899	13.7922	18.305	18.874	12.3045	5.27014	5.04073	5.46304	5.10637	5.29142	5.35026	4.0587	4.68694	3.9133	4.36578	4.19974	3.62711
ASHGA5P029685	1.583e-10	6e-09	5.12298	up	protein_coding	NM_001105250	CCDS45145.1	NRXN3	RefSeq	4847	chr14	+	79745653	80330760		TAAAACAGAAAATCCCCTTCAAATATAATCGGCCTGTAGAGGAGTGGCTGCAGGAAAAAG	9369	Hs.368307	GO:0001525|GO:0004872|GO:0005887|GO:0007155|GO:0007411|GO:0016021|GO:0046872	neurexin-3-beta isoform 3 precursor	282.52	55.9976	8.17262	5.81564	286.684	283.019	284.64	304.085	276.201	260.492	55.9534	63.6326	48.5197	57.5895	49.0008	61.2894	8.14567	8.28268	8.25194	8.222	8.11521	8.01824	5.66963	6.09661	5.6899	5.9214	5.58134	5.93496
ASHGA5P002485	3.88776e-08	4.65e-07	3.47595	up	protein_coding	ENST00000259881	CCDS34390.1	PSORS1C1	GENCODE	908	chr6	+	31082607	31107869		GACTTTGGCACTTGTGATATGACTTGCACAGACCAAAAAAGTCACTCTCAAAGAGCTCTC	170679			psoriasis susceptibility 1 candidate 1 [Source:HGNC Symbol;Acc:17202]	31.065	8.10355	4.90769	3.11028	30.2356	34.4594	26.2775	29.6778	35.4968	30.2425	8.63744	6.34211	9.1014	8.61358	7.45521	8.47152	4.8567	5.23175	4.78413	4.69505	5.0424	4.8361	2.87433	3.13133	3.3185	3.40169	2.85817	3.07768
ASHGA5P044585	9.267e-10	2.4e-08	2.21325	up	protein_coding	ENST00000445590	CCDS1535.2	FAM177B	GENCODE	1345	chr1	+	222910557	222924002		TAATGAAAAGTGTCACTTGGAGGCTGGGGTCCAAGAGTATGGAACCATACAACAGGATGT	400823	Hs.697608		family with sequence similarity 177, member B [Source:HGNC Symbol;Acc:34395]	267.252	123.922	8.09065	6.94449	282.297	259.356	268.799	264.673	264.886	263.501	116.626	121.976	127.279	119.164	130.712	127.776	8.1229	8.14856	8.16964	8.01472	8.05291	8.03519	6.72858	6.9935	7.04721	6.93844	6.98327	6.97594
ASHGA5P010690	1.91345e-08	2.63e-07	2.03682	up	protein_coding	NM_018650	CCDS31029.2	MARK1	RefSeq	5293	chr1	+	220701567	220837799		TAATAAGCAAAATCACATCCAAATTTGTTCGCAGGGATCCAAGTGAAGGCGAAGCCAGTG	4139	Hs.497806	GO:0000226|GO:0000287|GO:0001764|GO:0001786|GO:0004674|GO:0005524|GO:0005546|GO:0005737|GO:0005856|GO:0005886|GO:0006468|GO:0007010|GO:0007243|GO:0015630|GO:0016055|GO:0050321|GO:0070300	serine/threonine-protein kinase MARK1	101.001	49.1696	6.66223	5.63591	103.592	94.4337	102.239	103.397	97.7665	104.58	48.4528	47.237	47.7884	41.2459	53.1599	57.1338	6.65695	6.69263	6.77092	6.60912	6.57491	6.66887	5.46196	5.67977	5.66862	5.47684	5.69623	5.83205
ASHGA5P048748	6e-13	0	4.35663	up	protein_coding	NM_017851	CCDS10204.1	PARP16	RefSeq	2551	chr15	-	65550436	65579018		AGCCGCCTAGAAAACTTCCATTCCATTATCCACAATGGCCTGCACTGCCATCTGAACAAG	54956	Hs.30634	GO:0003950|GO:0003956|GO:0016021	poly [ADP-ribose] polymerase 16	1763.64	442.088	10.8662	8.74302	1769.58	1639.97	1657.96	1707.5	1998.19	1808.67	430.651	431.977	423.599	447.637	475.953	442.714	10.8397	10.8248	10.8119	10.7996	11.0296	10.8918	8.60599	8.74856	8.73681	8.79817	8.82112	8.74747
ASHGA5P037250	2.1203e-09	4.6e-08	2.41782	up	protein_coding	NM_199328	CCDS13587.1	CLDN8	RefSeq	2147	chr21	-	31586323	31588469		ACCGGAAAGAAGTCACCGAGCGTCTACTCCAGAAGTCAGTATGTGTAGTTGTGTATGTTT	9073	Hs.162209	GO:0005198|GO:0005783|GO:0005886|GO:0005923|GO:0016021|GO:0016338|GO:0042802	claudin-8	1601.88	724.02	10.7214	9.4477	1791.51	1665.86	1641.65	1399.25	1621.4	1491.62	767.396	716.441	656.567	672.632	763.922	767.163	10.8592	10.8481	10.791	10.5084	10.7209	10.6008	9.43839	9.46449	9.36906	9.37899	9.50213	9.53316
ASHGA5P009754	5.08561e-08	5.74e-07	9.30067	up	protein_coding	ENST00000357060	CCDS31281.1	WDR96	GENCODE	5365	chr10	-	105889645	105992120		AAACAGCACGAGAAAAGCCAGACTTCAGAAGCTGTTCGGAAATCTAGAGAAGACCTGGAT	80217	Hs.288927	GO:0005515	WD repeat domain 96 [Source:HGNC Symbol;Acc:26684]	58.6184	5.79051	5.84326	2.62593	70.022	56.2568	58.3422	60.0805	61.2975	45.7112	5	5.23459	5	9.50847	5	5	6.07751	5.93734	5.95097	5.77127	5.87929	5.44317	2.32266	2.91222	2.33631	3.52865	2.32751	2.32821
ASHGA5P047281	2.01689e-08	2.73e-07	2.58101	up	protein_coding	NM_201597	CCDS7126.1	CACNB2	RefSeq	4006	chr10	+	18429605	18830688	NM_201572	GCAAAATCTGCAGATGAACAAGACCAGTGGAAAACTGCAGGCTTGTTTTGGCGGTTTACT	783	Hs.59093	GO:0005245|GO:0005246|GO:0005262|GO:0005515|GO:0005887|GO:0005891|GO:0006810|GO:0006816|GO:0007268|GO:0007411|GO:0007528|GO:0007601|GO:0008331|GO:0042383|GO:0051928|GO:0070509	voltage-dependent L-type calcium channel subunit beta-2 isoform 4	55.3762	20.6281	5.76825	4.40031	58.8561	53.1464	53.0812	56.3725	55.2509	55.5501	25.2243	21.9624	17.7541	14.6428	21.9071	22.2779	5.82837	5.85057	5.81176	5.68009	5.71083	5.72785	4.4924	4.65475	4.2762	4.08101	4.41477	4.48273
ASHGA5P010017	3.8468e-09	7.4e-08	2.06259	up	protein_coding	NM_001008493	CCDS31041.1	ENAH	RefSeq	13172	chr1	-	225674533	225840845		TTTTTGACAACAGGTCCTATGATTCATTACACAGACCAAAATCCACACCCTTATCACAGC	55740	Hs.497893	GO:0001725|GO:0001843|GO:0003779|GO:0005737|GO:0005829|GO:0005886|GO:0005925|GO:0007411|GO:0008154|GO:0017124|GO:0030027|GO:0030054|GO:0030175|GO:0045202|GO:0046907|GO:0050699|GO:0050852	protein enabled homolog isoform a	2522.83	1378	11.3932	10.3488	2687.31	2545.54	2387.04	2618.08	2414.92	2484.08	1494.1	1377.79	1367.06	1510.45	1295.7	1222.92	11.4575	11.4678	11.3558	11.4167	11.3095	11.3522	10.3957	10.3833	10.3873	10.5105	10.2318	10.1841
ASHGA5P014342	9.945e-10	2.5e-08	5.80906	up	protein_coding	NM_001166239	CCDS33162.2	CGREF1	RefSeq	1783	chr2	-	27323461	27341773		GCCGCGCGGGTTCCAGGAAGGATGTTACCTTTGACGATGACAGTGTTAATCCTGCTGCTG	10669	Hs.159525	GO:0005509|GO:0005576|GO:0006950|GO:0007050|GO:0007155|GO:0008285	cell growth regulator with EF hand domain protein 1 isoform a precursor	212.663	36.7645	7.75265	5.21435	209.616	212.765	209.975	214.769	209.598	219.254	34.0497	41.8118	42.8616	36.4464	29.8962	35.5213	7.68749	7.85641	7.81154	7.6963	7.70426	7.75991	4.93847	5.51942	5.51447	5.29933	4.87186	5.14255
ASHGA5P004666	1.7489e-08	2.45e-07	8.37894	up	protein_coding	NM_198463	CCDS33776.1	C3orf67	RefSeq	2551	chr3	-	58727736	59035715		CAGTGAAGAGGAATATGACTGGCGAAACTATCAGCCAAGCCAGATGAGTGAATCCGAGTT	200844	Hs.368434		uncharacterized protein C3orf67	92.4307	10.7891	6.52129	3.45452	93.2893	91.9319	109.996	98.1784	85.152	76.036	17.8726	5.13648	10.7947	11.1137	11.2755	8.54177	6.50115	6.65663	6.87553	6.53228	6.36574	6.19639	3.97513	2.89215	3.56357	3.73583	3.4711	3.08931
ASHGA5P046263	7.8058e-09	1.3e-07	3.3305	up	protein_coding	NM_001168399	CCDS55467.1	BEX2	RefSeq	1100	chrX	-	102564273	102565883	ENST00000372677, NM_001168400, NM_001168401	AAGTGTTGCGGCGACGCACCTCACGTCGAGAATCGGGAGGAGGAGACTGCAAGGATAGGC	84707	Hs.398989	GO:0005634|GO:0005737|GO:0006915|GO:0007049|GO:0042981|GO:0051726	protein BEX2 isoform 1	99.7558	29.2873	6.63982	4.90408	109.451	102.271	88.7867	108.183	96.8312	93.0121	28.4231	33.8203	29.9009	28.5771	28.9754	26.027	6.735	6.80378	6.56382	6.67605	6.5604	6.49986	4.67143	5.23538	5.01786	4.96756	4.82387	4.70837
ASHGA5P040393	0.000109852	0.000380369	5.04131	up	protein_coding	NM_031900	CCDS3908.1	AGXT2	RefSeq	2406	chr5	-	34998205	35048240		GATACGCTGAGCACATCTGTGGCCAAGTCAATTGCTGGATTTTTCGCAGAACCTATTCAA	64902	Hs.34494	GO:0005739|GO:0005759|GO:0006206|GO:0008453|GO:0008453|GO:0009436|GO:0019265|GO:0019481|GO:0030170|GO:0034641|GO:0044281|GO:0045429|GO:0046135|GO:0046487|GO:0047305|GO:0055086	alanine--glyoxylate aminotransferase 2, mitochondrial precursor	1147.84	216.951	10.0673	7.73355	1499.99	1234.33	1286.43	297.275	1309.14	1259.86	247.074	213.317	203.429	226.041	223.455	188.394	10.5932	10.4133	10.4499	8.18744	10.4133	10.3471	7.81487	7.77157	7.70324	7.83269	7.74955	7.52936
ASHGA5P013108	3.6e-11	2e-09	4.16027	up	protein_coding	NM_003114	CCDS34930.1	SPAG1	RefSeq	3958	chr8	+	101170562	101254132		TTAGTAGGCCCGAGCAGTTTGAACTGGAGCTATGACCACCAAAGATTATCCATCATTGTG	6674	Hs.591866	GO:0005525|GO:0005737|GO:0007338|GO:0016787	sperm-associated antigen 1	459.934	114.635	8.88745	6.83077	477.171	484.293	467.826	470.483	450.142	409.689	126.67	116.599	113.526	113.646	101.145	116.227	8.8923	9.05137	8.9738	8.88016	8.83323	8.69381	6.85057	6.92736	6.88734	6.87121	6.60973	6.83841
ASHGA5P013940	4.6014e-07	3.551e-06	3.11383	up	protein_coding	NM_004441	CCDS46921.1	EPHB1	RefSeq	4691	chr3	+	134514098	134979307		TGGCATGCAAGGCTTGCCCTGCAGGGACATTCAAGGCCAGCCAGGAAGCTGAAGGCTGCT	2047	Hs.116092	GO:0001525|GO:0005005|GO:0005515|GO:0005524|GO:0005887|GO:0007411|GO:0008046|GO:0021631|GO:0021952|GO:0022008|GO:0030010|GO:0030424|GO:0030425|GO:0031290|GO:0031589|GO:0031901|GO:0045121|GO:0046328|GO:0046777|GO:0048013|GO:0048593|GO:0050965|GO:0051965|GO:0060326|GO:0060996|GO:0060997|GO:0061351|GO:0070372	ephrin type-B receptor 1 precursor	37.6164	11.329	5.19205	3.55336	36.9139	39.899	33.1332	43.5382	39.7108	32.5033	14.0498	9.45638	10.6143	10.7935	15.1973	7.86262	5.14437	5.44066	5.11731	5.29247	5.21282	4.94468	3.62096	3.60117	3.5451	3.70135	3.88056	2.97103
ASHGA5P004798	1.11e-11	1e-09	2.79405	up	protein_coding	NM_005218	CCDS5959.1	DEFB1	RefSeq	484	chr8	-	6728096	6735529		TTTACTCTCTGCTTACTTTTGTCTGAGATGGCCTCAGGTGGTAACTTTCTCACAGGCCTT	1672	Hs.32949	GO:0002526|GO:0005576|GO:0005796|GO:0006935|GO:0006955|GO:0007186|GO:0009617|GO:0009617|GO:0033574|GO:0042742|GO:0045087|GO:0045087|GO:0045087	beta-defensin 1 preproprotein	417.453	155.69	8.74595	7.26359	425.454	387.95	396.543	443.634	406.956	444.182	188.282	145.076	140.43	158.654	153.967	147.731	8.72279	8.73395	8.7389	8.78632	8.68535	8.80838	7.42935	7.2296	7.18551	7.32961	7.21936	7.18815
ASHGA5P004918	2.09567e-08	2.82e-07	2.31087	up	protein_coding	NM_001130143	CCDS45230.1	PPP1R14D	RefSeq	880	chr15	-	41107642	41120907	NM_017726	ATGGATCTATCCACAGAGGAGCAGAAGACTCAGCTGGAGGCCATTCTTGGGAACTGCCCC	54866	Hs.192927	GO:0004864|GO:0005737|GO:0042325	protein phosphatase 1 regulatory subunit 14D isoform 2	1972.14	946.544	11.0311	9.82263	2111.12	2085.51	2045.54	2083.95	1783.56	1723.16	1008.16	1007.43	982.615	950.558	874.332	856.164	11.1017	11.1821	11.128	11.0876	10.8661	10.8209	9.83014	9.94453	9.92287	9.8637	9.68786	9.6867
ASHGA5P004397	1e-13	0	5.8876	up	protein_coding	NM_001001568	CCDS42946.1	PDE9A	RefSeq	1774	chr21	+	44073861	44195618	NM_001001567, NM_001001571, NM_001001572, NM_001001573, NM_001001574, NM_001001581, NM_001001582, NM_001001583, NM_001001584, NM_002606	AGTTCTCAAGAGCATTCAAAATCAATGAACTGAAAGCTGAAGTTGCAAATCACTTGGCTG	5152	Hs.473927	GO:0004114|GO:0005515|GO:0005783|GO:0005794|GO:0005829|GO:0005829|GO:0007165|GO:0007596|GO:0032587|GO:0046872|GO:0047555|GO:0048471	high affinity cGMP-specific 3',5'-cyclic phosphodiesterase 9A isoform c	211.41	35.7267	7.74402	5.18635	202.103	202.477	214.481	221.465	210.966	216.967	39.3783	33.4815	32.0596	34.8935	40.7619	33.7856	7.63493	7.78762	7.84265	7.74233	7.71221	7.74441	5.15271	5.22094	5.11376	5.236	5.32316	5.07151
ASHGA5P007276	0	0	82.635	up	protein_coding	NM_021010	CCDS5963.1	DEFA5	RefSeq	449	chr8	-	6912828	6914259		TTAGAACCTCAGGTTCTCAGGCAAGAGCCACCTGCTATTGCCGAACCGGCCGTTGTGCTA	1670	Hs.655233	GO:0005576|GO:0005615|GO:0005796|GO:0030133|GO:0030141|GO:0031640|GO:0042742|GO:0045087|GO:0050832	defensin-5 preproprotein	2271.75	28.7864	11.2413	4.87266	2288.66	2333.59	2264.63	2438.63	2147.65	2157.36	34.0221	33.6095	24.3695	26.6266	30.1629	23.9278	11.2239	11.3386	11.2744	11.3185	11.1429	11.1497	4.93756	5.22603	4.72536	4.87486	4.88655	4.58562
ASHGA5P046842	1.10465e-05	5.217e-05	3.22512	up	protein_coding	NM_001042360	CCDS41512.1	PTPN20B	RefSeq	2321	chr10	-	46550122	46640660	NM_001042357, NM_001042358, NM_001042363	CTGGAGAACTACCAGATACTTCAATATTTCATCATTCGAATGTTTCAAGTTGTGGAGAAG	26095	Hs.499552		protein tyrosine phosphatase, non-receptor type 20 isoform 5	151.122	48.9079	7.24346	5.55411	182.13	164.828	138.099	131.228	147.028	143.419	81.3166	58.2416	30.633	31.9345	50.7813	40.5404	7.48317	7.49688	7.20669	6.96595	7.17923	7.12883	6.21152	5.9716	5.05168	5.11797	5.632	5.33987
ASHGA5P002034	0	0	7.0813	up	protein_coding	NM_152315	CCDS8372.1	NXPE1	RefSeq	1953	chr11	-	114392436	114430580		TTTTCCACAGGTCCAAAGTGGGAGTTGAAATGATGAAGGATCGTAAACACATTGATGTCA	120400	Hs.721328	GO:0005576	protein FAM55A	3914.38	613.762	12.0373	9.21333	3930.13	4015.95	3985.89	3908.58	3802.11	3843.6	618.886	635.864	612.153	599.968	635.552	580.147	12.0198	12.1347	12.0939	12.0122	11.9634	12.0001	9.13222	9.29567	9.2681	9.21613	9.23424	9.13362
ASHGA5P045040	9.72361e-07	6.642e-06	2.52292	up	protein_coding	NM_003235	CCDS34944.1	TG	RefSeq	8453	chr8	+	133879204	134147143		TGAAAGGCTATTTGTCCCATCATGCACGACAGAAGGAAGCTATGAGGATGTCCAATGCTT	7038	Hs.654591	GO:0004091|GO:0004872|GO:0005179|GO:0005576|GO:0005615|GO:0005887|GO:0006590|GO:0007165|GO:0007416|GO:0009986|GO:0030878|GO:0042043|GO:0042446|GO:0045202	thyroglobulin precursor	143.25	57.0958	7.16808	5.83298	151.332	157.136	140.488	154.296	135.183	121.061	67.0795	54.4679	56.2069	70.0251	46.1787	48.6166	7.20581	7.42505	7.22996	7.21106	7.05365	6.88292	5.93042	5.88127	5.89859	6.19145	5.49301	5.60314
ASHGA5P045103	2.77118e-07	2.336e-06	3.61391	up	protein_coding	ENST00000382387	CCDS6439.1	C9orf66	GENCODE	2786	chr9	-	213107	215893		GCATATAAGACAAAGTTCACTGCATAGACTACAATAGACTACATACGAAAACAAACCCAA	157983	Hs.190877		chromosome 9 open reading frame 66 [Source:HGNC Symbol;Acc:26436]	42.7838	10.8446	5.36753	3.51397	33.2293	47.2331	37.4411	56.1406	45.7693	36.8891	10.9604	9.38544	14.075	7.94508	11.7603	10.9414	4.99093	5.68569	5.2977	5.67379	5.42307	5.13403	3.24706	3.59187	3.94467	3.30677	3.5292	3.46426
ASHGA5P011851	5.7e-12	1e-09	10.4366	up	protein_coding	NM_032439	CCDS7254.1	PHYHIPL	RefSeq	3581	chr10	+	60936347	61007534		GACCGGGACGGGAACAAATCACAAGACAGTGGCATAGCAGAGATGGAAGAACTTCCTGTA	84457	Hs.499704	GO:0005737|GO:0005739	phytanoyl-CoA hydroxylase-interacting protein-like isoform 1	54.1122	5	5.7248	2.34122	50.2228	55.1216	58.0338	64.2758	44.0273	52.9916	5	5	5	5	5	5	5.5941	5.90903	5.94247	5.87608	5.36295	5.66418	2.32266	2.37541	2.33631	2.3572	2.32751	2.32821
ASHGA5P004575	1.91132e-08	2.63e-07	2.24084	up	protein_coding	NM_001463	CCDS2286.1	FRZB	RefSeq	2775	chr2	-	183698004	183731498		TGAAGATGAGGAACGTTCCAGATTACTCTTGGTGGAAGGCTCTATAGCTGAGAAGTGGAA	2487	Hs.128453	GO:0001501|GO:0001944|GO:0005615|GO:0005615|GO:0005737|GO:0007409|GO:0007420|GO:0008285|GO:0008406|GO:0010721|GO:0014033|GO:0016020|GO:0016055|GO:0017147|GO:0017147|GO:0030165|GO:0030178|GO:0030178|GO:0030308|GO:0032589|GO:0042813|GO:0043065|GO:0045600|GO:0060029|GO:0060056|GO:0060429|GO:0061037|GO:0061053|GO:0070367|GO:0090090|GO:0090103	secreted frizzled-related protein 3 precursor	1120.86	541.179	10.1972	9.03312	1179.66	1166.85	1211.39	1145.12	1018.67	1003.45	563.376	539.028	562.105	568.946	525.937	487.683	10.2425	10.3334	10.3595	10.2023	10.0317	10.0137	8.99209	9.06555	9.14365	9.14163	8.96329	8.89251
ASHGA5P052342	8.5e-11	4e-09	3.17154	up	protein_coding	NM_183001	CCDS30881.1	SHC1	RefSeq	3493	chr1	-	154934773	154943223	ENST00000448116	AGTACAATCCACTCCGGAATGAGTCTCTGTCATCGCTGGAGGAAGGGGCTTCTGGGTCCA	6464	Hs.433795	GO:0000165|GO:0000187|GO:0001525|GO:0001666|GO:0001784|GO:0004713|GO:0005068|GO:0005154|GO:0005158|GO:0005159|GO:0005168|GO:0005515|GO:0005543|GO:0005634|GO:0005759|GO:0005829|GO:0005886|GO:0005886|GO:0006987|GO:0007173|GO:0007176|GO:0007265|GO:0007507|GO:0007568|GO:0007596|GO:0008284|GO:0008286|GO:0008286|GO:0008543|GO:0009636|GO:0010008|GO:0016337|GO:0030168|GO:0030968|GO:0031100|GO:0031175|GO:…	SHC-transforming protein 1 isoform 1	705.897	234.259	9.51023	7.84505	632.604	684.842	652.814	739.21	795.345	730.565	274.105	232.547	226.617	211.183	236.878	224.228	9.30193	9.55528	9.44417	9.55319	9.66589	9.54092	7.96446	7.88803	7.85964	7.74031	7.8329	7.78496
ASHGA5P030431	1.91065e-07	1.706e-06	2.36243	up	protein_coding	NM_175741	CCDS32190.1	C15orf55	RefSeq	3795	chr15	+	34638065	34649931		TGGAGGCTTCCAGACAGCCACAGTTAGTGCCCAAACCTGAGAGGATGGCTTCAGATGGAG	256646	Hs.525769	GO:0005634|GO:0005737	protein NUT	62.2456	25.3196	5.93182	4.69155	69.334	48.901	58.023	74.5558	58.7368	63.923	31.2205	21.1011	24.1275	24.0437	21.0386	30.3864	6.06452	5.73529	5.94207	6.10363	5.81383	5.9316	4.81529	4.60355	4.7112	4.73646	4.35626	4.92653
ASHGA5P015832	3.6082e-09	7e-08	5.68249	up	protein_coding	NM_001174051	CCDS54588.1	CACNA2D2	RefSeq	5358	chr3	-	50400230	50540892		TCCAAGCCAATCTCAGTGACCAGATCCTGCAGGTCAAGTTGCCAATCAGCAAACTGAAGG	9254	Hs.476273	GO:0005245|GO:0005886|GO:0005891|GO:0006112|GO:0007528|GO:0040014|GO:0044281|GO:0046622|GO:0046872|GO:0050796|GO:0060024	voltage-dependent calcium channel subunit alpha-2/delta-2 isoform c	76.3193	12.7882	6.24366	3.73713	74.4943	76.3969	76.6571	76.6193	80.2793	73.4689	13.08	13.7868	14.9517	12.8463	12.0303	10.0339	6.16899	6.38014	6.34836	6.14392	6.27874	6.14178	3.51327	4.05976	4.0323	3.91905	3.56577	3.33266
ASHGA5P005820	4.4459e-09	8.3e-08	3.58135	up	protein_coding	NM_001178036	CCDS54389.1	DPP10	RefSeq	5306	chr2	+	115219179	116602326	NM_001004360, NM_001178034, NM_001178037, NM_020868	TGTTCCTCATCCAGAGTAAAAGTGAGCAAATTACCGTGCGGCATCTGACATCAGGAAACT	57628	Hs.580539	GO:0006508|GO:0008236|GO:0008239|GO:0016020|GO:0016021	inactive dipeptidyl peptidase 10 isoform a	92.6497	25.3157	6.52872	4.68821	102.015	92.1555	81.3511	98.8493	80.7019	100.826	32.2872	21.5719	21.7258	28.7785	25.6377	21.8931	6.63138	6.65926	6.43669	6.54124	6.28625	6.6175	4.86317	4.63211	4.55543	4.97997	4.64142	4.45719
ASHGA5P008825	0	0	15.2075	up	protein_coding	NM_170696	CCDS10164.1	ALDH1A2	RefSeq	3492	chr15	-	58245621	58358121		CATCAAGGAGGTTGGAAAGCTTATCCAAGAAGCAGCTGGAAGAAGTAATTTGAAGAGAGT	8854	Hs.643455	GO:0001568|GO:0001758|GO:0001822|GO:0001889|GO:0001936|GO:0003007|GO:0004028|GO:0005634|GO:0005737|GO:0005829|GO:0006776|GO:0007494|GO:0008284|GO:0008285|GO:0009855|GO:0009952|GO:0009954|GO:0010628|GO:0014032|GO:0016331|GO:0016918|GO:0021915|GO:0021983|GO:0030182|GO:0030324|GO:0030902|GO:0031016|GO:0031076|GO:0032355|GO:0034097|GO:0035115|GO:0035799|GO:0042572|GO:0042573|GO:0042574|GO:0042904|GO:…	retinal dehydrogenase 2 isoform 2	77.6586	5	6.26793	2.34122	79.6497	76.1612	82.2599	87.4192	70.3504	70.1112	5	5	5	5	5	5	6.27035	6.37636	6.45186	6.35267	6.08483	6.0715	2.32266	2.37541	2.33631	2.3572	2.32751	2.32821
ASHGA5P038829	7.69437e-06	3.8322e-05	2.14122	up	protein_coding	NM_002215	CCDS2864.1	ITIH1	RefSeq	2923	chr3	+	52811601	52826084		ACTGCCAATGAAGCCAGGGAAGTGGCCTTCGACCTGGAAATCCCCAAGACAGCATTCATC	3697	Hs.420257	GO:0004867|GO:0005509|GO:0005576|GO:0030212|GO:0045321	inter-alpha-trypsin inhibitor heavy chain H1 isoform a precursor	58.779	26.4761	5.85279	4.75435	58.3131	63.4851	49.5707	56.8973	66.739	57.6689	21.74	21.6314	29.2381	28.6227	28.3693	29.2552	5.81577	6.11604	5.71189	5.69349	6.00233	5.77721	4.26607	4.63614	4.98762	4.97098	4.79064	4.87465
ASHGA5P048371	7.064e-10	2e-08	2.21299	up	protein_coding	NM_206928	CCDS31650.1	SYTL2	RefSeq	4759	chr11	-	85405264	85437511	NM_206927	ATCTTTCTCCATCAAAGTTAATAGGTAGTACAGAGGAGCCCAGGCGAGCCACTTCTGAAT	54843	Hs.369520	GO:0001786|GO:0005515|GO:0005546|GO:0005634|GO:0005737|GO:0005794|GO:0005886|GO:0006886|GO:0006887|GO:0006904|GO:0010923|GO:0016020|GO:0016192|GO:0017137|GO:0019897|GO:0019902|GO:0042043|GO:0042470|GO:0070382	synaptotagmin-like protein 2 isoform d	486.351	230.585	8.97148	7.82548	500.568	483.631	505.157	493.276	474.829	460.643	225.241	228.903	232.016	239.582	240.935	216.836	8.96378	9.04962	9.08321	8.95303	8.91537	8.86385	7.68113	7.86622	7.89376	7.91729	7.85893	7.73558
ASHGA5P011094	5.17654e-08	5.82e-07	4.51069	up	protein_coding	NM_052904	CCDS5038.1	KLHL32	RefSeq	3807	chr6	+	97372495	97588630		TGGATATCAGGTGGAGTAACTAATACGGCACAATATCAGAACAGGCTAATGGTGTATGAA	114792	Hs.45056		kelch-like protein 32	150.593	33.3193	7.23892	5.06557	165.278	145.749	159.127	163.563	123.753	146.086	29.2277	35.8763	40.4808	22.4439	38.4559	33.4313	7.334	7.31565	7.40751	7.29574	6.92332	7.1573	4.71318	5.30873	5.43872	4.64181	5.23422	5.05678
ASHGA5P044030	1.46045e-06	9.306e-06	2.06214	up	protein_coding	NM_001936		DPP6	RefSeq	4460	chr7	+	154002346	154685995		ACCATGACCACAGCCAAGGAGCCAAGCGCTTCGGGGAAATCCGTGCAGCAGCAGGAACAG	1804	Hs.490684	GO:0006508|GO:0008219|GO:0008236|GO:0008239|GO:0016021|GO:0019228|GO:0043266	dipeptidyl aminopeptidase-like protein 6 isoform 2	123.167	59.1163	6.94086	5.89672	115.334	134.594	122.557	98.6155	132.56	135.343	60.3045	50.5133	60.3105	58.5497	63.2646	61.7554	6.80846	7.1985	7.03217	6.53758	7.02397	7.04448	5.77527	5.76929	5.99842	5.94557	5.94806	5.94369
ASHGA5P032479	1.9454e-09	4.3e-08	22.8534	up	protein_coding	NM_203400	CCDS11508.1	RPRML	RefSeq	1110	chr17	-	45055521	45056614		TCTTGCGTTTGGAAAGAAATCTTGTAATAAAACTGCAGCCGTAGGGCTTCAGGCAGCTTC	388394	Hs.367999	GO:0016021	reprimo-like protein	134.619	6.33372	7.07942	2.56509	146.5	123.483	125.188	129.001	139.412	144.128	5	5	5	5	13.0023	5	7.15782	7.07601	7.0637	6.94113	7.1023	7.13557	2.32266	2.37541	2.33631	2.3572	3.67073	2.32821
ASHGA5P039922	1.0065e-09	2.6e-08	2.89851	up	protein_coding	NM_025087	CCDS3486.1	CWH43	RefSeq	2486	chr4	+	48988264	49064095		GATTGATGCTTCCATCTTGTTTGTGGTTTCGTGGTACTGGTTTGATCTGGTGGGTTACAG	80157	Hs.479703	GO:0006506|GO:0016021	PGAP2-interacting protein	779.511	287.154	9.65835	8.12304	843.598	736.784	763.345	775.079	740.004	818.254	328.155	234.347	274.005	328.927	297.868	259.623	9.73295	9.65407	9.67393	9.61925	9.55594	9.71395	8.21634	7.90087	8.1251	8.35329	8.15524	7.98738
ASHGA5P052597	3.4932e-09	6.8e-08	2.16993	up	protein_coding	NM_003525	CCDS4603.1	HIST1H2BI	RefSeq	437	chr6	+	26273203	26273640		AGCTCCAAGTAAACTAGTTACCTGGGTAAAAGCGCTAACGACCCAAAGGCTCTTCTAAGA	8346	Hs.553506		histone H2B type 1-C/E/F/G/I	238.91	112.45	7.92053	6.80288	262.966	233.713	245.199	246.479	222.221	222.884	125.904	113.126	111.964	110.729	111.587	101.391	8.02034	7.99361	8.03111	7.9035	7.78848	7.78612	6.83945	6.88397	6.86407	6.83257	6.75295	6.64426
ASHGA5P002552	4.44333e-08	5.15e-07	2.50228	up	protein_coding	ENST00000417098	CCDS2327.1	SATB2	GENCODE	5730	chr2	-	200134222	200322819	NM_001172517, NM_015265	CAGGCCCAAGGAATAATCAAGCTGGGAAGGTGGAACCCTCTCCCCCTCAGTTATGTGACA	23314	Hs.516617	GO:0006351|GO:0000122|GO:0001764|GO:0006355|GO:0045944|GO:0006338|GO:0009880|GO:0048704|GO:0071310|GO:0051216|GO:0060021|GO:0002076|GO:0010468|GO:0005634|GO:0005667|GO:0005737|GO:0000118|GO:0016363|GO:0003677|GO:0003700|GO:0043565|GO:0003682|GO:0005515	SATB homeobox 2 [Source:HGNC Symbol;Acc:21637]	3616.3	1623.22	11.9056	10.5823	3544.68	3101.78	3264.08	3053.95	4409.07	4324.21	1731.76	1500.79	1556.15	1613.54	1736.9	1600.21	11.8694	11.7581	11.8129	11.6569	12.1695	12.1668	10.6148	10.4978	10.5655	10.6119	10.6461	10.5579
ASHGA5P052110	4.26479e-07	3.327e-06	2.00064	up	protein_coding	NM_001039580	CCDS35493.1	MAP9	RefSeq	7333	chr4	-	156263811	156298122		TCATTTTCAGCAGACCATGTGACTACTGCAGTTGAGAAATCCAAGGAAAGTCAAGTGACT	79884	Hs.61271	GO:0005634|GO:0005730|GO:0005737|GO:0005794|GO:0005819|GO:0005874|GO:0007067|GO:0051301	microtubule-associated protein 9	309.04	160.745	8.30762	7.30716	306.878	317.795	324.628	324.394	292.336	288.209	161.549	158.165	157.589	192.096	141.758	153.315	8.25001	8.44976	8.45008	8.32249	8.19929	8.17407	7.19994	7.35096	7.34807	7.60603	7.09889	7.23904
ASHGA5P049247	8.5e-12	1e-09	3.98399	up	protein_coding	NM_014157	CCDS10795.1	CCDC113	RefSeq	5304	chr16	+	58283839	58317734		AAACTTGAGCTGGTACAAAAAGAGGTTGCGGACATGAAGGATGACTTACGACACACAAGG	29070	Hs.11614	GO:0005634|GO:0005730|GO:0005737|GO:0043234	coiled-coil domain-containing protein 113 isoform 1	747.124	197.174	9.59612	7.6019	766.472	729.093	853.216	723.55	686.968	723.446	214.107	189.259	191.031	196.844	197.379	194.424	9.59244	9.64037	9.84241	9.51954	9.45432	9.52762	7.60943	7.6015	7.61793	7.64219	7.56636	7.57398
ASHGA5P055729	7.81492e-07	5.515e-06	5.51785	up	protein_coding	NM_006783	CCDS9291.1	GJB6	RefSeq	2110	chr13	-	20796100	20805372	NM_001110219, NM_001110220, NM_001110221	CCCAAGCTAAACATTTCAAGGTAAAATGTAGCTGCGTCATAAGGAGACTTCTGTCTTCTC	10804	Hs.511757	GO:0005886|GO:0005922|GO:0007154|GO:0007605|GO:0016021|GO:0042471|GO:0043231	gap junction beta-6 protein	51.2631	9.04522	5.64654	3.18243	55.998	52.7174	54.5862	52.6332	39.4726	52.1709	17.1192	6.98199	8.478	7.23685	9.4553	5	5.75755	5.84191	5.85957	5.57534	5.20403	5.64083	3.91037	3.23931	3.21868	3.1916	3.20641	2.32821
ASHGA5P042501	1e-12	0	2.74514	up	protein_coding	NM_018665	CCDS4977.1	DDX43	RefSeq	2707	chr6	+	74104284	74127289		ATTTTGACTTTCCACGGAATATTGAAGAATACGTACACCGAATAGGGCGCACGGGAAGAG	55510	Hs.125507	GO:0003723|GO:0004004|GO:0005524|GO:0005622	probable ATP-dependent RNA helicase DDX43	488.588	186.476	8.97909	7.52221	502.424	476.46	458.575	501.419	508.332	484.32	190.553	189.479	187.516	171.612	186.122	193.574	8.96986	9.03012	8.94671	8.97572	9.01276	8.93939	7.44437	7.60337	7.59041	7.44583	7.48079	7.56851
ASHGA5P000867	9.307e-10	2.4e-08	2.28613	up	protein_coding	NM_015515	CCDS11380.1	KRT23	RefSeq	2163	chr17	-	39078951	39093836		AATCAAAGTCGAGCATGAAAGTGTCTGCAACTCCAAAGATCAAGGCCATAACCCAGGAGA	25984	Hs.9029	GO:0005198|GO:0005882	keratin, type I cytoskeletal 23	1744.67	839.504	10.8496	9.65664	1810.74	1730.39	1859.03	1848.11	1631.03	1588.72	874.93	847.166	860.384	859.365	796.426	798.75	10.8757	10.9038	10.9814	10.9112	10.7294	10.6959	9.6343	9.70075	9.73669	9.72014	9.55677	9.5912
ASHGA5P003948	7.7496e-09	1.29e-07	6.35203	up	protein_coding	NM_133262	CCDS1395.1	ATP6V1G3	RefSeq	645	chr1	-	198492351	198510075		GCCAAGAAGAGAAAAGGAAAGCGATTGAAGCAAGCCAAGGAGGAAGCAATGGTAGAAATT	127124	Hs.127743	GO:0005829|GO:0005829|GO:0005886|GO:0006879|GO:0008286|GO:0015992|GO:0016471|GO:0016820|GO:0033572|GO:0051117|GO:0051701|GO:0055085|GO:0090382	V-type proton ATPase subunit G 3 isoform a	37.5307	5.83555	5.18093	2.51371	42.6381	42.9588	34.1291	39.963	35.0306	30.4648	9.4562	5	5.55708	5	5	5	5.35042	5.54433	5.1616	5.16074	5.02224	4.84624	3.02137	2.37541	2.67256	2.3572	2.32751	2.32821
ASHGA5P004796	0	0	46.9291	up	protein_coding	NM_001926	CCDS5960.1	DEFA6	RefSeq	479	chr8	-	6782215	6783598		TTAGAGCTTTGGGCTCAACAAGGGCTTTCACTTGCCATTGCAGAAGGTCCTGTTATTCAA	1671	Hs.711	GO:0005576|GO:0005615|GO:0005796|GO:0031640|GO:0042742|GO:0045087|GO:0050832	defensin-6 preproprotein	12516.7	293.437	13.7124	8.16001	13077.2	12964.4	12410.9	13608	11480.9	11558.7	332.422	297.164	301.856	292.42	272.529	264.232	13.7631	13.7998	13.7294	13.8273	13.5604	13.5946	8.23554	8.22871	8.26118	8.18986	8.03177	8.01299
ASHGA5P026422	1.11103e-06	7.404e-06	2.01241	up	protein_coding	NM_001005210	CCDS31539.1	LRRC55	RefSeq	5407	chr11	+	56949220	56959188		AACAATTTCAGCCATGTGCCAGCCGACATGTTCCAGGAGGCCCATGGGCTAGTCCACATC	219527	Hs.199853	GO:0005216|GO:0005886|GO:0016021	leucine-rich repeat-containing protein 55	89.4739	43.839	6.47621	5.46729	101.188	77.262	94.5373	80.6188	90.6149	92.6219	52.6392	40.5827	44.7125	38.5513	50.81	35.738	6.62008	6.39621	6.65836	6.22846	6.46007	6.49406	5.58451	5.48164	5.5736	5.3804	5.63266	5.15089
ASHGA5P050748	2.50341e-05	0.000105432	2.15026	up	protein_coding	NM_015387	CCDS2321.1	MOB4	RefSeq	3788	chr2	+	198380766	198418423	NM_001100819	CCAGCCGCCTAGACGCTGGCACTATGGTCATGGCGGAGGGGACGGCAGTGCTGAGGCGGA	25843	Hs.633165	GO:0005515|GO:0005737|GO:0005794|GO:0006810|GO:0032580|GO:0046872|GO:0048471	MOB-like protein phocein isoform 1	488.651	234.633	8.94549	7.84098	442.63	392.667	393.566	413.235	647.806	642.004	210.52	208.32	219.203	226.8	280.093	262.865	8.78382	8.75268	8.72474	8.68907	9.36988	9.35276	7.58459	7.73698	7.81063	7.83865	8.07034	8.00468
ASHGA5P007167	3.08e-11	2e-09	2.35584	up	protein_coding	ENST00000328886	CCDS32605.1	TMIGD1	GENCODE	1201	chr17	-	28643365	28661065		ATTGTTAAAGATAAAACTGTGGGTGTACCAATAGAGCCCATTATTGCTGCATGTGTTGTG	388364	Hs.371005	GO:0016021|GO:0005515	transmembrane and immunoglobulin domain containing 1 [Source:HGNC Symbol;Acc:32431]	1657.71	772.041	10.7749	9.53868	1702.65	1697.47	1648.34	1720.12	1611.42	1566.26	806.116	813.695	761.351	762.927	734.603	753.553	10.7788	10.8737	10.7999	10.8143	10.7089	10.674	9.51475	9.64523	9.56725	9.54963	9.44927	9.50598
ASHGA5P013904	1e-13	0	6.81766	up	protein_coding	NM_001040712	CCDS55288.1	PTPRD	RefSeq	8257	chr9	-	8314245	8733946	NM_002839, NM_130391, NM_130392	ACACAAGCAACAACAATGGTCGTATTAAGCAGTTACGATCAGGTGGTACACCAATAAGAG	5789	Hs.446083	GO:0005001|GO:0005102|GO:0005515|GO:0005887|GO:0006470|GO:0006796|GO:0007157|GO:0007185|GO:0030182|GO:0050775|GO:0050839|GO:0097105	receptor-type tyrosine-protein phosphatase delta isoform 5 precursor	928.731	143.938	9.9238	7.15452	960.058	933.758	968.067	947.118	883.156	880.229	152.176	142.091	145.73	151.037	136.775	135.82	9.93117	10.0081	10.0307	9.92075	9.82534	9.82665	7.11476	7.20004	7.23465	7.26064	7.04769	7.06933
ASHGA5P051795	3.2288e-09	6.5e-08	3.44333	up	protein_coding	NM_003106	CCDS3239.1	SOX2	RefSeq	2520	chr3	+	181429711	181432223		TCACACATGTGAGGGCCGGACAGCGAACTGGAGGGGGGAGAAATTTTCAAAGAAAAACGA	6657	Hs.518438	GO:0000122|GO:0001649|GO:0001654|GO:0001714|GO:0002052|GO:0003677|GO:0003677|GO:0003682|GO:0003700|GO:0003700|GO:0005515|GO:0005634|GO:0005634|GO:0005634|GO:0005667|GO:0005737|GO:0005829|GO:0006325|GO:0006351|GO:0006355|GO:0006355|GO:0007050|GO:0009611|GO:0010468|GO:0021781|GO:0021879|GO:0021983|GO:0021984|GO:0021987|GO:0030539|GO:0030858|GO:0030900|GO:0030910|GO:0032526|GO:0035019|GO:0035019|GO:…	transcription factor SOX-2	296.175	88.1752	8.24006	6.45626	318.684	307.045	317.518	305.957	264.507	263.339	98.8898	87.0757	94.2591	89.8317	74.3051	84.6896	8.3063	8.39964	8.4172	8.23211	8.05096	8.03416	6.49343	6.51863	6.62243	6.53569	6.1806	6.38676
ASHGA5P004311	4.05391e-06	2.2221e-05	2.66838	up	protein_coding	NM_182744	CCDS41278.1	NBL1	RefSeq	2079	chr1	+	19969722	19984949		TCTGGAAGTTTCCAGCCAAGCTAGGTAAAACACATGGACACAGGGCTCTGGAGGCCACGG	4681	Hs.654502	GO:0005576|GO:0007399|GO:0016015|GO:0035582|GO:0036122|GO:0045666|GO:0048263|GO:0048812|GO:0090027	neuroblastoma suppressor of tumorigenicity 1 isoform 1	62.3317	22.5145	5.93444	4.51847	63.3424	65.9647	67.1676	48.1262	64.1185	65.2707	20.2775	20.7459	19.3639	28.4578	21.1193	25.1226	5.9265	6.17138	6.15473	5.44049	5.94815	5.96537	4.15521	4.58005	4.39597	4.96112	4.36354	4.65497
ASHGA5P054703	1.43e-10	6e-09	5.89123	up	protein_coding	NM_176822	CCDS7776.1	NLRP14	RefSeq	3823	chr11	+	7041699	7092757		TCATAATGAAGAAGATGTGTCTTGGTGGTGGTGTTTCTGATTTGAAGAAACTGACATTCC	338323	Hs.449637	GO:0005524|GO:0007275|GO:0007283|GO:0030154	NACHT, LRR and PYD domains-containing protein 14	1337.13	245.533	10.4567	7.89815	1321.27	1256.19	1268.91	1210.86	1526.9	1438.64	240.872	213.555	207.723	218.131	308.303	284.612	10.4104	10.4384	10.4271	10.287	10.6305	10.547	7.77852	7.77428	7.73246	7.78139	8.20208	8.12019
ASHGA5P012121	0	0	64.8611	up	protein_coding	ENST00000375825	CCDS34404.1	LY6G6D	GENCODE	402	chr6	+	31683132	31685581		GCTGCCTTGGGAAACCGAATGCGGTGCTACAACTGTGGTGGAAGCCCCAGCAGTTCTTGC	58530	Hs.591792	GO:0005886|GO:0030175|GO:0031225	lymphocyte antigen 6 complex, locus G6D [Source:HGNC Symbol;Acc:13935]	2492.32	40.2538	11.3711	5.35186	2631.5	2595.74	2543.51	2711.61	2281.07	2190.49	45.0932	38.179	45.7332	36.8956	39.1055	36.5163	11.4226	11.495	11.4436	11.4672	11.2294	11.169	5.35064	5.39715	5.60666	5.31586	5.25927	5.18156
ASHGA5P034708	4.03088e-05	0.000158624	2.27724	up	protein_coding	NM_033378	CCDS12750.2	CGB2	RefSeq	732	chr19	+	49535129	49536495	NM_033377	AGGGAGGAAGGGGAACTGTATCTGAGAGAGAGCAGCCAATTGGGTCCGCTGACTCCGGCC	114336	Hs.567650	GO:0005179|GO:0005576	choriogonadotropin subunit beta variant 2 precursor	49.8236	20.9998	5.60555	4.41826	45.7276	56.5942	46.2582	47.5622	59.0804	43.7192	15.659	17.4662	23.3425	22.2276	26.8835	20.4199	5.4528	5.94736	5.60696	5.42322	5.82564	5.37731	3.77925	4.36221	4.66579	4.63124	4.70922	4.36183
ASHGA5P010696	4.08131e-08	4.83e-07	2.09823	up	protein_coding	NM_138796	CCDS1519.1	SPATA17	RefSeq	1251	chr1	+	217804694	218040484		GGACAGATTGTATAAAGGCGTCAGAAGAAGAAACTGAAGCCATCTGCATTTTAAAACTTA	128153	Hs.171130	GO:0005516|GO:0005737	spermatogenesis-associated protein 17	193.635	93.7588	7.61428	6.54511	184.566	199.124	205.24	203.134	184.638	185.109	96.5863	91.8364	92.7507	102.233	85.2712	93.8754	7.50403	7.76377	7.78018	7.61443	7.51574	7.50754	6.46208	6.59029	6.60111	6.71718	6.36483	6.53517
ASHGA5P012731	1.77386e-05	7.8424e-05	2.48607	up	protein_coding	NM_004057	CCDS14176.1	S100G	RefSeq	453	chrX	+	16668280	16672791		GGGCAACCAGACACCAGAATGAGTACTAAAAAGTCTCCTGAGGAACTGAAGAGGATTTTT	795	Hs.639	GO:0005499|GO:0005509|GO:0016323|GO:0016324	protein S100-G	53.6467	20.3274	5.68236	4.3685	38.8042	40.5934	43.1554	74.6404	63.4408	61.2458	29.3314	13.0676	17.8947	21.2898	20.2649	20.1157	5.21599	5.46386	5.50793	6.10632	5.93211	5.86799	4.71918	3.99184	4.28622	4.56906	4.3038	4.34088
ASHGA5P002014	3.67e-11	2e-09	3.5011	up	protein_coding	NM_024743	CCDS3525.1	UGT2A3	RefSeq	2972	chr4	-	69794176	69817509		TTTGCCTAAGGAAATGGAAAATTTTGTCCAGAGTTCAGGGGAAGATGGTATTGTGGTGTT	79799	Hs.122583	GO:0015020|GO:0016021|GO:0052695	UDP-glucuronosyltransferase 2A3 precursor	583.649	174.568	9.23434	7.42654	574.109	597.756	596.009	590.133	561.729	582.157	162.867	177.506	177.245	176.443	170.129	183.22	9.15776	9.35384	9.31661	9.21351	9.15792	9.20642	7.21063	7.51105	7.51156	7.47926	7.3544	7.49232
ASHGA5P044376	2.59282e-06	1.5298e-05	11.8128	up	protein_coding	NM_172239		REXO1L1	RefSeq	7032	chr8	-	86758550	86789306		TGGAAGGCAAAAGCTACTGAATTTAGCGAATTTGTGGAGGCATTGCCACAAATCAGCCAG	254958	Hs.373854	GO:0003676|GO:0004527|GO:0005634|GO:0005737	exonuclease GOR	97.0608	9.58337	6.60336	3.04108	96.0833	97.9479	104.435	98.0083	93.7977	92.0921	20.4398	15.5394	6.52101	5	5	5	6.54548	6.74477	6.8018	6.5297	6.51152	6.48692	4.16887	4.20621	2.85848	2.3572	2.32751	2.32821
ASHGA5P009930	1.6518e-07	1.514e-06	2.26058	up	protein_coding	NM_001584	CCDS7870.1	MPPED2	RefSeq	2404	chr11	-	30431617	30602040		TTGGTGGAATCCATGAAGGTTATGGCATCATGACCGACGGTTACACAACGTACATCAATG	744	Hs.289795	GO:0007399|GO:0016787|GO:0046872	metallophosphoesterase MPPED2 isoform 1	70.5469	30.2302	6.12458	4.94789	68.3239	73.4415	74.7943	75.6085	66.9022	64.2109	33.6769	32.2929	23.852	29.5167	30.1967	31.846	6.04332	6.32565	6.31328	6.12226	6.00574	5.9372	4.92404	5.17046	4.69569	5.01489	4.88888	4.99335
ASHGA5P052460	6.55e-11	3e-09	4.22842	up	protein_coding	NM_000112	CCDS4300.1	SLC26A2	RefSeq	8082	chr5	+	149340299	149366963		AAACATTTTAGGGGATGTGATGTCAGGCTTGATTGTGGGCATATTATTGGTGCCCCAGTC	1836	Hs.302738	GO:0001503|GO:0005886|GO:0005887|GO:0006811|GO:0008271|GO:0008272|GO:0015116|GO:0016020|GO:0055085	sulfate transporter	2941.97	774.991	11.6202	9.54011	2969.73	2992.11	3146.5	3183.05	2718.22	2642.19	851.557	764.761	827.284	797.185	715.138	694.021	11.6068	11.7078	11.762	11.7245	11.4779	11.4424	9.59199	9.55356	9.68458	9.61261	9.40707	9.39086
ASHGA5P006682	9.83537e-06	4.717e-05	3.31062	up	protein_coding	ENST00000322246	CCDS34476.1	DEFB112	GENCODE	342	chr6	-	50011287	50016364		AAATCAGCACAGCCAGAAGTGAAGGGCACCATATCACCTTTAGTAGGTGGAAGTCATGTA	245915	Hs.571092	GO:0042742|GO:0005576	defensin, beta 112 [Source:HGNC Symbol;Acc:18093]	57.5051	17.4623	5.82373	4.09663	54.5431	54.6679	51.2262	65.2044	58.0962	61.2927	26.2102	7.85272	12.2802	23.0337	14.8254	20.5714	5.7194	5.89571	5.76197	5.90016	5.79446	5.87069	4.54937	3.38169	3.75073	4.67779	3.84608	4.37412
ASHGA5P052619	2.37983e-05	0.000101031	2.46925	up	protein_coding	ENST00000452236	CCDS34355.1	SCAND3	GENCODE	4877	chr6	-	28539406	28555112		CCAGAAAACATGAGAGAAAAGTTCTTCAGAAGCTTAGCAAGGTTACTGGAAAACAAAAGT	114821	Hs.176980	GO:0006355|GO:0016032|GO:0015074|GO:0005634|GO:0003700|GO:0003676|GO:0046983	SCAN domain containing 3 [Source:HGNC Symbol;Acc:13851]	29.0618	10.5385	4.7705	3.46642	45.6875	24.3017	24.7773	30.5828	24.5109	24.5104	10.6123	10.7273	10.2392	6.98372	13.4593	11.2094	5.45159	4.72832	4.70345	4.74739	4.47059	4.52164	3.20042	3.74479	3.49151	3.14805	3.71959	3.49417
ASHGA5P011876	2.61911e-06	1.5399e-05	3.1768	up	protein_coding	NM_018245	CCDS7234.1	OGDHL	RefSeq	3774	chr10	-	50942686	50970425		AGAGTGTCCACAAGTCCTGGGACAGCTTCTTCAGGGAAGCCAGCGAGGAAGCCTTTTCTG	55753	Hs.17860	GO:0004591|GO:0005515|GO:0005759|GO:0006096|GO:0006099|GO:0030976	2-oxoglutarate dehydrogenase-like, mitochondrial isoform a	36.4892	10.7649	5.14239	3.47481	42.923	33.6837	32.003	38.2984	40.6762	31.3508	13.6615	9.49377	13.3264	11.9929	8.47663	7.63849	5.35984	5.19684	5.06445	5.09225	5.24692	4.89403	3.58209	3.6071	3.86155	3.83374	3.03959	2.92481
ASHGA5P042085	2.40734e-05	0.000101963	2.17407	up	protein_coding	NM_021189	CCDS1182.1	CADM3	RefSeq	3698	chr1	+	159141376	159172932		AACTCTGGCTCCACTCGACGAGGCCATCAGCTCCACAGTCTGGAGCAGCCCTGACATGCT	57863	Hs.365689	GO:0005886|GO:0005911|GO:0007156|GO:0007157|GO:0008104|GO:0016021|GO:0034329|GO:0034332|GO:0042803|GO:0045216	cell adhesion molecule 3 isoform 1 precursor	289.031	133.52	8.1651	7.0447	276.382	215.435	198.94	288.886	386.735	367.809	143.355	129.347	118.543	113.263	143.182	153.43	8.09386	7.87716	7.73493	8.14004	8.61045	8.53412	7.02757	7.07207	6.94636	6.86662	7.11469	7.24089
ASHGA5P001632	7.66932e-07	5.432e-06	4.68214	up	protein_coding	NM_001144981	CCDS45028.1	CCDC169	RefSeq	1199	chr13	-	36804911	36871992	NM_001198908	TCCGCAAGAAGGATGCAGTGCAACTCTCAATATTTGAACTAAGACACAAGATTACGGAAC	728591	Hs.730899		coiled-coil domain-containing protein 169 isoform a	32.4278	6.53666	4.97051	2.74334	32.6754	29.4603	31.9331	39.2351	33.0788	28.1844	5	5	10.4288	5.96406	5	7.82714	4.96787	4.99376	5.06187	5.13103	4.93516	4.73337	2.32266	2.37541	3.51856	2.95258	2.32751	2.96332
ASHGA5P009345	2.108e-10	8e-09	4.29999	up	protein_coding	ENST00000354537	CCDS31053.1	CAPN9	GENCODE	2484	chr1	+	230883160	230937749		GGAGCGACAGGATGGCATTTAAGGACTTCAAGGCCCACTTTGATAAAGTGGAGATCTGCA	10753	Hs.498021	GO:0006508|GO:0007586|GO:0005575|GO:0005622|GO:0005509|GO:0004198	calpain 9 [Source:HGNC Symbol;Acc:1486]	80.359	17.9551	6.31885	4.21451	88.5545	78.8823	78.4226	81.429	82.3533	72.5123	18.2182	14.824	18.8756	19.4091	17.7198	18.684	6.42124	6.42689	6.38465	6.24218	6.31603	6.12209	4.00113	4.14969	4.36256	4.44209	4.10351	4.22811
ASHGA5P006145	1.44306e-05	6.5606e-05	2.16794	up	protein_coding	ENST00000314499	CCDS2225.1	CSRNP3	GENCODE	11788	chr2	+	166326156	166545917		AGATCTCAAGGTACATGTGACAGCACTGCAGCGATGAGTGGAATTTTAAAGAGGAAGTTT	80034	Hs.470479	GO:0006351|GO:0006915|GO:0045944|GO:0043065|GO:0010923|GO:0005634|GO:0003677|GO:0003700	cysteine-serine-rich nuclear protein 3 [Source:HGNC Symbol;Acc:30729]	34.6598	14.6939	5.04894	3.93262	43.4388	33.2722	32.8637	43.2848	26.5882	28.5112	15.475	14.7573	13.6527	11.8317	18.1066	14.3402	5.37717	5.17784	5.10335	5.28353	4.60094	4.75081	3.76117	4.14478	3.89541	3.81357	4.13774	3.84302
ASHGA5P029219	1.59925e-07	1.474e-06	2.12106	up	protein_coding	NM_203309	CCDS9815.1	HEATR4	RefSeq	3472	chr14	-	73945188	74025651	NM_001220484	AACCCAAAGGAGAACAAGGACCACTAACACTCCAGACTTTACTCCAAGAAACTTTTCAGG	399671	Hs.660774		HEAT repeat-containing protein 4	525.734	259.635	9.07461	7.98983	477.828	460.55	447.893	543.428	588.282	636.422	265.615	252.501	230.786	240.163	277.363	291.381	8.89424	8.97931	8.91291	9.09382	9.22645	9.34095	7.91677	8.00357	7.8842	7.92102	8.05717	8.15625
ASHGA5P010140	2.30519e-06	1.3837e-05	5.20378	up	protein_coding	NM_004432	CCDS6515.1	ELAVL2	RefSeq	3814	chr9	-	23690102	23826063		GAGTAAAGAGGTTTTCTCCAATGACCATTGACGGAATGACCAGTTTGGCTGGAATTAATA	1993	Hs.166109	GO:0000166|GO:0003730|GO:0005515|GO:0006355	ELAV-like protein 2 isoform a	61.3862	11.5712	5.91107	3.53151	69.1494	53.0791	66.3918	69.1244	51.6125	58.96	14.9883	12.0085	13.8613	14.3834	7.77931	6.40658	6.06063	5.8493	6.14018	5.99595	5.60903	5.81135	3.71483	3.88385	3.91944	4.05576	2.91822	2.69696
ASHGA5P009972	3e-13	0	8.6405	up	protein_coding	NM_001127323	CCDS47696.1	GRM8	RefSeq	3873	chr7	-	126078651	126892428		CCTAATAGATCTTCCTCTACCAAGACAACATATATCAGTTACAGCAATCATTCAATCTGA	2918	Hs.449625	GO:0001642|GO:0004930|GO:0005886|GO:0005887|GO:0007194|GO:0007601|GO:0007608|GO:0008066|GO:0030818|GO:0035249|GO:0042734|GO:0043005|GO:0043025|GO:0046928	metabotropic glutamate receptor 8 isoform b precursor	831.081	100.78	9.75525	6.64413	846.632	827.797	824.696	871.42	814.894	801.05	109.655	95.36	96.7976	113.316	87.683	101.869	9.73854	9.82629	9.78801	9.79591	9.70363	9.6791	6.63881	6.64241	6.66028	6.86706	6.40569	6.65052
ASHGA5P052341	1.309e-10	6e-09	5.4925	up	protein_coding	NM_000439	CCDS4081.1	PCSK1	RefSeq	5166	chr5	-	95726039	95768985		CTTGTTCAAGCGAGTGTGTGAGCTATGGAGCGAAGAGCCTGGAGTCTGCAGTGCACTGCT	5122	Hs.78977	GO:0004175|GO:0004252|GO:0004252|GO:0005615|GO:0005791|GO:0005794|GO:0005802|GO:0006112|GO:0006508|GO:0007267|GO:0008152|GO:0009749|GO:0009790|GO:0010157|GO:0016486|GO:0016540|GO:0021983|GO:0022008|GO:0030133|GO:0030141|GO:0030425|GO:0031016|GO:0031667|GO:0032496|GO:0034641|GO:0042493|GO:0043025|GO:0043043|GO:0043278|GO:0043434|GO:0043559|GO:0043679|GO:0044281|GO:0048471|GO:0048678|GO:0050714|GO:…	neuroendocrine convertase 1 isoform 1 preproprotein	201.589	36.5111	7.67228	5.21482	214.788	183.789	213.613	214.602	188.606	194.138	37.2453	36.3689	35.3695	40.5961	39.8585	29.6284	7.7248	7.6482	7.83613	7.69503	7.54572	7.58382	5.07164	5.33038	5.25321	5.45207	5.29011	4.89153
ASHGA5P044307	1.9e-11	1e-09	2.83626	up	protein_coding	NM_001080416	CCDS47867.1	MYBL1	RefSeq	5188	chr8	-	67474409	67525480		ACTAAAAAGAAACCAAACCCTAACACTTCCAAAGTTGTCAAATTGGAAAAGAATCTTCAG	4603	Hs.445898	GO:0003677|GO:0003682|GO:0005634|GO:0006351|GO:0006355|GO:0045893	myb-related protein A isoform 1	358.593	130.831	8.52577	7.02178	361.41	335.777	370.044	369.565	338.035	376.729	131.413	126.876	136.909	124.637	129.331	135.823	8.49192	8.52742	8.63762	8.51773	8.41215	8.56779	6.90308	7.04658	7.14789	6.99861	6.96512	7.06941
ASHGA5P026705	9.754e-10	2.5e-08	12.3853	up	protein_coding	NM_005478	CCDS634.1	INSL5	RefSeq	718	chr1	-	67263423	67266942		AGTCTGTGAGACTCTGTGGGCTAGAATACATACGGACAGTCATCTATATCTGTGCTAGCT	10022	Hs.251380	GO:0005179|GO:0005575|GO:0005576|GO:0008150	insulin-like peptide INSL5 precursor	180.34	14.5552	7.5067	3.87614	181.272	202.856	186.871	188.614	164.902	157.526	21.0073	13.8099	8.26403	14.1787	14.84	15.2314	7.47498	7.78906	7.64326	7.5063	7.34912	7.27748	4.208	4.06228	3.17498	4.03301	3.84798	3.93057
ASHGA5P053921	2.783e-10	1e-08	2.16513	up	protein_coding	NM_024087	CCDS14163.1	ASB9	RefSeq	1775	chrX	-	15262108	15288293	NM_001168530, NM_001168531	TCTTGGAGAGAGAAGGTGCTTCTTTGCCAAAACCTAAGCCCTAATCTGTTGACATCCCTT	140462	Hs.19404	GO:0005515|GO:0005634|GO:0005730|GO:0005737|GO:0005739|GO:0016567|GO:0016567|GO:0035556|GO:0045732	ankyrin repeat and SOCS box protein 9 isoform 2	580.98	283.06	9.22677	8.11231	605.433	590.281	578.896	607.952	558.226	545.096	302.017	287.263	289.443	274.934	282.37	262.334	9.23885	9.33501	9.27257	9.25768	9.14895	9.10752	8.09992	8.1819	8.20275	8.10418	8.08298	8.00211
ASHGA5P007630	1.58842e-08	2.28e-07	2.22178	up	protein_coding	NM_181726	CCDS3841.1	ANKRD37	RefSeq	934	chr4	+	186317839	186321390		GGAAGTGCTGATGTCACGTGGGTTATGAAGAAGTCTGAAGAACGCCTTCATTTCATGCAA	353322	Hs.508154	GO:0005634|GO:0005737	ankyrin repeat domain-containing protein 37	12352.2	6432.52	13.6926	12.5409	12950.3	12435.6	12698	13685.6	11402	10941.8	6799.08	6696.16	6534.26	6649.85	5934.56	5981.25	13.7437	13.7485	13.7641	13.8395	13.5496	13.5101	12.5816	12.6324	12.6064	12.6296	12.3796	12.4154
ASHGA5P012063	0	0	5.23126	up	protein_coding	NM_001077639	CCDS41718.1	NXPE4	RefSeq	2179	chr11	-	114441312	114466484		TTAGCAAACAAGAAAAGAGCCTCTTTGAAAGGTCAAATGTGGGTGTAGAGATTATGGAAA	54827	Hs.179100	GO:0005576	protein FAM55D isoform 1 precursor	3628	773.309	11.9265	9.53931	3694.44	3428.78	3452.14	3716.27	3711.93	3764.47	781.057	780.175	762.392	742.243	806.415	767.573	11.9282	11.903	11.8996	11.9329	11.9317	11.9634	9.46566	9.58301	9.56884	9.50924	9.57395	9.53513
ASHGA5P050909	2.7911e-09	5.8e-08	2.18056	up	protein_coding	NM_001079874	CCDS44181.1	VAV3	RefSeq	3115	chr1	-	108113781	108231126		ACACTGACAATGCCAATTTTTACATTTCTTTCAGAACAAGGGACACTCAAACTACCAGAG	10451	Hs.267659	GO:0001525|GO:0005070|GO:0005089|GO:0005096|GO:0005515|GO:0005543|GO:0005829|GO:0006915|GO:0006974|GO:0007264|GO:0007596|GO:0008624|GO:0030168|GO:0030890|GO:0035023|GO:0042493|GO:0043547|GO:0046872|GO:0048011|GO:0050853|GO:0051056	guanine nucleotide exchange factor VAV3 isoform 2	270.376	127.606	8.1078	6.9831	296.401	255.758	259.5	273.462	273.235	263.9	127.29	136.342	130.221	124.284	115.371	132.128	8.19872	8.12906	8.11521	8.06633	8.09889	8.03858	6.85876	7.1411	7.07836	6.99512	6.80043	7.02484
ASHGA5P009133	0.000126826	0.000431427	2.01071	up	protein_coding	NM_000071	CCDS13693.1	CBS	RefSeq	2609	chr21	-	44473300	44496040	NM_001178008, NM_001178009	TCACTACGACACCACCGCTGATGAGATCCTGCAGCAGTGTGATGGGAAGCTGGACATGCT	875	Hs.533013	GO:0000096|GO:0001958|GO:0001974|GO:0004122|GO:0004122|GO:0005515|GO:0005634|GO:0005730|GO:0005829|GO:0005829|GO:0006535|GO:0006563|GO:0006565|GO:0006801|GO:0019343|GO:0019346|GO:0019448|GO:0019899|GO:0020037|GO:0020037|GO:0021587|GO:0030170|GO:0030823|GO:0031625|GO:0034641|GO:0042803|GO:0043231|GO:0043418|GO:0043506|GO:0044281|GO:0046872|GO:0050667|GO:0050880|GO:0051593|GO:0060135|GO:0060351|GO:…	cystathionine beta-synthase	126.852	63.0221	6.97411	5.9664	125.77	97.4547	165.359	108.915	130.389	133.226	50.4518	59.5555	56.5259	52.5935	74.5489	84.457	6.93149	6.73866	7.46535	6.68595	7.00089	7.0223	5.51993	6.00081	5.90571	5.80271	6.18593	6.38331
ASHGA5P005860	3.11e-10	1.1e-08	3.21027	up	protein_coding	NM_145170	CCDS7324.3	TTC18	RefSeq	3714	chr10	-	75013515	75118617		TAGCCCTAAACCAGACCATGCCAGATGATGTCCAAGGCACTGTTGCAACCATTTATACAA	118491	Hs.591367		tetratricopeptide repeat protein 18	272.044	86.6779	8.11441	6.43171	289.531	260.871	245.458	284.584	276.044	275.774	84.2275	98.8122	79.4205	88.3623	79.6919	89.553	8.15997	8.15657	8.03327	8.11685	8.11449	8.1053	6.26565	6.69612	6.37594	6.51058	6.27472	6.46729
ASHGA5P046536	1.10562e-07	1.074e-06	3.16566	up	protein_coding	NM_001468	CCDS14325.2	GAGE1	RefSeq	3157	chrX	+	49363615	49373139		CCTTGAGTGACTGAAATATCAAATGGCAAGAGACCGTTTAGTTCCTATCATCTGTGGCAT	2543	Hs.278606	GO:0006968	G antigen 1 isoform 1	42.4932	12.7716	5.37608	3.71358	45.3375	42.9162	40.2774	43.2538	40.738	42.4363	15.5051	11.6706	11.0528	7.62014	17.8933	12.8878	5.44038	5.54328	5.40761	5.28257	5.24991	5.33275	3.765	3.84642	3.59575	3.25491	4.11919	3.7002
ASHGA5P050791	0	0	3.34846	up	protein_coding	NM_001025436	CCDS46508.1	SPAG16	RefSeq	1287	chr2	+	214149102	214182709		AAGCAGCTGAGTATGTTATTTTTTAAATGACATTTTCTTCTTTTTCTTTTGGACTAAATA	79582	Hs.602792	GO:0005856|GO:0035085|GO:0035086|GO:0042384	sperm-associated antigen 16 protein isoform 2	3523.82	1184.51	11.8825	10.139	3495.45	3364.03	3442.3	3549.39	3724.13	3567.63	1227.74	1126.65	1150.18	1130.9	1242.32	1229.26	11.8448	11.8717	11.8946	11.8725	11.9336	11.8779	10.1204	10.0986	10.1429	10.1056	10.1752	10.1914
ASHGA5P012180	0	0	3.89278	up	protein_coding	NM_001178004	CCDS53878.1	PCCA	RefSeq	2436	chr13	+	100741268	101182691		TGGTACAGTGGTAGCAGAAGGTCAAGAAATTTGTGTGATTGAAGCCATGAAAATGCAGAA	5095	Hs.80741	GO:0004075|GO:0004658|GO:0005524|GO:0005759|GO:0006635|GO:0009374|GO:0019626|GO:0019899|GO:0044255|GO:0044281|GO:0046872	propionyl-CoA carboxylase alpha chain, mitochondrial isoform c precursor	21110.1	6157.4	14.437	12.4762	20760.2	20054.1	20108.1	21130.9	22695.9	21911.6	6273.09	6170.73	5761.06	5793.86	6669.01	6276.62	14.4141	14.4117	14.403	14.4377	14.4844	14.4712	12.4543	12.504	12.4306	12.4329	12.5459	12.4895
ASHGA5P033121	2.50546e-07	2.15e-06	2.19038	up	protein_coding	NM_032387	CCDS11439.1	WNK4	RefSeq	4194	chr17	+	40932648	40949084		ACTACAGACACTACAGAAAAAAGAAATTGAAGATTTGTACAGCCGGCTGGGGAAGCAGCC	65266	Hs.105448	GO:0004674|GO:0005524|GO:0005737|GO:0005923|GO:0006468|GO:0006811|GO:0006821|GO:0007243|GO:0008104|GO:0050794|GO:0090188	serine/threonine-protein kinase WNK4	108.225	48.5796	6.7516	5.62041	106.204	102.467	83.7111	114.375	128.941	113.654	45.6403	46.4112	52.3192	43.8892	49.1615	54.0563	6.68927	6.80667	6.47541	6.76086	6.98338	6.79398	5.36854	5.65601	5.79829	5.55962	5.58559	5.75444
ASHGA5P050554	6.24602e-06	3.2116e-05	2.4983	up	protein_coding	NM_182948	CCDS693.1	PRKACB	RefSeq	4499	chr1	+	84609951	84704181		CCTTCTGGAAACATTTGCAGTTACATTAAGTAAAGTGTAAATGCACATGAATGGCAGCTT	5567	Hs.487325	GO:0000287|GO:0004691|GO:0005515|GO:0005524|GO:0005654|GO:0005813|GO:0005829|GO:0005886|GO:0005952|GO:0005975|GO:0006006|GO:0006094|GO:0006112|GO:0006468|GO:0006629|GO:0006833|GO:0007165|GO:0007173|GO:0007188|GO:0007202|GO:0007243|GO:0007268|GO:0007596|GO:0008543|GO:0019433|GO:0031625|GO:0034199|GO:0044281|GO:0048011|GO:0050796|GO:0055085|GO:0071377	cAMP-dependent protein kinase catalytic subunit beta isoform 1	134.884	54.527	7.07975	5.7588	124.722	159.451	137.469	134.195	130.637	122.832	59.7161	75.4473	43.3357	53.353	44.5068	50.8031	6.92174	7.44598	7.20123	6.99892	7.0036	6.90702	5.76197	6.33153	5.52971	5.82023	5.44305	5.66633
ASHGA5P011117	2.1e-12	0	5.44282	up	protein_coding	NM_006623	CCDS904.1	PHGDH	RefSeq	2021	chr1	+	120254418	120286849		AGTTCGTGGACATGGTGAAGGGGAAATCTCTCACGGGGGTTGTGAATGCCCAGGCCCTTA	26227	Hs.487296	GO:0004617|GO:0005829|GO:0006564|GO:0007420|GO:0008652|GO:0009055|GO:0034641|GO:0044281|GO:0051287	D-3-phosphoglycerate dehydrogenase	982.711	192.293	10.0049	7.56058	1033.47	963.348	1007.9	1041.66	933.282	916.601	223.33	188.257	198.944	190.071	171.328	181.828	10.0408	10.0554	10.087	10.0596	9.90482	9.88202	7.66826	7.59273	7.6701	7.5896	7.36252	7.48029
ASHGA5P011726	7e-13	0	3.27043	up	protein_coding	NM_032107	CCDS46602.1	L3MBTL1	RefSeq	3376	chr20	+	42136319	42170535	NM_015478	TCTTCAAAGACGAGGCAAGAATAGTCAGAGTGACCCATGTATCTGGGAAGACTCTAGTCT	26013	Hs.709356	GO:0000785|GO:0000793|GO:0003682|GO:0003700|GO:0005515|GO:0005634|GO:0005654|GO:0005730|GO:0006351|GO:0007088|GO:0008270|GO:0016568|GO:0030097|GO:0031491|GO:0031493|GO:0032093|GO:0035064|GO:0035064|GO:0042393|GO:0042802|GO:0045652|GO:0045892|GO:0045892|GO:0051726	lethal(3)malignant brain tumor-like protein 1 isoform II	112.667	33.8459	6.82031	5.11083	118.872	106.251	103.263	118.432	113.219	115.962	39.6927	33.2793	31.5664	32.6721	31.7765	34.0885	6.8511	6.85929	6.78754	6.81193	6.79025	6.82177	5.16427	5.21414	5.09451	5.14858	4.95986	5.08364
ASHGA5P034574	2.14406e-07	1.881e-06	2.17486	up	protein_coding	NM_021175	CCDS12454.1	HAMP	RefSeq	430	chr19	+	35773409	35776045		TCAAGACCCAGCAGTGGGACAGCCAGACAGACGGCACGATGGCACTGAGCTCCCAGATCT	57817	Hs.731581	GO:0005179|GO:0005576|GO:0006879|GO:0006955|GO:0031640|GO:0042742|GO:0045179|GO:0050832	hepcidin preproprotein	123.555	56.2666	6.94839	5.82747	121.476	113.076	104.244	146.709	142.317	113.505	52.3079	52.3213	59.1262	51.0436	66.4747	56.3257	6.88353	6.94817	6.79938	7.13538	7.13148	6.79241	5.57445	5.82187	5.96854	5.76519	6.02203	5.81274
ASHGA5P013565	1.00161e-07	9.97e-07	2.38359	up	protein_coding	NM_025212	CCDS3665.1	CXXC4	RefSeq	5578	chr4	-	105389462	105416058		AATGTGAAGAGCTAAAGAAAAAACCTGGCACTTCACTAGAGAGAACACCTGTTCCCAGCG	80319	Hs.12248	GO:0003677|GO:0005737|GO:0007352|GO:0008270|GO:0016023|GO:0016055|GO:0030165|GO:0030178|GO:0031410	CXXC-type zinc finger protein 4	377.499	165.105	8.59702	7.34389	418.784	390.494	369.344	407.345	328.546	350.48	190.088	164.979	172.22	178.687	145.135	139.521	8.70166	8.743	8.63511	8.66761	8.37245	8.46231	7.44143	7.41204	7.4705	7.49747	7.13604	7.10583
ASHGA5P002248	2.8e-12	0	4.75527	up	protein_coding	NM_001442	CCDS6230.1	FABP4	RefSeq	838	chr8	-	82390731	82395473		TTTGATGATTATATGAAAGAAGTAGGAGTGGGCTTTGCCACCAGGAAAGTGGCTGGCATG	2167	Hs.391561	GO:0001816|GO:0005215|GO:0005504|GO:0005634|GO:0005737|GO:0005737|GO:0005811|GO:0006469|GO:0006629|GO:0019433|GO:0042632|GO:0044281|GO:0045892|GO:0050729|GO:0050872|GO:0050873|GO:0071285	fatty acid-binding protein, adipocyte	326.466	70.4193	8.38954	6.14002	344.963	322.395	338.496	321.492	305.066	326.387	86.8896	61.3949	64.5311	64.5167	76.4686	68.7151	8.42414	8.47112	8.51271	8.30783	8.26524	8.35622	6.30968	6.04645	6.09105	6.08258	6.22155	6.08878
ASHGA5P011699	4.83e-11	3e-09	4.12705	up	protein_coding	NM_022144	CCDS14469.1	TNMD	RefSeq	1360	chrX	+	99839789	99854882		CTAATATCAGTTTCTGAGTTACAAGACTTTGAGGAGGAGGGAGAAGATCTTCACTTTCCT	64102	Hs.132957	GO:0001886|GO:0001937|GO:0016021|GO:0016525	tenomodulin	184.482	44.6253	7.54603	5.50092	199.441	168.15	173.669	182.289	193.782	189.56	42.1935	43.26	47.3656	40.9467	43.1112	50.8748	7.61519	7.53034	7.54015	7.45739	7.58628	7.54684	5.25092	5.56429	5.65678	5.46595	5.39895	5.66862
ASHGA5P014054	1.79042e-05	7.9039e-05	3.85849	up	protein_coding	ENST00000399121	CCDS11909.1	DTNA	GENCODE	5674	chr18	+	32398301	32471808		AGGGCAAAGGCATGCTTGAGAGTTCAAACCGGCTTGATGAAGAACACAGGCTAATTGCCA	1837	Hs.643454	GO:0007165|GO:0007268|GO:0007274|GO:0006941|GO:0005737|GO:0005886|GO:0030054|GO:0005792|GO:0045202|GO:0008270|GO:0005515|GO:0005509	dystrobrevin, alpha [Source:HGNC Symbol;Acc:3057]	40.3627	9.69908	5.26843	3.32039	55.7706	40.4893	45.302	31.2584	32.8593	36.4966	6.79671	12.5165	8.89891	9.9659	8.05763	11.9589	5.75119	5.46035	5.57664	4.77933	4.92495	5.11811	2.57027	3.93857	3.28143	3.58844	2.96279	3.58085
ASHGA5P011221	1.95588e-06	1.1991e-05	2.38157	up	protein_coding	NM_058170	CCDS30781.1	OLFM3	RefSeq	3462	chr1	-	102268126	102462790		TCTTTGTTTGCCGGATTAGATCCTTCCAAGACTCAGATTAGTCCTAAAGAAGGGTGGCAG	118427	Hs.484475	GO:0005615|GO:0005794|GO:0042462	noelin-3 precursor	43.7271	17.2343	5.4028	4.15089	49.7519	45.1705	37.4183	53.5934	42.7575	33.6709	19.7693	15.7826	21.053	14.2452	16.61	15.9455	5.58014	5.61556	5.29745	5.60262	5.32195	4.99911	4.12144	4.22942	4.5123	4.03827	4.00663	3.99726
ASHGA5P016720	6.48815e-06	3.3139e-05	2.18275	up	protein_coding	NM_001166160	CCDS55127.1	PPP1R9A	RefSeq	10519	chr7	+	94536948	94925727		CGATGACGAGAACACTGTGGCTGAATTGCAAGGAATGTCTGGCAACTGCAATAACAATAA	55607	Hs.21816	GO:0003779|GO:0005737|GO:0005856|GO:0007399|GO:0030054|GO:0030154|GO:0043005|GO:0045202	neurabin-1 isoform 1	64.169	28.3882	5.98298	4.85683	61.3832	64.024	74.7548	64.285	64.4478	56.1194	27.7438	30.7528	33.9722	24.4161	24.6376	28.8069	5.88398	6.12877	6.31262	5.87658	5.95501	5.7409	4.63879	5.11062	5.19562	4.7568	4.58813	4.85101
ASHGA5P014812	0.000801167	0.00218127	3.11719	up	protein_coding	NM_001145729	CCDS44848.1	IFLTD1	RefSeq	1522	chr12	-	25652785	25706217		ATTCCTTCCAAACATCGTAATGCAGGCAAATTCCACAGTAACAGCCATTGCGTGGTACAC	160492	Hs.44647	GO:0005198|GO:0005635|GO:0005737|GO:0005882|GO:0008283	intermediate filament tail domain-containing protein 1 isoform 4	32.8158	9.23685	4.86836	3.22812	64.079	21.3729	25.0013	38.3314	20.9694	27.1408	6.15679	10.6328	8.5561	8.35444	5.93732	15.7836	5.94427	4.54094	4.71577	5.09295	4.23661	4.67965	2.45633	3.73346	3.23067	3.36636	2.60083	3.98107
ASHGA5P028883	1.95e-11	1e-09	4.70724	up	protein_coding	NM_144777	CCDS9459.1	SCEL	RefSeq	3240	chr13	+	78109808	78219398	NM_001160706	GAGTCAGGATCTTGATAACATCGTCAAAGTGGCCACTTCACTTCAGAGAAGTGACAAAGG	8796	Hs.534699	GO:0001533|GO:0005515|GO:0005737|GO:0005737|GO:0005886|GO:0008270|GO:0008544|GO:0008544|GO:0009790|GO:0030216	sciellin isoform 1	431.593	94.636	8.79295	6.55807	441.847	443.385	446.618	479.119	403.345	375.243	101.85	90.1623	95.8322	92.3625	88.2255	99.3833	8.78034	8.92462	8.90873	8.90838	8.67272	8.56294	6.53192	6.56684	6.64624	6.57332	6.41461	6.61553
ASHGA5P047230	3.9491e-09	7.5e-08	3.58566	up	protein_coding	ENST00000315238	CCDS7069.1	CALML3	GENCODE	1302	chr10	+	5566923	5568225		ATTCATCTTCTGAAGCTGGGAGTGAAACTGGGTCAGCTGTAACCTGTTCCTATTCATCTG	810	Hs.239600	GO:0005509	calmodulin-like 3 [Source:HGNC Symbol;Acc:1452]	193.586	54.3479	7.61195	5.76971	204.402	187.243	185.602	224.766	179.57	179.933	62.3599	57.0911	56.5636	56.0313	52.0825	41.9589	7.65279	7.67729	7.63232	7.76441	7.47599	7.46889	5.82443	5.9436	5.90734	5.8847	5.66815	5.39004
ASHGA5P014168	1.76177e-05	7.7962e-05	4.10957	up	protein_coding	NM_002240	CCDS42927.1	KCNJ6	RefSeq	2485	chr21	-	38996784	39288741		CCGCAGCCAGGAAAAGCACAAAGAAGAAACTGCAACAATGGCCAAGCTGACAGAATCCAT	3763	Hs.658533	GO:0001965|GO:0005242|GO:0005515|GO:0005794|GO:0005886|GO:0005886|GO:0006813|GO:0007268|GO:0008076|GO:0009986|GO:0015467|GO:0030424|GO:0030425|GO:0032809|GO:0051602	G protein-activated inward rectifier potassium channel 2	90.5836	22.2902	6.46951	4.43052	132.75	86.6985	83.5898	75.4303	79.9012	85.1323	23.3129	24.8167	9.38499	19.4216	24.3245	32.4806	7.01326	6.56881	6.47361	6.11965	6.27035	6.37136	4.37412	4.8162	3.36132	4.44297	4.56991	5.01859

## Sheet: down_Exp_vs_Ctrl
# Fold Change cut-off: 2.0 # P-value cut-off: 0.05 # Condition pairs: Exp_vs_Ctrl # Column A: ProbeName it represents probe name. # Column B: P-value, P-value calculated from unpaired t-test. # Column C: FDR, FDR is calculated from Benjamini Hochberg FDR. # Column D: Fold Change, the absolute ratio (no log scale) of normalized intensities between two conditions. # Column E: Regulation, it depicts…
Exp_vs_Ctrl 2.0 fold down regulated mRNAs
	P-value and FDR		Fold change and Regulation		Annotations																Group--Raw Intensity		Group--Normalized Intensity		Raw Intensity												Normalized Intensity
ProbeName	P-value	FDR	Fold Change	Regulation	type	seqname	ccdsID	GeneSymbol	source	RNAlength	chrom	strand	txStart	txEnd	Xhyb	Sequence	EntrezID	Unigene	GO	product	group-Exp(raw)	group-Ctrl(raw)	group-Exp(normalized)	group-Ctrl(normalized)	[CA1, Exp](raw)	[CA2, Exp](raw)	[CA3, Exp](raw)	[CA5, Exp](raw)	[CA6, Exp](raw)	[CA7, Exp](raw)	[D1, Ctrl](raw)	[D2, Ctrl](raw)	[D3, Ctrl](raw)	[D4, Ctrl](raw)	[D5, Ctrl](raw)	[D6, Ctrl](raw)	[CA1, Exp](normalized)	[CA2, Exp](normalized)	[CA3, Exp](normalized)	[CA5, Exp](normalized)	[CA6, Exp](normalized)	[CA7, Exp](normalized)	[D1, Ctrl](normalized)	[D2, Ctrl](normalized)	[D3, Ctrl](normalized)	[D4, Ctrl](normalized)	[D5, Ctrl](normalized)	[D6, Ctrl](normalized)
ASHGA5P052221	3.36e-11	2e-09	2.77637	down	protein_coding	ENST00000502536	CCDS54847.1	OSMR	GENCODE	1740	chr5	+	38845959	38886759		AGTGTCAATATCCTTTTTAACCTGACTCATCGAGGTGAGACTAGAGTTGTCACAGCCCAC	9180	Hs.120658	GO:0008284|GO:0008283|GO:0034097|GO:0007166|GO:0002675|GO:0038165|GO:0005900|GO:0005515|GO:0019838|GO:0004924	oncostatin M receptor [Source:HGNC Symbol;Acc:8507]	306.954	909.021	8.29608	9.76928	333.911	302.654	309.159	309.488	308.853	277.658	941.282	923.409	906.875	920.076	870.943	891.541	8.37379	8.3789	8.37595	8.24919	8.28268	8.11595	9.73792	9.82216	9.80913	9.8186	9.6829	9.74494
ASHGA5P007680	0	0	3.9472	down	protein_coding	NM_001114735	CCDS45322.1	BCL2A1	RefSeq	955	chr15	-	80253231	80263643		ACAAGAAGAGGAAAATGGCTTTGTAAAGAAGTTTGAACCTAAATCTGGCTGGATGACTTT	597	Hs.227817	GO:0005515|GO:0005737|GO:0006915	bcl-2-related protein A1 isoform 2	2799.1	12802.4	11.5464	13.5272	2860.98	2715.32	2794.75	2717.38	2873.13	2833.05	13121	12240.4	12206.2	12401	13560.9	13284.8	11.5538	11.5598	11.5829	11.4701	11.5576	11.5542	13.5266	13.4958	13.4994	13.5275	13.5632	13.5509
ASHGA5P028551	8.8912e-09	1.43e-07	3.19297	down	protein_coding	NM_018191	CCDS9418.1	RCBTB1	RefSeq	4042	chr13	-	50106081	50159719		GGAATTACTGTGGAGAATGCCTTTTCGCTATTCTCTGCTGCAGTCAGATATGATGCAGAG	55213	Hs.508021	GO:0005634|GO:0005737|GO:0006351|GO:0006355|GO:0007049|GO:0016568	RCC1 and BTB domain-containing protein 1	156.133	518.5	7.29305	8.96795	172.349	164.662	157.773	168.698	140.599	132.719	567.316	546.079	535.824	546.859	460.621	454.303	7.39423	7.4954	7.39475	7.34362	7.11359	7.01674	9.00221	9.08394	9.07725	9.08137	8.7753	8.78765
ASHGA5P055288	7.935e-10	2.1e-08	6.35217	down	protein_coding	NM_080387	CCDS8593.1	CLEC4D	RefSeq	1973	chr12	+	8666135	8674960		ATAGACGGCTTTCCTATTTCCTTGGACTTAGAGATGAGAATGCCAAAGGTCAGTGGCGTT	338339	Hs.351811	GO:0016021|GO:0030246|GO:0045087	C-type lectin domain family 4 member D	72.143	463.612	6.14231	8.80956	76.9322	73.7486	70.0645	94.6094	57.4578	60.0453	501.701	464.486	463.843	478.491	409.745	463.406	6.21762	6.33168	6.2165	6.47307	5.77527	5.8397	8.82547	8.85065	8.86982	8.88781	8.60704	8.81655
ASHGA5P033861	3.7e-12	0	4.25202	down	protein_coding	NM_004163	CCDS11958.1	RAB27B	RefSeq	7003	chr18	+	52495707	52562747		AATGGATCTTCAGGGAAAGCATTTAAAGTGCATCTTCAGCTTTGGGACACTGCGGGACAA	5874	Hs.25318	GO:0003924|GO:0005525|GO:0005795|GO:0007264|GO:0015031|GO:0016324|GO:0019904|GO:0030140|GO:0032585|GO:0042589|GO:0045921|GO:0071985	ras-related protein Rab-27B	187.559	840.197	7.56874	9.65689	193.547	181.044	196.626	197.671	177.21	179.258	899.956	843.437	874.303	858.418	784.249	780.821	7.57055	7.62883	7.71856	7.5748	7.45553	7.46419	9.67464	9.69635	9.75896	9.71785	9.53632	9.55723
ASHGA5P039449	0	0	17.6676	down	protein_coding	NM_002994	CCDS34006.1	CXCL5	RefSeq	2475	chr4	-	74861358	74864416		TACAGACCACGCAAGGAGTTCATCCCAAAATGATCAGTAATCTGCAAGTGTTCGCCATAG	6374	Hs.89714	GO:0005576|GO:0005615|GO:0006935|GO:0006955|GO:0007165|GO:0007267|GO:0008009|GO:0008284	C-X-C motif chemokine 5 precursor	216.508	4149.39	7.7772	11.9202	218.71	206.705	223.413	236.76	214.15	199.31	4380.32	4199.93	4295.5	4101.38	4000.8	3918.41	7.74801	7.81389	7.89802	7.84605	7.73422	7.62301	11.9486	11.9614	12.0091	11.9507	11.8272	11.8245
ASHGA5P003824	5.6e-11	3e-09	2.07982	down	protein_coding	NM_024948	CCDS7110.1	FAM188A	RefSeq	2375	chr10	-	15820174	15902519		CTTGGCTTTGAGCGATTTCATGCATTAATTCAAAAAAGATCGTTCAGAAGTTTACCAGAA	80013	Hs.158870	GO:0005509|GO:0005515|GO:0005634|GO:0005730|GO:0006915|GO:0031965	protein FAM188A	901.334	2076.39	9.87897	10.9354	933.072	926.244	916.308	884.809	900.031	847.543	2200.5	2096.69	2035.09	2012.18	2046.98	2066.9	9.89206	9.99435	9.95034	9.81887	9.85024	9.76798	10.9568	10.9756	10.9403	10.9182	10.8889	10.9327
ASHGA5P004760	1.12e-11	1e-09	2.21889	down	protein_coding	NM_000758	CCDS4150.1	CSF2	RefSeq	800	chr5	+	131409484	131411863		TCCAACCCCGGAAACTTCCTGTGCAACCCAGATTATCACCTTTGAAAGTTTCAAAGAGAA	1437	Hs.1349	GO:0001892|GO:0005125|GO:0005129|GO:0005515|GO:0005576|GO:0005615|GO:0006955|GO:0008083|GO:0008284|GO:0010628|GO:0010744|GO:0032747|GO:0042045|GO:0042523|GO:0043011|GO:0043066|GO:0045740|GO:0045918|GO:0071803|GO:0097028	granulocyte-macrophage colony-stimulating factor precursor	134.966	308.418	7.0835	8.23334	141.12	119.562	129.18	133.526	139.66	146.745	315.45	314.125	304.783	303.216	315.462	297.474	7.10094	7.02803	7.11059	6.99209	7.10475	7.1646	8.16162	8.30696	8.27333	8.24111	8.23311	8.18389
ASHGA5P009791	1.019e-10	5e-09	2.01106	down	protein_coding	NM_001001549	CCDS47586.1	GRB10	RefSeq	4575	chr7	-	50657759	50800050		AGCAGTCAAATGGCAGTCAAACCCAGCTTTTGCAGGAACCCAGACACCTGCAGCTGCTGG	2887	Hs.164060	GO:0005070|GO:0005158|GO:0005515|GO:0005543|GO:0005737|GO:0005829|GO:0005886|GO:0008286|GO:0008286|GO:0030178|GO:0030949|GO:0032868|GO:0042326|GO:0042327|GO:0045719|GO:0046325|GO:0046627|GO:0048009	growth factor receptor-bound protein 10 isoform b	156.498	326.141	7.30222	8.31018	167.763	142.41	149.47	162.93	164.561	151.85	339.133	325.414	330.599	331.682	304.912	325.105	7.35659	7.28115	7.31916	7.29174	7.34523	7.21948	8.26159	8.35164	8.38822	8.36607	8.1869	8.30664
ASHGA5P001157	1.68037e-07	1.535e-06	2.46008	down	protein_coding	ENST00000221978	CCDS12830.1	NKG7	GENCODE	826	chr19	-	51874873	51875960		ATCATATCAGGCTACATCCACGTGACGCAGACCTTCAGCATTATGGCTGTTCTGTGGGCC	4818	Hs.10306	GO:0016020|GO:0005887	natural killer cell group 7 sequence [Source:HGNC Symbol;Acc:7830]	67.7475	167.299	6.06365	7.36236	64.7985	71.8057	69.7522	74.7382	66.1859	59.2045	180.529	174.758	196.002	148.081	155.364	149.059	5.96213	6.29381	6.20951	6.10779	5.99014	5.81855	7.36557	7.48993	7.65279	7.23362	7.2329	7.19937
ASHGA5P048239	2.48424e-08	3.22e-07	2.31904	down	protein_coding	ENST00000333861	CCDS8145.1	CCDC87	GENCODE	2915	chr11	-	66357639	66360554		AGTAGTCCCATTATGTCAAGCCTTGCACAATACAAGCCAAATCTCCTATATCAAAAGAAC	55231	Hs.121072		coiled-coil domain containing 87 [Source:HGNC Symbol;Acc:25579]	168.284	407.621	7.40919	8.62272	169.411	169.787	186.67	170.006	158.989	154.841	464.403	434.589	391.416	397.721	361.829	395.77	7.36998	7.54464	7.64185	7.35479	7.29493	7.24894	8.71422	8.75785	8.62402	8.62872	8.42467	8.58682
ASHGA5P007296	6.73727e-07	4.884e-06	2.10309	down	protein_coding	NM_006495	CCDS11266.1	EVI2B	RefSeq	2009	chr17	-	29630787	29641130		CTGCAAAAGAAGTTAACAGCTGAGATAACGAGGAAATATTCTGAAATGGATCCCAAATAT	2124	Hs.5509	GO:0005737|GO:0005887	protein EVI2B precursor	61.6227	128.824	5.91958	6.99209	54.8035	50.9769	61.0309	60.5277	71.9896	70.4076	120.844	105.026	137.678	134.798	141.933	132.667	5.72577	5.7948	6.0144	5.78296	6.12057	6.07898	6.78114	6.78303	7.15507	7.10066	7.10066	7.032
ASHGA5P025243	1.83115e-07	1.649e-06	4.35954	down	protein_coding	NM_003264	CCDS3784.1	TLR2	RefSeq	3417	chr4	+	154605440	154627242		CTCTTTCACTGCTTTCAACTGGTAGTTGTGGGTTGAAGCACTGGACAATGCCACATACTT	7097	Hs.519033	GO:0001875|GO:0002224|GO:0002238|GO:0002687|GO:0002752|GO:0002755|GO:0004872|GO:0004888|GO:0005515|GO:0005737|GO:0005886|GO:0005886|GO:0005887|GO:0006917|GO:0006954|GO:0006955|GO:0007165|GO:0007252|GO:0008063|GO:0008329|GO:0009897|GO:0009986|GO:0030177|GO:0031663|GO:0032695|GO:0032700|GO:0032722|GO:0032728|GO:0032735|GO:0032741|GO:0032755|GO:0032757|GO:0032760|GO:0034123|GO:0034130|GO:0034134|GO:…	toll-like receptor 2 precursor	30.7646	128.622	4.86594	6.99011	32.4359	33.747	33.3011	38.4098	20.4046	26.2893	140.454	125.942	133.316	137.69	112.468	121.86	4.95807	5.19966	5.12618	5.09617	4.18723	4.6283	6.99533	7.0342	7.10991	7.13101	6.7664	6.90382
ASHGA5P034579	2e-13	0	2.57034	down	protein_coding	NM_005306	CCDS12461.1	FFAR2	RefSeq	2069	chr19	+	35940616	35942669		CCTCATACAGGGGAAAGCAACCTGGTCTAGCAAATTGAAAATAAAGATGATAAAACTCTG	2867	Hs.248056	GO:0004930|GO:0005886|GO:0005887|GO:0007186|GO:0008289|GO:0042995	free fatty acid receptor 2	4064.6	12154.1	12.0907	13.4527	4314.04	4015.16	4032.74	4011.71	4062.8	3951.12	12749.4	11935.8	11976.3	12171.2	12230.8	11860.8	12.1558	12.1342	12.1085	12.0509	12.0575	12.0374	13.4899	13.4586	13.4707	13.5012	13.4067	13.3891
ASHGA5P052640	5.70492e-07	4.246e-06	2.05633	down	protein_coding	NM_005572	CCDS1131.1	LMNA	RefSeq	2077	chr1	+	156084460	156107657	NR_047544, NR_047545	TTGAGGACGACGAGGATGAGGATGGAGATGACCTGCTCCATCACCACCACGTGAGTGGTA	4000	Hs.594444	GO:0005198|GO:0005198|GO:0005515|GO:0005634|GO:0005635|GO:0005635|GO:0005638|GO:0005652|GO:0005654|GO:0005737|GO:0005882|GO:0005882|GO:0006915|GO:0006921|GO:0006987|GO:0007517|GO:0030334|GO:0030951|GO:0030968|GO:0034504|GO:0042981|GO:0048471|GO:0071456|GO:0090343	lamin isoform C	18032.8	40909.4	14.2103	15.2504	20327.8	18876.8	18989.4	18359.1	16239.4	15404.5	43466.7	43265.4	41837.6	43528.1	36540	36818.5	14.3901	14.3304	14.3141	14.2321	14.0145	13.9808	15.3067	15.3504	15.332	15.3905	15.0531	15.0698
ASHGA5P050684	4.78997e-07	3.68e-06	2.25528	down	protein_coding	NM_004288	CCDS2204.1	CYTIP	RefSeq	2282	chr2	-	158271130	158300604		TGTGGACCGGAATCGATTATCCAGTGAGAGCAGCTGTAAGAGCTGGCTGAGCTCCATGAC	9595	Hs.270	GO:0005515|GO:0005737|GO:0005769|GO:0005938|GO:0030155	cytohesin-interacting protein	606.448	1491.45	9.2837	10.457	654.181	654.565	651.847	618.627	538.985	520.486	1652.02	1592.04	1586.23	1555.71	1291.27	1271.42	9.34799	9.48938	9.44164	9.28376	9.09823	9.04121	10.5458	10.5828	10.5932	10.5574	10.2261	10.2368
ASHGA5P007097	0.000291557	0.000897319	2.0391	down	protein_coding	NM_181270	CCDS54019.1	CMTM1	RefSeq	770	chr16	+	66600293	66613038	NM_001204099, NM_052999, NM_181268, NM_181269	GCCCTTACTTGATCTTACCAACAGTATCATTACAGCTGTGTTCCTTTCAGTAGTTGCCAT	113540	Hs.698621	GO:0005125|GO:0005615|GO:0006935|GO:0016021	CKLF-like MARVEL transmembrane domain-containing protein 1 isoform 2	59.6779	120.103	5.84577	6.8737	36.4191	54.9347	64.1619	81.0971	61.5218	59.9331	131.011	101.633	100.354	98.1822	121.303	168.135	5.1223	5.90231	6.09202	6.2369	5.88436	5.83674	6.89871	6.73507	6.70719	6.66195	6.87218	7.36711
ASHGA5P001328	9.3e-12	1e-09	3.17876	down	protein_coding	ENST00000228434	CCDS8604.1	CD69	GENCODE	1676	chr12	-	9905081	9913497		TTAACAACTGGTTCAACGTTACAGGGTCTGACAAGTGTGTTTTTCTGAAAAACACAGAGG	969	Hs.208854	GO:0035690|GO:0005887|GO:0009897|GO:0030246|GO:0004888	CD69 molecule [Source:HGNC Symbol;Acc:1694]	508.726	1768.58	9.03615	10.7046	559.752	506.028	521.419	505.894	494.21	465.052	1877.25	1723.56	1760.19	1812.83	1704.34	1733.3	9.12242	9.12053	9.12957	8.98986	8.97506	8.87947	10.7277	10.6964	10.7398	10.7729	10.6135	10.6773
ASHGA5P006751	9.22346e-08	9.3e-07	2.24487	down	protein_coding	NM_001071	CCDS11821.1	TYMS	RefSeq	1603	chr18	+	657603	673499		ATGGAATCAGATTATTCAGGACAGGGAGTTGACCAACTGCAAAGAGTGATTGACACCATC	7298	Hs.369762	GO:0000082|GO:0000083|GO:0000278|GO:0004799|GO:0005634|GO:0005654|GO:0005737|GO:0005739|GO:0005743|GO:0005759|GO:0005829|GO:0006139|GO:0006206|GO:0006231|GO:0006235|GO:0006260|GO:0006281|GO:0009157|GO:0044281|GO:0046134|GO:0046683|GO:0048015|GO:0055086	thymidylate synthase	1423.24	3612.46	10.5482	11.7148	1568.37	1485.16	1495.11	1485.15	1288.09	1217.59	3886.49	3832.37	3753.98	3680.62	3230.59	3290.69	10.6569	10.6808	10.6698	10.5966	10.3868	10.2982	11.768	11.829	11.8085	11.7873	11.5193	11.5768
ASHGA5P027875	4.31001e-07	3.354e-06	4.16815	down	protein_coding	NM_006446	CCDS8685.1	SLCO1B1	RefSeq	2800	chr12	+	21284127	21392730		GTCCACCAACAACTGTGGCACACGTGGGTCATGTAGGACATATAATTCCACATCATTTTC	10599	Hs.449738	GO:0005886|GO:0005887|GO:0008206|GO:0015347|GO:0015711|GO:0015721|GO:0016020|GO:0016323|GO:0043252|GO:0044281|GO:0055085	solute carrier organic anion transporter family member 1B1	21.5395	81.9641	4.29749	6.3569	23.6328	12.0031	18.4907	35.5662	21.7909	17.7531	87.7523	77.2304	79.5511	84.4596	84.9466	77.8447	4.50406	3.67898	4.25936	4.97787	4.29509	4.06957	6.32354	6.36528	6.37837	6.44833	6.36054	6.26531
ASHGA5P012310	3.74463e-06	2.078e-05	2.05781	down	protein_coding	NM_183416	CCDS112.1	KIF1B	RefSeq	7680	chr1	+	10270763	10368655		GCAGAGACTGGACGCGGATTCTGATAGCGGGGACGATTCTGACAAGAGGTCGTGTGAAGA	23095	Hs.97858	GO:0003777|GO:0005515|GO:0005524|GO:0005543|GO:0005739|GO:0005874|GO:0005875|GO:0006915|GO:0007018|GO:0007270|GO:0007274|GO:0008089|GO:0016887|GO:0019894|GO:0030659|GO:0030705|GO:0031410|GO:0043005|GO:0047497	kinesin-like protein KIF1B isoform alpha	111.846	234.528	6.80102	7.84213	127.404	109.51	116.327	123.33	108.152	86.3544	240.897	263.171	252.958	236.268	209.228	204.649	6.94993	6.90329	6.95899	6.87668	6.72312	6.3941	7.7789	8.06302	8.0139	7.89392	7.65416	7.64886
ASHGA5P011987	1.66331e-05	7.4101e-05	3.24174	down	protein_coding	NM_018833	CCDS4755.1	TAP2	RefSeq	2540	chr6	-	32789609	32806547		CGAGCAGGCCAAAACCCTTTGGAAGTTCATGATATTTTGAATTTCAATGGATATTTCCTG	6891	Hs.502	GO:0001916|GO:0002474|GO:0002479|GO:0002481|GO:0002485|GO:0002489|GO:0002489|GO:0002591|GO:0005215|GO:0005515|GO:0005524|GO:0005634|GO:0005743|GO:0005783|GO:0005789|GO:0005886|GO:0015197|GO:0015421|GO:0015433|GO:0015833|GO:0016021|GO:0019060|GO:0019885|GO:0019885|GO:0030176|GO:0042288|GO:0042590|GO:0042605|GO:0042825|GO:0042825|GO:0046967|GO:0046968|GO:0046968|GO:0046978|GO:0046978|GO:0046979|GO:…	antigen peptide transporter 2 isoform 2	10.8011	30.6055	3.25658	4.95335	9.85335	7.46747	12.3054	18.5289	9.90795	6.7433	34.2686	29.2472	40.3374	23.9652	27.4619	28.3526	3.22684	2.98153	3.6291	3.9841	3.01809	2.69985	4.94954	5.03706	5.43457	4.73181	4.73819	4.82894
ASHGA5P011147	3.11e-11	2e-09	4.15326	down	protein_coding	NM_004419	CCDS7566.1	DUSP5	RefSeq	2545	chr10	+	112257624	112271302		TTCCTCAAAGGGGGATATGAGACTTTCTACTCGGAATATCCTGAGTGTTGCGTGGATGTA	1847	Hs.2128	GO:0000188|GO:0001706|GO:0004725|GO:0005654|GO:0006470|GO:0017017|GO:0035335|GO:0045892	dual specificity protein phosphatase 5	210.239	920.023	7.73048	9.78472	228.87	204.364	218.788	224.824	201.315	183.271	955.35	933.269	957.101	948.946	867.851	857.624	7.81389	7.79855	7.86726	7.76471	7.64409	7.49435	9.7588	9.83583	9.88316	9.86221	9.6791	9.68923
ASHGA5P003175	1.82902e-07	1.649e-06	2.63298	down	protein_coding	ENST00000265113	CCDS3919.1	SLC1A3	GENCODE	4170	chr5	+	36606456	36688436		AACTGAACTTCGGACAAATTATTACAATCAGCATCACAGCCACAGCTGCCAGTATTGGGG	6507	Hs.481918	GO:0055085|GO:0006811|GO:0007605|GO:0009611|GO:0042493|GO:0046677|GO:0006537|GO:0050885|GO:0009416|GO:0007268|GO:0050806|GO:0010035|GO:0015813|GO:0009449|GO:0021545|GO:0031223|GO:0043490|GO:0048667|GO:0051938|GO:0001504|GO:0006835|GO:0070779|GO:0006536|GO:0016021|GO:0005886|GO:0043205|GO:0016020|GO:0005624|GO:0009986|GO:0005743|GO:0016323|GO:0043025|GO:0043197|GO:0045202|GO:0043005|GO:0042995|GO:…	solute carrier family 1 (glial high affinity glutamate transporter), member 3 [Source:HGNC Symbol;Acc:10941]	75.4993	198.5	6.21233	7.60902	57.6498	67.354	64.316	88.391	79.1401	96.1449	194.854	187.482	199.189	182.893	222.984	203.601	5.8025	6.20285	6.0959	6.36934	6.25775	6.54565	7.47486	7.58803	7.6723	7.53047	7.7463	7.64219
ASHGA5P006393	9.28543e-08	9.35e-07	2.18557	down	protein_coding	NM_001184996	CCDS5944.1	RNF32	RefSeq	1910	chr7	+	156433440	156469820	NM_001184997, NM_030936	ATGGGAGAAAATCCAAGTGCAGGCTCTGCGCCGGGAGACCCACGAGTGCTCCATCTGCCT	140545	Hs.446194	GO:0005515|GO:0005768|GO:0008270|GO:0016235	RING finger protein 32	98.1702	217.316	6.61056	7.73857	120.121	94.5507	88.2266	107.261	91.758	87.1042	223.339	227.866	221.902	227.652	201.995	201.14	6.86676	6.6939	6.55627	6.66105	6.47913	6.40625	7.66833	7.86	7.83206	7.84385	7.60276	7.62441
ASHGA5P006612	1.058e-10	5e-09	2.30614	down	protein_coding	ENST00000321149	CCDS10154.1	DYX1C1	GENCODE	1993	chr15	-	55722505	55800432		TATGTAGAAGGCCTACAGGATTATGAAGCGGCACTTAAGATTGATCCATCCAACAAAATT	161582	Hs.126403	GO:0001764|GO:0061136|GO:0033146|GO:0005634|GO:0005737|GO:0005515|GO:0030331	dyslexia susceptibility 1 candidate 1 [Source:HGNC Symbol;Acc:21493]	533.028	1335.7	9.10176	10.3072	579.417	531.775	538.687	524.599	519.803	503.886	1365.01	1328.31	1350.71	1367.59	1371.32	1231.25	9.17231	9.18795	9.17077	9.04185	9.04232	8.99537	10.266	10.3299	10.3702	10.3738	10.3097	10.1939
ASHGA5P044679	2.7648e-09	5.7e-08	2.05051	down	protein_coding	NM_001160176	CCDS55205.1	NAT1	RefSeq	1933	chr8	+	18067617	18081198	NM_000662, NM_001160170, NM_001160171, NM_001160172, NM_001160173, NM_001160175, NM_001160179	CAGCAATCTGTCTTCTGGATTAAAACTGAAGATCAACCTACTTTCAACTTACTAAGAAAG	9	Hs.591847	GO:0004060|GO:0005829|GO:0006805|GO:0044281	arylamine N-acetyltransferase 1 isoform b	262.765	566.978	8.06396	9.09995	280.467	266.061	276.2	261.588	250.238	242.035	597.884	541.061	572.712	561.962	568.981	559.269	8.11595	8.18712	8.20979	7.99617	7.96148	7.91326	9.08023	9.07105	9.17044	9.12401	9.07497	9.07899
ASHGA5P008007	1.1128e-09	2.8e-08	2.38472	down	protein_coding	NM_001005376	CCDS33041.1	PLAUR	RefSeq	1455	chr19	-	44150246	44174498		GGCACTCACGAACGCTCACTCTGGGGAAGCTGGTTGCCATGTAAAAGTACTACTGCCCTG	5329	Hs.466871	GO:0004872|GO:0005515|GO:0005576|GO:0005788|GO:0005789|GO:0005886|GO:0005887|GO:0006501|GO:0006928|GO:0006935|GO:0007165|GO:0007596|GO:0007596|GO:0009986|GO:0010628|GO:0010629|GO:0016021|GO:0016255|GO:0019898|GO:0019899|GO:0030162|GO:0030377|GO:0031225|GO:0042730|GO:0043066|GO:0043403|GO:0043687|GO:0044267|GO:0048762|GO:0060742	urokinase plasminogen activator surface receptor isoform 2 precursor	1077.71	2874.07	10.1416	11.3954	1202.94	1066.46	1080.57	1072.71	1041.26	1002.29	2996.12	2903.68	2955.83	3043.61	2712.86	2632.35	10.2716	10.2069	10.1929	10.1023	10.0639	10.0118	11.4081	11.4414	11.4716	11.5149	11.2748	11.2614
ASHGA5P053084	1.57251e-07	1.452e-06	2.16169	down	protein_coding	NM_001220775		IKZF1	RefSeq	5542	chr7	+	50344377	50472798	NM_001220765, NM_001220766, NM_001220769, NM_001220773, NM_006060	TGGACAGACTAGCAAGTAACGTCGCCAAACGTAAGAGCTCTATGCCTCAGAAATTTCTTG	10320	Hs.488251	GO:0003677|GO:0005634|GO:0005737|GO:0006351|GO:0006355|GO:0007049|GO:0007275|GO:0007498|GO:0008270|GO:0016568	DNA-binding protein Ikaros isoform 12	184.917	418.513	7.54665	8.65881	192.957	193.406	186.432	196.644	174.598	165.467	448.656	440.901	445.536	443.114	365.48	367.388	7.56697	7.72074	7.63935	7.56869	7.43307	7.35109	8.66696	8.77768	8.80951	8.78513	8.44005	8.47352
ASHGA5P008756	7.3783e-09	1.24e-07	2.33971	down	protein_coding	NM_017523	CCDS11080.1	XAF1	RefSeq	3638	chr17	+	6659155	6678964	NM_199139	CTCGGGAAAGGGGAAAGAATTTCAGCTCCTGAAAGGGAAATCTACTGTCATTATTGCAAC	54739	Hs.441975	GO:0005634|GO:0005739|GO:0005829|GO:0006915|GO:0008270|GO:0019221|GO:0060337	XIAP-associated factor 1 isoform 1	277.972	687.043	8.14535	9.37168	293.025	285.999	296.401	285.148	254.065	253.194	717.708	726.978	692.295	694.57	650.249	640.46	8.17956	8.29434	8.31313	8.12007	7.98598	7.97903	9.34581	9.48149	9.43741	9.42374	9.27009	9.27157
ASHGA5P010569	0.00122534	0.00316255	2.20639	down	protein_coding	NM_033050	CCDS3162.1	SUCNR1	RefSeq	1650	chr3	+	151591430	151599876		TTGTTGAACAACTACGACATGCTGGGGATCATGGCATGGAATGCAACTTGCAAAAACTGG	56670	Hs.279575	GO:0005886|GO:0008150|GO:0016021|GO:0045028	succinate receptor 1	15.9782	31.797	3.85854	5.00023	16.8365	20.5646	20.2697	17.826	10.6503	9.72207	48.3775	26.1887	28.8041	30.6483	29.8542	26.9094	3.99726	4.48454	4.4033	3.9279	3.13933	3.19892	5.45936	4.8885	4.96377	5.06365	4.86953	4.75658
ASHGA5P013237	1.13406e-06	7.526e-06	7.20833	down	protein_coding	NM_001017424	CCDS41466.1	KCNK2	RefSeq	3597	chr1	+	215178884	215410436		TGAAAACATCACCAAATGATGAACCCACGAGCAAAAAGGGATTTCTACTTGGCGGCACCT	3776	Hs.497745	GO:0005886|GO:0006813|GO:0007186|GO:0007268|GO:0008076|GO:0015271|GO:0016020	potassium channel subfamily K member 2 isoform a	11.7673	71.1903	3.30626	6.15593	17.18	5	7.53166	14.4581	17.3198	9.11425	78.8674	73.788	71.5114	73.9007	63.7041	65.3703	4.03033	2.32976	2.86677	3.56964	3.93086	3.11022	6.16542	6.29724	6.22901	6.26543	5.95945	6.01902
ASHGA5P005350	4.24248e-08	4.98e-07	2.03137	down	protein_coding	NM_138337	CCDS8608.1	CLEC12A	RefSeq	1619	chr12	+	10124007	10138194	NM_001207010	ATTGGATTGGGAGTCTTGGCAAGCATGTTTCACGTAACTTTGAAGATAGAAATGAAAAAA	160364	Hs.190519	GO:0005886|GO:0016021|GO:0030246	C-type lectin domain family 12 member A isoform 1	134.688	280.856	7.07863	8.10108	146.977	135.679	130.228	149.222	126.832	119.192	293.564	292.8	290.613	283.047	264.35	260.765	7.16336	7.21063	7.12038	7.15881	6.95861	6.86001	8.05963	8.20631	8.21022	8.14501	7.99082	7.99452
ASHGA5P050030	1.3059e-07	1.235e-06	2.21279	down	protein_coding	NM_001025100	CCDS42450.1	MBP	RefSeq	4889	chr18	-	74724738	74844774		CTCTGGCAAGGTGAGCTCTGAGGAGTAGAGGAGTTTTAGTTTAAATGGAAAAAGCAAAGG	4155	Hs.551713	GO:0002020|GO:0005886|GO:0006955|GO:0007268|GO:0007417|GO:0008366|GO:0009636|GO:0019911|GO:0033269|GO:0042552|GO:0043025|GO:0043218|GO:0050771	Golli-MBP isoform 2	313.879	735.54	8.32224	9.46811	358.099	330.343	321.54	331.829	274.575	266.888	757.446	754.241	742.603	776.409	697.191	685.349	8.47829	8.50509	8.43493	8.35512	8.10637	8.05363	9.42322	9.53234	9.5327	9.57603	9.37103	9.37333
ASHGA5P009166	2.401e-10	9e-09	2.79591	down	protein_coding	NM_194450	CCDS8592.1	CLEC4A	RefSeq	1185	chr12	+	8276227	8291203		GCTTTTGTCAAGACAGCCTGGAGCTGTTGCCCAAAGAATTGGAAGTCATTTAGTTCCAAC	50856	Hs.504657	GO:0004888|GO:0005887|GO:0007155|GO:0007166|GO:0030246|GO:0045087	C-type lectin domain family 4 member A isoform 2	117.03	337.307	6.87322	8.35654	133.266	117.757	112.198	112.682	117.577	108.7	357.804	322.9	340.325	328.411	364.728	309.676	7.01873	7.00398	6.90403	6.73778	6.84713	6.7277	8.34365	8.33921	8.42924	8.35164	8.43706	8.23845
ASHGA5P012931	1.3e-12	0	2.51854	down	protein_coding	NM_004685	CCDS9313.1	MTMR6	RefSeq	5222	chr13	-	25820340	25861704		CCTAGAATCTAAAATTAAACAACGCAAAAATAAGCAAACAGATGGCATCCTCACCAAGGA	9107	Hs.643702	GO:0004722|GO:0004725|GO:0005635|GO:0005737|GO:0005829|GO:0006470|GO:0006644|GO:0006661|GO:0015269|GO:0035335|GO:0044281	myotubularin-related protein 6	757.385	2104.56	9.61682	10.9494	776.186	757.755	757.95	726.538	755.759	770.119	2130.94	1993.26	2037.69	2053.48	2288.29	2123.7	9.60985	9.69429	9.66456	9.52535	9.58899	9.61788	10.9086	10.8978	10.9434	10.9458	11.036	10.9648
ASHGA5P046587	3.00229e-08	3.77e-07	2.21842	down	protein_coding	NM_001143769	CCDS53504.1	ZNF438	RefSeq	3431	chr10	-	31133564	31288446	NM_001143766, NM_001143767, NM_001143768, NM_001143770, NM_001143771, NM_182755	ACTCAAGAATGAAGACAATGGAGGTTTACAAAATCAAATCAGATGCTAACATTGCAGGTT	220929	Hs.660642	GO:0001071|GO:0003677|GO:0005634|GO:0006351|GO:0008270|GO:0045892	zinc finger protein 438 isoform c	70.3545	157.424	6.12238	7.27191	74.8538	65.0446	69.3607	75.6215	66.8287	70.4175	154.434	146.873	145.539	134.67	169.159	193.871	6.17582	6.15155	6.20133	6.12265	6.00382	6.07911	7.13567	7.24733	7.2329	7.09959	7.34576	7.57022
ASHGA5P044826	5.05295e-08	5.71e-07	2.00386	down	protein_coding	NM_001111097	CCDS47859.1	LYN	RefSeq	4095	chr8	+	56792385	56925006	NM_002350	TGCAGAAGATTGGAGAAGGCTTGTATTAGTCCCAAGCCACAGAAGCCATGGGATAAAGAT	4067	Hs.491767	GO:0001782|GO:0001817|GO:0001932|GO:0001933|GO:0002431|GO:0002513|GO:0002513|GO:0002553|GO:0002576|GO:0002762|GO:0002768|GO:0002768|GO:0002774|GO:0002902|GO:0004713|GO:0004713|GO:0004713|GO:0004715|GO:0004716|GO:0005161|GO:0005178|GO:0005515|GO:0005524|GO:0005634|GO:0005634|GO:0005737|GO:0005758|GO:0005794|GO:0005829|GO:0005886|GO:0006468|GO:0006974|GO:0006991|GO:0007165|GO:0007169|GO:0007596|GO:…	tyrosine-protein kinase Lyn isoform B	308.401	656.916	8.3029	9.30568	327.467	299.155	321.385	329.884	289.917	282.597	720.037	666.881	699.379	666.131	585.015	604.055	8.34507	8.36029	8.43445	8.34751	8.187	8.14306	9.35055	9.36879	9.45019	9.36352	9.11153	9.18949
ASHGA5P031683	0.000115806	0.000398262	2.29301	down	protein_coding	ENST00000322122	CCDS32437.1	TRIM72	GENCODE	2152	chr16	+	31225341	31236510		ACATCCAGCTGCCAATTATCTCAGATGACTTCAAATTCCAGGTGTGGAGGAAGATGTTCC	493829	Hs.661859	GO:0051260|GO:0006887|GO:0007517|GO:0003012|GO:0001778|GO:0005622|GO:0042383|GO:0030659|GO:0008270|GO:0005515|GO:0001786	tripartite motif containing 72 [Source:HGNC Symbol;Acc:32671]	55.2951	122.412	5.71715	6.91439	30.0032	52.584	48.2657	65.5425	62.5373	72.8379	144.465	102.939	117.216	99.9348	142.37	127.545	4.84521	5.83733	5.67058	5.90945	5.91188	6.12843	7.03997	6.75439	6.92982	6.68332	7.10546	6.97337
ASHGA5P052759	2.88e-11	2e-09	2.44289	down	protein_coding	NM_145740	CCDS4945.1	GSTA1	RefSeq	1276	chr6	-	52656177	52668664		GATCTGATGTGAATTCAGATTTCCAATCTTCTCCTAGCCAACCATTTTCCTGGAATTAAA	2938	Hs.446309	GO:0004364|GO:0004364|GO:0005737|GO:0005829|GO:0006749|GO:0006805|GO:0008152|GO:0044281	glutathione S-transferase A1	951.998	2600.04	9.95867	11.2473	1002.71	922.679	978.163	987.739	906.609	914.085	2745.46	2588.13	2584.28	2700.69	2551.91	2429.75	9.99859	9.98917	10.0435	9.98233	9.86074	9.87767	11.2793	11.2633	11.279	11.3374	11.1799	11.1447
ASHGA5P028482	1.13152e-08	1.74e-07	2.19635	down	protein_coding	NM_052851	CCDS9350.1	STARD13	RefSeq	5866	chr13	-	33677271	33780187	NM_001243476, NM_178006, NM_178007	AAGTTCAAAGGATGGGTCACGTGCTCCAGCACGGACAATACAGATCTTGCTTTCAAAAAG	90627	Hs.507704	GO:0005096|GO:0005515|GO:0005811|GO:0005829|GO:0007264|GO:0031966|GO:0051056	stAR-related lipid transfer protein 13 isoform 3	81.1975	179.619	6.33291	7.46802	79.4528	78.9787	78.0473	100.243	75.1332	75.33	194.831	184.012	177.481	172.017	180.66	168.711	6.2672	6.42878	6.37734	6.56283	6.18124	6.18008	7.47473	7.56128	7.5134	7.44807	7.43857	7.37205
ASHGA5P051239	0.000319817	0.000972727	3.33686	down	protein_coding	NM_080740	CCDS13800.1	ZNF280A	RefSeq	2180	chr22	-	22868060	22874613		TTCTAGCTGAAAATATGTTCGACTGACTTCCAGGAGTTCCGAAAGGCAGAAGTGAGGCTA	129025	Hs.178665	GO:0003677|GO:0005634|GO:0006351|GO:0006355|GO:0008270	zinc finger protein 280A	23.0886	67.01	4.32801	6.0665	35.8446	21.177	25.2776	32.4791	14.278	9.47516	78.4484	75.9728	67.2061	66.4556	55.8127	58.1646	5.10135	4.52691	4.7305	4.83709	3.60961	3.1626	6.15808	6.34209	6.14811	6.12209	5.77127	5.85736
ASHGA5P002539	5.19252e-08	5.83e-07	2.91525	down	protein_coding	NM_000771	CCDS7437.1	CYP2C9	RefSeq	1876	chr10	+	96698414	96749148		AATGGAGAAGGAAAAGCACAACCAACCATCTGAATTTACTATTGAAAGCTTGGAAAACAC	1559	Hs.282624	GO:0004497|GO:0004497|GO:0005506|GO:0005783|GO:0005789|GO:0006805|GO:0008144|GO:0008202|GO:0008395|GO:0009055|GO:0016098|GO:0016491|GO:0017144|GO:0017144|GO:0018675|GO:0018676|GO:0019627|GO:0020037|GO:0032787|GO:0034875|GO:0042737|GO:0042738|GO:0043231|GO:0043231|GO:0043603|GO:0044281|GO:0052741|GO:0055114|GO:0070989	cytochrome P450 2C9 precursor	35.5781	100.924	5.10607	6.64969	26.8763	35.0694	35.4491	35.966	39.8756	40.232	97.0467	99.8514	99.6072	108.913	95.1342	104.994	4.68284	5.25332	5.2256	4.99753	5.21883	5.25832	6.46741	6.70952	6.69882	6.80627	6.52136	6.69478
ASHGA5P011124	9.94e-11	5e-09	2.39974	down	protein_coding	NM_001767	CCDS889.1	CD2	RefSeq	1595	chr1	+	117297085	117311851		TTCTATATCACCAAAAGGAAAAAACAGAGGAGTCGGAGAAATGATGAGGAGCTGGAGACA	914	Hs.523500	GO:0001766|GO:0004872|GO:0005515|GO:0005576|GO:0005886|GO:0005887|GO:0006917|GO:0007166|GO:0007596|GO:0009897|GO:0009898|GO:0016337|GO:0030101|GO:0030887|GO:0042110|GO:0042803|GO:0043499|GO:0045580|GO:0046658|GO:0050900	T-cell surface antigen CD2 precursor	72.3372	174.614	6.16418	7.42705	67.8379	70.8808	69.4152	76.975	78.8035	70.1108	202.503	163.589	167.255	167.829	179.907	166.603	6.03329	6.2744	6.20305	6.15291	6.25003	6.07137	7.53219	7.3988	7.43066	7.41173	7.4326	7.35633
ASHGA5P053724	1.5149e-07	1.403e-06	2.4403	down	protein_coding	NM_004293	CCDS6641.1	GDA	RefSeq	5477	chr9	+	74764266	74867140	NM_001242506, NM_001242507	CCAGCTCAGTGTAAGACCCTCGGGCGTCTACAAAGTTCTCCTGGGATTAGCGTGGTTCTG	9615	Hs.494163	GO:0005622|GO:0005829|GO:0006139|GO:0006144|GO:0006147|GO:0006195|GO:0007399|GO:0008270|GO:0008892|GO:0044281|GO:0055086	guanine deaminase isoform b	251.192	644.04	7.99006	9.27712	284.959	249.25	265.039	272.515	225.587	209.801	715.327	677.822	679.649	660.047	555.635	575.757	8.13718	8.08798	8.14817	8.06083	7.80936	7.69686	9.34069	9.39278	9.41313	9.35153	9.04315	9.12144
ASHGA5P005006	0.000109014	0.000377853	2.25892	down	protein_coding	NM_173529	CCDS11956.1	C18orf54	RefSeq	5023	chr18	+	51885170	51908404		AAGCAATGTGGTGACAAAATTGAATTGCTTATCTTGAAGGCCAAGAGAAATCTAGAGCAG	162681	Hs.208701	GO:0005576	lung adenoma susceptibility protein 2 precursor	25.5547	53.0852	4.57138	5.74701	18.1447	21.1671	36.7255	34.9597	21.5257	20.8059	56.0176	51.9125	59.1253	48.765	49.869	52.8219	4.11003	4.52651	5.27247	4.95181	4.27503	4.29242	5.67218	5.80994	5.96842	5.70582	5.60453	5.72118
ASHGA5P051581	1.64032e-07	1.507e-06	2.4053	down	protein_coding	NM_000248	CCDS2913.1	MITF	RefSeq	4472	chr3	+	69985750	70017488		ATTTTTCCCACAGAGTCTGAAGCAAGAGCACTGGCCAAAGAGAGGCAGAAAAAGGACAAT	4286	Hs.166017	GO:0001077|GO:0003677|GO:0005515|GO:0005634|GO:0006355|GO:0006461|GO:0007275|GO:0030318|GO:0043234|GO:0045893|GO:0045893|GO:0045944|GO:0046983	microphthalmia-associated transcription factor isoform 4	45.4708	107.376	5.46875	6.73496	43.5038	42.8361	49.4293	55.5266	42.3621	39.1671	116.755	106.25	119.064	105.609	96.0855	100.49	5.37967	5.53916	5.70842	5.65648	5.30799	5.22076	6.72968	6.798	6.95268	6.76276	6.53601	6.63065
ASHGA5P051106	3.86301e-07	3.08e-06	2.07098	down	protein_coding	NM_172212	CCDS816.1	CSF1	RefSeq	2772	chr1	+	110453232	110469365	NM_000757	TTAACTCCGTTCCTTTGACTGACACAGGCCATGAGAGGCAGTCCGAGGGATCCTTCAGCC	1435	Hs.173894	GO:0001503|GO:0001954|GO:0003006|GO:0005125|GO:0005157|GO:0005157|GO:0005615|GO:0005886|GO:0006954|GO:0008083|GO:0008083|GO:0008283|GO:0008284|GO:0008284|GO:0010628|GO:0010743|GO:0010744|GO:0016020|GO:0016021|GO:0030097|GO:0030154|GO:0030225|GO:0030278|GO:0030316|GO:0030335|GO:0032270|GO:0032946|GO:0040018|GO:0042117|GO:0042476|GO:0042488|GO:0042803|GO:0043235|GO:0045087|GO:0045651|GO:0045657|GO:…	macrophage colony-stimulating factor 1 isoform a precursor	45.6383	92.5111	5.47714	6.52745	45.5966	50.9428	45.5993	49.7382	40.9972	40.9558	98.6733	95.8788	88.0629	95.178	86.4736	90.7999	5.44798	5.79385	5.58604	5.4899	5.2603	5.28478	6.49107	6.6504	6.52938	6.62028	6.38569	6.48788
ASHGA5P029916	0	0	2.92152	down	protein_coding	NM_181077	CCDS10038.1	GOLGA8A	RefSeq	4264	chr15	-	34671269	34682001	NR_027409	GGCTAATTAACAGTCGTATGATTTCTAGCCCATGGGTTTAAAACTGTATCTTAAAGAGTC	23015	Hs.182982	GO:0032580	Golgin subfamily A member 8A	4131.71	13991.4	12.1173	13.6641	4372.96	4042.45	4131.31	4062.29	4191.29	3989.98	14688.7	14166.6	13354.3	13708	14117.5	13913	12.1766	12.1449	12.1521	12.0757	12.1055	12.0493	13.7078	13.6983	13.6315	13.6759	13.6355	13.6355
ASHGA5P013798	1.3e-12	0	2.22567	down	protein_coding	NM_001039569	CCDS42827.1	AP1S3	RefSeq	4005	chr2	-	224620046	224702319		GGAGCTGCTGGACAAATATTTTGGAAATGTCTGTGAGCTGGATATTATCTTTAATTTTGA	130340	Hs.632555	GO:0000139|GO:0005765|GO:0005829|GO:0005905|GO:0006886|GO:0006892|GO:0006897|GO:0008565|GO:0016032|GO:0016044|GO:0019886|GO:0030117|GO:0030659|GO:0032588|GO:0050690	AP-1 complex subunit sigma-3	440.813	1057.81	8.82597	9.98021	458.842	421.307	445.74	449.133	446.593	423.263	1093.38	1067.84	1005.4	1070.24	1073.32	1036.69	8.8362	8.84932	8.90637	8.8056	8.82049	8.73786	9.94909	10.0224	9.94994	10.0317	9.9717	9.95652
ASHGA5P051374	3.79149e-08	4.56e-07	2.14343	down	protein_coding	ENST00000319331	CCDS33685.1	LRRN1	GENCODE	3823	chr3	+	3841120	3889387		CATGTGGTAACTCAGAGGATATTTTGCTTCTGGTAGTAAGGAGCACAAAGACGTTTTTGC	57633	Hs.163244	GO:0016021|GO:0005515	leucine rich repeat neuronal 1 [Source:HGNC Symbol;Acc:20980]	44.3915	92.7024	5.43263	6.53256	47.8239	43.4273	37.7441	52.6387	47.116	37.5987	92.9537	87.1591	92.182	94.071	92.1637	97.685	5.51692	5.55962	5.31088	5.57566	5.47173	5.16099	6.40992	6.52003	6.59217	6.60381	6.47819	6.59122
ASHGA5P013518	3.05599e-05	0.000125076	3.09714	down	protein_coding	NM_181678	CCDS43380.1	PPP2R2B	RefSeq	2021	chr5	-	145969067	146461033		GGAAATAAAGCTGACATTATCTCTACGGTAGAATTCAACCACACGGGAGAATTACTAGCG	5521	Hs.655213	GO:0000159|GO:0005515|GO:0005739|GO:0005741|GO:0005856|GO:0006915|GO:0007165|GO:0008601	serine/threonine-protein phosphatase 2A 55 kDa regulatory subunit B beta isoform isoform d	12.3989	34.8497	3.48041	5.11135	13.0789	8.75484	9.35997	10.071	16.5282	16.6006	27.6107	27.9559	35.111	31.6054	56.5489	30.2665	3.6426	3.21481	3.22149	2.98153	3.84952	3.97252	4.63029	4.9772	5.24499	5.10416	5.78998	4.92146
ASHGA5P007944	7.101e-10	2e-08	2.22562	down	protein_coding	NM_013322	CCDS5399.1	SNX10	RefSeq	2591	chr7	+	26331514	26413949	NM_001199835	ACAGAAAGAGGAATTTGTAAGTGTCTGGGTTCGAGATCCTAGGATTCAGAAGGAGGACTT	29887	Hs.520714	GO:0005545|GO:0007032|GO:0007154|GO:0015031|GO:0031313	sorting nexin-10 isoform 1	419.507	1005.21	8.75395	9.90816	441.365	439.381	419.798	428.168	391.963	396.367	997.226	1017.91	1012.51	1034.52	1014.08	955.008	8.77873	8.91096	8.81614	8.7415	8.63054	8.64581	9.81397	9.95878	9.96004	9.97786	9.89639	9.84189
ASHGA5P002024	1.4518e-09	3.4e-08	2.0379	down	protein_coding	ENST00000407724	CCDS48208.1	CYorf15A	GENCODE	864	chrY	+	21729234	21752308		GCTCTCTGTAAGAAATATGCTGATCTTGGAAATTCACCTCTTCTATAGAAGAGTTTGTTT				Putative gamma-taxilin 2 [Source:UniProtKB/Swiss-Prot;Acc:Q9BZA5]	2350.84	5502.81	11.2889	12.316	2315.36	2205.06	2252.66	2249.54	2531.13	2551.26	5472.23	5128.87	5031.41	5168.58	6125.27	6090.48	11.2382	11.259	11.2692	11.2033	11.3725	11.3915	12.2657	12.25	12.234	12.2747	12.4239	12.4479
ASHGA5P008900	2.401e-10	9e-09	2.41195	down	protein_coding	NM_006785	CCDS11967.1	MALT1	RefSeq	5029	chr18	+	56338617	56417370		CAAGATAGCAAGAAGGTAGAAATCATCATAGGAAGAACAGATGAGGCAGTGGAGTGCACT	10892	Hs.601217	GO:0001923|GO:0002020|GO:0002237|GO:0002726|GO:0004197|GO:0004842|GO:0004871|GO:0005515|GO:0005634|GO:0005730|GO:0005737|GO:0005829|GO:0005886|GO:0006508|GO:0006952|GO:0007250|GO:0008233|GO:0009620|GO:0016567|GO:0019209|GO:0031398|GO:0032449|GO:0032743|GO:0042098|GO:0042981|GO:0043123|GO:0043234|GO:0043621|GO:0045087|GO:0048471|GO:0050852|GO:0050852|GO:0050856|GO:0050870|GO:0051092|GO:0051168|GO:…	mucosa-associated lymphoid tissue lymphoma translocation protein 1 isoform a	253.946	644.382	8.01257	9.28277	255.595	227.871	266.49	254.863	275.627	243.232	631.172	623.607	598.16	645.763	698.599	668.992	7.97442	7.95603	8.15704	7.95471	8.11202	7.9212	9.16023	9.2718	9.23293	9.31917	9.37351	9.33898
ASHGA5P037962	1.51295e-07	1.402e-06	2.28313	down	protein_coding	NM_030641	CCDS13919.1	APOL6	RefSeq	10156	chr22	+	36044423	36064456		ATTTGCTGCCACAGAGGCTGATGGACAACCAGGCGGAGAGAGAAAGTGAGGCTGGTGTTG	80830	Hs.257352	GO:0005319|GO:0005576|GO:0005737|GO:0006869|GO:0008289|GO:0042157	apolipoprotein L6	266.838	642.456	8.08341	9.27443	285.879	279.688	264.823	297.635	240.697	232.307	687.057	674.292	663.369	696.115	577.37	556.532	8.14181	8.2647	8.14669	8.18888	7.90642	7.85196	9.28174	9.38683	9.3831	9.42731	9.09453	9.07307
ASHGA5P051919	0	0	2.6925	down	protein_coding	NM_003263	CCDS33973.1	TLR1	RefSeq	2867	chr4	-	38797875	38806412		GCAAGCAAAGAAATAGATTACACATCAAGTGAAAAATATTCCTCCTGTTGATATTGCTGC	7096	Hs.654532	GO:0002224|GO:0002282|GO:0004872|GO:0004888|GO:0005886|GO:0005887|GO:0006954|GO:0006955|GO:0007165|GO:0016020|GO:0030670|GO:0035354|GO:0042116|GO:0042495|GO:0042535|GO:0042742|GO:0045087|GO:0045410|GO:0046982|GO:0052033|GO:0071723|GO:0071727	toll-like receptor 1 precursor	1082.03	3269.42	10.148	11.5769	1140.75	1043.72	1054.78	1078.87	1070.17	1103.88	3334.49	3143.75	3081.27	3244.65	3472.63	3339.72	10.1882	10.1703	10.1531	10.1094	10.1108	10.1561	11.5492	11.5487	11.5315	11.6012	11.6303	11.6007
ASHGA5P005953	4.0533e-09	7.7e-08	2.20368	down	protein_coding	NM_004995	CCDS9577.1	MMP14	RefSeq	3558	chr14	+	23305792	23316803		AGCGATGAAGTCTTCACTTACTTCTACAAGGGGAACAAATACTGGAAATTCAACAACCAG	4323	Hs.2399	GO:0004222|GO:0005509|GO:0005515|GO:0005737|GO:0005796|GO:0005886|GO:0005887|GO:0006508|GO:0008270|GO:0022617|GO:0030198|GO:0030307|GO:0030335|GO:0031012|GO:0042470	matrix metalloproteinase-14 preproprotein	263.684	612.064	8.06891	9.20882	296.806	265.088	266.575	270.381	237.173	246.08	667.97	632.001	591.108	608.7	581.833	590.774	8.20086	8.18232	8.15773	8.04905	7.88445	7.93904	9.24693	9.28707	9.21428	9.23885	9.1052	9.1606
ASHGA5P001769	4.14372e-06	2.2662e-05	5.01843	down	protein_coding	NM_016588	CCDS4495.1	NRN1	RefSeq	2072	chr6	-	5998232	6007633		TAAGTTGAACGGCAGATATATTTCACTGATCCTCGCGGTGCAAATAGCGTATCTGGTGCA	51299	Hs.103291	GO:0005886|GO:0007399|GO:0031225	neuritin precursor	15.2667	67.802	3.75487	6.0821	10.4061	10.5852	25.8441	19.0276	10.2945	15.4428	69.1973	59.812	83.5996	56.8678	68.0995	69.2358	3.30598	3.48781	4.76018	4.02542	3.08378	3.86604	5.97514	6.00771	6.45266	5.90411	6.0527	6.1003
ASHGA5P012097	8.14988e-05	0.000293593	2.58988	down	protein_coding	ENST00000375707	CCDS31662.1	CARD17	GENCODE	466	chr11	-	104963195	104972158		TTCCTTCCTAGGTTCAACTTTCATTTGAGCAGCCAGATGATAAAGCACAGATGCCCAGCA	440068	Hs.732627	GO:0006508|GO:0042981|GO:0005737|GO:0005622|GO:0005515|GO:0004869|GO:0004197	caspase recruitment domain family, member 17 [Source:HGNC Symbol;Acc:33827]	466.046	1324.48	8.87177	10.2447	388.983	383.209	376.191	398.931	621.226	627.738	1072.65	1082.55	1085.44	1006.38	1731.12	1968.73	8.59932	8.71488	8.65839	8.63616	9.30353	9.31835	9.92233	10.0426	10.0634	9.93774	10.6419	10.86
ASHGA5P009675	5.458e-10	1.6e-08	2.27328	down	protein_coding	NM_020751	CCDS9370.1	COG6	RefSeq	3627	chr13	+	40229763	40326765	NR_026745	CCACAGTGAAAGAGCAGATCGTAAAACAATCTACAGAATTAGTCTGCAGAGCCTATGGTG	57511	Hs.507805	GO:0000139|GO:0006891|GO:0015031|GO:0017119|GO:0070085	conserved oligomeric Golgi complex subunit 6 isoform 1	652.96	1623.2	9.39853	10.5833	695.469	648.716	673.86	671.522	636.101	592.095	1665.29	1643.11	1651.05	1681.82	1587	1510.95	9.44972	9.47509	9.49469	9.40116	9.34027	9.23023	10.5603	10.6244	10.6506	10.6712	10.5151	10.4782
ASHGA5P010294	1.11926e-08	1.72e-07	24.694	down	protein_coding	ENST00000360581	CCDS5444.1	NPSR1	GENCODE	1567	chr7	+	34697896	34889590		TCCCCTGCAGGGAGCAAAGATCACAGGATTCCAGAATGACGTTCCGGGAGAGAACTGAGA	387129	Hs.652373	GO:0007186|GO:0016021|GO:0005737|GO:0005886|GO:0005000	neuropeptide S receptor 1 [Source:HGNC Symbol;Acc:23631]	5.2298	146.678	2.3764	7.00249	5	5	6.3788	5	5	5	350.663	108.761	103.269	121.081	101.395	94.8992	2.32587	2.32976	2.63282	2.32202	2.32202	2.32592	8.3147	6.83036	6.74817	6.95873	6.61257	6.55041
ASHGA5P002405	8.66e-11	4e-09	2.03295	down	protein_coding	NM_001098525	CCDS41893.1	CKAP2	RefSeq	3736	chr13	+	53029494	53050763	NM_018204	AGGGGCTCAGCCTATTGAAGAGATGCGACACACGATTGTAGATATTCTAACAATGAAGAG	26586	Hs.444028	GO:0000281|GO:0000922|GO:0005737|GO:0005813|GO:0005881|GO:0006915|GO:0007026|GO:0015630|GO:0045944	cytoskeleton-associated protein 2 isoform 2	2222.03	5176.75	11.2106	12.2341	2352.86	2280.43	2225.68	2225.17	2119.89	2128.16	5599.96	5045.99	5055.17	5125.92	5195.1	5038.37	11.267	11.3065	11.2544	11.1879	11.1206	11.127	12.3045	12.2219	12.2414	12.2657	12.1943	12.1771
ASHGA5P015233	3.31921e-07	2.717e-06	2.55772	down	protein_coding	ENST00000418210	CCDS55260.1	TMEM64	GENCODE	4663	chr8	-	91634222	91658133		GGCTTCAGAATGCAGTGTTTTCGATTATTATAAGTATAGGCCTCATGTTTTATGTAGTTC	169200	Hs.567759		transmembrane protein 64 [Source:HGNC Symbol;Acc:25441]	148.755	399.691	7.22557	8.58043	146.957	128.941	135.735	144.215	170.555	166.125	360.752	357.027	367.606	323.906	479.401	509.454	7.16284	7.13932	7.18304	7.11336	7.39737	7.35747	8.35562	8.48014	8.5369	8.33269	8.83182	8.9454
ASHGA5P038239	1.225e-10	5e-09	2.35789	down	protein_coding	NM_020998	CCDS33757.2	MST1	RefSeq	2348	chr3	-	49721379	49726196		TGGGTTAGGCCCAGCCTTGATGCCATATGCCTTGGGGAGGACAAAACTTCTTGTCAGACA	4485	Hs.512587	GO:0003674|GO:0004252|GO:0005575|GO:0005576|GO:0008150	hepatocyte growth factor-like protein precursor	5611.3	15300.1	12.5631	13.8006	6016.27	5566.06	5802.36	5637.98	5364.84	5280.3	16044.9	15478.6	15756.2	15062	15127	14331.9	12.6433	12.6168	12.6494	12.5365	12.4643	12.4681	13.8355	13.8475	13.88	13.8188	13.7399	13.6816
ASHGA5P007826	6.48e-11	3e-09	2.12542	down	protein_coding	NM_014661	CCDS7641.1	FAM53B	RefSeq	5740	chr10	-	126307862	126432930		TCTAGACCTTGCCAAGATGGCACAGAACTGTCAGACCTTCAGCAGCCTCAGCTGCCTGAG	9679	Hs.129195	GO:0003674|GO:0005575|GO:0008150	protein FAM53B	100.35	217.362	6.65261	7.74035	102.512	98.7517	97.2731	99.2545	100.551	103.758	231.685	222.859	215.503	212.58	210.436	211.11	6.63941	6.75507	6.70046	6.54827	6.61628	6.65613	7.72025	7.82916	7.78558	7.74846	7.66301	7.69565
ASHGA5P021719	4.82e-11	3e-09	2.04282	down	protein_coding	ENST00000539194	CCDS54747.1	PROM1	GENCODE	3884	chr4	-	15969848	16077741	ENST00000540805, NM_001145851, NM_001145852	GAATGGATTCGGAGGACGTGTACGATGACCCATCACAACATTGATAGCTGATGTTGAAAC	8842	Hs.614734	GO:0010842|GO:0045494|GO:0060042|GO:0060219|GO:0072112|GO:0072139|GO:2000768|GO:0016021|GO:0005886|GO:0005615|GO:0009986|GO:0001750|GO:0005887|GO:0016324|GO:0005903|GO:0032420|GO:0031528|GO:0042622|GO:0005515|GO:0045296|GO:0042805	prominin 1 [Source:HGNC Symbol;Acc:9454]	1317.72	3031.45	10.4429	11.4735	1360.19	1305.84	1355.03	1359.7	1272.41	1253.14	3126.98	3015.07	3003.3	3091.72	2997.57	2954.05	10.4581	10.4994	10.5247	10.4667	10.3694	10.3391	11.4665	11.4928	11.4941	11.5388	11.4214	11.4271
ASHGA5P004562	2.99e-11	2e-09	9.45683	down	protein_coding	NM_006850	CCDS1471.1	IL24	RefSeq	1976	chr1	+	207070787	207077484	NM_001185156	CATCGTGTCACAACTGCAACCCAGTCAAGAAAATGAGATGTTTTCCATCAGAGACAGTGC	11009	Hs.58831	GO:0005125|GO:0005615|GO:0006915	interleukin-24 isoform 1 precursor	75.2127	730.857	6.21512	9.45648	65.9413	81.2337	85.9413	77.6842	66.6506	73.825	797.372	749.417	769.125	748.632	661.871	658.728	5.98785	6.47107	6.51381	6.16676	6.00071	6.15056	9.49857	9.52477	9.58319	9.52041	9.29722	9.31472
ASHGA5P007752	5.9e-12	1e-09	5.6858	down	protein_coding	NM_024605	CCDS34075.1	ARHGAP10	RefSeq	3073	chr4	+	148653452	148993927		TGTGGAACCTATGCTGTCATTTTTTCAGGGGATGTTTACCTTCTATCATCAGGGCCATGA	79658	Hs.368631	GO:0005100|GO:0005515|GO:0005543|GO:0005829|GO:0005886|GO:0006915|GO:0007010|GO:0007264|GO:0008093|GO:0017124|GO:0042981|GO:0043066|GO:0046847|GO:0048471|GO:0051056	rho GTPase-activating protein 10	89.5863	525.111	6.48106	8.98842	98.1483	85.053	93.1705	97.3333	84.698	79.1145	562.554	523.959	537.321	542.84	503.156	480.838	6.57759	6.54086	6.63576	6.51898	6.35708	6.25608	8.98935	9.02548	9.07974	9.06933	8.89541	8.87121
ASHGA5P009282	3.3621e-09	6.7e-08	2.68423	down	protein_coding	NM_000577	CCDS2113.1	IL1RN	RefSeq	1802	chr2	+	113875469	113891593		ATGGCTTTAGAGACGATCTGCCGACCCTCTGGGAGAAAATCCAGCAAGATGCAAGCCTTC	3557	Hs.81134	GO:0001960|GO:0002439|GO:0005149|GO:0005150|GO:0005151|GO:0005152|GO:0005152|GO:0005615|GO:0005622|GO:0005634|GO:0005737|GO:0005813|GO:0005886|GO:0006629|GO:0006953|GO:0006955|GO:0007565|GO:0007613|GO:0010243|GO:0014050|GO:0014070|GO:0030073|GO:0031982|GO:0034115|GO:0042493|GO:0043066|GO:0043507|GO:0045352|GO:0045353|GO:0051384|GO:2000660	interleukin-1 receptor antagonist protein isoform 3	82.8876	224.836	6.36557	7.79008	68.2866	84.0712	85.5454	85.3518	87.1123	86.958	241.942	224.238	218.222	211.015	220.007	233.594	6.04191	6.52325	6.50721	6.31729	6.39945	6.40432	7.78496	7.83774	7.804	7.73923	7.72772	7.84682
ASHGA5P007942	1.85372e-08	2.57e-07	2.86031	down	protein_coding	NM_005268	CCDS382.1	GJB5	RefSeq	1299	chr1	+	35220720	35224112		AGTCACTCAGTAGCAGCTGACGCGTGGGTCCACCATGAACTGGAGTATCTTTGAGGGACT	2709	Hs.198249	GO:0005922|GO:0007154|GO:0008544|GO:0016021|GO:0060708|GO:0060713	gap junction beta-5 protein	38.3946	107.7	5.2218	6.73797	37.2058	39.7097	38.356	42.0989	31.8136	41.1838	125.424	99.2212	104.583	115.979	95.7896	105.205	5.15663	5.43457	5.33316	5.23935	4.87524	5.29186	6.83414	6.70098	6.76514	6.89895	6.53192	6.69672
ASHGA5P010011	1.54804e-06	9.775e-06	2.21939	down	protein_coding	NM_018384	CCDS5907.1	GIMAP5	RefSeq	1895	chr7	+	150434435	150440737	NM_001199577	AACCGTTTCTGGAGAGAATGGGAGGATTCCAGAGGGGCAAATATGGAACTATGGCTGAAG	55340	Hs.647079	GO:0001659|GO:0002729|GO:0002925|GO:0005525|GO:0005741|GO:0005764|GO:0010524|GO:0016021|GO:0030217|GO:0032689|GO:0032831|GO:0043011|GO:0043029|GO:0043066|GO:0045019|GO:0045588|GO:0045838|GO:0045954|GO:0046902|GO:0050868|GO:0050995	GTPase IMAP family member 5	81.9237	184.59	6.34841	7.49857	81.9296	76.7831	93.9354	83.5812	78.1654	77.1475	180.996	201.041	197.846	211.564	147.89	168.2	6.3085	6.38706	6.64896	6.28631	6.23946	6.22014	7.36927	7.68572	7.66385	7.74267	7.16203	7.36789
ASHGA5P013417	4.51467e-05	0.000175001	2.40412	down	protein_coding	NM_006889	CCDS43138.1	CD86	RefSeq	2790	chr3	+	121796695	121839988	NM_176892	TTGGAGCTACAGTGGACAGGCATTTGTGACAGCACTATGGGACTGAGTAACATTCTCTTT	942	Hs.171182	GO:0002224|GO:0004872|GO:0005515|GO:0005886|GO:0006955|GO:0007267|GO:0008284|GO:0009897|GO:0015026|GO:0016021|GO:0019048|GO:0031295|GO:0042110|GO:0042113|GO:0043017|GO:0043231|GO:0045086|GO:0045404|GO:0045630|GO:0045893|GO:0051607	T-lymphocyte activation antigen CD86 isoform 2 precursor	18.6912	41.9533	4.13471	5.40022	18.8587	17.1706	20.5178	12.8859	21.819	20.8953	37.3336	35.1856	35.0899	43.6997	56.7007	43.7105	4.17125	4.22833	4.42241	3.38896	4.29787	4.29942	5.07598	5.28419	5.24396	5.55306	5.79446	5.44966
ASHGA5P005795	5.3059e-09	9.6e-08	2.65495	down	protein_coding	NM_197954	CCDS8617.1	CLEC7A	RefSeq	519	chr12	-	10279921	10282868		GGTACCATGGCTGGTTTCAAAGCTGTGGAATTCAAAGGATAAATTAATGAAGAAAACAAG	64581	Hs.143929	GO:0001846|GO:0001872|GO:0001874|GO:0001879|GO:0002238|GO:0002752|GO:0005737|GO:0006910|GO:0006911|GO:0006954|GO:0008037|GO:0008329|GO:0009756|GO:0009897|GO:0016021|GO:0016337|GO:0030246|GO:0032760|GO:0042110|GO:0042287|GO:0042832|GO:0045087|GO:0046872|GO:0050766	C-type lectin domain family 7 member A isoform f	184.082	511.201	7.53938	8.94807	194.587	196.507	193.482	187.268	166.952	165.693	578.239	503.848	485.575	544.027	490.315	465.204	7.58017	7.7443	7.69447	7.49529	7.36796	7.35411	9.02986	8.9694	8.93271	9.07174	8.8622	8.8225
ASHGA5P007788	3e-13	0	5.37205	down	protein_coding	NM_001146055	CCDS3634.1	SNCA	RefSeq	3022	chr4	-	90645249	90759447		TCTGAAAGAGTGTGGTGTAAAGGAATTCATTAGCCATGGATGTATTCATGAAAGGACTTT	6622	Hs.21374	GO:0000287|GO:0001774|GO:0001921|GO:0001956|GO:0005504|GO:0005507|GO:0005509|GO:0005515|GO:0005576|GO:0005634|GO:0005737|GO:0005739|GO:0005829|GO:0005886|GO:0005938|GO:0006631|GO:0006638|GO:0006644|GO:0006919|GO:0007006|GO:0008198|GO:0008270|GO:0008344|GO:0010040|GO:0010517|GO:0010642|GO:0014048|GO:0014059|GO:0015629|GO:0016234|GO:0016491|GO:0019894|GO:0030054|GO:0030424|GO:0030426|GO:0030544|GO:…	alpha-synuclein isoform NACP140	58.1618	316.027	5.84171	8.26718	57.5392	55.9609	51.7654	66.9591	58.9719	57.7746	304.483	313.548	319.437	333.819	309.248	315.626	5.79871	5.92909	5.77588	5.94529	5.82167	5.77963	8.11074	8.30508	8.33954	8.37659	8.20616	8.26498
ASHGA5P006771	4.82e-11	3e-09	3.52301	down	protein_coding	NM_007069	CCDS8047.1	PLA2G16	RefSeq	1395	chr11	-	63341943	63381909	NM_001128203	TGCGCCCATTCCAGAGCCTAAGCCTGGAGACCTGATTGAGATTTTTCGCCCTTTCTACAG	11145	Hs.502775	GO:0004623|GO:0005515|GO:0005575|GO:0005783|GO:0005829|GO:0006644|GO:0006644|GO:0008970|GO:0016021|GO:0016042|GO:0036149|GO:0036150|GO:0036151|GO:0036152|GO:0044281|GO:0045786|GO:0046474|GO:0048471|GO:0052739|GO:0052740	group XVI phospholipase A1/A2	1031.63	4077.42	10.0769	11.8937	1093.95	1056.07	1089.02	1042.98	958.386	949.351	4275.57	4032.25	4182.69	4278.99	3922.68	3772.34	10.1253	10.189	10.2049	10.0611	9.9456	9.9357	11.9082	11.9096	11.9648	12.016	11.7944	11.7695
ASHGA5P022819	3.7e-11	2e-09	2.4157	down	protein_coding	NM_183234	CCDS10153.1	RAB27A	RefSeq	3455	chr15	-	55495163	55562484		GCTTGACTTGGTGAACTACTGAGTTCTTCATTATGTCTGATGGAGATTATGATTACCTCA	5873	Hs.654978	GO:0001750|GO:0003924|GO:0005515|GO:0005525|GO:0005764|GO:0005770|GO:0005794|GO:0006605|GO:0006887|GO:0007264|GO:0007596|GO:0016324|GO:0030318|GO:0030425|GO:0030667|GO:0031489|GO:0032402|GO:0032585|GO:0042470|GO:0043316|GO:0043320|GO:0045921|GO:0070382|GO:0071985	ras-related protein Rab-27A	285.727	732.081	8.18967	9.46211	299.505	269.654	298.549	292.517	279.097	275.038	724.877	707.398	703.738	713.801	802.484	740.19	8.21266	8.2078	8.32339	8.16079	8.13184	8.10154	9.35871	9.44712	9.45948	9.45948	9.56844	9.47943
ASHGA5P006028	3.61e-11	2e-09	2.90937	down	protein_coding	ENST00000312942	CCDS9424.1	KCNRG	GENCODE	1527	chr13	+	50589389	50595058		CTGGAGTCAGGTATGTTTCTATAAAACCTGATAACCGAAAATTGGCCAACGGAACAAATG	283518	Hs.660161	GO:0051260|GO:0005783|GO:0005515|GO:0042802	potassium channel regulator [Source:HGNC Symbol;Acc:18893]	51.3262	148.178	5.65533	7.19604	47.8875	46.9535	52.1651	54.1816	52.8864	53.883	147.378	146.991	144.577	134.913	160.643	154.568	5.51971	5.67574	5.78783	5.6193	5.64374	5.68569	7.06851	7.2483	7.22492	7.10193	7.28038	7.25222
ASHGA5P053795	3.33233e-08	4.1e-07	2.01553	down	protein_coding	ENST00000367364	CCDS44291.1	PTPRC	GENCODE	1017	chr1	+	198608226	198662335	NM_001267798, NM_002838, NM_080921	ATGTATTTGTGGCTTAAACTCTTGGCATTTGGCTTTGCCTTTCTGGACACAGAAGTATTT	5788	Hs.654514	GO:0004872	protein tyrosine phosphatase, receptor type, C [Source:HGNC Symbol;Acc:9666]	1083.77	2435.5	10.1473	11.1585	1157	1144.54	1103.89	1142.71	1012.46	942.04	2623.34	2481.45	2398.93	2514.12	2325.09	2270.09	10.2123	10.3026	10.2241	10.1988	10.0222	9.92386	11.2102	11.2145	11.1755	11.2358	11.0563	11.0587
ASHGA5P004620	5.47377e-07	4.105e-06	14.0888	down	protein_coding	NM_001126128	CCDS46868.1	PROK2	RefSeq	1613	chr3	-	71820805	71834357		CCATCCACTGACTCGTAAAAACAATTTTGGAAATGGAAGGCAGGAAAGAAGAAAGAGGAA	60675	Hs.528665	GO:0000187|GO:0001525|GO:0001664|GO:0005576|GO:0006935|GO:0006954|GO:0007186|GO:0007204|GO:0007218|GO:0007283|GO:0007623|GO:0008283|GO:0019233|GO:0045987	prokineticin-2 isoform a precursor	21.8511	259.42	4.1694	7.98588	13.275	8.68952	11.9132	23.531	34.3311	39.3664	246.413	252.685	244.48	227.553	306.814	278.572	3.66185	3.20421	3.58292	4.34687	4.99214	5.22842	7.81108	8.00434	7.96925	7.84335	8.19655	8.09071
ASHGA5P052877	0.000200336	0.000644562	2.0265	down	protein_coding	ENST00000368115	CCDS1184.1	FCER1A	GENCODE	1165	chr1	+	159259503	159278014		TTCTTTGAAGTCAGTTCCACCAAATGGTTCCACAATGGCAGCCTTTCAGAAGAGACAAAT	2205	Hs.897	GO:0019370|GO:0007257|GO:0050731|GO:0043306|GO:0050850|GO:0001812|GO:0001820|GO:0045401|GO:0045425|GO:0038095|GO:0000187|GO:0007165|GO:0007166|GO:0005886|GO:0005887|GO:0009897|GO:0005515|GO:0019767|GO:0019863	Fc fragment of IgE, high affinity I, receptor for; alpha polypeptide [Source:HGNC Symbol;Acc:3609]	54.5089	108.534	5.71679	6.73578	62.2204	58.6607	57.0386	68.1434	42.0465	38.9441	138.716	106.127	106.222	122.455	85.05	92.6318	5.89972	6.00212	5.9193	5.9716	5.29637	5.21162	6.97736	6.79708	6.7873	6.97309	6.36136	6.5185
ASHGA5P044037	0.000875207	0.00235193	2.30798	down	protein_coding	ENST00000297375	CCDS5940.1	EN2	GENCODE	3395	chr7	+	155250823	155257526		AGAACCAGTGTGGGATTTACTGTGAACAGCATGGAGGAGAATGACCCCAAGCCTGGCGAA	2020	Hs.134989	GO:0007275|GO:0006355|GO:0045944|GO:0030902|GO:0048666|GO:0030901|GO:0030182|GO:0005634|GO:0003677|GO:0003700|GO:0043565	engrailed homeobox 2 [Source:HGNC Symbol;Acc:3343]	24.9281	52.3454	4.50323	5.70986	12.5475	16.5643	26.9767	38.1986	29.6038	25.6775	40.3264	62.2892	58.0592	41.9343	59.0017	52.4615	3.57941	4.17562	4.82353	5.08737	4.75935	4.59407	5.1859	6.06922	5.94409	5.50184	5.84755	5.71055
ASHGA5P003122	1.45945e-05	6.617e-05	2.75441	down	protein_coding	NM_021614	CCDS4114.1	KCNN2	RefSeq	2515	chr5	+	113698015	113832197		TCATTATGGATAATTGCCGCATGGACTGTCCGAGCTTGTGAAAGGTACCATGATCAACAG	3781	Hs.98280	GO:0005516|GO:0005886|GO:0006813|GO:0007268|GO:0015269|GO:0016021|GO:0016286|GO:0042803|GO:0051393|GO:0071805	small conductance calcium-activated potassium channel protein 2 isoform a	14.4768	36.0363	3.73789	5.19963	16.5179	15.2639	17.2502	13.9724	15.4873	8.3689	37.8851	32.7213	34.9691	40.7432	33.226	36.673	3.96632	4.05288	4.16084	3.51657	3.74438	2.98636	5.09822	5.18666	5.23846	5.45729	5.02791	5.18928
ASHGA5P010836	2.52e-11	2e-09	9.9441	down	protein_coding	NM_000130	CCDS1281.1	F5	RefSeq	9179	chr1	-	169481191	169555769		ATCATGAGCACTATCAATGGCTATGTGCCTGAGAGCATAACTACTCTTGGATTCTGCTTT	2153	Hs.30054	GO:0002576|GO:0005507|GO:0005515|GO:0005576|GO:0005576|GO:0005615|GO:0005886|GO:0007155|GO:0007596|GO:0008015|GO:0030168|GO:0031093	coagulation factor V precursor	23.9999	233.667	4.52671	7.84055	22.7755	24.2873	25.1375	25.3172	19.6891	26.7927	259.158	233.351	247.767	228.467	206.054	227.205	4.45383	4.72713	4.72328	4.46329	4.13114	4.6616	7.87774	7.89361	7.98763	7.84737	7.63011	7.80686
ASHGA5P004342	2.58e-11	2e-09	2.76117	down	protein_coding	NM_001236	CCDS13642.1	CBR3	RefSeq	1128	chr21	+	37507262	37518860		GCCTTCAAGAGTGATGATCCAATGCCCTTTGACATTAAAGCTGAGATGACACTGAAGACA	874	Hs.154510	GO:0000253|GO:0004090|GO:0005634|GO:0005730|GO:0005737|GO:0005829|GO:0042376|GO:0070402	carbonyl reductase [NADPH] 3	1115.45	3458.02	10.1919	11.6572	1049.89	1033.46	1185.82	1178.12	1091.14	1154.29	3586.25	3360.44	3659.44	3398.16	3344.59	3399.26	10.0641	10.1542	10.3283	10.2425	10.1391	10.2232	11.6515	11.6403	11.7764	11.6736	11.5709	11.6303
ASHGA5P013793	7.0893e-09	1.2e-07	2.30428	down	protein_coding	NM_203416	CCDS53742.1	CD163	RefSeq	4107	chr12	-	7623411	7656414		AATTCCTCAGGAGGCCATTCTGAGCCACACTGAAAAGGAAAATGGGAATTTATAACCCAG	9332	Hs.504641	GO:0005044|GO:0005515|GO:0005576|GO:0005887|GO:0006953	scavenger receptor cysteine-rich type 1 protein M130 isoform b precursor	1664.42	4339.75	10.7803	11.9846	1806.98	1665.42	1725.54	1746.51	1552.95	1489.1	4660.43	4506.98	4378.29	4515.43	4013.79	3963.57	10.872	10.8473	10.8761	10.8343	10.6538	10.5983	12.0363	12.0659	12.0374	12.0884	11.8339	11.8457
ASHGA5P012110	5.08e-11	3e-09	4.96552	down	protein_coding	NM_001032998	CCDS33299.1	KYNU	RefSeq	1315	chr2	+	143635194	143747106		CGATTAAACCTGCGAGATCGGAGTTCTTTAATTAGGAATGGAATGCAACAGATTTGGACA	8942	Hs.470126	GO:0005634|GO:0005730|GO:0005737|GO:0005739|GO:0005829|GO:0005829|GO:0006569|GO:0006569|GO:0009435|GO:0019441|GO:0019442|GO:0019805|GO:0030170|GO:0030429|GO:0030429|GO:0030429|GO:0034341|GO:0034516|GO:0034641|GO:0042803|GO:0043420|GO:0044281|GO:0097053	kynureninase isoform b	50.1128	247.818	5.61729	7.92924	46.7574	49.1113	56.4931	53.876	47.6809	46.7582	244.291	245.994	253.285	248.33	259.236	235.774	5.48204	5.74147	5.90577	5.61113	5.4887	5.47465	7.7994	7.96759	8.01553	7.96981	7.96372	7.85935
ASHGA5P052445	8.71292e-05	0.000311146	3.12309	down	protein_coding	NM_001127496	CCDS47296.1	SPRY4	RefSeq	4941	chr5	-	141689991	141704620	NM_030964	GCCTTTCTGACAGTTTGTGTCGAAGCCCCAGTGCTCTGCCTGGAAACCTGGTTCTCTTCT	81848	Hs.323308	GO:0005515|GO:0005737|GO:0007275|GO:0032587|GO:0043407	protein sprouty homolog 4 isoform 2	1036.69	3818.06	10.0537	11.6967	777.057	752.375	1062.02	1149.25	1239.7	1239.75	2697.77	2497.8	3572.02	2526.96	5950.86	5662.95	9.61156	9.6864	10.1635	10.2072	10.3279	10.3259	11.2496	11.2244	11.7424	11.2425	12.3828	12.3385
ASHGA5P055115	5.428e-10	1.6e-08	2.20028	down	protein_coding	NM_001191016		CASP12	RefSeq	1688	chr11	-	104756444	104769397	NR_034061, NR_034063, NR_034070	TTTCAACAACCGTAACTGCCAGAGTCTGAAAGACAAACCCAAGGTCATCATCATGCAAGC	100506742	Hs.476989	GO:0004197|GO:0005622|GO:0006508|GO:0006915|GO:0042981	inactive caspase-12	443.851	1053.94	8.83645	9.97413	469.484	440.434	462.112	419.086	435.798	436.189	1118.5	1092.68	1095.47	979.811	1032.99	1004.16	8.87159	8.91441	8.957	8.71028	8.78424	8.78117	9.97981	10.0565	10.0773	9.90157	9.91884	9.91079
ASHGA5P044956	1.4456e-09	3.4e-08	2.0247	down	protein_coding	NM_001010858		RNF187	RefSeq	3133	chr1	+	228675067	228683889		GCTGCGGGCCCCGAGCCGCCCGAGTGGGAACCGCGCTGGAGGAAGGCGCTGCGCGGCAAG	149603	Hs.356377	GO:0004842|GO:0005515|GO:0005634|GO:0005737|GO:0008270|GO:0008284|GO:0043161|GO:0045893|GO:0051865|GO:0070936	E3 ubiquitin-protein ligase RNF187	292.554	626.12	8.22399	9.2417	283.544	273.342	279.247	291.136	318.812	309.245	634.637	590.601	623.344	559.616	682.488	666.036	8.12906	8.22871	8.22443	8.15445	8.33105	8.27628	9.16748	9.19778	9.2938	9.11782	9.34155	9.3318
ASHGA5P029663	3.241e-09	6.5e-08	4.78278	down	protein_coding	NM_006399	CCDS9843.1	BATF	RefSeq	953	chr14	+	75988783	76013334		ATCAAGCAGCTCACAGAGGAACTGAAGTACTTCACGTCGGTGCTGAACAGCCACGAGCCC	10538	Hs.509964	GO:0003700|GO:0005515|GO:0005634|GO:0006351|GO:0043565|GO:0046983	basic leucine zipper transcriptional factor ATF-like	147.473	734.646	7.20363	9.46148	168.678	154.782	162.344	155.656	120.077	123.302	807.355	765.193	759.896	780.067	651.369	643.997	7.36399	7.40423	7.43737	7.22401	6.87979	6.91238	9.51609	9.55414	9.56423	9.58197	9.27257	9.27987
ASHGA5P016611	8.789e-10	2.3e-08	2.51759	down	protein_coding	NM_032581	CCDS5377.1	FAM126A	RefSeq	6165	chr7	-	22980877	23053770		GCATGTCAATAAGGGGTCATAGGTGGAAAAGACATGGAAATACAGAATTAACAGGTCAAG	84668	Hs.85603	GO:0004871|GO:0005575|GO:0005737|GO:0005886|GO:0007165|GO:0008150	hyccin	136.057	354.601	7.09662	8.42866	147.366	138.124	134.898	140.36	133.797	121.794	388.563	367.452	341.33	362.648	333.807	333.808	7.16778	7.23593	7.17435	7.07199	7.03717	6.8925	8.46333	8.52366	8.43247	8.49305	8.3121	8.34736
ASHGA5P002330	9.489e-10	2.5e-08	3.37542	down	protein_coding	NM_006843	CCDS9169.1	SDS	RefSeq	1620	chr12	-	113830250	113841692		ATCTCGGACCAGGAGGCTGTGGCCGCCATTGAGAAGTTCGTGGATGATGAGAAGATCCTG	10993	Hs.439023	GO:0003941|GO:0004794|GO:0005575|GO:0005737|GO:0005739|GO:0006094|GO:0006565|GO:0030170|GO:0042803|GO:0042866	L-serine dehydratase/L-threonine deaminase	57.622	193.596	5.82048	7.57555	67.0124	63.2595	49.3167	56.5007	55.3015	54.3413	203.806	188.73	194.219	187.615	204.659	182.545	6.01228	6.11076	5.70546	5.6833	5.71321	5.69787	7.54036	7.59662	7.6394	7.56959	7.62134	7.48596
ASHGA5P053068	3.68e-11	2e-09	2.37254	down	protein_coding	NM_000569	CCDS1232.1	FCGR3A	RefSeq	2406	chr1	-	161511550	161519818	NM_000570, NM_001127592, NM_001127593, NM_001127595, NM_001127596, NM_001244753	TTAAGCGCAACATTTCTTGGTTCCAATAAAGCATTTTACAAGATCTTGCATGCTACTCTT	2214	Hs.372679	GO:0005576|GO:0005886|GO:0006955|GO:0009897|GO:0016021|GO:0019864|GO:0050776	low affinity immunoglobulin gamma Fc region receptor III-A isoform a precursor	33766	87086.3	15.119	16.3654	35075.1	32761.4	33953.5	33949.8	34330.8	32525.3	86269.9	85761.3	84076.7	90061.1	88309.4	88039.1	15.2004	15.1413	15.153	15.1121	15.0641	15.0429	16.3187	16.3321	16.3656	16.5267	16.3496	16.2997
ASHGA5P039438	0	0	487.393	down	protein_coding	NM_001077	CCDS3523.1	UGT2B17	RefSeq	2099	chr4	-	69402902	69434245		CCCCACACAAAAGTTACTGAGCTTCCTTATGTTTCACACATTGTATTTGAACACAAAACA	7367	Hs.575083	GO:0001972|GO:0005789|GO:0008202|GO:0015020|GO:0016020|GO:0016021	UDP-glucuronosyltransferase 2B17 precursor	47.6775	23762.5	5.53258	14.4615	48.9796	41.1573	39.8361	49.6483	45.7382	60.7054	23425.7	23943.2	23566.9	24653.3	23920.4	23065.3	5.55695	5.48252	5.39205	5.48613	5.42198	5.85587	14.4213	14.4981	14.4992	14.5717	14.4061	14.3727
ASHGA5P015845	4.17866e-05	0.000163736	3.01447	down	protein_coding	NM_001163023		PLK1S1	RefSeq	2076	chr20	+	21106623	21227258		AACTTTATGAATATAATCAGTCTGATACATGCAGGTTGCAGTGCACGAGGGGATTAACTC	55857	Hs.187635	GO:0005515|GO:0005813|GO:0007051|GO:0019901	centrosomal protein kizuna isoform 3	104.391	327.205	6.66769	8.25959	83.9167	87.2649	81.8901	91.3482	145.985	135.939	285.205	236.611	247.279	251.168	470.596	472.369	6.34489	6.57822	6.44544	6.41727	7.16907	7.05124	8.01832	7.91413	7.98488	7.98611	8.80785	8.84627
ASHGA5P050901	1.72304e-08	2.42e-07	2.40454	down	protein_coding	NM_021826	CCDS13048.1	FASTKD5	RefSeq	2875	chr20	-	3127164	3140532		TGCTCTCTGAAGGGCATTTAGGGGCATTTCTATGGCAAAGCTATAGGTGTATACTGTACC	60493		GO:0004672|GO:0005739|GO:0045333	FAST kinase domain-containing protein 5	4168.58	11646	12.1285	13.3943	4491.82	4367.15	4339.11	4361.48	3708.51	3743.39	12707.3	11989.9	12055.6	11867.3	10606.6	10649.2	12.2237	12.255	12.2219	12.1843	11.9295	11.9568	13.485	13.4644	13.4833	13.4669	13.224	13.2422
ASHGA5P011397	1.166e-08	1.78e-07	2.04114	down	protein_coding	NM_001776	CCDS7444.1	ENTPD1	RefSeq	12740	chr10	+	97515672	97637023	ENST00000539125, NM_001164179, NM_001164182	GATACAAAGGAGTCTAACGTGAAGACATTTTGCTCCAAGAATATCCTAGCCATCCTTGGC	953	Hs.740368	GO:0005524|GO:0005605|GO:0005886|GO:0005887|GO:0006200|GO:0007155|GO:0007186|GO:0007596|GO:0009181|GO:0017110|GO:0017111|GO:0030168	ectonucleoside triphosphate diphosphohydrolase 1 isoform 1	257.316	552.26	8.03197	9.06134	276.239	261.221	272.841	259.225	238.684	235.682	599.679	548.71	565.062	544.133	532.24	523.738	8.09285	8.15934	8.19085	7.98049	7.89316	7.87512	9.08497	9.09039	9.14962	9.07207	8.9829	8.98809
ASHGA5P018573	3.6644e-09	7.1e-08	3.35297	down	protein_coding	NM_001178046	CCDS13673.1	MX1	RefSeq	2683	chr21	+	42798102	42831141		CCATTCCAAGCTTACTTTGCAAAGAAGGAAGATGGTTGTTTCCGAAGTGGACATCGCAAA	4599	Hs.517307	GO:0003924|GO:0005515|GO:0005525|GO:0005634|GO:0005737|GO:0005789|GO:0005829|GO:0005829|GO:0006917|GO:0006952|GO:0007165|GO:0009615|GO:0019221|GO:0034340|GO:0045071|GO:0045087|GO:0048471|GO:0060337	interferon-induced GTP-binding protein Mx1	73.6795	251.387	6.19299	7.93843	71.1458	68.5647	78.0961	71.8316	70.8401	81.5986	248.132	237.701	221.448	310.93	266.788	223.321	6.10152	6.22778	6.37815	6.05165	6.09619	6.30266	7.82104	7.92157	7.82928	8.2756	8.00482	7.77826
ASHGA5P055112	0	0	16.085	down	protein_coding	NM_002421	CCDS8322.1	MMP1	RefSeq	2081	chr11	-	102660640	102668966		ATACTACAACCTGAAGAATGATGGGAGGCAAGTTGAAAAGCGGAGAAATAGTGGCCCAGT	4312	Hs.83169	GO:0004222|GO:0005509|GO:0005576|GO:0005578|GO:0006508|GO:0007596|GO:0008270|GO:0019048|GO:0022617|GO:0030198|GO:0030574|GO:0050900	interstitial collagenase isoform 1 preproprotein	501.418	8988.19	9.01567	13.0233	522.061	508.92	512.644	513.913	478.706	472.261	9270.21	9143.5	8995.25	9460.31	8580.64	8479.25	9.0223	9.12733	9.10231	9.00933	8.92905	8.90368	13.0374	13.0699	13.0634	13.1406	12.9065	12.922
ASHGA5P055109	0	0	5.1517	down	protein_coding	NM_182962	CCDS8315.1	BIRC3	RefSeq	4372	chr11	+	102188180	102210135	NM_001165	GATGAATACTCCTGTGATTAATGCTGCCGTGGAAATGGGCTTTAGTAGAAGCCTGGTAAA	330	Hs.127799	GO:0004842|GO:0005515|GO:0005634|GO:0005737|GO:0006915|GO:0007166|GO:0008270|GO:0034121|GO:0038061|GO:0039535|GO:0043123|GO:0045088|GO:0050727|GO:0070424|GO:2000116	baculoviral IAP repeat-containing protein 3	2510.22	14773.8	11.385	13.75	2620.39	2489.67	2497.44	2478.94	2500.29	2474.59	15694.6	14773.3	14256.5	15109.3	14658.5	14150.5	11.4177	11.4356	11.416	11.34	11.3558	11.3446	13.8022	13.7748	13.7415	13.8227	13.6983	13.6607
ASHGA5P051105	4.3023e-09	8e-08	2.00662	down	protein_coding	ENST00000290219	CCDS33544.1	IFNGR2	GENCODE	2221	chr21	+	34775201	34809828		ATCTCGTTTCCGGAAAAGGAGCAAGAAGATGTTCTCCAAACGCTTTGAACCAAAGCATGG	3460	Hs.634632	GO:0009615|GO:0007166|GO:0019221|GO:0060333|GO:0060334|GO:0005886|GO:0005783|GO:0005887|GO:0004872|GO:0005515|GO:0004906	interferon gamma receptor 2 (interferon gamma transducer 1) [Source:HGNC Symbol;Acc:5440]	1778	4046.63	10.8778	11.8825	1862.86	1826.52	1835.63	1842.25	1658.33	1642.42	4361.51	4076.35	4030.75	4144.6	3879.95	3786.65	10.915	10.9785	10.9652	10.9064	10.7547	10.7466	11.9413	11.9255	11.9067	11.9665	11.7781	11.777
ASHGA5P008495	4.76e-11	3e-09	2.18263	down	protein_coding	ENST00000343796	CCDS4278.1	NR3C1	GENCODE	7286	chr5	-	142657495	142815077	NM_001018074	GAGAAGGAAGTTGATATTCACTGATGGACTCCAAAGAATCATTAACTCCTGGTAGAGAAG	2908	Hs.122926	GO:0006351|GO:0007420|GO:0006355|GO:0007165|GO:0046685|GO:0010467|GO:0046689|GO:0030324|GO:0006367|GO:0007568|GO:0032868|GO:0006366|GO:0051412|GO:0030512|GO:0014823|GO:0043525|GO:0042127|GO:0030325|GO:0006916|GO:0016568|GO:0006111|GO:0007623|GO:0014049|GO:0043116|GO:0009314|GO:0008211|GO:0014889|GO:0031946|GO:0048096|GO:0060603|GO:0071286|GO:0042921|GO:0043401|GO:0043402|GO:0005634|GO:0005737|GO:…	nuclear receptor subfamily 3, group C, member 1 (glucocorticoid receptor) [Source:HGNC Symbol;Acc:7978]	81.84	180.588	6.34887	7.47494	80.9782	73.0265	85.5567	84.4566	84.284	82.7381	200.012	170.651	175.572	165.262	191.053	180.976	6.29352	6.31821	6.50749	6.30123	6.35	6.32281	7.5162	7.45596	7.49925	7.3889	7.51612	7.47321
ASHGA5P039982	1.06356e-05	5.0469e-05	2.59321	down	protein_coding	NM_002993	CCDS3560.1	CXCL6	RefSeq	1677	chr4	+	74702272	74704477		ACTTGTTTACGCGTTACGCTGAGAGTAAACCCCAAAACGATTGGTAAACTGCAGGTGTTC	6372	Hs.164021	GO:0005576|GO:0005615|GO:0006935|GO:0006954|GO:0006955|GO:0007165|GO:0007267|GO:0008009|GO:0008201	C-X-C motif chemokine 6 precursor	53.1869	134.132	5.67497	7.04971	49.0967	77.0514	47.2974	53.8253	39.0158	52.8349	153.904	130.268	130.226	145.475	116.541	128.379	5.56106	6.3929	5.6402	5.60917	5.1858	5.6607	7.13198	7.08195	7.07845	7.20669	6.81655	6.98263
ASHGA5P004490	9.94514e-08	9.91e-07	2.36704	down	protein_coding	NM_002205	CCDS8880.1	ITGA5	RefSeq	4267	chr12	-	54789044	54813050		ATGAAGATCTACCTCAGGAACGAGTCAGAATTTCGAGACAAACTCTCGCCGATTCACATC	3678	Hs.505654	GO:0001525|GO:0001726|GO:0005161|GO:0005178|GO:0005515|GO:0005886|GO:0005911|GO:0005925|GO:0007044|GO:0007155|GO:0007157|GO:0007159|GO:0007229|GO:0007411|GO:0007596|GO:0007613|GO:0008305|GO:0009897|GO:0019048|GO:0030949|GO:0032587|GO:0033631|GO:0035313|GO:0043184|GO:0050731|GO:0050900|GO:0071062	integrin alpha-5 precursor	179.782	444.04	7.50196	8.74504	198.667	189.909	182.554	191.757	153.965	161.84	492.119	492.014	436.763	445.52	394.978	402.849	7.60956	7.69641	7.60812	7.53099	7.24724	7.31943	8.79786	8.93394	8.78196	8.79179	8.553	8.61173
ASHGA5P003998	1.4415e-09	3.4e-08	2.19014	down	protein_coding	NM_001184763	CCDS53423.1	UHMK1	RefSeq	8194	chr1	+	162466963	162499419	NM_175866	CCAAAGGAAAATCCTGGCAGAGGACAAGTCTTTGTTGAGTATGCAAATGCTGGTGATTCC	127933	Hs.127310	GO:0003723|GO:0004674|GO:0005515|GO:0005524|GO:0005634|GO:0007050|GO:0016740|GO:0018105|GO:0018105|GO:0030424|GO:0031175|GO:0032839|GO:0043021|GO:0045948|GO:0046777|GO:0046825|GO:0071598	serine/threonine-protein kinase Kist isoform 2	908.687	2205.78	9.89036	11.0214	968.763	939.555	934.165	922.721	833.763	853.157	2369.08	2208.96	2265.17	2216.83	2087.55	2087.08	9.94705	10.0189	9.97688	9.88048	9.73943	9.77939	11.0553	11.0506	11.1007	11.0584	10.9203	10.9431
ASHGA5P008755	1.89504e-06	1.1666e-05	2.09768	down	protein_coding	NM_199139	CCDS11081.1	XAF1	RefSeq	3581	chr17	+	6659155	6678964	NR_046397	TGAGCACCAGCAGGCCAATGAGTGCCAGGAGCGCCCTGTTGAGTGTAAGTTCTGCAAACT	54739	Hs.441975	GO:0005634|GO:0005739|GO:0005829|GO:0006915|GO:0008270|GO:0019221|GO:0060337	XIAP-associated factor 1 isoform 2	89.8378	190.33	6.47868	7.54748	104.511	90.2176	92.9598	94.6351	84.8536	71.8495	195.471	198.631	191.627	209.438	186.915	159.9	6.66861	6.62815	6.63242	6.47361	6.36073	6.10857	7.47897	7.67089	7.62123	7.72761	7.48706	7.29911
ASHGA5P003725	1.8701e-08	2.58e-07	2.47793	down	protein_coding	NM_033342	CCDS4464.1	TRIM7	RefSeq	1114	chr5	-	180630119	180632177	NM_203293	GGAGGCCAAGGAGCTCTTGGAGTCCAGGCTGAGGGTCTTGAAGAAGGAACTGGAGGACTG	81786	Hs.487412	GO:0005634|GO:0005730|GO:0005737|GO:0008270|GO:0043231	tripartite motif-containing protein 7 isoform 4	133.827	343.134	7.07142	8.38056	132.041	134.55	146.738	142.425	125.007	122.197	361.01	368.396	351.287	347.497	336.869	293.743	7.00506	7.19767	7.29343	7.09648	6.93809	6.89781	8.35682	8.52783	8.47382	8.43288	8.32539	8.16663
ASHGA5P034072	8.8e-12	1e-09	2.53456	down	protein_coding	NM_005101	CCDS6.1	ISG15	RefSeq	685	chr1	+	948846	949919		ACTCATCTTTGCCAGTACAGGAGCTTGTGCCGTGGCCCACAGCCCACAGCCCACAGCCAT	9636	Hs.458485	GO:0005615|GO:0005737|GO:0005829|GO:0007267|GO:0009615|GO:0019048|GO:0019221|GO:0019941|GO:0031386|GO:0032020|GO:0032480|GO:0045087|GO:0060337	ubiquitin-like protein ISG15 precursor	2457.32	7155.4	11.355	12.6967	2606.61	2388.97	2335.68	2532.58	2438.11	2441.97	7613.73	7368.14	7059.26	7253.32	6800.79	6837.13	11.4098	11.3759	11.3227	11.3711	11.3239	11.3264	12.7493	12.7725	12.7187	12.7642	12.5726	12.6029
ASHGA5P011980	3.019e-10	1.1e-08	2.87328	down	protein_coding	NM_001024629	CCDS31179.1	NRP1	RefSeq	2373	chr10	-	33486546	33623833	NM_001244972, NM_001244973, NR_045259	GAAGTGGAAGGTGGCACCACTGTGCTGGCCACAGAAAAGCCCACGGTCATAGACAGCACC	8829	Hs.131704	GO:0001525|GO:0001938|GO:0002116|GO:0005021|GO:0005576|GO:0005829|GO:0005886|GO:0005886|GO:0007155|GO:0007165|GO:0007267|GO:0007411|GO:0007411|GO:0008201|GO:0009887|GO:0010595|GO:0014911|GO:0015026|GO:0016021|GO:0017154|GO:0019838|GO:0019838|GO:0019955|GO:0031410|GO:0035729|GO:0035767|GO:0038084|GO:0038084|GO:0043235|GO:0046872|GO:0048008|GO:0048010|GO:0048010|GO:0048012|GO:0050731|GO:0060301|GO:…	neuropilin-1 isoform c precursor	423.934	1321.02	8.76716	10.2899	458.758	427.496	428.232	442.09	391.576	395.453	1423.56	1368.18	1359.43	1318.82	1310.55	1145.55	8.83598	8.87121	8.8452	8.78117	8.62859	8.6408	10.3259	10.3731	10.3797	10.3255	10.2451	10.0898
ASHGA5P001167	4.98745e-06	2.6563e-05	2.00336	down	protein_coding	NM_001352	CCDS12728.1	DBP	RefSeq	1658	chr19	-	49133816	49140639		AATCATGAAGAAGGCAAGAAAAATCCAGGTGCCGGAGGAGCAGAAGGATGAGAAATACTG	1628	Hs.414480	GO:0000977|GO:0001077|GO:0005634|GO:0006357|GO:0042127|GO:0045944|GO:0046983|GO:0048511	D site-binding protein	38.0729	73.3641	5.19775	6.20017	46.8799	35.0967	38.1263	43.4037	36.3433	28.5874	77.4222	78.529	75.565	66.3111	70.8372	71.5201	5.48533	5.25465	5.32492	5.28833	5.07911	4.75416	6.13712	6.38416	6.30596	6.11933	6.10961	6.14485
ASHGA5P037012	3.7535e-09	7.2e-08	2.735	down	protein_coding	NM_001172132	CCDS54454.1	HCK	RefSeq	2234	chr20	+	30639990	30689657		CCGCTGTCATGAGTTACAGTCCTTCCAGGATGTGCCTCTGAAAATGGATTGCATATAAAT	3055	Hs.655210	GO:0002522|GO:0002758|GO:0004713|GO:0004715|GO:0005515|GO:0005524|GO:0005634|GO:0005764|GO:0005794|GO:0005829|GO:0005884|GO:0005901|GO:0005925|GO:0006468|GO:0006909|GO:0006954|GO:0007155|GO:0007229|GO:0007498|GO:0008284|GO:0008360|GO:0016032|GO:0018108|GO:0019048|GO:0019221|GO:0030133|GO:0030838|GO:0031234|GO:0031663|GO:0042995|GO:0043066|GO:0043299|GO:0045728|GO:0046777|GO:0050690|GO:0050727|GO:…	tyrosine-protein kinase HCK isoform e	306.049	893.921	8.29052	9.74207	330.78	313.636	307.894	319.081	265.206	299.698	920.087	965.935	908.239	948.545	848.031	772.686	8.36042	8.43146	8.36863	8.29592	8.05468	8.23203	9.70679	9.88073	9.81096	9.86125	9.6482	9.54448
ASHGA5P012174	2.9909e-09	6.1e-08	2.83092	down	protein_coding	NM_022127	CCDS6670.1	SLC28A3	RefSeq	4573	chr9	-	86890764	86983413	NM_001199633	CACCAAACAGGATGAAGAACAGGTCACAGTTGAGCAGGATTCTCCAAGAAACAGAGAACA	64078	Hs.535966	GO:0001882|GO:0001895|GO:0005886|GO:0015389|GO:0015390|GO:0015864|GO:0016021|GO:0055085	solute carrier family 28 member 3	83.5204	239.29	6.37583	7.8771	93.2609	87.6935	80.3795	88.1317	77.1827	74.4741	257.015	237.882	249.186	246.138	222.359	223.163	6.50024	6.5854	6.41969	6.36411	6.22223	6.16329	7.86741	7.92246	7.99452	7.95857	7.74233	7.77731
ASHGA5P001962	2.97392e-05	0.000122369	2.7158	down	protein_coding	NM_014441	CCDS12825.1	SIGLEC9	RefSeq	1737	chr19	+	51628136	51633567		AACGCTGTCAGGGGTTCAGCCTCTCAGGGGCCCCTGACTGAACCTTGGGCAGAAGACAGT	27180	Hs.245828	GO:0005887|GO:0007155|GO:0007166|GO:0030246	sialic acid-binding Ig-like lectin 9 isoform 2 precursor	18.3315	46.1149	4.09762	5.53899	18.0638	24.0498	19.8283	16.5489	20.2475	11.2507	55.2874	45.8546	47.12	49.1571	41.5691	37.7011	4.10449	4.71348	4.37075	3.80502	4.17439	3.41758	5.65249	5.63846	5.64934	5.71622	5.34936	5.22809
ASHGA5P000965	4.21e-11	2e-09	4.50878	down	protein_coding	NM_001275	CCDS9906.1	CHGA	RefSeq	2079	chr14	+	93389444	93401638		TGAACAGCCCTATGAATAAAGGGGATACCGAGGTGATGAAATGCATCGTTGAGGTCATCT	1113	Hs.150793	GO:0005576|GO:0008217|GO:0030141|GO:0030658	chromogranin-A preproprotein	242.518	1164.29	7.94124	10.114	264.47	225.906	262.593	258.529	210.458	233.151	1288.11	1192.41	1190.62	1178.29	1080.38	1055.92	8.02696	7.94344	8.13378	7.97581	7.70919	7.85825	10.1886	10.1767	10.1909	10.1643	9.98079	9.98256
ASHGA5P008068	2.06591e-06	1.2588e-05	2.28452	down	protein_coding	ENST00000339598	CCDS1724.1	OTOF	GENCODE	4756	chr2	-	26680070	26700910		AGAGAAACCCAACCGGCCCGACACGGCCTTCGTCTGGTTCCTCAACCCTCTCAAGTCCAT	9381	Hs.91608	GO:0007605|GO:0016079|GO:0006944|GO:0016021|GO:0005829|GO:0005789|GO:0016020|GO:0030054|GO:0005624|GO:0016323|GO:0030672|GO:0003674|GO:0005515|GO:0005509	otoferlin [Source:HGNC Symbol;Acc:8515]	653.6	1635.13	9.38768	10.5796	595.146	568.056	574.441	617.718	817.892	748.35	1559.97	1416.64	1414.76	1429.78	1988.15	2001.47	9.21537	9.28216	9.26162	9.28131	9.70883	9.57681	10.4621	10.4208	10.4331	10.4336	10.842	10.8858
ASHGA5P051103	7.822e-10	2.1e-08	2.21114	down	protein_coding	NM_000874	CCDS13622.1	IFNAR2	RefSeq	1428	chr21	+	34602230	34635062		TTGATTTCAGATGTAAAAGTCAAGAGAAGACTCTAAAAATAGCAAAGATGCTTTTGAGCC	3455	Hs.708195	GO:0004905|GO:0005515|GO:0005576|GO:0005615|GO:0005615|GO:0005886|GO:0005887|GO:0006357|GO:0007166|GO:0007259|GO:0008283|GO:0009615|GO:0019221|GO:0019901|GO:0019962|GO:0035455|GO:0060337|GO:0060338	interferon alpha/beta receptor 2 isoform b precursor	140.468	321.402	7.14221	8.287	154.12	136.556	129.448	135.82	144.446	142.421	318.424	294.915	314.762	298.2	348.764	353.348	7.23127	7.21957	7.11303	7.01747	7.15461	7.11729	8.1749	8.21664	8.31908	8.21709	8.37271	8.42157
ASHGA5P047459	4.7e-10	1.5e-08	3.03329	down	protein_coding	NM_002727	CCDS7285.1	SRGN	RefSeq	1270	chr10	+	70847827	70864567		AAGAAAAAGGACCAATGTTCGAACTACTTCCAGGTGAATCCAACAAGATCCCCCGTCTGA	5552	Hs.1908	GO:0000139|GO:0002576|GO:0005515|GO:0005518|GO:0005576|GO:0005615|GO:0005794|GO:0006915|GO:0007596|GO:0016485|GO:0030168|GO:0030502|GO:0031093|GO:0031214|GO:0033364|GO:0033371|GO:0033373|GO:0033382|GO:0042588|GO:0042629|GO:0050710	serglycin precursor	3777.91	13301.2	11.981	13.5819	4077.37	3825.46	3899	3938.46	3454.99	3472.16	13938.2	13720.2	13680.5	13836.1	12524	12108.5	12.0709	12.0603	12.0599	12.0249	11.8276	11.8427	13.623	13.6618	13.6655	13.6893	13.4435	13.4084
[truncated: 918 more rows]
