# Supplementary material for: Genome‐wide analysis of long noncoding RNA (lncRNA) expression in colorectal cancer tissues from patients with liver metastasis
Source: Cancer Med. 2016 May 11;5(7):1629–39. doi: 10.1002/cam4.738 (PMC4867661; doi:10.1002/cam4.738)
Supplement: Supplementary file 3 — Table S3. Functional classification of the target genes by GO analysis. [file CAM4-5-1629-s003.xls]

## Sheet: BP(up)
#Column "GO.ID" stands for the ID of gene ontology term
#Column "Term" stands for the name of gene ontology term
#Column "Ontology" stands for the ontology of GOID belongs to
#Column "Count" stands for the number of DE genes associated with the listed GOID
#Column "Pop.Hits" stands for the number of background population genes associated with the listed GOID
#Column "List.Total" stands for the total number of DE genes
#Column "Pop.Total" stands for the total number of background population genes
#Column "Fold.Enrichment" stands for the Fold Enrichment value of the GOID, it equals (Count/Pop.Hits)/(List.Total/Pop.Total)
#Column "Pvalue" stands for the significance testing value of the GOID
#Column "FDR" stands for the false discovery rate of the GOID, using Benjamini & Hochberg (1995) method
#Column "Enrichment.Score" stands for the Enrichment Score value of the GOID, it equals (-log10(Pvalue))
#Column "GENES" stands for the DE genes associated with the GOID
GO.ID	Term	Ontology	Count	Pop.Hits	List.Total	Pop.Total	Fold.Enrichment	Pvalue	FDR	Enrichment.Score	GENES
GO:0098660	inorganic ion transmembrane transport	Biological process	38	585	396	16119	2.64406	4.84332e-08	0.000264494	7.31486	ATP5G2//PKD2//ASIC1//SLC4A5//SLC12A3//ABCB11//SLC4A4//SRI//GRIN2B//ATP2B2//CACNA1A//CACNB2//CACNA1G//TRPA1//CACNA2D2//KCNH2//SLC39A2//CNGA1//AQP1//KCNC3//KCNJ6//KCNJ12//KCNMA1//ACTN2//DPP6//SLC26A3//SLC26A2//CLCA1//CLCA4//GABRB1//GABRD//GLRA2//ANO7//FXYD3//BEST2//SLC4A1//CLCA2//ATP6V1G3
GO:0015698	inorganic anion transport	Biological process	16	128	396	16119	5.08807	9.88349e-08	0.000269869	7.00509	CLCA1//CLCA4//ANO7//FXYD3//SLC4A1//WNK4//SLC12A3//SLC26A2//AQP1//TG//SLC26A3//GABRB1//GABRD//GLRA2//BEST2//CLCA2
GO:0032501	multicellular organismal process	Biological process	210	6510	396	16119	1.31305	1.81871e-07	0.000310682	6.74024	FRZB//GDF10//BMP3//BMPR1B//NOG//ALX1//SLC26A2//LTF//VAV3//EPHB1//EPHB3//EREG//NOX1//ID1//SHC1//TGFBI//NRXN3//NRXN1//PDE3A//ALDH1A2//PITX2//SEMA5A//NTRK2//ZMIZ1//TDGF1//TAS2R10//PIGR//RTP3//SOX2//WNT11//EYA1//ROBO2//PKD2//GRIN2B//DSC3//GATA4//PTPRR//KEAP1//NKD1//SEMA3C//SATB2//MARK1//ATOH1//PRKG1//KIAA0319//FABP4//TMIGD2//MME//REN//PRKACB//ENAH//OTC//FZD10//FOXN4//AXIN2//PARK2//SLITRK6//CACNA1G//N…
GO:0044707	single-multicellular organism process	Biological process	203	6286	396	16119	1.31451	3.65691e-07	0.000310682	6.43689	FRZB//GDF10//BMP3//BMPR1B//NOG//ALX1//SLC26A2//LTF//VAV3//EPHB1//EPHB3//EREG//NOX1//ID1//SHC1//TGFBI//NRXN3//NRXN1//ALDH1A2//PITX2//SEMA5A//NTRK2//ZMIZ1//TDGF1//TAS2R10//PIGR//RTP3//SOX2//WNT11//EYA1//ROBO2//PKD2//GRIN2B//DSC3//GATA4//PTPRR//KEAP1//NKD1//SEMA3C//SATB2//MARK1//ATOH1//PRKG1//KIAA0319//FABP4//TMIGD2//MME//REN//PRKACB//ENAH//OTC//FZD10//FOXN4//AXIN2//PARK2//SLITRK6//CACNA1G//NR4A1//T…
GO:0034220	ion transmembrane transport	Biological process	45	820	396	16119	2.23379	3.71373e-07	0.000310682	6.43019	PRKAG2//PRKAA2//ATP5G2//PKD2//NOX1//KCNC3//KCNJ6//KCNJ12//KCNMA1//CACNA1A//CACNB2//CACNA1G//CACNA2D2//ASIC1//SLC4A5//SLC12A3//ABCB11//SLC4A4//KCNH2//SRI//GRIN2B//ATP2B2//TRPA1//SLC39A2//CNGA1//AQP1//GCG//SLC30A10//ACTN2//DPP6//SLC26A3//SLC26A2//CLCA1//CLCA4//GABRB1//GABRD//GLRA2//ANO7//FXYD3//BEST2//SLC4A1//CLCA2//ATP6V1G3//NRXN1//SLC22A2
GO:0006821	chloride transport	Biological process	13	92	396	16119	5.75173	3.75902e-07	0.000310682	6.42492	CLCA1//SLC26A3//CLCA4//GABRB1//GABRD//GLRA2//ANO7//FXYD3//BEST2//SLC4A1//SLC12A3//CLCA2//WNK4
GO:0098661	inorganic anion transmembrane transport	Biological process	14	108	396	16119	5.27652	3.98238e-07	0.000310682	6.39986	AQP1//SLC26A3//SLC26A2//CLCA1//CLCA4//GABRB1//GABRD//GLRA2//ANO7//FXYD3//BEST2//SLC4A1//SLC12A3//CLCA2
GO:1902476	chloride transmembrane transport	Biological process	12	84	396	16119	5.81494	9.38351e-07	0.000640542	6.02763	CLCA1//SLC26A3//CLCA4//GABRB1//GABRD//GLRA2//ANO7//FXYD3//BEST2//SLC4A1//SLC12A3//CLCA2
GO:0006820	anion transport	Biological process	31	483	396	16119	2.61251	1.13588e-06	0.000682355	5.94467	CLCA1//CLCA4//ANO7//FXYD3//SLC4A1//WNK4//SLC12A3//PRKAG2//PRKAA2//SLC26A2//NTRK2//SYT1//CACNA1A//AQP1//SLC26A3//SLC4A5//CA1//CA4//SLC4A4//TG//SLCO1A2//FABP6//ABCB11//ABCG1//VDAC2//CRYM//GABRB1//GABRD//GLRA2//BEST2//CLCA2
GO:0006811	ion transport	Biological process	63	1386	396	16119	1.85021	1.24951e-06	0.000682355	5.90326	ACTN2//AQP1//KCNC3//KCNJ6//KCNJ12//KCNMA1//ASIC1//SLC5A2//SLC12A3//CLCA1//ATP2B2//PKD2//SRI//SLC26A3//SLC4A1//VDAC2//CLCA4//ANO7//FXYD3//WNK4//GIF//LTF//SLC39A2//SLC30A10//PRKAG2//PRKAA2//SLC26A2//NTRK2//SYT1//CACNA1A//PARK2//SLC22A2//SLC4A5//CA1//CA4//SLC4A4//TG//SLCO1A2//FABP6//ABCB11//NOX1//ATP5G2//ATP6V1G3//REP15//ABCG1//GABRB1//GLRA2//GRIN2B//TRPA1//CACNB2//CACNA1G//CACNA2D2//MYLK//KCNH2//CR…
GO:0007399	nervous system development	Biological process	80	1946	396	16119	1.67336	2.05759e-06	0.0010215	5.68664	NKD1//SATB2//MARK1//ATOH1//NTRK2//PITX2//PRKG1//KIAA0319//PRKACB//ENAH//ALX1//NOG//SOX2//SLITRK6//HHIP//POU4F1//SEMA3C//EPHB1//EPHB3//RPS6KA6//KAL1//LAMA2//PTPRO//ROBO2//CACNB2//CACNA1G//SEMA5A//PLXNA4//NRXN3//NRXN1//DNM3//GLRA2//CACNA1A//IL1RAPL2//MOG//PARK2//PCP4//GRHL3//TP53BP2//FZD10//FRZB//CADM2//PHGDH//SHROOM4//CBFA2T2//KANK1//AREG//PKD2//VLDLR//AQP1//ATP2B2//PADI2//CKB//ZNF358//ALDH1A2//RB…
GO:0003008	system process	Biological process	77	1856	396	16119	1.68871	2.38404e-06	0.00108494	5.62269	TAS2R10//PIGR//RTP3//GRIN2B//PARK2//SLITRK6//MME//REN//CACNA1G//SLC4A5//RASL10B//KCNH2//NOX1//PTPRO//AQP1//SORBS1//ANKRD2//KCNJ12//MYLK//HSPB6//DTNA//SMPX//SRI//SLC26A3//GUCA2B//CNGA1//GRM8//GUCA1B//C2ORF71//TGFBI//CACNB2//GJB6//CRYM//EYA1//CEACAM16//ATP2B2//OR3A2//OR1D2//BEST2//AMFR//NTRK2//NRXN3//NRXN1//KLK8//ASIC1//VLDLR//FLI1//FOXN4//CYP11B1//ERAP2//GATA4//CACNA1A//DPP6//LAMA2//NEB//ACTN2//MP…
GO:0050808	synapse organization	Biological process	16	167	396	16119	3.89984	3.68833e-06	0.00154938	5.43317	DNM3//GLRA2//POU4F1//CACNA1A//SLITRK6//NRXN3//NRXN1//NTRK2//CACNB2//CACNA2D2//KLK8//ROBO2//EPHB1//EPHB3//PTPRD//ATP2B2
GO:0098656	anion transmembrane transport	Biological process	16	175	396	16119	3.72156	6.75457e-06	0.00263476	5.1704	PRKAG2//PRKAA2//AQP1//SLC26A3//SLC26A2//CLCA1//CLCA4//GABRB1//GABRD//GLRA2//ANO7//FXYD3//BEST2//SLC4A1//SLC12A3//CLCA2
GO:0015701	bicarbonate transport	Biological process	7	31	396	16119	9.19135	8.09117e-06	0.00294572	5.09199	SLC26A3//AQP1//SLC4A5//SLC4A1//CA1//CA4//SLC4A4
GO:0048731	system development	Biological process	133	3891	396	16119	1.39134	1.11336e-05	0.00380004	4.95336	FRZB//GDF10//BMP3//BMPR1B//NOG//ALX1//VAV3//EPHB1//EPHB3//EREG//NOX1//ID1//SHC1//TGFBI//NRXN3//NRXN1//ALDH1A2//PITX2//SEMA5A//NTRK2//ZMIZ1//TDGF1//SOX2//EYA1//ROBO2//PKD2//NKD1//SEMA3C//SATB2//MARK1//ATOH1//PRKG1//KIAA0319//MME//REN//PRKACB//ENAH//OTC//FZD10//FOXN4//GATA4//NR4A1//SLITRK6//TMEM91//WDR78//AXIN2//WNT11//CPE//POU4F1//FLI1//NBL1//PCSK2//BEX1//PCDHA4//PCDHA3//SMPD1//VLDLR//MPPED2//HHIP…
GO:0007416	synapse assembly	Biological process	11	90	396	16119	4.975	1.25036e-05	0.0040166	4.90296	ROBO2//EPHB1//EPHB3//NRXN3//NRXN1//PTPRD//DNM3//GLRA2//POU4F1//CACNA1A//SLITRK6
GO:0048699	generation of neurons	Biological process	54	1239	396	16119	1.77405	2.60575e-05	0.00790554	4.58407	NKD1//SATB2//MARK1//ATOH1//NTRK2//PITX2//PRKG1//KIAA0319//SOX2//SLITRK6//HHIP//POU4F1//SEMA3C//EPHB1//EPHB3//RPS6KA6//KAL1//LAMA2//ENAH//PTPRO//ROBO2//CACNB2//CACNA1G//SEMA5A//PLXNA4//NRXN3//NRXN1//NOG//CBFA2T2//KANK1//CACNA1A//ATP2B2//FZD10//MYEF2//PTPRD//WNT11//ALDH1A2//PHGDH//AREG//PPP1R9A//BMPR1B//SPINK5//FOXN4//OLFM3//GNGT1//EYA1//BIN1//NBL1//KLK8//NYAP2//RBFOX2//PLAG1//NGEF//VLDLR
GO:0048856	anatomical structure development	Biological process	149	4566	396	16119	1.32829	3.17411e-05	0.00870274	4.49838	PTPRO//FRZB//GDF10//BMP3//BMPR1B//NOG//ALX1//VAV3//EPHB1//EPHB3//EREG//NOX1//ID1//SHC1//TGFBI//NRXN3//NRXN1//PDE3A//ALDH1A2//PITX2//SEMA5A//NTRK2//ZMIZ1//TDGF1//SOX2//EYA1//ROBO2//PKD2//DSC3//GATA4//GRIN2B//PTPRR//KEAP1//GRHL3//NKD1//SEMA3C//SATB2//MARK1//ATOH1//PRKG1//KIAA0319//MME//REN//PRKACB//ENAH//TNMD//OTC//FZD10//FOXN4//ARHGAP12//NR4A1//SLC4A5//SLITRK6//TMEM91//WDR78//MKX//AXIN2//WNT11//CP…
GO:0055085	transmembrane transport	Biological process	53	1217	396	16119	1.77267	3.18723e-05	0.00870274	4.49659	PRKAG2//PRKAA2//SLC22A2//SLC28A2//ATP5G2//PKD2//GABRB1//GLRA2//GRIN2B//ASIC1//ATP2B2//ANO7//FXYD3//TRPA1//NOX1//KCNC3//KCNJ6//KCNJ12//KCNMA1//CACNA1A//CACNB2//CACNA1G//CACNA2D2//AQP1//SLC4A5//SLC12A3//ABCB11//SLC4A4//KCNH2//SRI//SLC39A2//CNGA1//GCG//SLC30A10//ACTN2//DPP6//SLC26A3//SLC26A2//CLCA1//CLCA4//GABRD//BEST2//SLC4A1//CLCA2//ATP6V1G3//NRXN1//SLC44A5//PRKACB//SLC17A9//SLC5A2//SLCO1A2//VDAC2…
GO:0007268	synaptic transmission	Biological process	36	717	396	16119	2.04374	3.97674e-05	0.0103414	4.40047	SLC22A2//SYT1//SYT4//NRXN3//NRXN1//RAPSN//DTNA//CACNA1A//PCLO//ASIC1//LAMA2//GRIN2B//PARK2//KCNC3//NTRK2//ATP2B2//KLK8//ROBO2//EPHB1//EPHB3//GRM8//CACNA2D2//GABRB1//GABRD//RPS6KA6//GNG4//GNGT1//HTR4//KCNH2//KCNJ6//KCNJ12//KCNMA1//PRKACB//CACNB2//ACTN2//CACNA1G
GO:0030182	neuron differentiation	Biological process	50	1139	396	16119	1.78685	4.45388e-05	0.0110557	4.35126	NKD1//SLITRK6//POU4F1//SEMA3C//EPHB1//EPHB3//RPS6KA6//KAL1//LAMA2//ATOH1//ENAH//PTPRO//ROBO2//CACNB2//CACNA1G//SEMA5A//PLXNA4//NRXN3//NRXN1//NOG//NTRK2//CBFA2T2//KANK1//PRKG1//CACNA1A//ATP2B2//SOX2//PHGDH//AREG//PPP1R9A//BMPR1B//SPINK5//PITX2//FOXN4//OLFM3//GNGT1//EYA1//BIN1//NBL1//KLK8//NYAP2//RBFOX2//PTPRD//NGEF//VLDLR//KIAA0319//FZD10//MYEF2//WNT11//ALDH1A2
GO:0060429	epithelium development	Biological process	46	1025	396	16119	1.82674	5.4544e-05	0.0129507	4.26325	PITX2//SEMA5A//ROBO2//EYA1//PKD2//GRHL3//SEMA3C//NOG//PRKACB//ENAH//ALX1//ID1//TNMD//FOXN4//GATA4//ARHGAP12//SLC4A5//SLITRK6//RBP2//SCEL//SPINK5//ALDH1A2//ZNF358//PHGDH//EREG//TYRP1//C10ORF11//SULT1B1//FN3K//CBFA2T2//SOX2//SOSTDC1//LCE1E//ATOH1//SCUBE1//KEAP1//FRZB//ATP2B2//HHIP//AREG//WNT11//PTPRO//WNK4//AQP1//AXIN2//NKD1
GO:0007267	cell-cell signaling	Biological process	51	1182	396	16119	1.75629	5.79333e-05	0.0131822	4.23707	SLC22A2//DTNA//GABRB1//GABRD//RPS6KA6//GNG4//GNGT1//GRIN2B//HTR4//KCNC3//KCNH2//KCNJ6//KCNJ12//KCNMA1//PRKACB//RAPSN//SYT1//CACNA1A//CACNB2//ACTN2//CACNA1G//NRXN1//SYT4//NRXN3//GCG//PCSK1//CACNA2D2//PCLO//ASIC1//NR0B2//LAMA2//PARK2//SRI//NTRK2//ATP2B2//KLK8//AQP1//ROBO2//EPHB1//EPHB3//GRM8//SOX2//RASL10B//EREG//GATA4//GUCA1B//AREG//CCL16//BMP3//SEMA5A//FGFBP1
GO:0007275	multicellular organismal development	Biological process	144	4459	396	16119	1.31452	8.24479e-05	0.0173647	4.08382	FRZB//GDF10//BMP3//BMPR1B//NOG//ALX1//VAV3//EPHB1//EPHB3//EREG//NOX1//ID1//SHC1//TGFBI//NRXN3//NRXN1//ALDH1A2//PITX2//SEMA5A//NTRK2//ZMIZ1//TDGF1//SOX2//EYA1//ROBO2//PKD2//DSC3//GATA4//GRIN2B//PTPRR//KEAP1//NKD1//SEMA3C//SATB2//MARK1//ATOH1//PRKG1//KIAA0319//MME//REN//PRKACB//ENAH//OTC//FZD10//FOXN4//NR4A1//SLITRK6//TMEM91//WDR78//AXIN2//WNT11//CPE//POU4F1//PCSK2//SCEL//CXXC4//CFC1//SOSTDC1//GRHL…
GO:0007269	neurotransmitter secretion	Biological process	11	110	396	16119	4.07045	8.26738e-05	0.0173647	4.08263	CACNA1A//PCLO//SYT1//ASIC1//KCNC3//NTRK2//PARK2//SLC22A2//SYT4//NRXN3//NRXN1
GO:0022008	neurogenesis	Biological process	54	1314	396	16119	1.67279	0.000124076	0.0250234	3.90631	NKD1//SATB2//MARK1//ATOH1//NTRK2//PITX2//PRKG1//KIAA0319//SOX2//SLITRK6//HHIP//POU4F1//SEMA3C//EPHB1//EPHB3//RPS6KA6//KAL1//LAMA2//ENAH//PTPRO//ROBO2//CACNB2//CACNA1G//SEMA5A//PLXNA4//NRXN3//NRXN1//NOG//CBFA2T2//KANK1//AREG//CACNA1A//ATP2B2//PHGDH//FZD10//MYEF2//PTPRD//WNT11//ALDH1A2//PPP1R9A//BMPR1B//SPINK5//FOXN4//OLFM3//GNGT1//EYA1//BIN1//NBL1//KLK8//NYAP2//RBFOX2//PLAG1//NGEF//VLDLR
GO:0031290	retinal ganglion cell axon guidance	Biological process	5	21	396	16119	9.69156	0.000128302	0.0250234	3.89177	PTPRO//EPHB1//EPHB3//ROBO2//BMPR1B
GO:0044767	single-organism developmental process	Biological process	160	5110	396	16119	1.27451	0.000133428	0.0251258	3.87475	PTPRO//FRZB//GDF10//BMP3//BMPR1B//NOG//ALX1//VAV3//EPHB1//EPHB3//EREG//NOX1//ID1//SHC1//TGFBI//NRXN3//NRXN1//PDE3A//ALDH1A2//PITX2//SEMA5A//NTRK2//ZMIZ1//TDGF1//SOX2//WNT11//EYA1//ROBO2//PKD2//DSC3//GATA4//GRIN2B//PTPRR//KEAP1//GRHL3//NKD1//SEMA3C//SATB2//MARK1//ATOH1//PRKG1//KIAA0319//MME//REN//PRKACB//ENAH//TNMD//OTC//FZD10//FOXN4//ARHGAP12//NR4A1//SLC4A5//SLITRK6//TMEM91//WDR78//AXIN2//CPE//PO…
GO:0032502	developmental process	Biological process	161	5162	396	16119	1.26955	0.000154181	0.0280434	3.81197	PTPRO//FRZB//GDF10//BMP3//BMPR1B//NOG//ALX1//VAV3//EPHB1//EPHB3//EREG//NOX1//ID1//SHC1//TGFBI//NRXN3//NRXN1//PDE3A//ALDH1A2//PITX2//SEMA5A//NTRK2//ZMIZ1//TDGF1//SOX2//WNT11//EYA1//ROBO2//PKD2//DSC3//GATA4//GRIN2B//PTPRR//KEAP1//GRHL3//NKD1//SEMA3C//SATB2//MARK1//ATOH1//PRKG1//KIAA0319//MME//REN//PRKACB//ENAH//TNMD//OTC//FZD10//FOXN4//ARHGAP12//NR4A1//SLC4A5//SLITRK6//TMEM91//WDR78//MKX//AXIN2//CP…
GO:0050905	neuromuscular process	Biological process	10	99	396	16119	4.11157	0.000159192	0.0280434	3.79808	GRIN2B//PARK2//SLITRK6//RBFOX2//ATP2B2//RBFOX1//CACNA1A//NRXN1//SOX2//POU4F1
GO:0008652	cellular amino acid biosynthetic process	Biological process	10	102	396	16119	3.99064	0.000203936	0.0343973	3.69051	OTC//CBS//LGSN//MAT1A//PHGDH//PADI2//PADI3//AGXT2//CKM//GPT2
GO:0007389	pattern specification process	Biological process	24	436	396	16119	2.24062	0.000207857	0.0343973	3.68223	PITX2//SEMA5A//SEMA3C//FOXN4//GATA4//PKD2//AXIN2//CXXC4//SATB2//CFC1//TDGF1//ALDH1A2//HOXB6//ALX1//HHIP//BMPR1B//NOG//NBL1//LRRC6//NKD1//PRKACB//EYA1//SOSTDC1//GRHL3
GO:0072358	cardiovascular system development	Biological process	38	848	396	16119	1.82402	0.000257987	0.0387277	3.5884	VAV3//EPHB1//EPHB3//EREG//NOX1//ID1//SHC1//TGFBI//NRXN3//NRXN1//ALDH1A2//PITX2//SEMA5A//NTRK2//ZMIZ1//TDGF1//FZD10//FRZB//FOXN4//GATA4//PKD2//NR4A1//AXIN2//SEMA3C//EYA1//WNT11//CPE//POU4F1//SRI//TP53BP2//SCUBE1//SPINK5//TNMD//AQP1//NEXN//FHOD3//NOG//MYLK
GO:0072359	circulatory system development	Biological process	38	848	396	16119	1.82402	0.000257987	0.0387277	3.5884	VAV3//EPHB1//EPHB3//EREG//NOX1//ID1//SHC1//TGFBI//NRXN3//NRXN1//ALDH1A2//PITX2//SEMA5A//NTRK2//ZMIZ1//TDGF1//FZD10//FRZB//FOXN4//GATA4//PKD2//NR4A1//AXIN2//SEMA3C//EYA1//WNT11//CPE//POU4F1//SRI//TP53BP2//SCUBE1//SPINK5//TNMD//AQP1//NEXN//FHOD3//NOG//MYLK
GO:0098662	inorganic cation transmembrane transport	Biological process	26	499	396	16119	2.12088	0.000270712	0.0387277	3.56749	ATP5G2//PKD2//ASIC1//SLC4A5//SLC12A3//ABCB11//SLC4A4//SRI//GRIN2B//ATP2B2//CACNA1A//CACNB2//CACNA1G//TRPA1//CACNA2D2//KCNH2//SLC39A2//CNGA1//AQP1//KCNC3//KCNJ6//KCNJ12//KCNMA1//ACTN2//DPP6//ATP6V1G3
GO:0098655	cation transmembrane transport	Biological process	29	584	396	16119	2.02129	0.000272562	0.0387277	3.56453	PRKAG2//PRKAA2//ATP5G2//PKD2//ASIC1//SLC4A5//SLC12A3//ABCB11//SLC4A4//SRI//GRIN2B//ATP2B2//CACNA1A//CACNB2//CACNA1G//TRPA1//CACNA2D2//KCNH2//SLC39A2//CNGA1//AQP1//KCNC3//KCNJ6//KCNJ12//KCNMA1//ACTN2//DPP6//ATP6V1G3//SLC30A10
GO:0030001	metal ion transport	Biological process	34	730	396	16119	1.89583	0.000272567	0.0387277	3.56453	ACTN2//AQP1//KCNC3//KCNJ6//KCNJ12//KCNMA1//ASIC1//SLC5A2//SLC12A3//CLCA1//ATP2B2//PKD2//SRI//GIF//LTF//SLC39A2//SLC30A10//ATP6V1G3//REP15//SLC4A5//ABCB11//SLC4A4//MYLK//CACNB2//WNK4//CACNA1A//CACNA1G//GRIN2B//TRPA1//CACNA2D2//KCNH2//CNGA1//GCG//DPP6
GO:0009887	organ morphogenesis	Biological process	38	851	396	16119	1.81759	0.000276576	0.0387277	3.55819	BMPR1B//ALX1//NKD1//FOXN4//GATA4//PKD2//SLITRK6//ZMIZ1//ALDH1A2//AXIN2//SEMA3C//EYA1//WNT11//CPE//POU4F1//PITX2//SOSTDC1//OLFM3//GNGT1//GJB6//ATOH1//SOX2//NOG//AQP1//NTRK2//EPHB1//SATB2//HOXB6//HHIP//ATP2B2//LTF//MYLK//ID1//WNK4//FRZB//GRHL3//EREG//FLI1
GO:0009888	tissue development	Biological process	63	1657	396	16119	1.54761	0.000290918	0.0387514	3.53623	BMPR1B//ALX1//PITX2//SEMA5A//ROBO2//EYA1//PKD2//GATA4//NOG//SOX2//GRHL3//SEMA3C//PRKACB//ENAH//ID1//TNMD//FOXN4//ARHGAP12//TGFBI//SLC4A5//SLITRK6//MKX//POU4F1//AXIN2//KRT6B//EYA2//RBP2//SCEL//SPINK5//ALDH1A2//FRZB//ZNF358//PHGDH//EREG//WNT11//TYRP1//C10ORF11//SULT1B1//FN3K//CBFA2T2//SOSTDC1//LCE1E//ANKRD2//NR4A1//ATOH1//ATP2B2//SCUBE1//KEAP1//RORC//NEXN//SATB2//BMP3//FHOD3//TDGF1//MYLK//HHIP//ARE…
GO:0031175	neuron projection development	Biological process	36	793	396	16119	1.84787	0.000294143	0.0387514	3.53144	POU4F1//SLITRK6//SEMA3C//EPHB1//EPHB3//RPS6KA6//KAL1//LAMA2//ATOH1//ENAH//PTPRO//ROBO2//CACNB2//CACNA1G//SEMA5A//PLXNA4//NRXN3//NRXN1//NOG//NTRK2//CBFA2T2//KANK1//PRKG1//BMPR1B//KLK8//NBL1//NYAP2//RBFOX2//CACNA1A//PTPRD//NGEF//VLDLR//KIAA0319//PHGDH//AREG//PPP1R9A
GO:0050885	neuromuscular process controlling balance	Biological process	7	53	396	16119	5.37607	0.000298033	0.0387514	3.52574	SOX2//POU4F1//RBFOX2//ATP2B2//RBFOX1//CACNA1A//NRXN1
GO:0001944	vasculature development	Biological process	28	561	396	16119	2.0316	0.000319676	0.039841	3.49529	VAV3//EPHB1//EPHB3//EREG//NOX1//ID1//SHC1//TGFBI//NRXN3//NRXN1//ALDH1A2//PITX2//SEMA5A//NTRK2//ZMIZ1//TDGF1//NR4A1//SEMA3C//SPINK5//TNMD//PKD2//EYA1//GATA4//AQP1//WNT11//MYLK//FZD10//FRZB
GO:0007417	central nervous system development	Biological process	37	827	396	16119	1.82112	0.000321004	0.039841	3.49349	FZD10//FRZB//CADM2//PHGDH//SHROOM4//ROBO2//ALX1//PKD2//NOG//VLDLR//CACNA1A//POU4F1//SEMA5A//PLXNA4//AQP1//ATP2B2//NRXN1//PADI2//CKB//PITX2//SOX2//RBFOX2//EPHB1//EPHB3//NTRK2//ALDH1A2//ATOH1//PRKG1//BIN1//FOXN4//IL1RAPL2//RPS6KA6//MOG//PARK2//PCP4//GRHL3//TP53BP2
GO:0051960	regulation of nervous system development	Biological process	28	563	396	16119	2.02438	0.000338459	0.0410739	3.47049	SOX2//NTRK2//CBFA2T2//KANK1//PTPRO//TG//KLK8//ATOH1//EYA1//BIN1//NBL1//NOG//PLXNA4//SEMA5A//POU4F1//EPHB3//CACNA1A//ROBO2//PTPRD//EPHB1//NRXN3//NRXN1//PLAG1//NGEF//GRHL3//VLDLR//PRKACB//KIAA0319
GO:0048514	blood vessel morphogenesis	Biological process	24	465	396	16119	2.10088	0.000529481	0.0602356	3.27615	VAV3//EPHB1//EPHB3//EREG//NOX1//ID1//SHC1//TGFBI//NRXN3//NRXN1//PITX2//SEMA5A//NTRK2//ZMIZ1//TDGF1//NR4A1//SPINK5//TNMD//EYA1//GATA4//AQP1//WNT11//MYLK//PKD2
GO:0019731	antibacterial humoral response	Biological process	5	28	396	16119	7.26867	0.000537925	0.0602356	3.26928	MMP7//DEFA5//DEFA6//DEFB1//LTF
GO:0009653	anatomical structure morphogenesis	Biological process	81	2319	396	16119	1.42176	0.00054807	0.0602356	3.26116	PTPRO//BMPR1B//ALX1//VAV3//EPHB1//EPHB3//EREG//NOX1//ID1//SHC1//TGFBI//NRXN3//NRXN1//PITX2//SEMA5A//NTRK2//ZMIZ1//TDGF1//EYA1//PKD2//GATA4//NOG//SOX2//GRHL3//NKD1//SEMA3C//PRKACB//ENAH//TNMD//FOXN4//ARHGAP12//NR4A1//SLITRK6//ALDH1A2//AXIN2//WNT11//CPE//POU4F1//CFC1//FLI1//RPS6KA6//KAL1//LAMA2//ATOH1//ROBO2//CACNB2//CACNA1G//PLXNA4//EYA2//SPAG16//PARK2//SPINK5//ATP2B2//CACNA1A//PLAG1//C6ORF25//SOS…
GO:0044699	single-organism process	Biological process	341	12851	396	16119	1.08009	0.000553034	0.0602356	3.25725	OTC//OR1D2//RPA4//MAT1A//CACNA1A//CBS//EYA1//KCNH2//SHC1//TDGF1//MADD//MAP7D2//MARK1//UBE2C//PTPRO//MAP9//FRZB//GDF10//BMP3//BMPR1B//NOG//ALX1//SLC26A2//LTF//SLC22A2//RBP1//RBP2//VAV3//EPHB1//EPHB3//EREG//NOX1//ID1//TGFBI//NRXN3//NRXN1//PDE3A//MUC12//IGFBPL1//IGFBP2//ALDH1A2//PITX2//SEMA5A//NTRK2//ZMIZ1//ST6GALNAC6//TAS2R10//PIGR//RTP3//SOX2//WNT11//ROBO2//PKD2//GRIN2B//DSC3//GATA4//PTPRR//KEAP1/…
GO:0048468	cell development	Biological process	66	1801	396	16119	1.49167	0.000565244	0.0602356	3.24776	EREG//BMPR1B//PDE3A//SEMA3C//NOG//ID1//TNMD//SOX2//SLC4A5//SATB2//SLITRK6//PITX2//POU4F1//EPHB1//EPHB3//RPS6KA6//KAL1//LAMA2//ATOH1//ENAH//PTPRO//ROBO2//CACNB2//CACNA1G//SEMA5A//PLXNA4//NRXN3//NRXN1//AXIN2//FRZB//NTRK2//CBFA2T2//KANK1//ALX1//ALDH1A2//PRKG1//ZNF358//PHGDH//C6ORF25//AREG//PPP1R9A//FLI1//OLFM3//GNGT1//FHOD3//ANKRD2//MKX//EYA1//BIN1//NBL1//SLC26A3//REN//KLK8//NEXN//CACNA2D2//NYAP2//R…
GO:0044763	single-organism cellular process	Biological process	313	11582	396	16119	1.10003	0.000584547	0.0602356	3.23318	OTC//RPA4//MAT1A//CACNA1A//CBS//EYA1//KCNH2//SHC1//TDGF1//MADD//MAP7D2//MARK1//UBE2C//PTPRO//MAP9//SLC22A2//RBP1//RBP2//EREG//BMPR1B//PDE3A//MUC12//IGFBPL1//IGFBP2//NTRK2//PITX2//ZMIZ1//ST6GALNAC6//SOX2//WNT11//NOG//NKD1//SEMA3C//SATB2//ATOH1//PRKG1//KIAA0319//SLURP1//ID1//TNMD//PALM3//NR4A1//TGFBI//SLC4A5//SLITRK6//TMEM91//WDR78//IFNA10//IFNA13//SERPINA1//ACTN2//GATA4//GUCA1B//AREG//PCSK1//CCL16…
GO:0048666	neuron development	Biological process	39	916	396	16119	1.73305	0.000586142	0.0602356	3.232	SLITRK6//POU4F1//SEMA3C//EPHB1//EPHB3//RPS6KA6//KAL1//LAMA2//ATOH1//ENAH//PTPRO//ROBO2//CACNB2//CACNA1G//SEMA5A//PLXNA4//NRXN3//NRXN1//NOG//NTRK2//CBFA2T2//KANK1//PRKG1//PHGDH//AREG//PPP1R9A//BMPR1B//OLFM3//GNGT1//KLK8//NBL1//NYAP2//RBFOX2//CACNA1A//PTPRD//ATP2B2//NGEF//VLDLR//KIAA0319
GO:0009605	response to external stimulus	Biological process	70	1942	396	16119	1.46721	0.000597023	0.0602356	3.22401	GRIN2B//PARK2//SLITRK6//PTPRO//MMP7//DEFB108B//DEFB110//DEFB112//DEFB114//PLAC8//HAMP//DEFA5//DEFA6//DEFB1//KAL1//OR1D2//CCL16//GATA4//IGFBP2//SEMA3C//EPHB1//EPHB3//RPS6KA6//LAMA2//ATOH1//ENAH//ROBO2//CACNB2//CACNA1G//SEMA5A//PLXNA4//NRXN3//NRXN1//CNGA1//GNGT1//GUCA1B//RBP1//RBP2//NOG//PDK4//CHIA//NTRK2//LTF//AQP1//VAV3//BMPR1B//TPH2//WNT11//PRKAA2//HTR4//PALM3//REN//PITX2//ALDH1A2//NR4A1//GCG//K…
GO:0048513	organ development	Biological process	96	2861	396	16119	1.36583	0.000601689	0.0602356	3.22063	BMPR1B//ALX1//EREG//SOX2//EYA1//ROBO2//PKD2//NKD1//SEMA3C//MME//REN//ALDH1A2//NOG//OTC//FOXN4//GATA4//TGFBI//PITX2//SLITRK6//TMEM91//WDR78//ZMIZ1//AXIN2//WNT11//CPE//POU4F1//FLI1//FZD10//FRZB//CADM2//PHGDH//SHROOM4//GRIN2B//ID1//SHC1//SRI//TDGF1//TP53BP2//SCUBE1//RORC//ANKRD2//MKX//LAMA2//NEB//ATP2B2//GRHL3//RBP2//SCEL//LRRC6//SPINK5//RBFOX2//VLDLR//CACNA1A//SEMA5A//AQP1//NRXN1//PADI2//CKB//PLXNA…
GO:0006812	cation transport	Biological process	40	949	396	16119	1.71568	0.000606657	0.0602356	3.21706	ACTN2//AQP1//KCNC3//KCNJ6//KCNJ12//KCNMA1//ASIC1//SLC5A2//SLC12A3//CLCA1//ATP2B2//PKD2//SRI//GIF//LTF//SLC39A2//SLC30A10//PRKAG2//PRKAA2//CACNA1A//PARK2//SLC22A2//NOX1//ATP5G2//ATP6V1G3//REP15//SLC4A5//ABCB11//SLC4A4//MYLK//CACNB2//WNK4//CACNA1G//GRIN2B//TRPA1//CACNA2D2//KCNH2//CNGA1//GCG//DPP6
GO:0030030	cell projection organization	Biological process	45	1110	396	16119	1.65018	0.000631258	0.061559	3.19979	POU4F1//SLITRK6//SEMA3C//EPHB1//EPHB3//RPS6KA6//KAL1//LAMA2//ATOH1//ENAH//PTPRO//ROBO2//CACNB2//CACNA1G//SEMA5A//PLXNA4//NRXN3//NRXN1//NOG//SPAG16//AQP1//NTRK2//CBFA2T2//KANK1//PRKG1//VAV3//ACTN2//PHGDH//AREG//PPP1R9A//BMPR1B//MYLK//LRRC6//DNM3//KLK8//NBL1//NYAP2//RBFOX2//CACNA1A//PTPRD//ATP2B2//NGEF//VLDLR//KIAA0319//TEKT4
GO:0030154	cell differentiation	Biological process	107	3269	396	16119	1.33233	0.000659881	0.0632212	3.18053	EREG//BMPR1B//PDE3A//NTRK2//PITX2//ZMIZ1//TDGF1//SOX2//WNT11//NOG//NKD1//SEMA3C//SATB2//MARK1//ATOH1//PRKG1//KIAA0319//ID1//TNMD//TGFBI//SLC4A5//SLITRK6//TMEM91//WDR78//AXIN2//HHIP//POU4F1//EPHB1//EPHB3//RPS6KA6//KAL1//LAMA2//ENAH//PTPRO//ROBO2//CACNB2//CACNA1G//SEMA5A//PLXNA4//NRXN3//NRXN1//EYA2//SPINK5//SOSTDC1//FRZB//RBFOX2//ABCG1//CEACAM5//CBFA2T2//KANK1//AREG//ALX1//ALDH1A2//MYEF2//ZNF358//C…
GO:0001568	blood vessel development	Biological process	26	531	396	16119	1.99307	0.000691025	0.0650635	3.16051	VAV3//EPHB1//EPHB3//EREG//NOX1//ID1//SHC1//TGFBI//NRXN3//NRXN1//PITX2//SEMA5A//NTRK2//ZMIZ1//TDGF1//NR4A1//SEMA3C//SPINK5//TNMD//PKD2//EYA1//GATA4//AQP1//WNT11//MYLK//ALDH1A2
GO:0002009	morphogenesis of an epithelium	Biological process	22	419	396	16119	2.13723	0.000714664	0.0661489	3.1459	PITX2//SEMA5A//EYA1//PKD2//GRHL3//NOG//PRKACB//ENAH//ALX1//FOXN4//GATA4//ARHGAP12//ALDH1A2//FRZB//HHIP//SOX2//AREG//SOSTDC1//SEMA3C//WNT11//WNK4//NKD1
GO:0030178	negative regulation of Wnt signaling pathway	Biological process	10	124	396	16119	3.28262	0.000970352	0.0883182	3.01307	FRZB//SOSTDC1//PTPRO//SOX2//WNT11//AXIN2//NKD1//NOG//DKK4//CXXC4
GO:0019730	antimicrobial humoral response	Biological process	5	32	396	16119	6.36009	0.0010169	0.0910372	2.99272	MMP7//DEFA5//DEFA6//DEFB1//LTF
GO:0007589	body fluid secretion	Biological process	8	85	396	16119	3.83102	0.00114355	0.0993577	2.94174	ATP2B2//AQP1//SLC4A5//SYTL2//WNK4//GUCA1B//GUCA2B//SLC22A2
GO:1901607	alpha-amino acid biosynthetic process	Biological process	7	66	396	16119	4.31715	0.00114623	0.0993577	2.94073	OTC//CBS//LGSN//PHGDH//PADI2//PADI3//AGXT2
GO:0016486	peptide hormone processing	Biological process	5	33	396	16119	6.16736	0.00117462	0.0998537	2.9301	MME//REN//CPE//PCSK2//PCSK1
GO:0016053	organic acid biosynthetic process	Biological process	17	299	396	16119	2.31431	0.0012068	0.0998537	2.91836	OTC//CBS//LGSN//MAT1A//PHGDH//PRKAG2//PRKAA2//SCD//ACOX2//ABCB11//GPT2//PADI2//PADI3//AGXT2//PDK4//ALDH1A2//CKM
GO:0046394	carboxylic acid biosynthetic process	Biological process	17	299	396	16119	2.31431	0.0012068	0.0998537	2.91836	OTC//CBS//LGSN//MAT1A//PHGDH//PRKAG2//PRKAA2//SCD//ACOX2//ABCB11//GPT2//PADI2//PADI3//AGXT2//PDK4//ALDH1A2//CKM
GO:0042221	response to chemical	Biological process	116	3661	396	16119	1.28974	0.00124313	0.101324	2.90548	CHIA//TAS2R10//PIGR//RTP3//PALM3//PTPRO//SYT1//CYP2B6//CYP11B1//SLC26A2//SULT1B1//MAT1A//RORC//SLC22A2//DEFB1//KAL1//OR1D2//CCL16//PARP16//SHC1//GDF10//ID1//SEMA3C//EPHB1//EPHB3//RPS6KA6//LAMA2//ATOH1//ENAH//ROBO2//CACNB2//CACNA1G//SEMA5A//PLXNA4//NRXN3//NRXN1//IGFBP2//NOG//SORBS1//ATP6V1G3//PRKAG2//PDK4//PRKAA2//EREG//NR4A1//PRKACB//VAV3//GATA4//SPINK4//AQP1//MMP7//OTC//PDE3A//SMPD1//CA4//TRPA1/…
GO:0001505	regulation of neurotransmitter levels	Biological process	11	151	396	16119	2.96523	0.00127388	0.102304	2.89487	SLC22A2//SYT1//SYT4//NRXN3//NRXN1//CACNA1A//PCLO//ASIC1//KCNC3//NTRK2//PARK2
GO:0050877	neurological system process	Biological process	49	1283	396	16119	1.55458	0.00132574	0.104926	2.87754	TAS2R10//PIGR//RTP3//GRIN2B//PARK2//SLITRK6//CNGA1//GRM8//GUCA1B//C2ORF71//TGFBI//CACNB2//GJB6//CRYM//EYA1//CEACAM16//ATP2B2//OR3A2//OR1D2//BEST2//AMFR//NTRK2//NRXN3//NRXN1//KLK8//ASIC1//VLDLR//CACNA1A//DPP6//AQP1//MME//LAMA2//MPDZ//RBFOX2//RBFOX1//SHROOM4//SOX2//OR2J2//OR4C12//OR10A6//OR7G2//OR4F21//OR4M1//OR4F29//OR4A16//TRPA1//EPHB1//POU4F1
GO:0048812	neuron projection morphogenesis	Biological process	28	616	396	16119	1.85021	0.00135363	0.105602	2.8685	POU4F1//SLITRK6//SEMA3C//EPHB1//EPHB3//RPS6KA6//KAL1//LAMA2//ATOH1//ENAH//PTPRO//ROBO2//CACNB2//CACNA1G//SEMA5A//PLXNA4//NRXN3//NRXN1//NOG//BMPR1B//RBFOX2//CACNA1A//NTRK2//PTPRD//NGEF//KLK8//NBL1//NYAP2
GO:0048729	tissue morphogenesis	Biological process	25	528	396	16119	1.9273	0.00139206	0.107071	2.85634	PITX2//SEMA5A//EYA1//PKD2//NOG//GRHL3//PRKACB//ENAH//ALX1//FOXN4//GATA4//ARHGAP12//POU4F1//EYA2//ALDH1A2//SOSTDC1//FRZB//MYLK//HHIP//SOX2//AREG//SEMA3C//WNT11//WNK4//NKD1
GO:0022610	biological adhesion	Biological process	42	1059	396	16119	1.61434	0.00146624	0.1099	2.83379	BMPR1B//ALX1//CADM3//PTPRD//NRXN1//TDGF1//GNE//CGREF1//DSC3//SSPO//CADM2//KAL1//LAMA2//MOG//PCDHA4//PCDHA3//SLURP1//TGFBI//SORBS2//MPDZ//ACTN2//SEMA5A//CLCA2//CDH18//ROBO2//NRXN3//SORBS1//TMEM8B//VIT//SMOC2//PTPRO//SHC1//CLDN8//EPHB3//B4GALNT2//SPINK5//EPHB1//CEACAM5//VAV3//PRKG1//KANK1//LTF
GO:0048562	embryonic organ morphogenesis	Biological process	16	278	396	16119	2.34271	0.00146909	0.1099	2.83295	FOXN4//GATA4//PKD2//SLITRK6//GJB6//ATOH1//SOX2//EYA1//NOG//PITX2//SATB2//HOXB6//ALX1//ATP2B2//FRZB//GRHL3
GO:0019934	cGMP-mediated signaling	Biological process	3	10	396	16119	12.2114	0.00155283	0.114595	2.80887	PDE3A//PDE9A//PRKG1
GO:0016055	Wnt signaling pathway	Biological process	18	335	396	16119	2.18711	0.00165239	0.118437	2.78189	KANK1//FRZB//DKK4//CXXC4//WNT11//FZD10//GATA4//TDGF1//SOSTDC1//PTPRO//SOX2//AXIN2//NKD1//NOG//GRHL3//MARK1//PITX2//PRKAA2
GO:0051239	regulation of multicellular organismal process	Biological process	73	2123	396	16119	1.39964	0.0016618	0.118437	2.77942	LTF//TMIGD2//EREG//CACNA1G//SOX2//KCNH2//PTPRO//HSPB6//SRI//FOXN4//KCNJ12//AQP1//GATA4//NOX1//TDGF1//PTPRR//AXIN2//RBFOX2//NTRK2//CBFA2T2//KANK1//SPINK5//TNMD//TPH1//BMPR1B//TG//KLK8//POLR3A//WNT11//MKX//CACNA2D2//PLAC8//GH1//PDK4//RORC//KEAP1//ATOH1//L3MBTL1//ANKRD2//EYA1//BIN1//NBL1//ID1//AREG//NOG//FAM213A//SEMA5A//RPS6KA6//LAMA2//PLXNA4//POU4F1//EPHB3//CACNA1A//ROBO2//PTPRD//EPHB1//NRXN3//NRX…
GO:0044283	small molecule biosynthetic process	Biological process	22	448	396	16119	1.99888	0.001689	0.118437	2.77237	OTC//CBS//LGSN//MAT1A//PHGDH//PRKAG2//PRKAA2//SCD//SLC44A5//HMGCS2//ACOX2//ABCB11//GPT2//PLTP//PADI2//PADI3//AGXT2//CYP11B1//PDK4//ALDH1A2//ABCG1//CKM
GO:0009790	embryo development	Biological process	39	971	396	16119	1.63489	0.00172711	0.118437	2.76268	DSC3//GATA4//GRIN2B//PITX2//ZMIZ1//PTPRR//TDGF1//NOG//KEAP1//SOX2//SEMA3C//PRKACB//ENAH//ALX1//PKD2//FOXN4//SLITRK6//CXXC4//SATB2//CFC1//EYA2//TP53BP2//ALDH1A2//ZNF358//PHGDH//GJB6//ATOH1//EYA1//RPS6KA6//LAMA2//HOXB6//WNT11//ATP2B2//FRZB//GRHL3//AXIN2//NKD1//PCSK2//SCEL
GO:0042445	hormone metabolic process	Biological process	12	181	396	16119	2.69864	0.00175382	0.118437	2.75601	MME//REN//TG//CYP11B1//PCSK1//CPE//PCSK2//CACNA1A//CRYM//SULT1B1//ALDH1A2//DDO
GO:0050982	detection of mechanical stimulus	Biological process	5	36	396	16119	5.65341	0.00175671	0.118437	2.7553	ATP2B2//SOX2//GRIN2B//TRPA1//PKD2
GO:0090102	cochlea development	Biological process	5	36	396	16119	5.65341	0.00175671	0.118437	2.7553	EYA1//FRZB//GRHL3//ATP2B2//SLITRK6
GO:0090090	negative regulation of canonical Wnt signaling pathway	Biological process	8	91	396	16119	3.57842	0.00177846	0.118441	2.74996	FRZB//SOSTDC1//PTPRO//SOX2//WNT11//AXIN2//NKD1//NOG
GO:0060425	lung morphogenesis	Biological process	6	53	396	16119	4.60806	0.00183298	0.120601	2.73684	HHIP//SOX2//PITX2//GATA4//ID1//NOG
GO:0006836	neurotransmitter transport	Biological process	11	159	396	16119	2.81604	0.00192624	0.125228	2.71529	SLC22A2//SYT1//SYT4//NRXN3//NRXN1//CACNA1A//PCLO//ASIC1//KCNC3//NTRK2//PARK2
GO:0009620	response to fungus	Biological process	5	37	396	16119	5.50061	0.00199086	0.127907	2.70096	DEFA5//DEFA6//HAMP//LTF//CHIA
GO:0031284	positive regulation of guanylate cyclase activity	Biological process	3	11	396	16119	11.1012	0.00209643	0.131593	2.67852	GUCA1B//GUCA2A//GUCA2B
GO:0042428	serotonin metabolic process	Biological process	3	11	396	16119	11.1012	0.00209643	0.131593	2.67852	TPH2//TPH1//ATP2B2
GO:0023061	signal release	Biological process	19	371	396	16119	2.0846	0.00214675	0.133221	2.66822	SLC22A2//SYT1//SYT4//NRXN3//NRXN1//GCG//PCSK1//PRKACB//CACNA1A//CACNA2D2//PCLO//ASIC1//NR0B2//SRI//PARK2//KCNC3//NTRK2//AQP1//RASL10B
GO:0018958	phenol-containing compound metabolic process	Biological process	8	94	396	16119	3.46422	0.00218619	0.133379	2.66031	TG//CRYM//SULT1B1//PARK2//TPH2//TPH1//ATP2B2//TYRP1
GO:0035315	hair cell differentiation	Biological process	5	38	396	16119	5.35586	0.002247	0.133379	2.6484	SLITRK6//ATOH1//ATP2B2//SPINK5//PITX2
GO:0045668	negative regulation of osteoblast differentiation	Biological process	5	38	396	16119	5.35586	0.002247	0.133379	2.6484	ID1//AREG//SOX2//AXIN2//NOG
GO:0055081	anion homeostasis	Biological process	5	38	396	16119	5.35586	0.002247	0.133379	2.6484	CKB//CACNA1A//PRKAA2//ABCG1//OTC
GO:1901605	alpha-amino acid metabolic process	Biological process	13	212	396	16119	2.49603	0.00230073	0.1351	2.63813	OTC//DDO//CBS//PHGDH//LGSN//AMT//CKB//CKM//FOLH1//PADI2//PADI3//AGXT2//GPT2
GO:0007155	cell adhesion	Biological process	41	1054	396	16119	1.58338	0.00237685	0.137857	2.624	BMPR1B//ALX1//CADM3//PTPRD//NRXN1//TDGF1//CDH18//DSC3//PCDHA4//PCDHA3//ROBO2//NRXN3//SORBS1//TMEM8B//TGFBI//SEMA5A//VIT//SMOC2//PTPRO//SHC1//CLDN8//EPHB3//B4GALNT2//SPINK5//LAMA2//EPHB1//CEACAM5//VAV3//ACTN2//PRKG1//KANK1//GNE//CGREF1//SSPO//CADM2//KAL1//MOG//SLURP1//SORBS2//MPDZ//CLCA2
GO:0060562	epithelial tube morphogenesis	Biological process	17	319	396	16119	2.16921	0.00239818	0.137857	2.62012	PITX2//SEMA5A//EYA1//PKD2//PRKACB//ENAH//ALX1//NOG//FOXN4//GATA4//HHIP//SOX2//AREG//SOSTDC1//WNT11//WNK4//GRHL3
GO:0035295	tube development	Biological process	26	581	396	16119	1.82155	0.00246319	0.139612	2.6085	PITX2//SEMA5A//ROBO2//EYA1//PKD2//PRKACB//ENAH//ALX1//NOG//FOXN4//GATA4//OTC//ALDH1A2//SEMA3C//ZNF358//PHGDH//SOX2//EPHB3//WNT11//ID1//HHIP//AREG//SOSTDC1//WNK4//AQP1//GRHL3
GO:0048869	cellular developmental process	Biological process	109	3470	396	16119	1.27862	0.00249994	0.139612	2.60207	PTPRO//EREG//BMPR1B//PDE3A//NTRK2//PITX2//ZMIZ1//TDGF1//SOX2//WNT11//NOG//NKD1//SEMA3C//SATB2//MARK1//ATOH1//PRKG1//KIAA0319//ID1//TNMD//TGFBI//SLC4A5//SLITRK6//TMEM91//WDR78//AXIN2//HHIP//POU4F1//EPHB1//EPHB3//RPS6KA6//KAL1//LAMA2//ENAH//ROBO2//CACNB2//CACNA1G//SEMA5A//PLXNA4//NRXN3//NRXN1//EYA2//SPAG16//SPINK5//SOSTDC1//FRZB//RBFOX2//ABCG1//CEACAM5//CBFA2T2//KANK1//AREG//ALX1//ALDH1A2//MYEF2//Z…
GO:0010977	negative regulation of neuron projection development	Biological process	5	39	396	16119	5.21853	0.00252633	0.139612	2.59751	KLK8//KIAA0319//KANK1//PTPRO//CBFA2T2
GO:0007507	heart development	Biological process	21	434	396	16119	1.96957	0.00254457	0.139612	2.59439	FOXN4//GATA4//PKD2//ZMIZ1//ALDH1A2//AXIN2//SEMA3C//EYA1//WNT11//PITX2//CPE//POU4F1//SCUBE1//NEXN//FHOD3//TDGF1//NOG//ID1//SHC1//SRI//TP53BP2
GO:0050832	defense response to fungus	Biological process	4	24	396	16119	6.78409	0.00258209	0.139612	2.58803	LTF//DEFA5//DEFA6//HAMP
GO:0050974	detection of mechanical stimulus involved in sensory perception	Biological process	4	24	396	16119	6.78409	0.00258209	0.139612	2.58803	ATP2B2//SOX2//GRIN2B//TRPA1
GO:0031282	regulation of guanylate cyclase activity	Biological process	3	12	396	16119	10.1761	0.00274461	0.145805	2.56152	GUCA1B//GUCA2A//GUCA2B
GO:2000026	regulation of multicellular organismal development	Biological process	49	1331	396	16119	1.49851	0.00280919	0.145805	2.55142	SOX2//AXIN2//RBFOX2//NTRK2//CBFA2T2//KANK1//PTPRO//SPINK5//TNMD//BMPR1B//TG//KLK8//RORC//KEAP1//ATOH1//L3MBTL1//ANKRD2//MKX//EYA1//BIN1//NBL1//FAM213A//ID1//GATA4//AQP1//SEMA5A//RPS6KA6//LAMA2//NOG//PLXNA4//POU4F1//EPHB3//CACNA1A//ROBO2//PTPRD//EPHB1//NRXN3//NRXN1//PLAG1//NGEF//FRZB//WNT11//GRHL3//NKD1//VLDLR//LTF//PRKACB//KIAA0319//TMEM176A
GO:0046068	cGMP metabolic process	Biological process	5	40	396	16119	5.08807	0.00283	0.145805	2.54821	GUCA2B//AQP1//GUCA1B//GUCA2A//ATP2B2
GO:0051963	regulation of synapse assembly	Biological process	5	40	396	16119	5.08807	0.00283	0.145805	2.54821	ROBO2//EPHB1//EPHB3//NRXN3//NRXN1
GO:0042471	ear morphogenesis	Biological process	9	120	396	16119	3.05284	0.00283012	0.145805	2.5482	SLITRK6//ATOH1//SOX2//EYA1//NOG//ATP2B2//FRZB//GRHL3//GJB6
GO:0060284	regulation of cell development	Biological process	28	650	396	16119	1.75343	0.0029325	0.149667	2.53276	SOX2//AXIN2//FRZB//NTRK2//CBFA2T2//KANK1//PTPRO//ATOH1//ANKRD2//MKX//EYA1//BIN1//NBL1//KLK8//NOG//PLXNA4//SEMA5A//POU4F1//EPHB3//CACNA1A//ROBO2//PTPRD//PLAG1//PDE3A//NGEF//VLDLR//KIAA0319//LTF
GO:0065008	regulation of biological quality	Biological process	97	3042	396	16119	1.29794	0.00296393	0.149685	2.52813	SLC22A2//SRI//LTF//PIGR//MME//REN//CACNA1G//RASL10B//KCNH2//SLC4A5//NOX1//PTPRO//AQP1//PKD2//NEB//VAV3//GATA4//IFNA10//IFNA13//KCNMA1//ATP2B2//PDE3A//PDE9A//SERPINA1//PRKACB//PRKG1//SHC1//SCUBE1//C6ORF25//ACTN2//AIFM3//TG//CYP11B1//SLC4A1//MT4//ATP6V1G3//HAMP//PDK4//CACNA1A//SYT1//SYT4//NRXN3//NRXN1//GUCA1B//GUCA2B//FLI1//GCG//PCSK1//CACNA2D2//ERAP2//RBFOX2//ABCG1//PCLO//DSC3//DPP6//ASIC1//LAMA2/…
GO:0051962	positive regulation of nervous system development	Biological process	4	25	396	16119	6.51273	0.00301507	0.149685	2.5207	EPHB1//EPHB3//NRXN3//NRXN1
GO:0051965	positive regulation of synapse assembly	Biological process	4	25	396	16119	6.51273	0.00301507	0.149685	2.5207	EPHB1//EPHB3//NRXN3//NRXN1
GO:0010817	regulation of hormone levels	Biological process	21	441	396	16119	1.93831	0.0030701	0.151043	2.51285	MME//REN//TG//CYP11B1//GCG//PCSK1//PRKACB//CACNA1A//CACNA2D2//CPE//PCSK2//PCLO//NR0B2//SRI//CRYM//SULT1B1//DDO//ALDH1A2//PARK2//AQP1//RASL10B
GO:0009581	detection of external stimulus	Biological process	11	171	396	16119	2.61842	0.00339216	0.159436	2.46952	CNGA1//GNGT1//GUCA1B//RBP1//RBP2//ATP2B2//SOX2//EPHB1//GRIN2B//TRPA1//PKD2
GO:0071804	cellular potassium ion transport	Biological process	10	147	396	16119	2.76902	0.00344058	0.159436	2.46337	KCNH2//CNGA1//AQP1//KCNC3//KCNJ6//KCNJ12//KCNMA1//PKD2//ACTN2//DPP6
GO:0071805	potassium ion transmembrane transport	Biological process	10	147	396	16119	2.76902	0.00344058	0.159436	2.46337	KCNH2//ACTN2//DPP6//CNGA1//AQP1//KCNC3//KCNJ6//KCNJ12//KCNMA1//PKD2
GO:0021533	cell differentiation in hindbrain	Biological process	4	26	396	16119	6.26224	0.00349511	0.159436	2.45654	ATP2B2//CACNA1A//NRXN1//NOG
GO:0050922	negative regulation of chemotaxis	Biological process	4	26	396	16119	6.26224	0.00349511	0.159436	2.45654	SEMA5A//ROBO2//NBL1//PADI2
GO:0000052	citrulline metabolic process	Biological process	3	13	396	16119	9.39336	0.00350345	0.159436	2.4555	PADI2//PADI3//OTC
GO:0009312	oligosaccharide biosynthetic process	Biological process	3	13	396	16119	9.39336	0.00350345	0.159436	2.4555	ST6GALNAC6//ST6GALNAC1//B3GALT1
GO:0010996	response to auditory stimulus	Biological process	3	13	396	16119	9.39336	0.00350345	0.159436	2.4555	SLITRK6//NRXN1//NTRK2
GO:1901160	primary amino compound metabolic process	Biological process	3	13	396	16119	9.39336	0.00350345	0.159436	2.4555	TPH2//TPH1//ATP2B2
GO:0009612	response to mechanical stimulus	Biological process	11	173	396	16119	2.58815	0.00370623	0.165899	2.43107	NTRK2//AQP1//SLITRK6//NRXN1//ATP2B2//SOX2//GRIN2B//TRPA1//PKD2//GATA4//IGFBP2
GO:0021953	central nervous system neuron differentiation	Biological process	11	173	396	16119	2.58815	0.00370623	0.165899	2.43107	CACNA1A//ATP2B2//NRXN1//SOX2//ROBO2//EPHB1//EPHB3//NTRK2//PLXNA4//FOXN4//POU4F1
GO:0009855	determination of bilateral symmetry	Biological process	8	103	396	16119	3.16152	0.0038616	0.170513	2.41323	FOXN4//GATA4//PKD2//PITX2//CFC1//NBL1//LRRC6//ALDH1A2
GO:0009582	detection of abiotic stimulus	Biological process	11	174	396	16119	2.57328	0.00387175	0.170513	2.41209	CNGA1//GNGT1//GUCA1B//RBP1//RBP2//ATP2B2//SOX2//EPHB1//GRIN2B//TRPA1//PKD2
GO:0034765	regulation of ion transmembrane transport	Biological process	16	307	396	16119	2.12141	0.00394998	0.172567	2.4034	PKD2//KCNH2//SRI//GCG//ACTN2//DPP6//NRXN1//NOX1//KCNC3//KCNJ6//KCNJ12//KCNMA1//CACNA1A//CACNB2//CACNA1G//CACNA2D2
GO:0044089	positive regulation of cellular component biogenesis	Biological process	4	27	396	16119	6.0303	0.00402454	0.173405	2.39528	EPHB1//EPHB3//NRXN3//NRXN1
GO:0035239	tube morphogenesis	Biological process	17	336	396	16119	2.05946	0.0040688	0.173405	2.39053	PITX2//SEMA5A//EYA1//PKD2//PRKACB//ENAH//ALX1//NOG//FOXN4//GATA4//WNT11//HHIP//SOX2//AREG//SOSTDC1//WNK4//GRHL3
GO:0009799	specification of symmetry	Biological process	8	104	396	16119	3.13112	0.00409617	0.173405	2.38762	FOXN4//GATA4//PKD2//PITX2//CFC1//ALDH1A2//NBL1//LRRC6
GO:0031345	negative regulation of cell projection organization	Biological process	8	104	396	16119	3.13112	0.00409617	0.173405	2.38762	KANK1//PTPRO//CBFA2T2//KLK8//SEMA5A//NRXN1//NGEF//KIAA0319
GO:0048667	cell morphogenesis involved in neuron differentiation	Biological process	26	606	396	16119	1.7464	0.00430514	0.180849	2.36601	SLITRK6//POU4F1//SEMA3C//EPHB1//EPHB3//RPS6KA6//KAL1//LAMA2//ATOH1//ENAH//PTPRO//ROBO2//CACNB2//CACNA1G//SEMA5A//PLXNA4//NRXN3//NRXN1//NOG//BMPR1B//RBFOX2//CACNA1A//NTRK2//PTPRD//ATP2B2//NGEF
GO:0009070	serine family amino acid biosynthetic process	Biological process	3	14	396	16119	8.7224	0.00437838	0.182379	2.35869	CBS//PHGDH//AGXT2
GO:0050807	regulation of synapse organization	Biological process	6	63	396	16119	3.87662	0.00441995	0.182379	2.35458	ROBO2//EPHB1//EPHB3//NRXN3//NRXN1//KLK8
GO:0070887	cellular response to chemical stimulus	Biological process	73	2206	396	16119	1.34698	0.00444175	0.182379	2.35245	PALM3//PTPRO//CYP2B6//CYP11B1//SLC26A2//SULT1B1//MAT1A//RORC//PARP16//SHC1//GDF10//ID1//SORBS1//ATP6V1G3//PRKAG2//PDK4//PRKAA2//EREG//NR4A1//PRKACB//REN//IL1RAPL2//IFNA10//IFNA13//PLXNA4//TDGF1//VAV3//AMFR//DEFB114//LTF//IGFBP2//ROBO2//PKD2//LTBP1//KCNH2//GCG//SRI//HHIP//PXDNL//NR0B2//FGFBP1//KANK1//NGEF//NGFRAP1//NTRK2//EPHB1//CCL16//SEMA5A//GH1//NOG//PADI2//AQP1//TPH2//FABP4//PARK2//FZD10//WNT1…
GO:0016358	dendrite development	Biological process	10	153	396	16119	2.66043	0.00456973	0.186233	2.34011	RBFOX2//CACNA1A//NTRK2//PTPRD//EPHB1//EPHB3//NGEF//VLDLR//KIAA0319//PRKG1
GO:0045664	regulation of neuron differentiation	Biological process	19	399	396	16119	1.93831	0.00474637	0.189815	2.32364	NTRK2//CBFA2T2//KANK1//PTPRO//ATOH1//SOX2//NBL1//KLK8//PLXNA4//SEMA5A//EPHB3//CACNA1A//ROBO2//PTPRD//NGEF//VLDLR//KIAA0319//EYA1//BIN1
GO:0046928	regulation of neurotransmitter secretion	Biological process	5	45	396	16119	4.52273	0.00475503	0.189815	2.32285	CACNA1A//ASIC1//KCNC3//NTRK2//PARK2
GO:0030855	epithelial cell differentiation	Biological process	24	549	396	16119	1.77943	0.00476189	0.189815	2.32222	ID1//TNMD//SLC4A5//SLITRK6//SPINK5//EREG//SCEL//TYRP1//C10ORF11//SOX2//LCE1E//PITX2//ATOH1//SCUBE1//KEAP1//GATA4//ATP2B2//EYA1//WNT11//FRZB//PTPRO//SULT1B1//FN3K//CBFA2T2
GO:0007411	axon guidance	Biological process	18	371	396	16119	1.97488	0.00488632	0.191973	2.31102	NOG//ROBO2//PLXNA4//EPHB1//EPHB3//BMPR1B//SEMA5A//PTPRO//SEMA3C//RPS6KA6//KAL1//LAMA2//ATOH1//ENAH//CACNB2//CACNA1G//NRXN3//NRXN1
GO:0097485	neuron projection guidance	Biological process	18	371	396	16119	1.97488	0.00488632	0.191973	2.31102	SEMA3C//EPHB1//EPHB3//RPS6KA6//KAL1//LAMA2//ATOH1//ENAH//PTPRO//ROBO2//CACNB2//CACNA1G//SEMA5A//PLXNA4//NRXN3//NRXN1//NOG//BMPR1B
GO:0009953	dorsal/ventral pattern formation	Biological process	8	108	396	16119	3.01515	0.00514602	0.200732	2.28853	CXXC4//AXIN2//NBL1//FOXN4//PRKACB//HHIP//BMPR1B//NOG
GO:0003007	heart morphogenesis	Biological process	12	207	396	16119	2.35968	0.00523111	0.201543	2.28141	FOXN4//GATA4//PKD2//AXIN2//SEMA3C//EYA1//WNT11//CPE//POU4F1//PITX2//ZMIZ1//ALDH1A2
GO:0006182	cGMP biosynthetic process	Biological process	4	29	396	16119	5.61442	0.00524063	0.201543	2.28062	GUCA1B//GUCA2A//GUCA2B//AQP1
GO:0042742	defense response to bacterium	Biological process	11	182	396	16119	2.46016	0.00541902	0.206946	2.26608	MMP7//DEFB1//DEFA5//DEFA6//LTF//DEFB108B//DEFB110//DEFB112//DEFB114//PLAC8//HAMP
GO:0050803	regulation of synapse structure and activity	Biological process	6	66	396	16119	3.70041	0.00555929	0.210828	2.25498	KLK8//ROBO2//EPHB1//EPHB3//NRXN3//NRXN1
GO:0021915	neural tube development	Biological process	10	158	396	16119	2.57624	0.00571771	0.215341	2.24278	PRKACB//ENAH//ALX1//NOG//GRHL3//SEMA3C//ZNF358//PHGDH//PKD2//ALDH1A2
GO:0034762	regulation of transmembrane transport	Biological process	16	320	396	16119	2.03523	0.00585407	0.218659	2.23254	PKD2//NOX1//KCNC3//KCNJ6//KCNJ12//KCNMA1//CACNA1A//CACNB2//CACNA1G//CACNA2D2//KCNH2//SRI//GCG//ACTN2//DPP6//NRXN1
GO:0006520	cellular amino acid metabolic process	Biological process	21	467	396	16119	1.8304	0.00588589	0.218659	2.23019	MAT1A//CACNA1A//CBS//OTC//DDO//PHGDH//LGSN//AMT//TG//CKB//CKM//FOLH1//GPT2//TPH2//TPH1//PADI2//PADI3//AGXT2//FN3K//CRYM//SULT1B1
GO:0048646	anatomical structure formation involved in morphogenesis	Biological process	37	980	396	16119	1.5368	0.00619272	0.228503	2.20812	VAV3//EPHB1//EPHB3//EREG//NOX1//ID1//SHC1//TGFBI//NRXN3//NRXN1//PITX2//SEMA5A//GATA4//NOG//SOX2//SEMA3C//PRKACB//ENAH//ALX1//NR4A1//TDGF1//AXIN2//EYA2//SPAG16//FOXN4//SPINK5//TNMD//ATP2B2//CACNA1A//C6ORF25//MKX//LRRC6//FHOD3//AQP1//EYA1//GRHL3//NKD1
GO:0050767	regulation of neurogenesis	Biological process	22	500	396	16119	1.791	0.00625929	0.229057	2.20347	SOX2//NTRK2//CBFA2T2//KANK1//PTPRO//ATOH1//EYA1//BIN1//NBL1//KLK8//NOG//PLXNA4//SEMA5A//EPHB3//CACNA1A//ROBO2//PTPRD//PLAG1//NGEF//VLDLR//KIAA0319//POU4F1
GO:0048858	cell projection morphogenesis	Biological process	31	784	396	16119	1.60949	0.00629163	0.229057	2.20124	POU4F1//SLITRK6//SEMA3C//EPHB1//EPHB3//RPS6KA6//KAL1//LAMA2//ATOH1//ENAH//PTPRO//ROBO2//CACNB2//CACNA1G//SEMA5A//PLXNA4//NRXN3//NRXN1//NOG//SPAG16//BMPR1B//LRRC6//KLK8//NBL1//NYAP2//RBFOX2//CACNA1A//NTRK2//PTPRD//NGEF//KANK1
GO:2000811	negative regulation of anoikis	Biological process	3	16	396	16119	7.6321	0.00649522	0.234903	2.18741	CEACAM5//NTRK2//PDK4
GO:0001525	angiogenesis	Biological process	18	384	396	16119	1.90803	0.00690996	0.248259	2.16052	PITX2//SEMA5A//NR4A1//TDGF1//SPINK5//TNMD//ID1//GATA4//AQP1//VAV3//EPHB1//EPHB3//EREG//NOX1//SHC1//TGFBI//NRXN3//NRXN1
GO:0070588	calcium ion transmembrane transport	Biological process	10	163	396	16119	2.49721	0.00707944	0.252685	2.15	PKD2//SRI//GRIN2B//ASIC1//ATP2B2//CACNA1A//CACNB2//CACNA1G//TRPA1//CACNA2D2
GO:0009725	response to hormone	Biological process	31	793	396	16119	1.59122	0.00737157	0.259142	2.13244	SORBS1//ATP6V1G3//PRKAG2//PDK4//PRKAA2//SHC1//ABCG1//REN//GH1//IGFBP2//AREG//ALDH1A2//OTC//CYP11B1//ROBO2//DEFB1//NR4A1//RORC//NR0B2//EREG//TFF3//TPH2//GATA4//AQP1//KANK1//CA4//GCG//GNG4//PRKACB//PELP1//PITX2
GO:0048844	artery morphogenesis	Biological process	5	50	396	16119	4.07045	0.00746458	0.259142	2.12699	EYA1//MYLK//PKD2//ZMIZ1//WNT11
GO:0009069	serine family amino acid metabolic process	Biological process	4	32	396	16119	5.08807	0.00748979	0.259142	2.12553	CBS//PHGDH//AMT//AGXT2
GO:0017158	regulation of calcium ion-dependent exocytosis	Biological process	4	32	396	16119	5.08807	0.00748979	0.259142	2.12553	SYT4//SYT1//CACNA1G//CACNA1A
GO:0061448	connective tissue development	Biological process	12	217	396	16119	2.25094	0.0075327	0.259142	2.12305	BMPR1B//ALX1//TGFBI//MKX//AXIN2//TNMD//SATB2//BMP3//NOG//RORC//FRZB//WNT11
GO:0010975	regulation of neuron projection development	Biological process	14	272	396	16119	2.09509	0.00754505	0.259142	2.12234	NTRK2//CBFA2T2//KANK1//PTPRO//KLK8//PLXNA4//SEMA5A//EPHB3//CACNA1A//ROBO2//PTPRD//NGEF//VLDLR//KIAA0319
GO:1902667	regulation of axon guidance	Biological process	3	17	396	16119	7.18316	0.00774511	0.26435	2.11097	PLXNA4//SEMA5A//PTPRO
GO:0000904	cell morphogenesis involved in differentiation	Biological process	31	797	396	16119	1.58324	0.00789883	0.267923	2.10244	NOG//ID1//TNMD//SLITRK6//POU4F1//SEMA3C//EPHB1//EPHB3//RPS6KA6//KAL1//LAMA2//ATOH1//ENAH//PTPRO//ROBO2//CACNB2//CACNA1G//SEMA5A//PLXNA4//NRXN3//NRXN1//AXIN2//C6ORF25//BMPR1B//RBFOX2//CACNA1A//NTRK2//PTPRD//ATP2B2//NGEF//KANK1
GO:0060537	muscle tissue development	Biological process	16	331	396	16119	1.96759	0.00799369	0.268179	2.09725	PITX2//POU4F1//GATA4//SEMA3C//EYA1//EYA2//ANKRD2//NR4A1//MKX//ALDH1A2//NEXN//FHOD3//TDGF1//NOG//MYLK//PKD2
GO:0019752	carboxylic acid metabolic process	Biological process	36	963	396	16119	1.52167	0.00800462	0.268179	2.09666	MAT1A//CACNA1A//CBS//GNE//PDK4//OGDHL//GPT2//PRKAG2//OTC//DDO//PHGDH//LGSN//AMT//TG//CKB//CKM//PRKAA2//SCD//PCCA//ACOXL//ACOX2//ABCB11//FOLH1//FABP6//SLCO1A2//TPH2//TPH1//AGXT2//PADI2//PADI3//FN3K//CRYM//SULT1B1//ALDH1A2//TYRP1//UGT2A3
GO:0042398	cellular modified amino acid biosynthetic process	Biological process	5	51	396	16119	3.99064	0.00811309	0.270156	2.09081	MAT1A//PADI2//PADI3//OTC//CKM
GO:0015711	organic anion transport	Biological process	17	362	396	16119	1.91154	0.00838316	0.276724	2.07659	PRKAG2//PRKAA2//NTRK2//SYT1//CACNA1A//SLC26A3//AQP1//SLC4A5//SLC4A1//CA1//CA4//SLC4A4//FABP6//SLCO1A2//ABCB11//ABCG1//CRYM
GO:0015672	monovalent inorganic cation transport	Biological process	20	452	396	16119	1.80109	0.00841167	0.276724	2.07512	ACTN2//AQP1//KCNC3//KCNJ6//KCNJ12//KCNMA1//ASIC1//SLC5A2//SLC12A3//NOX1//ATP5G2//PKD2//SLC4A5//ABCB11//SLC4A4//WNK4//KCNH2//CNGA1//DPP6//ATP6V1G3
GO:0021536	diencephalon development	Biological process	8	118	396	16119	2.75963	0.00866792	0.283446	2.06209	PADI2//CKB//PITX2//SOX2//ALDH1A2//NOG//POU4F1//SEMA5A
GO:0032990	cell part morphogenesis	Biological process	31	803	396	16119	1.57141	0.00874816	0.284367	2.05808	POU4F1//SLITRK6//SEMA3C//EPHB1//EPHB3//RPS6KA6//KAL1//LAMA2//ATOH1//ENAH//PTPRO//ROBO2//CACNB2//CACNA1G//SEMA5A//PLXNA4//NRXN3//NRXN1//NOG//SPAG16//BMPR1B//LRRC6//KLK8//NBL1//NYAP2//RBFOX2//CACNA1A//NTRK2//PTPRD//NGEF//KANK1
GO:0009792	embryo development ending in birth or egg hatching	Biological process	25	610	396	16119	1.66822	0.0088593	0.286276	2.0526	DSC3//GATA4//GRIN2B//PITX2//ZMIZ1//PTPRR//TDGF1//NOG//KEAP1//SEMA3C//PRKACB//ENAH//ALX1//PKD2//ZNF358//PHGDH//ALDH1A2//EYA1//SATB2//HOXB6//WNT11//GRHL3//AXIN2//NKD1//TP53BP2
GO:0006544	glycine metabolic process	Biological process	3	18	396	16119	6.78409	0.00912707	0.289784	2.03967	AMT//AGXT2//PHGDH
GO:0015697	quaternary ammonium group transport	Biological process	3	18	396	16119	6.78409	0.00912707	0.289784	2.03967	PRKAG2//PRKAA2//SLC22A2
GO:0032314	regulation of Rac GTPase activity	Biological process	3	18	396	16119	6.78409	0.00912707	0.289784	2.03967	VAV3//EPHB3//NTRK2
GO:0048592	eye morphogenesis	Biological process	9	144	396	16119	2.54403	0.00923926	0.291651	2.03436	NKD1//FOXN4//OLFM3//GNGT1//NTRK2//EPHB1//AQP1//SOX2//PITX2
GO:0008015	blood circulation	Biological process	18	397	396	16119	1.84555	0.00956667	0.30025	2.01924	MME//REN//CACNA1G//RASL10B//KCNH2//SLC4A5//NOX1//PTPRO//FOXN4//KCNJ12//SRI//CYP11B1//ERAP2//PDE3A//GUCA2B//PRKG1//GATA4//FLI1
GO:0032870	cellular response to hormone stimulus	Biological process	21	490	396	16119	1.74448	0.00989715	0.308015	2.00449	SORBS1//ATP6V1G3//PRKAG2//PDK4//PRKAA2//SHC1//REN//NR4A1//RORC//NR0B2//KANK1//GH1//GATA4//GCG//GNG4//PRKACB//PELP1//AQP1//CYP11B1//IGFBP2//ROBO2
GO:0061564	axon development	Biological process	23	553	396	16119	1.69296	0.0100151	0.308015	1.99934	POU4F1//SLITRK6//SEMA3C//EPHB1//EPHB3//RPS6KA6//KAL1//LAMA2//ATOH1//ENAH//PTPRO//ROBO2//CACNB2//CACNA1G//SEMA5A//PLXNA4//NRXN3//NRXN1//NOG//BMPR1B//KLK8//CACNA1A//NTRK2
GO:0003013	circulatory system process	Biological process	18	399	396	16119	1.8363	0.0100397	0.308015	1.99828	MME//REN//CACNA1G//RASL10B//KCNH2//SLC4A5//NOX1//PTPRO//FLI1//FOXN4//KCNJ12//SRI//CYP11B1//ERAP2//PDE3A//GUCA2B//PRKG1//GATA4
GO:0048732	gland development	Biological process	18	399	396	16119	1.8363	0.0100397	0.308015	1.99828	OTC//PKD2//ALDH1A2//ATP2B2//SOX2//NOG//PLAG1//WNT11//TG//TDGF1//EPHB3//FRZB//BSX//PITX2//AREG//SOSTDC1//SEMA3C//TPH1
GO:0003002	regionalization	Biological process	16	340	396	16119	1.91551	0.0101753	0.310431	1.99245	SEMA3C//AXIN2//CXXC4//TDGF1//HOXB6//ALX1//ALDH1A2//HHIP//BMPR1B//NOG//GATA4//NBL1//FOXN4//PITX2//NKD1//PRKACB
GO:0035249	synaptic transmission, glutamatergic	Biological process	6	75	396	16119	3.25636	0.0102581	0.31122	1.98893	GRM8//NTRK2//NRXN1//GRIN2B//PARK2//CACNA1A
GO:0007423	sensory organ development	Biological process	21	492	396	16119	1.73739	0.0103309	0.311256	1.98586	BMPR1B//SOX2//NKD1//PITX2//SLITRK6//FOXN4//ALDH1A2//OLFM3//GNGT1//GJB6//ATOH1//EYA1//NOG//ATP2B2//NTRK2//EPHB1//AQP1//SLC4A5//GRHL3//FRZB//GRIN2B
GO:0007600	sensory perception	Biological process	34	913	396	16119	1.51583	0.0103866	0.311256	1.98352	TAS2R10//PIGR//RTP3//CNGA1//GRM8//GUCA1B//C2ORF71//TGFBI//CACNB2//SLITRK6//GJB6//CRYM//EYA1//CEACAM16//ATP2B2//OR3A2//OR1D2//BEST2//AQP1//MME//SOX2//OR2J2//OR4C12//OR10A6//OR7G2//OR4F21//OR4M1//OR4F29//OR4A16//ASIC1//TRPA1//EPHB1//GRIN2B//POU4F1
GO:0008202	steroid metabolic process	Biological process	14	283	396	16119	2.01365	0.0104773	0.311256	1.97975	HMGCS2//PRKAA2//ACOX2//ABCB11//CYP11B1//VLDLR//NR0B2//ABCG1//FABP6//SLCO1A2//PRKAG2//RORC//CYP2B6//SULT1B1
GO:0050954	sensory perception of mechanical stimulus	Biological process	9	147	396	16119	2.49212	0.0104946	0.311256	1.97904	GJB6//CRYM//EYA1//CEACAM16//ATP2B2//SLITRK6//SOX2//GRIN2B//TRPA1
GO:0009187	cyclic nucleotide metabolic process	Biological process	10	173	396	16119	2.35286	0.0105443	0.311256	1.97698	GUCA2B//AQP1//PDE3A//NTRK2//PKD2//GRM8//GCG//GUCA1B//GUCA2A//ATP2B2
GO:0030826	regulation of cGMP biosynthetic process	Biological process	3	19	396	16119	6.42703	0.0106438	0.312505	1.9729	GUCA1B//GUCA2A//GUCA2B
GO:0070509	calcium ion import	Biological process	5	55	396	16119	3.70041	0.0110982	0.322378	1.95475	PKD2//GCG//CACNA1A//CACNB2//CACNA1G
GO:0071695	anatomical structure maturation	Biological process	5	55	396	16119	3.70041	0.0110982	0.322378	1.95475	CACNA1A//ALDH1A2//SPINK5//GH1//LTF
GO:0042391	regulation of membrane potential	Biological process	17	374	396	16119	1.85021	0.0113433	0.327756	1.94526	SRI//DPP6//LAMA2//MPDZ//BEST2//CACNA1A//GRIN2B//SLC26A3//KCNH2//CACNA1G//NRXN1//CNGA1//KCNMA1//ASIC1//ACTN2
GO:0006936	muscle contraction	Biological process	14	286	396	16119	1.99253	0.0114148	0.328086	1.94253	HSPB6//MYLK//DTNA//SMPX//SRI//NEB//ACTN2//KCNH2//KCNMA1//PRKG1//GATA4//SORBS1//ANKRD2//KCNJ12
GO:0007420	brain development	Biological process	25	624	396	16119	1.63079	0.0115562	0.33041	1.93718	NOG//POU4F1//SEMA5A//CACNA1A//AQP1//ATP2B2//NRXN1//PADI2//CKB//PITX2//SOX2//ROBO2//RBFOX2//PLXNA4//ALDH1A2//ATOH1//NTRK2//EPHB3//PRKG1//FZD10//FRZB//CADM2//PHGDH//SHROOM4//ALX1
GO:0042472	inner ear morphogenesis	Biological process	7	100	396	16119	2.84932	0.0116194	0.330488	1.93482	SLITRK6//EYA1//ATP2B2//FRZB//GRHL3//ATOH1//SOX2
GO:0048598	embryonic morphogenesis	Biological process	23	561	396	16119	1.66881	0.0117384	0.332141	1.93039	GATA4//NOG//SOX2//PRKACB//ENAH//ALX1//FOXN4//PKD2//SLITRK6//CFC1//TDGF1//EYA2//ALDH1A2//ZNF358//PITX2//GJB6//ATOH1//EYA1//SATB2//HOXB6//ATP2B2//FRZB//GRHL3
GO:0006575	cellular modified amino acid metabolic process	Biological process	11	203	396	16119	2.20567	0.0118423	0.333353	1.92657	MAT1A//TG//CKB//CKM//FOLH1//PADI2//PADI3//OTC//CBS//CRYM//SULT1B1
GO:0006664	glycolipid metabolic process	Biological process	7	101	396	16119	2.82111	0.0122297	0.339179	1.91258	ST6GALNAC6//CWH43//NEU4//SMPD1//ARSJ//PNLIPRP2//ST6GALNAC4
GO:0071470	cellular response to osmotic stress	Biological process	3	20	396	16119	6.10568	0.0122976	0.339179	1.91018	AQP1//MYLK//PKD2
GO:0097503	sialylation	Biological process	3	20	396	16119	6.10568	0.0122976	0.339179	1.91018	ST6GALNAC4//ST6GALNAC6//ST6GALNAC1
GO:2000209	regulation of anoikis	Biological process	3	20	396	16119	6.10568	0.0122976	0.339179	1.91018	CEACAM5//NTRK2//PDK4
GO:0001990	regulation of systemic arterial blood pressure by hormone	Biological process	4	37	396	16119	4.40049	0.0124994	0.343012	1.90311	MME//REN//RASL10B//NOX1
GO:0007409	axonogenesis	Biological process	22	533	396	16119	1.68011	0.0126133	0.344405	1.89917	SEMA3C//EPHB1//EPHB3//RPS6KA6//KAL1//LAMA2//ATOH1//ENAH//PTPRO//ROBO2//CACNB2//CACNA1G//SEMA5A//PLXNA4//NRXN3//NRXN1//NOG//BMPR1B//CACNA1A//NTRK2//POU4F1//SLITRK6
GO:0051588	regulation of neurotransmitter transport	Biological process	5	57	396	16119	3.57057	0.0128394	0.347109	1.89146	CACNA1A//ASIC1//KCNC3//NTRK2//PARK2
GO:0060840	artery development	Biological process	5	57	396	16119	3.57057	0.0128394	0.347109	1.89146	PKD2//EYA1//ZMIZ1//WNT11//MYLK
GO:0060070	canonical Wnt signaling pathway	Biological process	11	206	396	16119	2.17354	0.013102	0.352463	1.88266	FRZB//SOSTDC1//PTPRO//SOX2//WNT11//AXIN2//NKD1//NOG//FZD10//GATA4//TDGF1
GO:0002790	peptide secretion	Biological process	12	234	396	16119	2.08741	0.013194	0.353199	1.87962	MMP7//GCG//PCSK1//PRKACB//CACNA1A//CACNA2D2//PCLO//NR0B2//SRI//PARK2//AQP1//RASL10B
GO:0051093	negative regulation of developmental process	Biological process	26	664	396	16119	1.59385	0.0132754	0.353643	1.87695	SOSTDC1//FRZB//ABCG1//CEACAM5//SPINK5//TNMD//ZNF358//SOX2//NOG//ANKRD2//MKX//ID1//AREG//AXIN2//RPS6KA6//KLK8//SEMA5A//EREG//ROBO2//NGEF//WNT11//KANK1//NKD1//KIAA0319//TMEM176A//LTF
GO:0045595	regulation of cell differentiation	Biological process	44	1274	396	16119	1.40581	0.013562	0.356411	1.86768	SOX2//SOSTDC1//AXIN2//FRZB//RBFOX2//ABCG1//CEACAM5//NTRK2//CBFA2T2//KANK1//PTPRO//ZNF358//NOG//SPINK5//RORC//BMPR1B//KEAP1//ATOH1//L3MBTL1//ANKRD2//MKX//EYA1//BIN1//NBL1//ID1//AREG//LTF//FAM213A//KLK8//PLXNA4//SEMA5A//POU4F1//EPHB3//CACNA1A//ROBO2//PTPRD//EREG//GATA4//PLAG1//PDE3A//NGEF//VLDLR//KIAA0319//TMEM176A
GO:0006040	amino sugar metabolic process	Biological process	4	38	396	16119	4.28469	0.0137056	0.356411	1.8631	CHIA//GNE//B4GALNT2//FN3K
GO:0035567	non-canonical Wnt signaling pathway	Biological process	4	38	396	16119	4.28469	0.0137056	0.356411	1.8631	FZD10//GRHL3//NKD1//WNT11
GO:0048521	negative regulation of behavior	Biological process	4	38	396	16119	4.28469	0.0137056	0.356411	1.8631	SEMA5A//ROBO2//NBL1//PADI2
GO:0051148	negative regulation of muscle cell differentiation	Biological process	4	38	396	16119	4.28469	0.0137056	0.356411	1.8631	CEACAM5//ANKRD2//MKX//EREG
GO:0032365	intracellular lipid transport	Biological process	3	21	396	16119	5.81494	0.0140904	0.361256	1.85108	PRKAG2//PRKAA2//ABCG1
GO:0042403	thyroid hormone metabolic process	Biological process	3	21	396	16119	5.81494	0.0140904	0.361256	1.85108	TG//CRYM//SULT1B1
GO:0043268	positive regulation of potassium ion transport	Biological process	3	21	396	16119	5.81494	0.0140904	0.361256	1.85108	DPP6//KCNH2//ACTN2
GO:0043009	chordate embryonic development	Biological process	24	603	396	16119	1.62008	0.0141909	0.362132	1.84799	DSC3//GATA4//GRIN2B//PITX2//ZMIZ1//PTPRR//TDGF1//NOG//KEAP1//SEMA3C//PRKACB//ENAH//ALX1//PKD2//ZNF358//PHGDH//ALDH1A2//EYA1//SATB2//HOXB6//WNT11//GRHL3//AXIN2//NKD1
GO:0006935	chemotaxis	Biological process	25	638	396	16119	1.59501	0.0148821	0.375055	1.82734	PTPRO//SEMA3C//EPHB1//EPHB3//RPS6KA6//KAL1//LAMA2//ATOH1//ENAH//ROBO2//CACNB2//CACNA1G//SEMA5A//PLXNA4//NRXN3//NRXN1//NOG//VAV3//BMPR1B//NR4A1//CCL16//NBL1//PADI2//DEFB1//OR1D2
GO:0042330	taxis	Biological process	25	638	396	16119	1.59501	0.0148821	0.375055	1.82734	PTPRO//DEFB1//KAL1//OR1D2//CCL16//SEMA3C//EPHB1//EPHB3//RPS6KA6//LAMA2//ATOH1//ENAH//ROBO2//CACNB2//CACNA1G//SEMA5A//PLXNA4//NRXN3//NRXN1//NOG//VAV3//BMPR1B//NR4A1//NBL1//PADI2
GO:0045667	regulation of osteoblast differentiation	Biological process	7	105	396	16119	2.71364	0.0149033	0.375055	1.82672	ID1//AREG//SOX2//AXIN2//NOG//LTF//BMPR1B
GO:0030111	regulation of Wnt signaling pathway	Biological process	11	211	396	16119	2.12204	0.0154243	0.386	1.8118	KANK1//FRZB//DKK4//CXXC4//SOSTDC1//PTPRO//SOX2//WNT11//AXIN2//NKD1//NOG
GO:0003073	regulation of systemic arterial blood pressure	Biological process	6	82	396	16119	2.97838	0.0154796	0.386	1.81024	MME//REN//RASL10B//NOX1//PTPRO//SLC4A5
GO:0008217	regulation of blood pressure	Biological process	9	157	396	16119	2.33338	0.0156146	0.387597	1.80647	MME//REN//RASL10B//SLC4A5//NOX1//PTPRO//GUCA2B//CYP11B1//ERAP2
GO:0001964	startle response	Biological process	3	22	396	16119	5.55062	0.0160234	0.392394	1.79524	GRIN2B//PARK2//SLITRK6
GO:0030823	regulation of cGMP metabolic process	Biological process	3	22	396	16119	5.55062	0.0160234	0.392394	1.79524	GUCA1B//GUCA2A//GUCA2B
GO:0090103	cochlea morphogenesis	Biological process	3	22	396	16119	5.55062	0.0160234	0.392394	1.79524	EYA1//FRZB//GRHL3
GO:0007167	enzyme linked receptor protein signaling pathway	Biological process	35	977	396	16119	1.4582	0.0161881	0.392694	1.7908	NTRK2//LTBP1//EREG//GUCA1B//NR4A1//AREG//PIGR//PRKACB//SHC1//GDF10//ID1//PTPRD//SORBS1//ATP6V1G3//PRKAG2//PDK4//PRKAA2//GATA4//BMPR1B//TDGF1//NOG//SOSTDC1//NBL1//CFC1//PTPRR//HHIP//IGFBP2//GH1//FGFBP1//KANK1//VAV3//NGEF//NGFRAP1//EPHB1//EPHB3
GO:0051179	localization	Biological process	144	5040	396	16119	1.16299	0.0162338	0.392694	1.78958	OR1D2//EYA1//SEMA3C//SATB2//MARK1//ATOH1//NTRK2//PITX2//PRKG1//KIAA0319//NR4A1//TDGF1//PIGR//PTPRO//SERPINA1//ACTN2//MMP7//AQP1//PKD2//SRI//STX19//SYTL2//BNIP1//GNGT1//CADM3//WNK4//VAV3//RTP3//CLCA1//CNGA1//FABP4//CLCA4//GABRB1//GABRD//MOB4//GRIN2B//ASIC1//ATP2B2//RBP1//RBP2//SLC5A2//SLC12A3//TCTE3//CACNB2//ABCB11//SLC4A4//CACNA1G//CLCA2//SLC26A3//SLC26A2//LRRC55//GLRA2//SLC4A5//SLC4A1//TRPA1//KC…
GO:0006813	potassium ion transport	Biological process	10	185	396	16119	2.20025	0.0162514	0.392694	1.78911	ACTN2//KCNH2//CNGA1//AQP1//KCNC3//KCNJ6//KCNJ12//KCNMA1//PKD2//DPP6
GO:1901566	organonitrogen compound biosynthetic process	Biological process	26	677	396	16119	1.56325	0.0165966	0.399269	1.77998	OTC//ST6GALNAC6//GUCA2B//AQP1//CBS//LGSN//MAT1A//PHGDH//SLC44A5//PRKAG2//NTRK2//GPT2//ATP5G2//PADI2//PADI3//AGXT2//GRM8//GCG//GUCA1B//GUCA2A//TPH2//TPH1//PCSK1//CKM//SMPD1//SLC26A2
GO:1901617	organic hydroxy compound biosynthetic process	Biological process	10	186	396	16119	2.18842	0.0168136	0.402714	1.77434	SLC44A5//HMGCS2//PRKAA2//PLTP//PRKAG2//CYP11B1//TPH2//TPH1//TYRP1//ABCG1
GO:0031344	regulation of cell projection organization	Biological process	16	361	396	16119	1.80408	0.0171056	0.40792	1.76686	AQP1//NTRK2//CBFA2T2//KANK1//PTPRO//KLK8//PLXNA4//SEMA5A//EPHB3//CACNA1A//ROBO2//PTPRD//NRXN1//NGEF//VLDLR//KIAA0319
GO:0003014	renal system process	Biological process	6	84	396	16119	2.90747	0.0172574	0.409257	1.76302	REN//PTPRO//AQP1//KCNMA1//WNK4//SLC4A5
GO:0006928	cellular component movement	Biological process	53	1613	396	16119	1.33747	0.0173115	0.409257	1.76166	SEMA3C//SATB2//MARK1//ATOH1//NTRK2//PITX2//PRKG1//KIAA0319//NR4A1//TDGF1//PTPRO//LRRC6//DNAH14//EPHB1//EPHB3//RPS6KA6//KAL1//LAMA2//ENAH//ROBO2//CACNB2//CACNA1G//SEMA5A//PLXNA4//NRXN3//NRXN1//NOG//PTPRR//AQP1//NOX1//SORBS2//POU4F1//RBFOX2//NEB//ACTN2//PLTP//NEXN//MYLK//WNT11//KANK1//VAV3//BMPR1B//ID1//SHC1//CCL16//GATA4//SRI//NBL1//NKD1//PADI2//AMFR//OR1D2
GO:0006775	fat-soluble vitamin metabolic process	Biological process	4	41	396	16119	3.97118	0.0177578	0.416204	1.75061	RBP1//RBP2//ALDH1A2//PLTP
GO:0009311	oligosaccharide metabolic process	Biological process	4	41	396	16119	3.97118	0.0177578	0.416204	1.75061	ST6GALNAC6//ST6GALNAC1//B3GALT1//NEU4
GO:0021697	cerebellar cortex formation	Biological process	3	23	396	16119	5.30929	0.0180979	0.418781	1.74237	ATP2B2//CACNA1A//NRXN1
GO:0035412	regulation of catenin import into nucleus	Biological process	3	23	396	16119	5.30929	0.0180979	0.418781	1.74237	KANK1//SEMA5A//AXIN2
GO:0046466	membrane lipid catabolic process	Biological process	3	23	396	16119	5.30929	0.0180979	0.418781	1.74237	SMPD1//NEU4//PNLIPRP2
GO:0050793	regulation of developmental process	Biological process	57	1763	396	16119	1.31603	0.0184754	0.425714	1.73341	SOX2//SOSTDC1//PARK2//AXIN2//FRZB//RBFOX2//ABCG1//CEACAM5//NTRK2//CBFA2T2//KANK1//PTPRO//SPINK5//TNMD//ZNF358//BMPR1B//TG//KLK8//NOG//RORC//KEAP1//ATOH1//L3MBTL1//ANKRD2//MKX//EYA1//BIN1//NBL1//ID1//AREG//LTF//FAM213A//GATA4//AQP1//SEMA5A//RPS6KA6//LAMA2//PLXNA4//POU4F1//EPHB3//CACNA1A//ROBO2//PTPRD//EREG//EPHB1//NRXN3//NRXN1//PLAG1//PDE3A//NGEF//WNT11//GRHL3//NKD1//VLDLR//PRKACB//KIAA0319//TMEM1…
GO:0040011	locomotion	Biological process	48	1442	396	16119	1.35494	0.0187554	0.43035	1.72687	SEMA3C//SATB2//MARK1//ATOH1//NTRK2//PITX2//PRKG1//KIAA0319//NR4A1//TDGF1//PTPRO//DEFB1//KAL1//OR1D2//CCL16//EPHB1//EPHB3//RPS6KA6//LAMA2//ENAH//ROBO2//CACNB2//CACNA1G//SEMA5A//PLXNA4//NRXN3//NRXN1//NOG//PTPRR//AQP1//NOX1//SORBS2//POU4F1//RBFOX2//LRRC6//PLTP//NEXN//MYLK//WNT11//KANK1//VAV3//BMPR1B//ID1//SHC1//NBL1//NKD1//PADI2//ATP2B2
GO:0021545	cranial nerve development	Biological process	4	42	396	16119	3.87662	0.0192571	0.440012	1.71541	POU4F1//SLITRK6//PLXNA4//EPHB1
GO:0051606	detection of stimulus	Biological process	26	687	396	16119	1.54049	0.0195764	0.445444	1.70827	TAS2R10//PIGR//RTP3//PKD2//SYT1//CNGA1//GNGT1//GUCA1B//RBP1//RBP2//ABCG1//ATP2B2//SOX2//OR2J2//OR4C12//OR10A6//OR7G2//OR4F21//OR4M1//OR1D2//OR3A2//OR4F29//OR4A16//EPHB1//GRIN2B//TRPA1
GO:0043269	regulation of ion transport	Biological process	20	493	396	16119	1.6513	0.0199608	0.452306	1.69982	ACTN2//SRI//CACNA1A//PARK2//PKD2//NOX1//KCNC3//KCNJ6//KCNJ12//KCNMA1//CACNB2//CACNA1G//CACNA2D2//VDAC2//MYLK//ATP2B2//KCNH2//GCG//DPP6//NRXN1
GO:0015721	bile acid and bile salt transport	Biological process	3	24	396	16119	5.08807	0.0203144	0.452804	1.6922	ABCB11//FABP6//SLCO1A2
GO:0021952	central nervous system projection neuron axonogenesis	Biological process	3	24	396	16119	5.08807	0.0203144	0.452804	1.6922	PLXNA4//EPHB1//EPHB3
GO:0035904	aorta development	Biological process	3	24	396	16119	5.08807	0.0203144	0.452804	1.6922	EYA1//MYLK//PKD2
GO:0045747	positive regulation of Notch signaling pathway	Biological process	3	24	396	16119	5.08807	0.0203144	0.452804	1.6922	EYA1//SOX2//TSPAN14
GO:0001754	eye photoreceptor cell differentiation	Biological process	4	43	396	16119	3.78647	0.0208323	0.462459	1.68126	OLFM3//GNGT1//NTRK2//NKD1
GO:0030029	actin filament-based process	Biological process	22	561	396	16119	1.59626	0.0213578	0.472206	1.67044	CORO2B//PRKG1//SHROOM4//NEB//MYLK//PPP1R9A//SORBS2//ENAH//ACTN2//SEMA5A//KANK1//FHOD3//AQP1//SHC1//PARK2//FZD10//GRHL3//SORBS1//WNT11//GATA4//SRI
GO:0072073	kidney epithelium development	Biological process	8	139	396	16119	2.34271	0.0215162	0.473789	1.66724	ROBO2//EYA1//PKD2//WNT11//NOG//PTPRO//WNK4//AQP1
GO:0015833	peptide transport	Biological process	12	251	396	16119	1.94603	0.0216502	0.474827	1.66454	MMP7//GCG//PCSK1//PRKACB//CACNA1A//CACNA2D2//PCLO//NR0B2//SRI//PARK2//AQP1//RASL10B
GO:0050770	regulation of axonogenesis	Biological process	7	114	396	16119	2.4994	0.0223937	0.487478	1.64987	PLXNA4//SEMA5A//NTRK2//ROBO2//PTPRO//EPHB3//CACNA1A
GO:0021983	pituitary gland development	Biological process	4	44	396	16119	3.70041	0.0224843	0.487478	1.64812	SOX2//PITX2//ALDH1A2//NOG
GO:0010226	response to lithium ion	Biological process	3	25	396	16119	4.88455	0.0226734	0.487478	1.64448	TPH2//FABP4//IGFBP2
GO:0035411	catenin import into nucleus	Biological process	3	25	396	16119	4.88455	0.0226734	0.487478	1.64448	KANK1//SEMA5A//AXIN2
GO:0043276	anoikis	Biological process	3	25	396	16119	4.88455	0.0226734	0.487478	1.64448	CEACAM5//NTRK2//PDK4
GO:0006047	UDP-N-acetylglucosamine metabolic process	Biological process	2	10	396	16119	8.14091	0.0237781	0.49841	1.62382	GNE//B4GALNT2
GO:0006600	creatine metabolic process	Biological process	2	10	396	16119	8.14091	0.0237781	0.49841	1.62382	CKB//CKM
GO:0021684	cerebellar granular layer formation	Biological process	2	10	396	16119	8.14091	0.0237781	0.49841	1.62382	ATP2B2//NRXN1
GO:0021707	cerebellar granule cell differentiation	Biological process	2	10	396	16119	8.14091	0.0237781	0.49841	1.62382	ATP2B2//NRXN1
GO:0030157	pancreatic juice secretion	Biological process	2	10	396	16119	8.14091	0.0237781	0.49841	1.62382	WNK4//AQP1
GO:0090129	positive regulation of synapse maturation	Biological process	2	10	396	16119	8.14091	0.0237781	0.49841	1.62382	NRXN3//NRXN1
GO:0009913	epidermal cell differentiation	Biological process	9	169	396	16119	2.1677	0.0239385	0.49841	1.6209	SLITRK6//EREG//SCEL//LCE1E//SPINK5//PITX2//ATOH1//KEAP1//ATP2B2
GO:0003044	regulation of systemic arterial blood pressure mediated by a chemical signal	Biological process	4	45	396	16119	3.61818	0.024214	0.49841	1.61593	MME//REN//RASL10B//NOX1
GO:0008206	bile acid metabolic process	Biological process	4	45	396	16119	3.61818	0.024214	0.49841	1.61593	ACOX2//ABCB11//FABP6//SLCO1A2
GO:0031281	positive regulation of cyclase activity	Biological process	4	45	396	16119	3.61818	0.024214	0.49841	1.61593	NTRK2//GUCA1B//GUCA2A//GUCA2B
GO:0009719	response to endogenous stimulus	Biological process	44	1323	396	16119	1.35374	0.0242921	0.49841	1.61454	PKD2//GDF10//ID1//SORBS1//ATP6V1G3//PRKAG2//PDK4//PRKAA2//SHC1//EREG//NR4A1//PRKACB//ABCG1//PITX2//REN//TDGF1//GH1//IGFBP2//AREG//ALDH1A2//OTC//CYP11B1//ROBO2//DEFB1//LTBP1//HHIP//SMPD1//RORC//NR0B2//TFF3//TPH2//GATA4//AQP1//FGFBP1//KANK1//CA4//PDE3A//NOG//SLC26A3//GCG//GNG4//PELP1//GABRB1//TNMD
GO:0022612	gland morphogenesis	Biological process	7	116	396	16119	2.45631	0.0243575	0.49841	1.61337	FRZB//BSX//NOG//AREG//SOSTDC1//SEMA3C//PLAG1
GO:0043436	oxoacid metabolic process	Biological process	37	1077	396	16119	1.39839	0.0243683	0.49841	1.61317	MAT1A//CACNA1A//CBS//GNE//PDK4//OGDHL//GPT2//PRKAG2//OTC//DDO//PHGDH//LGSN//AMT//TG//CKB//CKM//PRKAA2//SCD//PCCA//ACOXL//ACOX2//ABCB11//FOLH1//FABP6//SLCO1A2//TPH2//TPH1//AGXT2//PADI2//PADI3//FN3K//CRYM//SULT1B1//ALDH1A2//TYRP1//SLC26A2//UGT2A3
GO:0021510	spinal cord development	Biological process	6	91	396	16119	2.68382	0.0245748	0.499928	1.60951	VLDLR//CACNA1A//FOXN4//PHGDH//PKD2//NOG
GO:0048568	embryonic organ development	Biological process	17	409	396	16119	1.69188	0.0248443	0.499928	1.60477	PKD2//FOXN4//GATA4//SLITRK6//PITX2//ALDH1A2//GJB6//ATOH1//SOX2//EYA1//NOG//SATB2//HOXB6//ALX1//ATP2B2//FRZB//GRHL3
GO:0021700	developmental maturation	Biological process	11	227	396	16119	1.97247	0.0249515	0.499928	1.6029	EREG//PDE3A//CACNA1A//ALDH1A2//NRXN1//SPINK5//SLC26A3//REN//GH1//NRXN3//LTF
GO:0030072	peptide hormone secretion	Biological process	11	227	396	16119	1.97247	0.0249515	0.499928	1.6029	GCG//PCSK1//PRKACB//CACNA1A//CACNA2D2//PCLO//NR0B2//SRI//PARK2//AQP1//RASL10B
GO:0051346	negative regulation of hydrolase activity	Biological process	15	347	396	16119	1.75956	0.0250046	0.499928	1.60198	SSPO//WFDC10B//SYTL2//TSKS//CSRNP3//WFDC2//SPINK5//SPINK4//ITIH1//KAL1//SERPINA1//OXA1L//FZD10//NR4A1//AQP1
GO:0042493	response to drug	Biological process	16	378	396	16119	1.72294	0.0250088	0.499928	1.60191	SLC22A2//KCNH2//REN//CYP2B6//VAV3//SEMA3C//GATA4//SPINK4//IGFBP2//AQP1//MMP7//OTC//PDE3A//SMPD1//CA4//TRPA1
GO:0003081	regulation of systemic arterial blood pressure by renin-angiotensin	Biological process	3	26	396	16119	4.69668	0.0251749	0.499928	1.59903	MME//REN//NOX1
GO:0042430	indole-containing compound metabolic process	Biological process	3	26	396	16119	4.69668	0.0251749	0.499928	1.59903	TPH2//TPH1//ATP2B2
GO:0051216	cartilage development	Biological process	9	171	396	16119	2.14234	0.0255843	0.506216	1.59203	BMPR1B//ALX1//TGFBI//AXIN2//FRZB//WNT11//NOG//SATB2//BMP3
GO:1901606	alpha-amino acid catabolic process	Biological process	6	92	396	16119	2.65464	0.0257658	0.507968	1.58896	DDO//AMT//CBS//OTC//AGXT2//GPT2
GO:0061061	muscle structure development	Biological process	20	507	396	16119	1.6057	0.0259316	0.50845	1.58617	PITX2//POU4F1//ANKRD2//MKX//LAMA2//NEB//SRI//NKD1//CEACAM5//MYEF2//NR4A1//BIN1//FHOD3//NEXN//CACNA2D2//EREG//TDGF1//NOG//GATA4//MYLK
GO:0014706	striated muscle tissue development	Biological process	14	318	396	16119	1.79202	0.0259765	0.50845	1.58542	PITX2//POU4F1//GATA4//SEMA3C//ANKRD2//NR4A1//MKX//ALDH1A2//NEXN//FHOD3//TDGF1//NOG//EYA1//EYA2
GO:0048663	neuron fate commitment	Biological process	5	69	396	16119	2.9496	0.0272069	0.526488	1.56532	ATOH1//EYA1//POU4F1//FOXN4//SOX2
GO:0007610	behavior	Biological process	23	608	396	16119	1.53981	0.0272201	0.526488	1.56511	GRIN2B//POU4F1//AMFR//NTRK2//PARK2//NRXN3//NRXN1//KLK8//ASIC1//VLDLR//DDO//BSX//ATP2B2//CACNA1A//GCG//SLITRK6//REN//PLXNA4//SEMA5A//ROBO2//NBL1//PTPRO//PADI2
GO:0042886	amide transport	Biological process	12	260	396	16119	1.87867	0.0274934	0.526488	1.56077	MMP7//GCG//PCSK1//PRKACB//CACNA1A//CACNA2D2//PCLO//NR0B2//SRI//PARK2//AQP1//RASL10B
GO:0040036	regulation of fibroblast growth factor receptor signaling pathway	Biological process	3	27	396	16119	4.52273	0.0278187	0.526488	1.55566	FGFBP1//NOG//HHIP
GO:0060997	dendritic spine morphogenesis	Biological process	3	27	396	16119	4.52273	0.0278187	0.526488	1.55566	NGEF//EPHB1//EPHB3
GO:0001654	eye development	Biological process	14	321	396	16119	1.77528	0.0278382	0.526488	1.55536	NKD1//PITX2//SLITRK6//FOXN4//ALDH1A2//OLFM3//GNGT1//NTRK2//EPHB1//AQP1//SLC4A5//BMPR1B//SOX2//GRHL3
GO:0060485	mesenchyme development	Biological process	10	202	396	16119	2.01508	0.0278827	0.526488	1.55466	SEMA3C//NOG//GATA4//PITX2//AXIN2//ALX1//ALDH1A2//FRZB//WNT11//PKD2
GO:0048146	positive regulation of fibroblast proliferation	Biological process	4	47	396	16119	3.46422	0.027909	0.526488	1.55426	EREG//AQP1//ZMIZ1//TDGF1
GO:0071495	cellular response to endogenous stimulus	Biological process	33	949	396	16119	1.41544	0.0279907	0.526488	1.55299	GDF10//ID1//SORBS1//ATP6V1G3//PRKAG2//PDK4//PRKAA2//SHC1//EREG//NR4A1//PRKACB//REN//TDGF1//CYP11B1//IGFBP2//ROBO2//LTBP1//HHIP//RORC//NR0B2//FGFBP1//KANK1//GH1//NOG//SLC26A3//AQP1//PDE3A//GATA4//GCG//GNG4//PELP1//GABRB1//TNMD
GO:0007368	determination of left/right symmetry	Biological process	6	94	396	16119	2.59816	0.0282618	0.526488	1.5488	FOXN4//GATA4//PKD2//LRRC6//PITX2//CFC1
GO:0048813	dendrite morphogenesis	Biological process	6	94	396	16119	2.59816	0.0282618	0.526488	1.5488	PTPRD//EPHB1//EPHB3//NGEF//RBFOX2//CACNA1A
GO:0007638	mechanosensory behavior	Biological process	2	11	396	16119	7.40083	0.0285962	0.526488	1.54369	SLITRK6//NRXN1
GO:0021683	cerebellar granular layer morphogenesis	Biological process	2	11	396	16119	7.40083	0.0285962	0.526488	1.54369	ATP2B2//NRXN1
GO:0035413	positive regulation of catenin import into nucleus	Biological process	2	11	396	16119	7.40083	0.0285962	0.526488	1.54369	KANK1//SEMA5A
GO:0060056	mammary gland involution	Biological process	2	11	396	16119	7.40083	0.0285962	0.526488	1.54369	FRZB//BSX
GO:0060600	dichotomous subdivision of an epithelial terminal unit	Biological process	2	11	396	16119	7.40083	0.0285962	0.526488	1.54369	AREG//SEMA3C
GO:1901381	positive regulation of potassium ion transmembrane transport	Biological process	2	11	396	16119	7.40083	0.0285962	0.526488	1.54369	DPP6//KCNH2
GO:0030509	BMP signaling pathway	Biological process	7	120	396	16119	2.37443	0.0286334	0.526488	1.54313	GATA4//SOSTDC1//NBL1//NOG//ID1//BMPR1B//TDGF1
GO:0048284	organelle fusion	Biological process	5	70	396	16119	2.90747	0.028731	0.52651	1.54165	VAV3//PARK2//BNIP1//SYT4//SYT1
GO:0003231	cardiac ventricle development	Biological process	6	95	396	16119	2.57081	0.0295675	0.540027	1.52919	GATA4//CPE//SEMA3C//POU4F1//PITX2//WNT11
GO:0051349	positive regulation of lyase activity	Biological process	4	48	396	16119	3.39205	0.0298755	0.543731	1.52468	NTRK2//GUCA1B//GUCA2A//GUCA2B
GO:0006082	organic acid metabolic process	Biological process	37	1094	396	16119	1.37666	0.0299694	0.543731	1.52332	MAT1A//CACNA1A//CBS//GNE//PDK4//OGDHL//GPT2//PRKAG2//OTC//DDO//PHGDH//LGSN//AMT//TG//CKB//CKM//PRKAA2//SCD//PCCA//ACOXL//ACOX2//ABCB11//FOLH1//FABP6//SLCO1A2//TPH2//TPH1//AGXT2//PADI2//PADI3//FN3K//CRYM//SULT1B1//ALDH1A2//TYRP1//SLC26A2//UGT2A3
GO:0031640	killing of cells of other organism	Biological process	3	28	396	16119	4.3612	0.0306043	0.551584	1.51422	DEFA5//DEFA6//HAMP
GO:0044364	disruption of cells of other organism	Biological process	3	28	396	16119	4.3612	0.0306043	0.551584	1.51422	DEFA5//DEFA6//HAMP
GO:0007631	feeding behavior	Biological process	6	96	396	16119	2.54403	0.0309122	0.555301	1.50987	GRIN2B//POU4F1//BSX//REN//GCG//NTRK2
GO:0050804	regulation of synaptic transmission	Biological process	11	235	396	16119	1.90532	0.0310621	0.556164	1.50777	CACNA1A//ASIC1//LAMA2//KCNC3//NTRK2//PARK2//GRIN2B//ATP2B2//GRM8//NRXN1//CACNA2D2
GO:0016126	sterol biosynthetic process	Biological process	4	49	396	16119	3.32282	0.031922	0.566286	1.49591	HMGCS2//PRKAA2//ABCG1//PRKAG2
GO:0021954	central nervous system neuron development	Biological process	5	72	396	16119	2.8267	0.0319385	0.566286	1.49569	ROBO2//EPHB1//EPHB3//PLXNA4//NTRK2
GO:0051928	positive regulation of calcium ion transport	Biological process	5	72	396	16119	2.8267	0.0319385	0.566286	1.49569	SRI//GCG//MYLK//ATP2B2//CACNB2
GO:0043270	positive regulation of ion transport	Biological process	8	151	396	16119	2.15653	0.033081	0.567382	1.48042	ACTN2//SRI//MYLK//ATP2B2//CACNB2//GCG//DPP6//KCNH2
GO:0060828	regulation of canonical Wnt signaling pathway	Biological process	8	151	396	16119	2.15653	0.033081	0.567382	1.48042	FRZB//SOSTDC1//PTPRO//SOX2//WNT11//AXIN2//NKD1//NOG
GO:0042304	regulation of fatty acid biosynthetic process	Biological process	3	29	396	16119	4.21082	0.0335309	0.567382	1.47456	PRKAG2//PDK4//PRKAA2
GO:0050886	endocrine process	Biological process	5	73	396	16119	2.78798	0.0336228	0.567382	1.47337	MME//REN//RASL10B//NOX1//AQP1
GO:0001886	endothelial cell morphogenesis	Biological process	2	12	396	16119	6.78409	0.0337665	0.567382	1.47151	ID1//TNMD
GO:0002003	angiotensin maturation	Biological process	2	12	396	16119	6.78409	0.0337665	0.567382	1.47151	MME//REN
GO:0002093	auditory receptor cell morphogenesis	Biological process	2	12	396	16119	6.78409	0.0337665	0.567382	1.47151	ATP2B2//SLITRK6
GO:0007494	midgut development	Biological process	2	12	396	16119	6.78409	0.0337665	0.567382	1.47151	OTC//ALDH1A2
GO:0010447	response to acidic pH	Biological process	2	12	396	16119	6.78409	0.0337665	0.567382	1.47151	NOX1//ASIC1
GO:0030002	cellular anion homeostasis	Biological process	2	12	396	16119	6.78409	0.0337665	0.567382	1.47151	CKB//CACNA1A
GO:0071709	membrane assembly	Biological process	2	12	396	16119	6.78409	0.0337665	0.567382	1.47151	NRXN1//PTPRD
GO:0072017	distal tubule development	Biological process	2	12	396	16119	6.78409	0.0337665	0.567382	1.47151	WNK4//PKD2
GO:0072070	loop of Henle development	Biological process	2	12	396	16119	6.78409	0.0337665	0.567382	1.47151	PKD2//AQP1
GO:0072176	nephric duct development	Biological process	2	12	396	16119	6.78409	0.0337665	0.567382	1.47151	PKD2//WNT11
GO:0090128	regulation of synapse maturation	Biological process	2	12	396	16119	6.78409	0.0337665	0.567382	1.47151	NRXN3//NRXN1
GO:1902358	sulfate transmembrane transport	Biological process	2	12	396	16119	6.78409	0.0337665	0.567382	1.47151	SLC26A3//SLC26A2
GO:1902603	carnitine transmembrane transport	Biological process	2	12	396	16119	6.78409	0.0337665	0.567382	1.47151	PRKAG2//PRKAA2
GO:1901615	organic hydroxy compound metabolic process	Biological process	19	490	396	16119	1.57834	0.0341844	0.571218	1.46617	TG//SLC44A5//SMPD1//HMGCS2//PRKAA2//VLDLR//NR0B2//ABCG1//PLTP//CYP11B1//PRKAG2//SULT1B1//CRYM//PARK2//TPH2//TPH1//ATP2B2//TYRP1//ALDH1A2
GO:0044242	cellular lipid catabolic process	Biological process	8	152	396	16119	2.14234	0.0342041	0.571218	1.46592	PCCA//ACOXL//SMPD1//NEU4//PNLIPRP2//FABP4//PRKACB//ACOX2
GO:0001763	morphogenesis of a branching structure	Biological process	10	210	396	16119	1.93831	0.0350299	0.583227	1.45556	PITX2//SEMA5A//EYA1//PKD2//HHIP//SOX2//NOG//AREG//SEMA3C//TDGF1
GO:0071310	cellular response to organic substance	Biological process	55	1757	396	16119	1.27419	0.0353382	0.586572	1.45176	PALM3//PARP16//SHC1//GDF10//ID1//SORBS1//ATP6V1G3//PRKAG2//PDK4//PRKAA2//EREG//NR4A1//PRKACB//REN//IL1RAPL2//IFNA10//IFNA13//TDGF1//AMFR//DEFB114//LTF//CYP11B1//IGFBP2//ROBO2//LTBP1//GCG//SRI//RORC//HHIP//NR0B2//FGFBP1//KANK1//VAV3//NGEF//NGFRAP1//NTRK2//GH1//NOG//PADI2//FZD10//AQP1//WNT11//ALDH1A2//SLC26A3//PDE3A//GATA4//MME//KEAP1//GNG4//PELP1//AXIN2//GABRB1//TNMD//PARK2//SATB2
GO:0050878	regulation of body fluid levels	Biological process	24	659	396	16119	1.48241	0.0358073	0.592557	1.44603	PTPRO//AQP1//VAV3//GATA4//IFNA10//IFNA13//KCNMA1//ATP2B2//PDE3A//PDE9A//SERPINA1//PRKACB//PRKG1//SHC1//SCUBE1//C6ORF25//ACTN2//GUCA1B//GUCA2B//SLC22A2//FLI1//SLC4A5//SYTL2//WNK4
GO:0002385	mucosal immune response	Biological process	3	30	396	16119	4.07045	0.0365974	0.596287	1.43655	DEFB1//LTF//PIGR
GO:0022400	regulation of rhodopsin mediated signaling pathway	Biological process	3	30	396	16119	4.07045	0.0365974	0.596287	1.43655	CNGA1//GNGT1//GUCA1B
GO:0035020	regulation of Rac protein signal transduction	Biological process	3	30	396	16119	4.07045	0.0365974	0.596287	1.43655	VAV3//EPHB3//NTRK2
GO:2000273	positive regulation of receptor activity	Biological process	3	30	396	16119	4.07045	0.0365974	0.596287	1.43655	EREG//PKD2//ACTN2
GO:0000041	transition metal ion transport	Biological process	6	100	396	16119	2.44227	0.0366879	0.596287	1.43548	GIF//LTF//SLC39A2//SLC30A10//ATP6V1G3//REP15
GO:0055067	monovalent inorganic cation homeostasis	Biological process	6	100	396	16119	2.44227	0.0366879	0.596287	1.43548	PDK4//KCNMA1//SLC26A3//NOX1//KCNH2//OTC
GO:0032941	secretion by tissue	Biological process	5	75	396	16119	2.71364	0.0371544	0.598972	1.42999	ATP2B2//AQP1//SLC4A5//SYTL2//WNK4
GO:0030324	lung development	Biological process	9	183	396	16119	2.00186	0.037168	0.598972	1.42983	SOX2//ID1//NOG//HHIP//PITX2//GATA4//WNT11//EYA1//ALDH1A2
GO:0001655	urogenital system development	Biological process	13	303	396	16119	1.7464	0.0371821	0.598972	1.42967	EYA1//ROBO2//PKD2//MME//REN//ALDH1A2//PTPRO//WNT11//NOG//PLAG1//WNK4//AQP1//EPHB3
GO:0030900	forebrain development	Biological process	15	366	396	16119	1.66822	0.0374134	0.600926	1.42697	SEMA5A//AQP1//PADI2//CKB//PITX2//SOX2//ROBO2//PLXNA4//ALDH1A2//NOG//POU4F1//ATOH1//NTRK2//EPHB3//PRKG1
GO:0044281	small molecule metabolic process	Biological process	96	3305	396	16119	1.18234	0.0376415	0.602816	1.42433	OTC//MAT1A//CACNA1A//CBS//GNE//B4GALNT2//PDK4//OGDHL//GPT2//PRKAG2//GUCA2B//AQP1//DNM3//GNGT1//RASD1//RASL10B//PDE3A//ATP2B2//DDX43//DDX31//ABCB11//ABCG1//AGXT2//DDO//PHGDH//LGSN//AMT//TG//CKB//CKM//PRKAA2//SCD//PCCA//ACOXL//SLC44A5//SMPD1//HMGCS2//ACOX2//CA1//CA4//NOX1//FOLH1//GIF//RBP1//RBP2//ALDH1A2//NTRK2//VLDLR//NR0B2//FABP6//SLCO1A2//TPH2//TPH1//PLTP//ATP5G2//GCG//CYP11B1//PADI2//PADI3//FN3…
GO:0035335	peptidyl-tyrosine dephosphorylation	Biological process	6	101	396	16119	2.41809	0.0382326	0.603786	1.41757	EYA1//EYA2//PTPN20B//PTPRD//PTPRO//PTPRR
GO:0003012	muscle system process	Biological process	14	336	396	16119	1.69602	0.0386464	0.603786	1.41289	SORBS1//ANKRD2//KCNJ12//MYLK//HSPB6//DTNA//SMPX//SRI//GATA4//NEB//ACTN2//KCNH2//KCNMA1//PRKG1
GO:0002002	regulation of angiotensin levels in blood	Biological process	2	13	396	16119	6.26224	0.0392689	0.603786	1.40595	MME//REN
GO:0015838	amino-acid betaine transport	Biological process	2	13	396	16119	6.26224	0.0392689	0.603786	1.40595	PRKAG2//PRKAA2
GO:0015879	carnitine transport	Biological process	2	13	396	16119	6.26224	0.0392689	0.603786	1.40595	PRKAG2//PRKAA2
GO:0019377	glycolipid catabolic process	Biological process	2	13	396	16119	6.26224	0.0392689	0.603786	1.40595	NEU4//PNLIPRP2
GO:0021694	cerebellar Purkinje cell layer formation	Biological process	2	13	396	16119	6.26224	0.0392689	0.603786	1.40595	ATP2B2//CACNA1A
GO:0021702	cerebellar Purkinje cell differentiation	Biological process	2	13	396	16119	6.26224	0.0392689	0.603786	1.40595	ATP2B2//CACNA1A
GO:0048934	peripheral nervous system neuron differentiation	Biological process	2	13	396	16119	6.26224	0.0392689	0.603786	1.40595	NTRK2//POU4F1
GO:0048935	peripheral nervous system neuron development	Biological process	2	13	396	16119	6.26224	0.0392689	0.603786	1.40595	NTRK2//POU4F1
GO:0060177	regulation of angiotensin metabolic process	Biological process	2	13	396	16119	6.26224	0.0392689	0.603786	1.40595	MME//REN
GO:0071625	vocalization behavior	Biological process	2	13	396	16119	6.26224	0.0392689	0.603786	1.40595	NRXN3//NRXN1
GO:0097090	presynaptic membrane organization	Biological process	2	13	396	16119	6.26224	0.0392689	0.603786	1.40595	NRXN1//PTPRD
GO:0001580	detection of chemical stimulus involved in sensory perception of bitter taste	Biological process	3	31	396	16119	3.93915	0.0398028	0.603786	1.40009	TAS2R10//PIGR//RTP3
GO:0021955	central nervous system neuron axonogenesis	Biological process	3	31	396	16119	3.93915	0.0398028	0.603786	1.40009	EPHB1//EPHB3//PLXNA4
GO:0034767	positive regulation of ion transmembrane transport	Biological process	3	31	396	16119	3.93915	0.0398028	0.603786	1.40009	GCG//DPP6//KCNH2
GO:0048265	response to pain	Biological process	3	31	396	16119	3.93915	0.0398028	0.603786	1.40009	GRIN2B//CACNA1A//TRPA1
GO:0048665	neuron fate specification	Biological process	3	31	396	16119	3.93915	0.0398028	0.603786	1.40009	ATOH1//EYA1//POU4F1
GO:1901379	regulation of potassium ion transmembrane transport	Biological process	3	31	396	16119	3.93915	0.0398028	0.603786	1.40009	ACTN2//KCNH2//DPP6
GO:0072522	purine-containing compound biosynthetic process	Biological process	11	245	396	16119	1.82755	0.0401141	0.606823	1.3967	GUCA2B//AQP1//MAT1A//PRKAG2//NTRK2//ATP5G2//GRM8//GCG//GUCA1B//GUCA2A//SLC26A2
GO:0019935	cyclic-nucleotide-mediated signaling	Biological process	4	53	396	16119	3.07204	0.0409129	0.612124	1.38814	PCLO//PDE3A//PDE9A//PRKG1
GO:0046530	photoreceptor cell differentiation	Biological process	4	53	396	16119	3.07204	0.0409129	0.612124	1.38814	NKD1//OLFM3//GNGT1//NTRK2
GO:0055013	cardiac muscle cell development	Biological process	4	53	396	16119	3.07204	0.0409129	0.612124	1.38814	NEXN//FHOD3//PITX2//GATA4
GO:0061035	regulation of cartilage development	Biological process	4	53	396	16119	3.07204	0.0409129	0.612124	1.38814	FRZB//WNT11//NOG//AXIN2
GO:0023051	regulation of signaling	Biological process	78	2633	396	16119	1.20583	0.0413037	0.613974	1.38401	SHC1//TDGF1//MADD//REP15//PALM3//EREG//GCG//PCSK1//PRKACB//CACNA1A//CACNA2D2//GNG4//VAV3//SORBS1//TP53BP2//HHIP//GH1//NTRK2//ASIC1//CNGA1//GNGT1//GUCA1B//SMPD1//KANK1//FRZB//DKK4//CXXC4//GATA4//SOSTDC1//NBL1//NOG//PKD2//DEFB114//LTF//PRKAA2//NR0B2//LAMA2//EPHB3//WNT11//NGEF//GRHL3//RALGPS1//TBC1D3B//TBC1D17//FZD10//IFNA10//IFNA13//MOG//LTBP1//SRI//AXIN2//PARK2//ID1//REN//SOX2//IGFBP2//FGFBP1//EYA…
GO:0001823	mesonephros development	Biological process	6	103	396	16119	2.37114	0.041445	0.613974	1.38253	ROBO2//EYA1//PKD2//WNT11//NOG//REN
GO:0016125	sterol metabolic process	Biological process	7	130	396	16119	2.19178	0.0414687	0.613974	1.38228	HMGCS2//PRKAA2//VLDLR//NR0B2//ABCG1//PRKAG2//CYP11B1
GO:0048738	cardiac muscle tissue development	Biological process	8	158	396	16119	2.06099	0.0414873	0.613974	1.38208	POU4F1//GATA4//NEXN//FHOD3//TDGF1//PITX2//NOG//ALDH1A2
GO:0030323	respiratory tube development	Biological process	9	187	396	16119	1.95904	0.0417172	0.613974	1.37969	ALDH1A2//SOX2//ID1//NOG//HHIP//PITX2//GATA4//WNT11//EYA1
GO:0090276	regulation of peptide hormone secretion	Biological process	9	188	396	16119	1.94862	0.0429106	0.613974	1.36744	GCG//PCSK1//PRKACB//CACNA1A//CACNA2D2//NR0B2//SRI//PARK2//RASL10B
GO:0030799	regulation of cyclic nucleotide metabolic process	Biological process	7	131	396	16119	2.17505	0.042928	0.613974	1.36726	NTRK2//PKD2//GRM8//GCG//GUCA1B//GUCA2A//GUCA2B
GO:0003206	cardiac chamber morphogenesis	Biological process	6	104	396	16119	2.34834	0.0431131	0.613974	1.36539	GATA4//CPE//SEMA3C//POU4F1//PITX2//WNT11
GO:0002251	organ or tissue specific immune response	Biological process	3	32	396	16119	3.81605	0.0431455	0.613974	1.36506	DEFB1//LTF//PIGR
GO:0006730	one-carbon metabolic process	Biological process	3	32	396	16119	3.81605	0.0431455	0.613974	1.36506	MAT1A//CA1//CA4
GO:0007157	heterophilic cell-cell adhesion	Biological process	3	32	396	16119	3.81605	0.0431455	0.613974	1.36506	CADM3//PTPRD//NRXN1
GO:0021696	cerebellar cortex morphogenesis	Biological process	3	32	396	16119	3.81605	0.0431455	0.613974	1.36506	ATP2B2//CACNA1A//NRXN1
GO:0032413	negative regulation of ion transmembrane transporter activity	Biological process	3	32	396	16119	3.81605	0.0431455	0.613974	1.36506	PKD2//SRI//ACTN2
GO:0042462	eye photoreceptor cell development	Biological process	3	32	396	16119	3.81605	0.0431455	0.613974	1.36506	NTRK2//OLFM3//GNGT1
GO:0042491	auditory receptor cell differentiation	Biological process	3	32	396	16119	3.81605	0.0431455	0.613974	1.36506	SLITRK6//ATOH1//ATP2B2
GO:0097061	dendritic spine organization	Biological process	3	32	396	16119	3.81605	0.0431455	0.613974	1.36506	EPHB1//EPHB3//NGEF
GO:0010769	regulation of cell morphogenesis involved in differentiation	Biological process	11	248	396	16119	1.80544	0.0431538	0.613974	1.36498	AXIN2//PLXNA4//SEMA5A//EPHB3//CACNA1A//NTRK2//ROBO2//PTPRD//NGEF//PTPRO//KANK1
GO:0048546	digestive tract morphogenesis	Biological process	4	54	396	16119	3.01515	0.0433626	0.613974	1.36288	GATA4//PITX2//WNT11//EPHB3
GO:0060443	mammary gland morphogenesis	Biological process	4	54	396	16119	3.01515	0.0433626	0.613974	1.36288	FRZB//BSX//AREG//SOSTDC1
GO:0051146	striated muscle cell differentiation	Biological process	10	219	396	16119	1.85866	0.0444949	0.613974	1.35169	PITX2//CEACAM5//MYEF2//FHOD3//ANKRD2//MKX//NEXN//CACNA2D2//TDGF1//GATA4
GO:0051046	regulation of secretion	Biological process	20	539	396	16119	1.51037	0.0445855	0.613974	1.35081	GCG//PCSK1//PRKACB//CACNA1A//CACNA2D2//AQP1//PARK2//PCLO//SYT1//ASIC1//NR0B2//SRI//SYT4//CACNA1G//KCNC3//NTRK2//SYTL2//WNK4//CHIA//RASL10B
GO:0001573	ganglioside metabolic process	Biological process	2	14	396	16119	5.81494	0.045084	0.613974	1.34598	ST6GALNAC6//NEU4
GO:0008272	sulfate transport	Biological process	2	14	396	16119	5.81494	0.045084	0.613974	1.34598	SLC26A3//SLC26A2
GO:0009071	serine family amino acid catabolic process	Biological process	2	14	396	16119	5.81494	0.045084	0.613974	1.34598	AMT//CBS
GO:0018195	peptidyl-arginine modification	Biological process	2	14	396	16119	5.81494	0.045084	0.613974	1.34598	PADI2//PADI3
GO:0021535	cell migration in hindbrain	Biological process	2	14	396	16119	5.81494	0.045084	0.613974	1.34598	RBFOX2//POU4F1
GO:0021681	cerebellar granular layer development	Biological process	2	14	396	16119	5.81494	0.045084	0.613974	1.34598	ATP2B2//NRXN1
GO:0021692	cerebellar Purkinje cell layer morphogenesis	Biological process	2	14	396	16119	5.81494	0.045084	0.613974	1.34598	ATP2B2//CACNA1A
GO:0034123	positive regulation of toll-like receptor signaling pathway	Biological process	2	14	396	16119	5.81494	0.045084	0.613974	1.34598	MOG//LTF
GO:0035855	megakaryocyte development	Biological process	2	14	396	16119	5.81494	0.045084	0.613974	1.34598	FLI1//C6ORF25
GO:0045662	negative regulation of myoblast differentiation	Biological process	2	14	396	16119	5.81494	0.045084	0.613974	1.34598	ANKRD2//MKX
GO:0050910	detection of mechanical stimulus involved in sensory perception of sound	Biological process	2	14	396	16119	5.81494	0.045084	0.613974	1.34598	ATP2B2//SOX2
GO:0070286	axonemal dynein complex assembly	Biological process	2	14	396	16119	5.81494	0.045084	0.613974	1.34598	LRRC6//SPAG1
GO:0090303	positive regulation of wound healing	Biological process	2	14	396	16119	5.81494	0.045084	0.613974	1.34598	KANK1//MYLK
GO:1900115	extracellular regulation of signal transduction	Biological process	2	14	396	16119	5.81494	0.045084	0.613974	1.34598	NBL1//LTBP1
GO:1900116	extracellular negative regulation of signal transduction	Biological process	2	14	396	16119	5.81494	0.045084	0.613974	1.34598	NBL1//LTBP1
GO:0009914	hormone transport	Biological process	12	281	396	16119	1.73827	0.0454434	0.6164	1.34253	GCG//PCSK1//PRKACB//CACNA1A//CACNA2D2//PCLO//NR0B2//SRI//PARK2//AQP1//CRYM//RASL10B
GO:0043627	response to estrogen	Biological process	8	161	396	16119	2.02259	0.0454879	0.6164	1.3421	GH1//IGFBP2//AREG//ALDH1A2//PELP1//TPH2//GATA4//AQP1
GO:0055006	cardiac cell development	Biological process	4	55	396	16119	2.96033	0.0458932	0.620353	1.33825	NEXN//FHOD3//PITX2//GATA4
GO:0001822	kidney development	Biological process	11	251	396	16119	1.78386	0.0463488	0.624964	1.33396	EYA1//ROBO2//PKD2//REN//PTPRO//WNT11//NOG//WNK4//AQP1//MME//ALDH1A2
GO:0008038	neuron recognition	Biological process	3	33	396	16119	3.70041	0.046624	0.625586	1.33139	EPHB3//SEMA5A//ROBO2
GO:0048013	ephrin receptor signaling pathway	Biological process	3	33	396	16119	3.70041	0.046624	0.625586	1.33139	EPHB1//EPHB3//NGEF
GO:0001708	cell fate specification	Biological process	5	80	396	16119	2.54403	0.0469475	0.626846	1.32839	SOX2//EYA2//ATOH1//EYA1//POU4F1
GO:0061053	somite development	Biological process	5	80	396	16119	2.54403	0.0469475	0.626846	1.32839	SEMA3C//AXIN2//NKD1//FRZB//NOG
GO:1901700	response to oxygen-containing compound	Biological process	39	1206	396	16119	1.31632	0.0472414	0.629232	1.32568	SORBS1//ATP6V1G3//PRKAG2//PDK4//PRKAA2//SHC1//NR0B2//DEFB114//LTF//GH1//IGFBP2//AREG//ALDH1A2//PALM3//REN//SOX2//OTC//DEFB1//KCNMA1//PKD2//GCG//SRI//RORC//SMPD1//TRPA1//PXDNL//EREG//TFF3//GRIN2B//ATP5G2//KANK1//PDE3A//AQP1//FZD10//WNT11//SLC26A3//GATA4//GNG4//PRKACB
GO:0050890	cognition	Biological process	10	222	396	16119	1.83354	0.0480017	0.636136	1.31874	AMFR//GRIN2B//NTRK2//PARK2//NRXN3//NRXN1//KLK8//ASIC1//VLDLR//SHROOM4
GO:0072511	divalent inorganic cation transport	Biological process	14	347	396	16119	1.64226	0.0482825	0.636136	1.31621	CLCA1//ATP2B2//PKD2//SRI//GIF//MYLK//CACNB2//GRIN2B//ASIC1//CACNA1A//CACNA1G//TRPA1//CACNA2D2//GCG
GO:0046903	secretion	Biological process	31	924	396	16119	1.36563	0.0486826	0.636136	1.31263	SERPINA1//ACTN2//MMP7//SYTL2//SLC17A9//SYT4//SLC22A2//SYT1//NRXN3//NRXN1//GUCA1B//GUCA2B//ATP2B2//GCG//PCSK1//PRKACB//CACNA1A//CACNA2D2//AQP1//NTRK2//PARK2//PCLO//ASIC1//NR0B2//SLC4A5//SRI//CACNA1G//KCNC3//WNK4//CHIA//RASL10B
GO:0001764	neuron migration	Biological process	7	135	396	16119	2.11061	0.0490954	0.636136	1.30896	SATB2//MARK1//ATOH1//NTRK2//PITX2//PRKG1//KIAA0319
GO:0007605	sensory perception of sound	Biological process	7	135	396	16119	2.11061	0.0490954	0.636136	1.30896	ATP2B2//SOX2//GJB6//CRYM//EYA1//CEACAM16//SLITRK6
GO:0052652	cyclic purine nucleotide metabolic process	Biological process	7	135	396	16119	2.11061	0.0490954	0.636136	1.30896	GUCA2B//AQP1//NTRK2//GRM8//GCG//GUCA1B//GUCA2A
GO:0055002	striated muscle cell development	Biological process	7	135	396	16119	2.11061	0.0490954	0.636136	1.30896	FHOD3//ANKRD2//MKX//NEXN//CACNA2D2//PITX2//GATA4
GO:0002791	regulation of peptide secretion	Biological process	9	193	396	16119	1.89814	0.049222	0.636136	1.30784	GCG//PCSK1//PRKACB//CACNA1A//CACNA2D2//NR0B2//SRI//PARK2//RASL10B
GO:0007611	learning or memory	Biological process	9	193	396	16119	1.89814	0.049222	0.636136	1.30784	GRIN2B//NTRK2//PARK2//NRXN3//NRXN1//KLK8//ASIC1//VLDLR//AMFR
GO:0098609	cell-cell adhesion	Biological process	9	193	396	16119	1.89814	0.049222	0.636136	1.30784	CADM3//PTPRD//NRXN1//CDH18//DSC3//PCDHA4//PCDHA3//ROBO2//CLDN8

## Sheet: BP(down)
#Column "GO.ID" stands for the ID of gene ontology term
#Column "Term" stands for the name of gene ontology term
#Column "Ontology" stands for the ontology of GOID belongs to
#Column "Count" stands for the number of DE genes associated with the listed GOID
#Column "Pop.Hits" stands for the number of background population genes associated with the listed GOID
#Column "List.Total" stands for the total number of DE genes
#Column "Pop.Total" stands for the total number of background population genes
#Column "Fold.Enrichment" stands for the Fold Enrichment value of the GOID, it equals (Count/Pop.Hits)/(List.Total/Pop.Total)
#Column "Pvalue" stands for the significance testing value of the GOID
#Column "FDR" stands for the false discovery rate of the GOID, using Benjamini & Hochberg (1995) method
#Column "Enrichment.Score" stands for the Enrichment Score value of the GOID, it equals (-log10(Pvalue))
#Column "GENES" stands for the DE genes associated with the GOID
GO.ID	Term	Ontology	Count	Pop.Hits	List.Total	Pop.Total	Fold.Enrichment	Pvalue	FDR	Enrichment.Score	GENES
GO:0006955	immune response	Biological process	198	1379	783	16119	2.95582	4.09622e-47	2.23694e-43	46.3876	FCGR1A//FCER1A//LILRB1//PTPRC//HFE//IFI16//NLRC4//AIM2//CLEC7A//DUSP4//LY96//BIRC3//MEF2C//MAPK1//BTK//TLR2//TLR10//RPS6KA5//CD14//CD86//CAMP//IFNE//IFNG//TXK//TYROBP//LCP1//ICAM1//ITGAL//SH2D1B//TREM1//FFAR2//CR2//C3AR1//LYN//RASGRP1//IL1RN//CXCL13//HCK//TNFSF13B//IL1B//CLC//MALT1//GIMAP5//BST2//TNFRSF14//IRAK3//TLR1//LILRB2//BTLA//FGR//CD40//IRF1//SAMSN1//CCR2//IDO1//CD226//CRTAM//CFB//CD55//C4…
GO:0002376	immune system process	Biological process	257	2247	783	16119	2.35454	1.08862e-43	2.97248e-40	42.9631	CCL19//SNCA//IKZF1//IL15//PDE4B//HCAR2//IFNG//TNFSF13B//LYN//MEF2C//FCGR1A//FCER1A//TXK//ICAM1//LILRB1//PTPRC//HFE//HIF1A//MALT1//IFI16//NLRC4//AIM2//CLEC7A//DUSP4//LY96//BIRC3//MAPK1//BTK//TLR2//TLR10//RPS6KA5//CD14//CD86//CAMP//DDX58//PML//APOBEC3G//FFAR2//APOBEC3H//DOCK1//SAMD9L//INHBA//PLEK//THSD1//IFNE//LAT//TYROBP//LCP1//ITGAL//BATF//SPI1//SH2D1B//TREM1//CCR2//CXCR4//CR2//C3AR1//RASGRP1//IL…
GO:0006952	defense response	Biological process	194	1459	783	16119	2.7373	5.27788e-41	9.6075e-38	40.2775	IL1B//IL1RN//BDNF//FCGR1A//FCER1A//PRG2//IFI16//NLRC4//AIM2//CLEC7A//DUSP4//LY96//BIRC3//MEF2C//MAPK1//BTK//TLR2//TLR10//RPS6KA5//CD14//CD86//CAMP//LILRB1//DDX58//PML//APOBEC3G//FFAR2//HIF1A//RASGRP1//ADAM8//PPBP//S100A8//S100A9//IDO1//ALOX5AP//CXCL13//LYN//NLRP3//APCS//OSM//OSMR//NCF1//SH2D1B//GIMAP5//IRAK3//TLR1//HCK//CD226//CRTAM//APOL2//SAA1//SAA2//SAA4//CD163//NLRP1//IFNE//IFNG//LYZ//S100A14…
GO:0006950	response to stress	Biological process	298	3348	783	16119	1.83234	3.8754e-30	5.29089e-27	29.4117	RAD9B//CLSPN//APOE//BTK//SOD2//SFR1//NABP1//MCM8//POLH//RFC3//IL1B//IL1RN//BDNF//DPP4//ANGPT2//HIF1A//MMP14//NOX4//PML//AGTRAP//SDC2//BNIP3//TLR2//CXCR4//CASP1//AJUBA//CD38//TRIM72//FCGR1A//FCER1A//PRG2//IFI16//NLRC4//AIM2//CLEC7A//DUSP4//LY96//BIRC3//MEF2C//MAPK1//TLR10//RPS6KA5//CD14//CD86//CAMP//LILRB1//DDX58//APOBEC3G//FFAR2//RASGRP1//ADAM8//PPBP//S100A8//S100A9//IDO1//ALOX5AP//CXCL13//LYN//N…
GO:0045087	innate immune response	Biological process	124	861	783	16119	2.9648	8.10933e-29	8.85701e-26	28.091	IFI16//NLRC4//AIM2//CLEC7A//DUSP4//LY96//BIRC3//MEF2C//MAPK1//BTK//TLR2//TLR10//RPS6KA5//CD14//CD86//CAMP//SH2D1B//GIMAP5//FFAR2//IRAK3//TLR1//HCK//CD226//CRTAM//CFB//ULBP2//PIK3AP1//S100A14//MX1//ISG15//UBD//GCH1//SNCA//BST2//KYNU//ADAM8//DDX58//RAB27A//FGR//IRF1//MYO1F//POLR3G//LILRB1//LAG3//SH2D1A//PARP9//IRF9//FCGR1A//FCGR1B//GBP1//GBP2//HLA-DRA//ICAM1//IFNG//IFNGR1//IFNGR2//OAS2//PML//STAT1/…
GO:0009607	response to biotic stimulus	Biological process	106	714	783	16119	3.05622	1.09848e-25	9.99803e-23	24.9592	PTX3//NCF1//CD86//PRG2//LILRB1//DDX58//PML//APOBEC3G//AIM2//MALT1//CXCL2//TLR2//CRTAM//CD226//CXCL13//FCGR1A//NLRP1//IFNE//IFNG//LYZ//PPBP//S100A14//NLRC4//S100A8//S100A9//S100A12//CXCL6//CAMP//ISG15//CLEC6A//TRIM22//IRAK3//CD55//FGR//ANPEP//HSPA1B//ICAM1//IFIT2//IFIT1//IFNAR2//IFNGR1//IFNGR2//ITGB7//MEF2C//MX1//OAS2//ZC3HAV1//SERPINB3//CCL4//CCL8//CCL19//BST2//CXCR4//TNFRSF14//MYO1F//ACP5//C5AR1…
GO:0043207	response to external biotic stimulus	Biological process	102	682	783	16119	3.07888	5.63242e-25	3.84483e-22	24.2493	PTX3//NCF1//CD86//PRG2//LILRB1//DDX58//PML//APOBEC3G//AIM2//MALT1//CXCL2//TLR2//CXCL13//FCGR1A//NLRP1//IFNE//IFNG//LYZ//PPBP//S100A14//NLRC4//S100A8//S100A9//S100A12//CXCL6//CAMP//ISG15//CLEC6A//TRIM22//IRAK3//CD55//FGR//ANPEP//HSPA1B//ICAM1//IFIT2//IFIT1//IFNAR2//IFNGR1//IFNGR2//ITGB7//MEF2C//MX1//OAS2//ZC3HAV1//SERPINB3//CCL4//CCL8//CCL19//BST2//CXCR4//TNFRSF14//MYO1F//ACP5//C5AR1//LY96//HCK//I…
GO:0051707	response to other organism	Biological process	102	682	783	16119	3.07888	5.63242e-25	3.84483e-22	24.2493	PTX3//NCF1//CD86//PRG2//LILRB1//DDX58//PML//APOBEC3G//AIM2//MALT1//CXCL2//TLR2//CXCL13//FCGR1A//NLRP1//IFNE//IFNG//LYZ//PPBP//S100A14//NLRC4//S100A8//S100A9//S100A12//CXCL6//CAMP//ISG15//CLEC6A//TRIM22//IRAK3//CD55//FGR//ANPEP//HSPA1B//ICAM1//IFIT2//IFIT1//IFNAR2//IFNGR1//IFNGR2//ITGB7//MEF2C//MX1//OAS2//ZC3HAV1//SERPINB3//CCL4//CCL8//CCL19//BST2//CXCR4//TNFRSF14//MYO1F//ACP5//C5AR1//LY96//HCK//I…
GO:0002682	regulation of immune system process	Biological process	138	1146	783	16119	2.47897	3.33953e-24	2.02635e-21	23.4763	FCGR1A//FCER1A//ICAM1//LILRB1//PTPRC//HFE//IFI16//NLRC4//AIM2//CLEC7A//DUSP4//LY96//BIRC3//MEF2C//MAPK1//BTK//TLR2//TLR10//RPS6KA5//CD14//CD86//DDX58//PML//APOBEC3G//CR2//C3AR1//LYN//LILRB2//HLA-DOB//TAP2//CCL19//TNFSF13B//IDO1//CLC//CXCL10//IL1B//SH2D1B//FFAR2//MALT1//GIMAP5//BST2//TNFRSF14//IRAK3//TLR1//HCK//KITLG//BTLA//FGR//CD40//IRF1//SAMSN1//CCR2//CD226//CRTAM//CXCL13//CFB//CD55//C4BPB//FYB…
GO:0006954	inflammatory response	Biological process	87	566	783	16119	3.16431	3.60183e-22	1.96696e-19	21.4435	IL1B//IL1RN//FCGR1A//FCER1A//FFAR2//HIF1A//RASGRP1//ADAM8//PPBP//S100A8//S100A9//IDO1//ALOX5AP//CXCL13//BDNF//LYN//BTK//NLRP3//APCS//OSM//OSMR//APOL2//SAA1//SAA2//SAA4//CD163//CD55//CFB//C4BPB//PTGER3//PIK3AP1//NLRP1//HCK//BIRC3//CASP1//IL22RA2//APOE//MEFV//ACP5//IL15//S100A12//TLR2//CCR2//TLR10//PDPN//CSF1//CYBB//LY96//LAT//CXCL2//CXCL3//IFI16//IL5//CXCL10//ITGAL//LYZ//CCL3L3//NAIP//OLR1//NOX4//…
GO:0009605	response to external stimulus	Biological process	189	1942	783	16119	2.0035	4.57059e-22	2.26909e-19	21.34	FCGR1A//FCER1A//PTX3//NCF1//CD86//PRG2//LILRB1//DDX58//PML//APOBEC3G//AIM2//FFAR2//MALT1//CXCL2//TLR2//CCL19//CCR2//CXCR4//CXCL13//S100A12//CCL7//NLRP3//APCS//ADAM8//ALOX5AP//OSM//OSMR//IDO1//CXCL10//NLRP1//IFNE//IFNG//LYZ//PPBP//S100A14//NLRC4//S100A8//S100A9//CXCL6//CAMP//ISG15//CLEC6A//TRIM22//IRAK3//CD55//FGR//ANPEP//HSPA1B//ICAM1//IFIT2//IFIT1//IFNAR2//IFNGR1//IFNGR2//ITGB7//MEF2C//MX1//OAS2…
GO:0050776	regulation of immune response	Biological process	102	777	783	16119	2.70244	1.34826e-20	6.13573e-18	19.8702	FCGR1A//FCER1A//LILRB1//PTPRC//HFE//IFI16//NLRC4//AIM2//CLEC7A//DUSP4//LY96//BIRC3//MEF2C//MAPK1//BTK//TLR2//TLR10//RPS6KA5//CD14//CD86//CR2//C3AR1//LYN//TNFSF13B//IL1B//SH2D1B//FFAR2//CLC//MALT1//GIMAP5//BST2//TNFRSF14//IRAK3//TLR1//HCK//LILRB2//BTLA//FGR//CD40//IRF1//SAMSN1//CCR2//IDO1//CD226//CRTAM//CXCL13//CFB//CD55//C4BPB//FYB//FYN//LAT//HLA-DRA//THEMIS//PDE4B//TXK//CARD11//CD3D//CD3G//PIK3A…
GO:0002252	immune effector process	Biological process	86	598	783	16119	2.96056	5.48314e-20	2.30334e-17	19.261	FCGR1A//FCER1A//ICAM1//LILRB1//PTPRC//HFE//DDX58//PML//APOBEC3G//AIM2//TYROBP//TLR2//IFNE//LCP1//ITGAL//IFNG//CD86//SH2D1B//SERPINB9//HCK//LYN//BTK//NCF1//IL1B//FFAR2//CLC//MALT1//GIMAP5//BST2//TNFRSF14//CD226//CRTAM//CFB//CR2//CD55//C4BPB//ULBP2//PTX3//IRAK3//CD27//DOCK1//FCGR2A//FCGR3A//FGR//FYN//MAPK1//WIPF3//CD3G//BIRC3//RASGRP1//LAT//CCR2//MYO1F//RAB27A//IL18R1//BATF//CCL19//LAG3//SH2D1A//CD…
GO:0001816	cytokine production	Biological process	80	546	783	16119	3.01629	3.87548e-19	1.51172e-16	18.4117	ZBTB32//LYN//RPS6KA5//IFI16//CARD11//TREM1//IDO1//FFAR2//BTK//CLC//MALT1//GIMAP5//BST2//LILRB1//TNFRSF14//HIF1A//CCR2//HPSE//IL1B//C3AR1//IRAK3//TRIM21//CYLD//DDX58//UBE2L6//ISG15//POLR3G//IRF1//S100A8//S100A9//TXK//NLRP3//CASP1//MEFV//ACP5//PRG2//TIGIT//TLR2//IFNG//ZC3HAV1//PDE4B//IL18R1//AIM2//CCL19//CD40//IL15//CSF2//LILRB2//ARHGEF2//CD2//CD14//CD55//IGF2BP3//TLR1//CD86//INHBA//TRIB2//LTB//LAG…
GO:0045321	leukocyte activation	Biological process	87	639	783	16119	2.80282	1.18103e-18	4.29972e-16	17.9277	CCL19//SNCA//IKZF1//IL15//TXK//MALT1//TYROBP//TLR2//IFNE//LCP1//ICAM1//ITGAL//IFNG//LILRB1//CD86//SH2D1B//LYN//BTK//SPI1//IL21R//ULBP2//IL18R1//CD2//CR2//ITGA4//DCLRE1C//RHOH//GIMAP5//PTPRC//CD3D//IKZF3//CTLA4//BTLA//MNDA//TNFSF13B//IL5//MEF2C//CARD11//CD38//CD40//MAP3K8//DPP4//FYN//CD274//HLA-DRA//TNFRSF14//CD3G//CD226//ADAM8//ZBTB32//CXCR4//MS4A1//LILRB2//IL1B//LAT//CLEC7A//TREML2//CD7//CD8B//G…
GO:0001775	cell activation	Biological process	105	866	783	16119	2.49602	1.3131e-18	4.48178e-16	17.8817	CCL19//SNCA//IKZF1//IL15//TXK//MALT1//TYROBP//TLR2//IFNE//LCP1//ICAM1//ITGAL//IFNG//LILRB1//CD86//SH2D1B//LYN//BTK//APOE//PDPN//PLEK//SPI1//IL21R//ULBP2//IL18R1//CD2//RASGRP1//RASGRP2//DGKB//DGKH//F5//FGB//FYN//LAT//PLA2G4A//PPBP//SRGN//MAPK1//SAA1//TIMP1//TRPC6//ENTPD1//CD40//CR2//ITGA4//DCLRE1C//RHOH//GIMAP5//PTPRC//CD3D//IKZF3//CTLA4//BTLA//MNDA//TNFSF13B//IL5//MEF2C//CARD11//CD38//MAP3K8//DPP…
GO:0002684	positive regulation of immune system process	Biological process	91	700	783	16119	2.67621	3.81381e-18	1.22513e-15	17.4186	FCGR1A//FCER1A//HFE//IFI16//NLRC4//AIM2//CLEC7A//DUSP4//LY96//BIRC3//MEF2C//MAPK1//BTK//TLR2//TLR10//RPS6KA5//CD14//CD86//CR2//C3AR1//LYN//TAP2//CCL19//TNFSF13B//LILRB2//IDO1//CXCL10//ICAM1//IL1B//SH2D1B//FFAR2//MALT1//GIMAP5//IRAK3//TLR1//HCK//CCR2//CD226//CRTAM//CFB//CD55//C4BPB//CXCL13//FYB//FYN//LAT//HLA-DRA//THEMIS//PDE4B//PTPRC//TXK//CARD11//CD3D//CD3G//CD2//IL5//CD38//CD40//MAP3K8//CTLA4//…
GO:0031347	regulation of defense response	Biological process	76	524	783	16119	2.98579	5.79815e-18	1.75909e-15	17.2367	FCGR1A//FCER1A//IFI16//NLRC4//AIM2//CLEC7A//DUSP4//LY96//BIRC3//MEF2C//MAPK1//BTK//TLR2//TLR10//RPS6KA5//CD14//CD86//LILRB1//DDX58//PML//APOBEC3G//FFAR2//NLRP3//APCS//ADAM8//ALOX5AP//OSM//OSMR//IDO1//SH2D1B//GIMAP5//IRAK3//TLR1//HCK//CD226//CRTAM//CD55//CFB//C4BPB//IL1B//PTGER3//PIK3AP1//IRF1//LYN//S100A14//FGR//MYO1F//POLR3G//LAG3//SH2D1A//IFIT1//AP1S3//FYN//CD8B//IL15//NLRP1//CASP1//IL22RA2//AP…
GO:0009615	response to virus	Biological process	55	301	783	16119	3.7616	9.79694e-18	2.81585e-15	17.0089	LILRB1//DDX58//PML//APOBEC3G//AIM2//BIRC3//IFIT1//AP1S3//FYN//HCK//CD8B//IL15//ABCC9//TRIM22//IRF9//POLR3G//NLRP3//APOBEC3D//APOBEC3H//IFIT5//GBP1//IFNE//IFI16//IFIT2//IFNG//CXCL10//IRF1//MX1//OAS2//PMAIP1//ZC3HAV1//PTPRC//BNIP3//STAT1//BST2//CD86//CD40//ISG15//IRAK3//CD55//FGR//ANPEP//HSPA1B//ICAM1//IFNAR2//IFNGR1//IFNGR2//ITGB7//MEF2C//SERPINB3//CCL4//CCL8//CCL19//CXCR4//TNFRSF14
GO:0050896	response to stimulus	Biological process	493	7785	783	16119	1.30366	1.98891e-17	5.43071e-15	16.7014	RAD9B//CLSPN//LRRK2//MAP3K8//DUSP4//RASGRP3//IL1B//MEF2C//MAPK1//FGF2//PROK2//C5AR1//CXCR4//DUSP5//APOE//BTK//SOD2//SFR1//NABP1//MCM8//POLH//RFC3//IL1RN//BDNF//DPP4//ANGPT2//HIF1A//MMP14//NOX4//PML//AGTRAP//SDC2//BNIP3//TLR2//CASP1//AJUBA//CD38//TRIM72//FCGR1A//FCER1A//IFI6//PMAIP1//PTX3//NCF1//CD86//LILRB1//PTPRC//HFE//IRAK3//ICAM1//NMUR2//AVPR1A//PRG2//IFI16//NLRC4//AIM2//CLEC7A//LY96//BIRC3//T…
GO:0098542	defense response to other organism	Biological process	62	379	783	16119	3.36766	2.21152e-17	5.751e-15	16.6553	PRG2//LILRB1//DDX58//PML//APOBEC3G//AIM2//CXCL13//FCGR1A//NLRP1//IFNE//IFNG//LYZ//PPBP//S100A14//NLRC4//S100A8//S100A9//S100A12//CXCL6//CAMP//ISG15//CLEC6A//FGR//MYO1F//ACP5//TLR2//C5AR1//TNFRSF14//BIRC3//BATF//CLEC7A//IFIT1//AP1S3//FYN//HCK//CD8B//IL15//ABCC9//TRIM22//IRF9//POLR3G//NLRP3//APOBEC3D//APOBEC3H//IFIT5//GBP1//IFI16//IFIT2//CXCL10//IRF1//MX1//OAS2//PMAIP1//ZC3HAV1//PTPRC//BNIP3//STAT1…
GO:0046649	lymphocyte activation	Biological process	74	546	783	16119	2.79007	7.06749e-16	1.75434e-13	15.1507	CCL19//IKZF1//IL15//TXK//MALT1//IFNE//LCP1//ICAM1//ITGAL//IFNG//LILRB1//CD86//SPI1//IL21R//ULBP2//IL18R1//CD2//CR2//ITGA4//DCLRE1C//RHOH//GIMAP5//PTPRC//CD3D//IKZF3//CTLA4//BTLA//LYN//MNDA//TNFSF13B//IL5//MEF2C//CARD11//CD38//CD40//MAP3K8//DPP4//FYN//CD274//HLA-DRA//TNFRSF14//CD3G//SH2D1B//ADAM8//ZBTB32//CXCR4//MS4A1//LILRB2//IL1B//LAT//CLEC7A//TREML2//CD7//CD8B//GAPT//BANK1//BST2//BTK//RAB27A//S…
GO:0050778	positive regulation of immune response	Biological process	70	506	783	16119	2.84789	1.56531e-15	3.71659e-13	14.8054	FCGR1A//FCER1A//HFE//IFI16//NLRC4//AIM2//CLEC7A//DUSP4//LY96//BIRC3//MEF2C//MAPK1//BTK//TLR2//TLR10//RPS6KA5//CD14//CD86//CR2//C3AR1//LYN//TNFSF13B//IL1B//SH2D1B//MALT1//GIMAP5//FFAR2//IRAK3//TLR1//HCK//CCR2//IDO1//CD226//CRTAM//CFB//CD55//C4BPB//FYB//FYN//LAT//HLA-DRA//THEMIS//PDE4B//PTPRC//TXK//CARD11//CD3D//CD3G//PIK3AP1//IRF1//S100A14//ADAM8//DOCK1//FCGR2A//FCGR3A//FGR//WIPF3//C5AR1//DDX58//P…
GO:0001817	regulation of cytokine production	Biological process	68	483	783	16119	2.89827	1.67107e-15	3.80238e-13	14.777	RPS6KA5//IFI16//CARD11//FFAR2//BTK//CLC//MALT1//GIMAP5//BST2//LILRB1//TNFRSF14//CCR2//HPSE//HIF1A//IL1B//C3AR1//IRAK3//TRIM21//CYLD//DDX58//UBE2L6//ISG15//POLR3G//IRF1//MEFV//ACP5//IDO1//PRG2//TIGIT//TLR2//IFNG//ZC3HAV1//PDE4B//TXK//IL18R1//AIM2//CCL19//CD40//IL15//CSF2//LILRB2//ARHGEF2//CD2//CD14//BIRC3//IGF2BP3//TLR1//CD86//INHBA//TRIB2//LTB//LAG3//FCER1A//LYN//TLR10//SRGN//NLRP3//FGR//CLEC4E//…
GO:0048584	positive regulation of response to stimulus	Biological process	141	1498	783	16119	1.93769	5.00475e-15	1.09324e-12	14.3006	LRRK2//FGF2//IL1B//MAPK1//PROK2//C5AR1//CXCR4//FCGR1A//FCER1A//HFE//IFI16//NLRC4//AIM2//CLEC7A//DUSP4//LY96//BIRC3//MEF2C//BTK//TLR2//TLR10//RPS6KA5//CD14//CD86//CR2//C3AR1//LYN//TNFSF13B//ADAM8//ALOX5AP//OSM//OSMR//IDO1//CXCL10//SH2D1B//MALT1//GIMAP5//FFAR2//IRAK3//TLR1//HCK//CCR2//CD226//CRTAM//CFB//CD55//C4BPB//CCL19//CHN1//LAT//SH2D1A//FCRL2//SOCS2//CXCL13//INHBA//BMP6//PIK3AP1//FGR//HCLS1//P…
GO:0048583	regulation of response to stimulus	Biological process	236	3073	783	16119	1.58098	1.39898e-14	2.9384e-12	13.8542	LRRK2//MAP3K8//MAPK1//FGF2//IL1B//PROK2//C5AR1//CXCR4//DUSP4//DUSP5//FCGR1A//FCER1A//LILRB1//PTPRC//HFE//IRAK3//IL1RN//IFI16//NLRC4//AIM2//CLEC7A//LY96//BIRC3//MEF2C//BTK//TLR2//TLR10//RPS6KA5//CD14//CD86//DDX58//PML//APOBEC3G//CR2//C3AR1//LYN//TNFSF13B//FFAR2//NLRP3//APCS//ADAM8//ALOX5AP//OSM//OSMR//IDO1//CXCL10//SH2D1B//CLC//MALT1//GIMAP5//BST2//TNFRSF14//TLR1//HCK//LILRB2//BTLA//FGR//CD40//IRF…
GO:0080134	regulation of response to stress	Biological process	101	949	783	16119	2.19095	4.05969e-14	8.21111e-12	13.3915	FCGR1A//FCER1A//IFI16//NLRC4//AIM2//CLEC7A//DUSP4//LY96//BIRC3//MEF2C//MAPK1//BTK//TLR2//TLR10//RPS6KA5//CD14//CD86//LILRB1//DDX58//PML//APOBEC3G//FFAR2//NLRP3//APCS//ADAM8//ALOX5AP//OSM//OSMR//IDO1//SH2D1B//GIMAP5//IRAK3//TLR1//HCK//CD226//CRTAM//POLH//CCL19//APOE//PDPN//PLEK//PAFAH1B2//STX2//HPSE//CD55//CFB//C4BPB//IL1B//PTGER3//PIK3AP1//IRF1//LYN//S100A14//ANXA2//PLAUR//IL1RN//PLA2R1//PMAIP1//…
GO:0031349	positive regulation of defense response	Biological process	47	281	783	16119	3.44324	7.97494e-14	1.5554e-11	13.0983	FCGR1A//FCER1A//IFI16//NLRC4//AIM2//CLEC7A//DUSP4//LY96//BIRC3//MEF2C//MAPK1//BTK//TLR2//TLR10//RPS6KA5//CD14//CD86//ADAM8//ALOX5AP//OSM//OSMR//IDO1//SH2D1B//GIMAP5//FFAR2//IRAK3//TLR1//HCK//CD226//CRTAM//IL1B//PTGER3//PIK3AP1//IRF1//LYN//S100A14//DDX58//POLR3G//LAG3//SH2D1A//IL15//S100A8//S100A9//S100A12//CCR2//CYLD//ZC3HAV1
GO:0009617	response to bacterium	Biological process	58	408	783	16119	2.92647	1.44754e-13	2.72586e-11	12.8394	MALT1//CXCL2//CXCL13//FCGR1A//NLRP1//IFNE//IFNG//LYZ//PPBP//PRG2//S100A14//NLRC4//S100A8//S100A9//S100A12//CXCL6//CAMP//ISG15//FGR//MYO1F//ACP5//TLR2//C5AR1//TNFRSF14//LY96//HCK//IL1B//LYN//MAPK1//STAT1//CD55//IRAK3//DCN//ALPL//GCH1//IL1RN//IDO1//NCF2//SNCA//SOD2//CASP1//TLR1//TREM1//NCF1//LILRB2//LILRB1//IL24//NLRP3//CMPK2//CSF2//ABCA1//ICAM1//CXCL10//MEF2C//PDE4B//CD14//CD86//CD40
GO:0002697	regulation of immune effector process	Biological process	44	261	783	16119	3.47047	3.81036e-13	6.93613e-11	12.419	FCGR1A//FCER1A//ICAM1//LILRB1//PTPRC//HFE//DDX58//PML//APOBEC3G//AIM2//IL1B//SH2D1B//FFAR2//BTK//CLC//MALT1//GIMAP5//BST2//TNFRSF14//CD226//CRTAM//IRAK3//CD55//CFB//C4BPB//BIRC3//LYN//FGR//CCR2//CCL19//CD86//LAG3//SH2D1A//IFNG//CD40//IFIT1//AP1S3//FYN//HCK//CD8B//IL15//IL5//TLR2//ZC3HAV1
GO:0045088	regulation of innate immune response	Biological process	45	275	783	16119	3.36865	6.07981e-13	1.07103e-10	12.2161	IFI16//NLRC4//AIM2//CLEC7A//DUSP4//LY96//BIRC3//MEF2C//MAPK1//BTK//TLR2//TLR10//RPS6KA5//CD14//CD86//SH2D1B//GIMAP5//FFAR2//IRAK3//TLR1//HCK//CD226//CRTAM//PIK3AP1//IRF1//LYN//S100A14//ADAM8//DDX58//POLR3G//LILRB1//LAG3//SH2D1A//PARP9//IFNG//IFNGR1//IFNGR2//STAT1//TXK//USP18//IFNAR2//CYLD//ZC3HAV1//FGR//MYO1F
GO:0002237	response to molecule of bacterial origin	Biological process	42	244	783	16119	3.54353	6.42686e-13	1.09187e-10	12.192	LY96//HCK//IL1B//LYN//MAPK1//STAT1//TLR2//CD55//IRAK3//C5AR1//DCN//ALPL//GCH1//IL1RN//IDO1//NCF2//ACP5//S100A14//S100A8//S100A9//SNCA//SOD2//CASP1//TLR1//LILRB2//LILRB1//IL24//NLRP3//CMPK2//CSF2//ABCA1//ICAM1//IFNG//CXCL10//MEF2C//PDE4B//CAMP//CD14//CD86//CD40//MALT1//CXCL2
GO:0051607	defense response to virus	Biological process	38	204	783	16119	3.83469	6.598e-13	1.09187e-10	12.1806	LILRB1//DDX58//PML//APOBEC3G//AIM2//BIRC3//IFIT1//AP1S3//FYN//HCK//CD8B//IL15//ZC3HAV1//ABCC9//TRIM22//IRF9//POLR3G//NLRP3//APOBEC3D//APOBEC3H//IFIT5//GBP1//IFNE//IFI16//IFIT2//IFNG//CXCL10//IRF1//MX1//OAS2//PMAIP1//PTPRC//BNIP3//STAT1//BST2//CD86//CD40//ISG15
GO:0009611	response to wounding	Biological process	97	946	783	16119	2.11085	1.3069e-12	2.09911e-10	11.8838	TRIM72//FCGR1A//FCER1A//HIF1A//FFAR2//NLRP3//APCS//ADAM8//ALOX5AP//OSM//OSMR//IDO1//RASGRP1//RASGRP2//DGKB//DGKH//DOCK1//F5//FGB//FGR//FYN//LAT//ANGPT2//GUCY1A3//IRF1//ITGA4//ITGA5//ITGAL//ITGAX//KIFC1//LYN//MMP1//OLR1//PLA2G4A//PLAUR//PLEK//TREM1//PPBP//SRGN//PRKAR2B//MAPK1//RAB27A//SELL//TFPI//TIMP1//TRPC6//C4BPB//TFPI2//CD84//DOK2//SLC7A7//CD2//ENTPD1//APOE//PDPN//TNC//SAA1//CD40//STX2//HPSE//…
GO:0050865	regulation of cell activation	Biological process	56	411	783	16119	2.80493	2.26826e-12	3.53913e-10	11.6443	APOE//PDPN//PLEK//CD2//IKZF3//CTLA4//BTLA//LYN//MNDA//TNFSF13B//IL5//MEF2C//PTPRC//CARD11//CD38//CD40//MAP3K8//DPP4//FYN//CD274//HLA-DRA//CCL19//TNFRSF14//CD3D//CD3G//CD86//SH2D1B//IL15//GIMAP5//CD226//ADAM8//LILRB2//IFNG//IL1B//ITGAL//LILRB1//SNCA//FCER1A//FGR//CCR2//INHBA//BTK//CD27//IRF1//CLC//IDO1//LST1//LAT//TIGIT//LAG3//SAMSN1//MALT1//IKZF1//UBASH3B//CD55//LMO4
GO:0002253	activation of immune response	Biological process	57	424	783	16119	2.76749	2.50829e-12	3.80494e-10	11.6006	IFI16//NLRC4//AIM2//CLEC7A//DUSP4//LY96//BIRC3//MEF2C//MAPK1//BTK//TLR2//TLR10//RPS6KA5//CD14//CD86//CR2//C3AR1//LYN//FFAR2//IRAK3//TLR1//HCK//CFB//CD55//C4BPB//MALT1//FYB//FYN//LAT//HLA-DRA//THEMIS//PDE4B//PTPRC//TXK//CARD11//CD3D//CD3G//PIK3AP1//IRF1//S100A14//ADAM8//DOCK1//FCGR1A//FCGR2A//FCGR3A//FGR//WIPF3//C5AR1//DDX58//CTLA4//MNDA//CD38//CD79B//FCRL5//CD226//CYLD//ZC3HAV1
GO:0050900	leukocyte migration	Biological process	46	300	783	16119	3.15655	3.60023e-12	5.31375e-10	11.4437	FFAR2//CCL19//CCR2//CXCR4//CXCL13//HCK//ADAM8//PPBP//S100A8//S100A9//S100A12//CCL7//TLR2//CXCL10//ICAM1//C3AR1//CSF3R//CXCL3//IFNG//IL1B//PDE4B//TREM1//SAA1//SPP1//C5AR1//ITGA4//ITGB7//S100A14//LYN//GREM1//TNFRSF14//CCL4//FYN//ANGPT2//ITGA5//ITGAL//ITGAX//MMP1//MMP9//OLR1//PODXL//SELL//CD84//DOK2//SLC7A7//CD2
GO:0002764	immune response-regulating signaling pathway	Biological process	61	481	783	16119	2.61072	5.28747e-12	7.59865e-10	11.2768	CLEC7A//DUSP4//LY96//BIRC3//MEF2C//MAPK1//BTK//TLR2//TLR10//RPS6KA5//CD14//CD86//CR2//C3AR1//LYN//FFAR2//IRAK3//TLR1//HCK//LILRB2//LILRB1//BTLA//FGR//CD40//MALT1//FYB//FYN//LAT//HLA-DRA//THEMIS//PDE4B//PTPRC//TXK//CARD11//CD3D//CD3G//PIK3AP1//IRF1//S100A14//ADAM8//FCGR1B//RASGRP1//FCER1A//FGF2//FGF9//KITLG//DOCK1//FCGR1A//FCGR2A//FCGR3A//WIPF3//C5AR1//DDX58//CTLA4//MNDA//CD38//CD79B//FCRL5//CD226…
GO:0032496	response to lipopolysaccharide	Biological process	39	230	783	16119	3.4907	7.03325e-12	9.84835e-10	11.1528	LY96//HCK//IL1B//LYN//MAPK1//STAT1//TLR2//CD55//LILRB2//LILRB1//IL24//NLRP3//CMPK2//CSF2//ABCA1//ICAM1//IFNG//CXCL10//MEF2C//PDE4B//CAMP//CD14//CD86//CD40//IRAK3//DCN//ALPL//GCH1//IL1RN//IDO1//NCF2//ACP5//S100A14//S100A8//S100A9//SNCA//SOD2//C5AR1//CASP1
GO:0016477	cell migration	Biological process	99	1015	783	16119	2.00792	1.43963e-11	1.96545e-09	10.8418	CXCR4//HIF1A//KITLG//NRP2//DYX1C1//FYN//MAPT//MEF2C//PAX6//DCDC2//NRP1//KIAA0319//FGF2//GREM1//FFAR2//CCL19//CCR2//CXCL13//HCK//ADAM8//PPBP//S100A8//S100A9//S100A12//CCL7//TLR2//CXCL10//ICAM1//ITGA4//ITGB7//PTPRC//PTPRR//GLIPR2//C3AR1//NOX4//LRRK2//DDX58//LMNA//MMP3//MMP10//AJUBA//PDPN//CSF1//FGR//RHOD//ITGA5//LYN//MMP14//MYO1F//PODXL//MAPK1//TFAP2A//PTPRU//IL24//IL1RN//BST2//CSF3R//CXCL3//IFNG//…
GO:0051716	cellular response to stimulus	Biological process	398	6342	783	16119	1.29191	1.65789e-11	2.20822e-09	10.7804	RAD9B//CLSPN//LRRK2//MAP3K8//DUSP4//RASGRP3//IL1B//MEF2C//MAPK1//FGF2//PROK2//C5AR1//CXCR4//DUSP5//SFR1//NABP1//MCM8//POLH//RFC3//IFI6//PMAIP1//SOD2//IRAK3//IL1RN//PTPRC//CLEC7A//LY96//BIRC3//BTK//TLR2//TLR10//RPS6KA5//CD14//CD86//FFAR2//CCL19//CCR2//CR2//C3AR1//LYN//CXCL13//S100A12//CCL7//CXCL10//TLR1//HCK//LILRB2//LILRB1//BTLA//FGR//CD40//S1PR4//CYLD//VAX2//DKK2//TANK//ABCC9//RASGRP1//PLXNC1//R…
GO:0002757	immune response-activating signal transduction	Biological process	51	374	783	16119	2.80721	2.18261e-11	2.83791e-09	10.661	CLEC7A//DUSP4//LY96//BIRC3//MEF2C//MAPK1//BTK//TLR2//TLR10//RPS6KA5//CD14//CD86//CR2//C3AR1//LYN//FFAR2//IRAK3//TLR1//HCK//MALT1//FYB//FYN//LAT//HLA-DRA//THEMIS//PDE4B//PTPRC//TXK//CARD11//CD3D//CD3G//PIK3AP1//IRF1//S100A14//ADAM8//DOCK1//FCGR1A//FCGR2A//FCGR3A//FGR//WIPF3//C5AR1//DDX58//CTLA4//MNDA//CD38//CD79B//FCRL5//CD226//CYLD//ZC3HAV1
GO:0040011	locomotion	Biological process	126	1442	783	16119	1.79879	3.42254e-11	4.34663e-09	10.4657	CXCR4//HIF1A//KITLG//NRP2//DYX1C1//FYN//MAPT//MEF2C//PAX6//DCDC2//NRP1//KIAA0319//FGF2//GREM1//FFAR2//CCL19//CCR2//CXCL13//HCK//ADAM8//PPBP//S100A8//S100A9//S100A12//CCL7//TLR2//CXCL10//ICAM1//ITGA4//ITGB7//PTPRC//CMTM1//CXCL2//LSP1//PLAUR//MAPK1//RNASE2//PROK2//CCL8//CCL17//CCL18//CXCL6//CXCL5//C3AR1//C5AR1//PLXNC1//COL6A1//COL6A3//DLG4//DOCK1//ALCAM//FOXD1//USP33//GAS1//ITGA5//BDNF//TRPC4//TRPC…
GO:0070661	leukocyte proliferation	Biological process	39	242	783	16119	3.31761	3.5068e-11	4.35242e-09	10.4551	IL15//CSF1//LILRB1//CD86//IKZF3//CTLA4//BTLA//LYN//MNDA//TNFSF13B//IL5//MEF2C//PTPRC//CARD11//CD38//CD40//MALT1//ZBTB32//CXCR4//CR2//IFNE//MS4A1//LILRB2//CD274//IFNG//IL1B//ITGAL//CCL19//CLC//IDO1//CCR2//TNFRSF14//LST1//FYN//SATB1//KITLG//GREM1//CD55//IRF1
GO:0050663	cytokine secretion	Biological process	27	125	783	16119	4.44662	4.33555e-11	5.16947e-09	10.363	TREM1//LILRB1//TNFRSF14//NLRP3//ABCA1//NLRC4//AIM2//LYN//TLR1//TLR10//SRGN//FGR//CLEC4E//CRTAM//SAA1//TLR2//CD14//CLEC6A//TNFSF15//CASP1//NLRP1//IFNG//CCL19//CD2//FFAR2//CD274//S100A12
GO:0002694	regulation of leukocyte activation	Biological process	51	381	783	16119	2.75563	4.35443e-11	5.16947e-09	10.3611	CD2//IKZF3//CTLA4//BTLA//LYN//MNDA//TNFSF13B//IL5//MEF2C//PTPRC//CARD11//CD38//CD40//MAP3K8//DPP4//FYN//CD274//HLA-DRA//CCL19//TNFRSF14//CD3D//CD3G//CD86//SH2D1B//IL15//GIMAP5//CD226//ADAM8//LILRB2//IFNG//IL1B//ITGAL//LILRB1//SNCA//FCER1A//FGR//CCR2//INHBA//BTK//CD27//IRF1//CLC//IDO1//LST1//LAT//TIGIT//LAG3//SAMSN1//MALT1//IKZF1//CD55
GO:0051249	regulation of lymphocyte activation	Biological process	47	336	783	16119	2.87962	5.61804e-11	6.52769e-09	10.2504	IKZF3//CTLA4//BTLA//LYN//MNDA//TNFSF13B//IL5//MEF2C//PTPRC//CARD11//CD38//CD40//MAP3K8//DPP4//FYN//CD274//HLA-DRA//CCL19//TNFRSF14//CD3D//CD3G//CD86//SH2D1B//IL15//GIMAP5//ADAM8//LILRB2//IFNG//IL1B//ITGAL//LILRB1//INHBA//BTK//CD27//CD2//IRF1//CLC//IDO1//CCR2//LST1//LAT//TIGIT//LAG3//SAMSN1//MALT1//IKZF1//CD55
GO:0051704	multi-organism process	Biological process	164	2081	783	16119	1.62236	8.7972e-11	1.00086e-08	10.0557	PTX3//NCF1//CD86//AVPR1A//PRG2//LILRB1//DDX58//PML//APOBEC3G//AIM2//MALT1//CXCL2//TLR2//CXCL13//FCGR1A//NLRP1//IFNE//IFNG//LYZ//PPBP//S100A14//NLRC4//S100A8//S100A9//S100A12//CXCL6//CAMP//ISG15//CLEC6A//TRIM22//IRAK3//CD55//FGR//ANPEP//HSPA1B//ICAM1//IFIT2//IFIT1//IFNAR2//IFNGR1//IFNGR2//ITGB7//MEF2C//MX1//OAS2//ZC3HAV1//SERPINB3//CCL4//CCL8//CCL19//BST2//CXCR4//TNFRSF14//ANGPT2//CREM//AKAP14//AG…
GO:0032101	regulation of response to external stimulus	Biological process	66	581	783	16119	2.33854	9.51427e-11	1.06036e-08	10.0216	FCGR1A//FCER1A//LILRB1//DDX58//PML//APOBEC3G//AIM2//FFAR2//NLRP3//APCS//ADAM8//ALOX5AP//OSM//OSMR//IDO1//CXCL10//APOE//PDPN//PLEK//C3AR1//CXCL13//CCR2//PAFAH1B2//STX2//HPSE//CD55//CFB//C4BPB//IL1B//PTGER3//LY96//BIRC3//ANXA2//PLAUR//SPP1//NRP1//IFIT1//AP1S3//FYN//HCK//CD8B//IL15//PIK3AP1//NLRP1//LYN//CASP1//IL22RA2//MEFV//ACP5//SAA1//S100A8//S100A9//S100A12//TLR2//TLR10//CXCR4//CCL19//ANGPT2//FAP…
GO:0060326	cell chemotaxis	Biological process	34	199	783	16119	3.51724	1.28227e-10	1.4005e-08	9.89202	FFAR2//CCL19//CCR2//CXCR4//CXCL13//S100A12//CCL7//CXCL10//C3AR1//CSF3R//CXCL3//IFNG//IL1B//PDE4B//TREM1//S100A8//S100A9//SAA1//SPP1//C5AR1//NRP1//ADAM8//S100A14//LYN//GREM1//CCL4//CXCL2//CCL3L3//PPBP//CCL8//CCL17//CCL18//CXCL6//CXCL5
GO:0050867	positive regulation of cell activation	Biological process	40	264	783	16119	3.11912	1.36986e-10	1.46682e-08	9.86333	PDPN//PLEK//CD2//TNFSF13B//IL5//MEF2C//PTPRC//CARD11//CD38//CD40//MAP3K8//CTLA4//BTLA//DPP4//FYN//CD274//HLA-DRA//LYN//CCL19//TNFRSF14//CD3D//CD3G//CD86//IL15//GIMAP5//CD226//ADAM8//LILRB2//IFNG//IL1B//ITGAL//FCER1A//FGR//BTK//CD27//CCR2//MALT1//IKZF1//CD55//LILRB1
GO:0032943	mononuclear cell proliferation	Biological process	37	232	783	16119	3.28315	1.52908e-10	1.60582e-08	9.81557	IL15//LILRB1//CD86//IKZF3//CTLA4//BTLA//LYN//MNDA//TNFSF13B//IL5//MEF2C//PTPRC//CARD11//CD38//CD40//CSF1//MALT1//ZBTB32//CXCR4//CR2//IFNE//MS4A1//LILRB2//CD274//IFNG//IL1B//ITGAL//CCL19//CLC//IDO1//CCR2//TNFRSF14//LST1//FYN//SATB1//CD55//IRF1
GO:0009306	protein secretion	Biological process	35	211	783	16119	3.41477	1.59245e-10	1.64082e-08	9.79793	TREM1//LILRB1//TNFRSF14//TNFSF13B//LYN//S100A12//NLRP3//ABCA1//NLRC4//AIM2//TLR1//TLR10//SAA1//SRGN//ADAM8//FGB//BMP6//FGR//CLEC4E//CRTAM//TLR2//CD14//CLEC6A//TNFSF15//CASP1//NLRP1//IFNG//CCL19//CD40//IL5//PLEK//CD2//FFAR2//CD274//CXCL10
GO:0042110	T cell activation	Biological process	51	395	783	16119	2.65797	1.63406e-10	1.65252e-08	9.78673	CCL19//TXK//IL15//IFNE//LCP1//ICAM1//ITGAL//IFNG//LILRB1//CD86//IKZF1//RHOH//GIMAP5//PTPRC//CD3D//TNFSF13B//MAP3K8//CTLA4//BTLA//DPP4//FYN//CD274//HLA-DRA//LYN//CARD11//TNFRSF14//CD3G//ADAM8//MALT1//ZBTB32//CXCR4//LILRB2//IL1B//RAB27A//SATB1//THEMIS//IRF1//IL18R1//BATF//CD2//CLC//IDO1//CCR2//LAT//TIGIT//LAG3//CD55//CLEC7A//TREML2//CD7//CD8B
GO:0070887	cellular response to chemical stimulus	Biological process	170	2206	783	16119	1.58643	2.12987e-10	2.08448e-08	9.67165	IRAK3//IL1RN//PTPRC//FFAR2//CCL19//CCR2//CXCR4//CXCL13//S100A12//CCL7//CXCL10//CYP2C19//CYP2C9//CYP2C18//ALDH1A1//HPGDS//GSTA1//GSTA2//GSTA3//NNMT//UGT1A6//CNDP2//UGT2B15//ACSS1//NAT1//KDELR3//IGFBP1//LMNA//DNAJB9//SSR1//PML//FGF2//FGF9//ATP6V0D2//GRB10//MAPK1//ADCY1//FYN//KITLG//PRKAR2B//SHCBP1//CD86//SOD2//CLEC7A//C3AR1//IRF9//USP18//IL22RA2//CSF2RA//CSF3R//FCGR1A//FCGR1B//IFI6//GBP1//GBP2//HCK…
GO:0048870	cell motility	Biological process	101	1095	783	16119	1.89882	2.17571e-10	2.08448e-08	9.6624	CXCR4//HIF1A//KITLG//NRP2//DYX1C1//FYN//MAPT//MEF2C//PAX6//DCDC2//NRP1//KIAA0319//FGF2//GREM1//FFAR2//CCL19//CCR2//CXCL13//HCK//ADAM8//PPBP//S100A8//S100A9//S100A12//CCL7//TLR2//CXCL10//ICAM1//ITGA4//ITGB7//PTPRC//PTPRR//GLIPR2//C3AR1//NOX4//DOCK1//ENPEP//USP33//LCP1//PODXL//CD248//FSCN1//PARP9//LRRK2//MST1//DDX58//LMNA//MMP3//MMP10//AJUBA//PDPN//CSF1//FGR//RHOD//ITGA5//LYN//MMP14//MYO1F//MAPK1//…
GO:0051674	localization of cell	Biological process	101	1095	783	16119	1.89882	2.17571e-10	2.08448e-08	9.6624	CXCR4//HIF1A//KITLG//NRP2//DYX1C1//FYN//MAPT//MEF2C//PAX6//DCDC2//NRP1//KIAA0319//FGF2//GREM1//FFAR2//CCL19//CCR2//CXCL13//HCK//ADAM8//PPBP//S100A8//S100A9//S100A12//CCL7//TLR2//CXCL10//ICAM1//ITGA4//ITGB7//PTPRC//PTPRR//GLIPR2//C3AR1//NOX4//DOCK1//ENPEP//USP33//LCP1//PODXL//CD248//FSCN1//PARP9//LRRK2//MST1//DDX58//LMNA//MMP3//MMP10//AJUBA//PDPN//CSF1//FGR//RHOD//ITGA5//LYN//MMP14//MYO1F//MAPK1//…
GO:0034097	response to cytokine	Biological process	66	601	783	16119	2.26071	4.03326e-10	3.79752e-08	9.39434	IRAK3//IL1RN//PTPRC//IRF9//USP18//IL22RA2//CSF2RA//CSF3R//FCGR1A//FCGR1B//IFI6//GBP1//GBP2//HCK//HLA-DRA//ICAM1//IFNE//IFI35//IFIT2//IFIT1//IFNAR2//IFNG//IFNGR1//IFNGR2//IL1B//IL5//IRF1//MX1//OAS2//PML//XAF1//STAT1//CCR2//UBE2L6//ISG15//TNFRSF14//AIM2//UBD//GCH1//SNCA//BST2//KYNU//CD86//CD14//IL18R1//MT1X//IL21R//OSMR//PARP9//TXK//CXCL10//CXCR4//HIF1A//RPS6KA5//CD38//ACSL4//HCLS1//FGB//APOE//CAMP…
GO:0070663	regulation of leukocyte proliferation	Biological process	31	177	783	16119	3.60549	4.46787e-10	4.13543e-08	9.3499	IKZF3//CTLA4//BTLA//LYN//MNDA//TNFSF13B//IL5//MEF2C//PTPRC//CARD11//CD38//CD40//IL15//LILRB1//CSF1//LILRB2//CD274//IFNG//IL1B//ITGAL//CCL19//CD86//CLC//IDO1//CCR2//TNFRSF14//LST1//KITLG//GREM1//CD55//IRF1
GO:0046651	lymphocyte proliferation	Biological process	36	230	783	16119	3.22219	4.62916e-10	4.21331e-08	9.3345	IL15//LILRB1//CD86//IKZF3//CTLA4//BTLA//LYN//MNDA//TNFSF13B//IL5//MEF2C//PTPRC//CARD11//CD38//CD40//MALT1//ZBTB32//CXCR4//CR2//IFNE//MS4A1//LILRB2//CD274//IFNG//IL1B//ITGAL//CCL19//CLC//IDO1//CCR2//TNFRSF14//LST1//FYN//SATB1//CD55//IRF1
GO:0071219	cellular response to molecule of bacterial origin	Biological process	25	121	783	16119	4.25335	6.18426e-10	5.53644e-08	9.20871	LY96//HCK//IL1B//LYN//MAPK1//STAT1//TLR2//CD55//LILRB2//LILRB1//IL24//NLRP3//CMPK2//CSF2//ABCA1//ICAM1//IFNG//CXCL10//MEF2C//PDE4B//CAMP//CD14//CD86//CD40//TLR1
GO:0002696	positive regulation of leukocyte activation	Biological process	38	255	783	16119	3.06775	6.48546e-10	5.71244e-08	9.18806	CD2//TNFSF13B//IL5//MEF2C//PTPRC//CARD11//CD38//CD40//MAP3K8//CTLA4//BTLA//DPP4//FYN//CD274//HLA-DRA//LYN//CCL19//TNFRSF14//CD3D//CD3G//CD86//IL15//GIMAP5//CD226//ADAM8//LILRB2//IFNG//IL1B//ITGAL//FCER1A//FGR//BTK//CD27//CCR2//MALT1//IKZF1//CD55//LILRB1
GO:0051246	regulation of protein metabolic process	Biological process	154	1970	783	16119	1.60928	7.07949e-10	6.13668e-08	9.15	CCNYL1//BCCIP//LRRK2//MAP3K8//MAPK1//FGF2//IL1B//PROK2//C5AR1//CXCR4//DUSP4//DUSP5//LYN//PML//INSM1//SNCA//ANXA2//CAMP//CD40//CPA3//ENPEP//ANPEP//RGS2//QKI//NCBP2//TRMT6//TRIB2//PTPRC//UBASH3B//GMFG//NLRP3//NLRP1//PMAIP1//NLRC4//S100A8//S100A9//CASP1//TNFSF15//KDELR3//IGFBP1//LMNA//DNAJB9//SSR1//GREM1//MALT1//TNFRSF10A//FCER1A//CCL19//DYX1C1//GPC3//PI15//SERPINB3//SERPINB4//INHBA//BMP6//CARD16//C…
GO:0045089	positive regulation of innate immune response	Biological process	34	214	783	16119	3.27071	9.44833e-10	8.06209e-08	9.02464	IFI16//NLRC4//AIM2//CLEC7A//DUSP4//LY96//BIRC3//MEF2C//MAPK1//BTK//TLR2//TLR10//RPS6KA5//CD14//CD86//SH2D1B//GIMAP5//FFAR2//IRAK3//TLR1//HCK//CD226//CRTAM//PIK3AP1//IRF1//LYN//S100A14//ADAM8//DDX58//LAG3//SH2D1A//CYLD//ZC3HAV1//POLR3G
GO:0050707	regulation of cytokine secretion	Biological process	23	106	783	16119	4.46682	1.08814e-09	9.0863e-08	8.96331	LILRB1//TNFRSF14//SRGN//NLRP3//FGR//CLEC4E//CRTAM//SAA1//TLR2//CD14//CLEC6A//TNFSF15//CASP1//NLRP1//IFNG//CCL19//AIM2//CD2//FFAR2//CD274//LYN//TLR1//TLR10
GO:0071222	cellular response to lipopolysaccharide	Biological process	24	115	783	16119	4.29625	1.09814e-09	9.0863e-08	8.95934	LY96//HCK//IL1B//LYN//MAPK1//STAT1//TLR2//CD55//LILRB2//LILRB1//IL24//NLRP3//CMPK2//CSF2//ABCA1//ICAM1//IFNG//CXCL10//MEF2C//PDE4B//CAMP//CD14//CD86//CD40
GO:0051239	regulation of multicellular organismal process	Biological process	162	2123	783	16119	1.57087	1.35604e-09	1.10528e-07	8.86773	ZBTB32//LYN//RPS6KA5//IFI16//CARD11//APOE//NMUR2//IFNG//CACNA1G//HIF1A//PAX6//LILRB2//IDO1//CLC//CD86//FFAR2//BTK//MALT1//GIMAP5//BST2//LILRB1//TNFRSF14//KITLG//CORIN//AVPR1A//STAT1//NMU//TNNI3//BDNF//SCPEP1//PROK2//HEY2//PDPN//PLEK//CCR2//HPSE//IL1B//C3AR1//NRP2//NRP1//MEF2C//RGS2//PTPRR//GLIPR2//FAP//GREM1//APOC2//IRAK3//FYN//LRRK2//ANGPT2//CXCL10//PML//INHBA//STX2//CSF1//OSR2//BMP6//TFAP2A//SR…
GO:0007165	signal transduction	Biological process	336	5319	783	16119	1.30043	1.86771e-09	1.49994e-07	8.72869	LRRK2//MAP3K8//DUSP4//RASGRP3//IL1B//MEF2C//MAPK1//FGF2//PROK2//C5AR1//CXCR4//DUSP5//IFI6//PMAIP1//SOD2//IRAK3//IL1RN//PTPRC//CLEC7A//LY96//BIRC3//BTK//TLR2//TLR10//RPS6KA5//CD14//CD86//CR2//C3AR1//LYN//FFAR2//TLR1//HCK//LILRB2//LILRB1//BTLA//FGR//CD40//S1PR4//CYLD//VAX2//DKK2//MPZL1//DOK2//CD7//CD8B//ADCY1//DGKB//DGKH//FCGR1A//FYB//FYN//LAT//HCLS1//DCDC2//ASB4//TREM1//PRKAR2B//STAC//TYROBP//RASS…
GO:0071216	cellular response to biotic stimulus	Biological process	26	137	783	16119	3.90687	1.94521e-09	1.53954e-07	8.71103	LY96//HCK//IL1B//LYN//MAPK1//STAT1//TLR2//CD55//LILRB2//LILRB1//IL24//NLRP3//CMPK2//CSF2//ABCA1//ICAM1//IFNG//CXCL10//MEF2C//PDE4B//CAMP//CD14//CD86//CD40//TLR1//EME1
GO:0051240	positive regulation of multicellular organismal process	Biological process	64	598	783	16119	2.20321	2.13742e-09	1.66749e-07	8.67011	IFI16//CARD11//FFAR2//MALT1//GIMAP5//AVPR1A//SCPEP1//NMU//PROK2//HEY2//HPSE//HIF1A//IL1B//C3AR1//MEF2C//APOC2//OSR2//BMP6//TFAP2A//PTGER3//POLR3G//IRF1//TRIM21//TLR2//DDX58//ZC3HAV1//PDE4B//CCR2//TXK//IL18R1//AIM2//TIGIT//IFNG//IDO1//CCL19//CD40//IL15//CSF2//PRG2//LILRB2//ARHGEF2//CD2//CD14//BIRC3//IKZF1//CSF1//FOXS1//ADAM8//TMEM64//SPP1//FGB//ICAM1//CD38//SAA1//CASP1//NLRP3//NLRP1//FGF2//FGF9//P…
GO:0002768	immune response-regulating cell surface receptor signaling pathway	Biological process	45	350	783	16119	2.6468	2.28553e-09	1.75793e-07	8.64101	CR2//C3AR1//LYN//FFAR2//TLR2//LILRB2//LILRB1//MALT1//FYB//FYN//LAT//HLA-DRA//THEMIS//PDE4B//MAPK1//PTPRC//TXK//CARD11//CD3D//CD3G//FCGR1B//RASGRP1//FCER1A//FGF2//FGF9//KITLG//BTK//CD86//DOCK1//FCGR1A//FCGR2A//FCGR3A//FGR//HCK//WIPF3//C5AR1//CTLA4//MEF2C//MNDA//CD38//CD79B//FCRL5//CD226//BTLA//CD40
GO:0050715	positive regulation of cytokine secretion	Biological process	18	68	783	16119	5.44929	2.40575e-09	1.82469e-07	8.61875	TNFRSF14//SAA1//CASP1//NLRP3//NLRP1//IFNG//CCL19//AIM2//CD2//FFAR2//CD274//FGR//CLEC4E//CRTAM//TLR2//CD14//CLEC6A//TNFSF15
GO:0002521	leukocyte differentiation	Biological process	50	414	783	16119	2.48626	2.53435e-09	1.8959e-07	8.59613	IKZF1//IL15//TXK//MALT1//IFNG//LYN//KITLG//SPI1//CR2//IFNE//ITGA4//DCLRE1C//RHOH//GIMAP5//PTPRC//CD3D//IFI16//MEF2C//CSF1//MMP9//GPC3//SNX10//MITF//HCLS1//ADAM8//ANXA2//UBD//BATF//CSF2//CD86//SATB1//THEMIS//IRF1//CARD11//IL18R1//IKZF3//INHBA//BTK//CD27//CD2//CTLA4//LILRB2//CCL19//IL5//APCS//GPR68//LILRB3//TMEM64//LILRB1//TYROBP
GO:0050708	regulation of protein secretion	Biological process	28	160	783	16119	3.60259	3.17645e-09	2.34413e-07	8.49806	LILRB1//TNFRSF14//LYN//TLR1//TLR10//SRGN//NLRP3//ADAM8//FGB//BMP6//FGR//CLEC4E//CRTAM//SAA1//TLR2//CD14//CLEC6A//TNFSF15//CASP1//NLRP1//IFNG//CCL19//AIM2//CD40//IL5//CD2//FFAR2//CD274
GO:0032944	regulation of mononuclear cell proliferation	Biological process	29	172	783	16119	3.47093	4.04995e-09	2.91183e-07	8.39255	IKZF3//CTLA4//BTLA//LYN//MNDA//TNFSF13B//IL5//MEF2C//PTPRC//CARD11//CD38//CD40//IL15//LILRB1//CSF1//LILRB2//CD274//IFNG//IL1B//ITGAL//CCL19//CD86//CLC//IDO1//CCR2//TNFRSF14//LST1//CD55//IRF1
GO:0048518	positive regulation of biological process	Biological process	277	4225	783	16119	1.34968	4.05236e-09	2.91183e-07	8.39229	LRRK2//MAP3K8//MAPK1//FGF2//IL1B//PROK2//C5AR1//CXCR4//FCGR1A//FCER1A//IFI16//CARD11//HFE//SNCA//ANXA2//CAMP//CD40//HIF1A//BMP6//CAV2//NRP2//NRP1//CSF1//PAX6//FGF9//GAS1//IFNG//PRRX1//STAT1//GREM1//NLRC4//AIM2//CLEC7A//DUSP4//LY96//BIRC3//MEF2C//BTK//TLR2//TLR10//RPS6KA5//CD14//CD86//CR2//C3AR1//LYN//TAP2//CCL19//TNFSF13B//LILRB2//IDO1//ADAM8//ALOX5AP//OSM//OSMR//CXCL10//ICAM1//SH2D1B//FFAR2//MAL…
GO:0050714	positive regulation of protein secretion	Biological process	22	104	783	16119	4.35477	4.15019e-09	2.9434e-07	8.38193	TNFRSF14//FGR//CLEC4E//CRTAM//SAA1//TLR2//CD14//CLEC6A//TNFSF15//CASP1//NLRP3//NLRP1//IFNG//CCL19//AIM2//IL5//CD2//FFAR2//CD274//ADAM8//FGB//BMP6
GO:0002429	immune response-activating cell surface receptor signaling pathway	Biological process	34	230	783	16119	3.04318	6.39775e-09	4.47925e-07	8.19397	CR2//C3AR1//LYN//FFAR2//TLR2//MALT1//FYB//FYN//LAT//HLA-DRA//THEMIS//PDE4B//MAPK1//PTPRC//TXK//CARD11//CD3D//CD3G//DOCK1//FCGR1A//FCGR2A//FCGR3A//FGR//HCK//WIPF3//C5AR1//CTLA4//MEF2C//MNDA//BTK//CD38//CD79B//FCRL5//CD226
GO:0001819	positive regulation of cytokine production	Biological process	38	278	783	16119	2.81394	7.64309e-09	5.28341e-07	8.11673	FFAR2//MALT1//GIMAP5//HPSE//HIF1A//IL1B//C3AR1//POLR3G//IFI16//IRF1//TRIM21//TLR2//DDX58//ZC3HAV1//PDE4B//CCR2//TXK//IL18R1//AIM2//TIGIT//IFNG//IDO1//CCL19//CD40//IL15//CSF2//PRG2//LILRB2//ARHGEF2//CD2//CD14//BIRC3//SAA1//CASP1//NLRP3//NLRP1//ADAM8//CARD11
GO:0034341	response to interferon-gamma	Biological process	23	118	783	16119	4.01257	9.76319e-09	6.6646e-07	8.01041	PARP9//IRF9//FCGR1A//FCGR1B//GBP1//GBP2//HCK//HLA-DRA//ICAM1//IFNG//IFNGR1//IFNGR2//IRF1//OAS2//PML//STAT1//TXK//UBD//GCH1//SNCA//BST2//KYNU//CD86
GO:0002703	regulation of leukocyte mediated immunity	Biological process	23	119	783	16119	3.97885	1.15567e-08	7.75505e-07	7.93716	FCGR1A//FCER1A//ICAM1//LILRB1//PTPRC//HFE//IL1B//SH2D1B//BTK//CLC//MALT1//GIMAP5//BST2//CD226//CRTAM//LYN//FGR//CCR2//LAG3//SH2D1A//C4BPB//IFNG//CD40
GO:0002520	immune system development	Biological process	72	739	783	16119	2.00569	1.16447e-08	7.75505e-07	7.93387	IKZF1//IL15//TXK//MALT1//APOBEC3H//DOCK1//SAMD9L//INHBA//PLEK//THSD1//PTPRC//IFNG//BATF//SPI1//LYN//LILRB2//IDO1//CLC//CD86//KITLG//CXCL13//LTB//CD248//IRAK3//CSF1//ZBTB32//IFI16//SOD2//CD164//PML//CR2//IFNE//ITGA4//DCLRE1C//RHOH//GIMAP5//CD3D//HCLS1//MEF2C//MMP9//GPC3//SNX10//MITF//ADAM8//HIF1A//ANXA2//UBD//CSF2//SATB1//THEMIS//IRF1//CARD11//IL18R1//IKZF3//BTK//CD27//CD2//CTLA4//CCL19//MEIS2//IL…
GO:1903034	regulation of response to wounding	Biological process	43	344	783	16119	2.57328	1.22112e-08	8.03435e-07	7.91324	FCGR1A//FCER1A//FFAR2//NLRP3//APCS//ADAM8//ALOX5AP//OSM//OSMR//IDO1//APOE//PDPN//PLEK//STX2//HPSE//CD55//CFB//C4BPB//IL1B//PTGER3//ANXA2//PLAUR//SPP1//PIK3AP1//NLRP1//HCK//BIRC3//LYN//CASP1//IL22RA2//MEFV//ACP5//SAA1//IL15//S100A8//S100A9//S100A12//TLR2//CCR2//TLR10//FAP//FGF2//UBASH3B
GO:0051251	positive regulation of lymphocyte activation	Biological process	34	236	783	16119	2.96581	1.24537e-08	8.09639e-07	7.9047	TNFSF13B//IL5//MEF2C//PTPRC//CARD11//CD38//CD40//MAP3K8//CTLA4//BTLA//DPP4//FYN//CD274//HLA-DRA//LYN//CCL19//TNFRSF14//CD3D//CD3G//CD86//IL15//GIMAP5//ADAM8//LILRB2//IFNG//IL1B//ITGAL//BTK//CD27//CCR2//MALT1//IKZF1//CD55//LILRB1
GO:0050670	regulation of lymphocyte proliferation	Biological process	28	171	783	16119	3.37084	1.45793e-08	9.36674e-07	7.83626	IKZF3//CTLA4//BTLA//LYN//MNDA//TNFSF13B//IL5//MEF2C//PTPRC//CARD11//CD38//CD40//IL15//LILRB2//CD274//IFNG//IL1B//ITGAL//CCL19//CD86//LILRB1//CLC//IDO1//CCR2//TNFRSF14//LST1//CD55//IRF1
GO:0030595	leukocyte chemotaxis	Biological process	25	141	783	16119	3.65004	1.68189e-08	1.068e-06	7.7742	FFAR2//CCL19//CCR2//CXCR4//CXCL13//S100A12//CCL7//CXCL10//C3AR1//CSF3R//CXCL3//IFNG//IL1B//PDE4B//TREM1//S100A8//S100A9//SAA1//SPP1//C5AR1//ADAM8//S100A14//LYN//GREM1//CCL4
GO:0006928	cellular component movement	Biological process	127	1613	783	16119	1.62086	2.0499e-08	1.28672e-06	7.68827	CXCR4//HIF1A//KITLG//NRP2//DYX1C1//FYN//MAPT//MEF2C//PAX6//DCDC2//NRP1//KIAA0319//FGF2//GREM1//FFAR2//CCL19//CCR2//CXCL13//HCK//ADAM8//PPBP//S100A8//S100A9//S100A12//CCL7//TLR2//CXCL10//ICAM1//ITGA4//ITGB7//PTPRC//KIF1B//KIFC1//PLXNC1//COL6A1//COL6A3//DLG4//DOCK1//ALCAM//FOXD1//USP33//GAS1//ITGA5//MAPK1//BDNF//TRPC4//TRPC6//TYROBP//ST8SIA4//CACNA1G//RPS6KA5//CHN1//MYO1B//PTPRR//GLIPR2//C3AR1//NOX…
GO:0044763	single-organism cellular process	Biological process	628	11582	783	16119	1.11623	2.37456e-08	1.47358e-06	7.62442	ABCD2//STAG3//SETDB2//KIFC1//GTSE1//RAD9B//CLSPN//CCNYL1//BCCIP//PLK2//SPDYA//INHBA//MCM10//PSMB5//PSMB9//BCAT1//TYMS//MCM8//NES//ENSA//NINL//PRKAR2B//AJUBA//CNDP2//ARHGEF2//LRRK2//MAP3K8//DUSP4//RASGRP3//IL1B//MEF2C//MAPK1//FGF2//PROK2//C5AR1//CXCR4//DUSP5//MAPT//CCDC87//ESCO1//PDS5B//LMNA//RFC3//CENPL//CKAP2//CEP55//DCLRE1C//SFR1//NABP1//POLH//ADAM8//PDPN//GREM1//NOX4//LST1//SLC1A3//AKR1C4//RDH…
GO:0050863	regulation of T cell activation	Biological process	35	254	783	16119	2.83668	2.43206e-08	1.4923e-06	7.61403	TNFSF13B//MAP3K8//CTLA4//BTLA//DPP4//FYN//CD274//HLA-DRA//LYN//CCL19//CARD11//TNFRSF14//CD3D//CD3G//CD86//GIMAP5//ADAM8//LILRB2//IFNG//IL1B//IL15//ITGAL//PTPRC//LILRB1//CD2//IRF1//CLC//IDO1//CCR2//TIGIT//LAG3//MALT1//IKZF1//CD55//LAT
GO:0006935	chemotaxis	Biological process	64	638	783	16119	2.06507	2.66234e-08	1.5977e-06	7.57474	FFAR2//CCL19//CCR2//CXCR4//CXCL13//S100A12//CCL7//CXCL10//PLXNC1//COL6A1//COL6A3//DLG4//DOCK1//ALCAM//FOXD1//USP33//FYN//GAS1//ITGA5//PAX6//MAPK1//PTPRC//BDNF//TRPC4//TRPC6//TYROBP//ST8SIA4//NRP2//NRP1//CACNA1G//RPS6KA5//CHN1//C3AR1//CSF3R//CXCL3//IFNG//IL1B//PDE4B//TREM1//S100A8//S100A9//SAA1//SPP1//C5AR1//ADAM8//FGF2//ANGPT2//CXCL2//CCL3L3//PPBP//CCL4//CCL8//CCL17//CCL18//CXCL6//CXCL5//S100A14/…
GO:0042330	taxis	Biological process	64	638	783	16119	2.06507	2.66234e-08	1.5977e-06	7.57474	FFAR2//CCL19//CCR2//CXCR4//CXCL13//S100A12//CCL7//CXCL10//CMTM1//FGF2//CXCL2//LSP1//PLAUR//MAPK1//RNASE2//PROK2//CCL8//CCL17//CCL18//CXCL6//CXCL5//C3AR1//C5AR1//PLXNC1//COL6A1//COL6A3//DLG4//DOCK1//ALCAM//FOXD1//USP33//FYN//GAS1//ITGA5//PAX6//PTPRC//BDNF//TRPC4//TRPC6//TYROBP//ST8SIA4//NRP2//NRP1//CACNA1G//RPS6KA5//CHN1//CSF3R//CXCL3//IFNG//IL1B//PDE4B//TREM1//S100A8//S100A9//SAA1//SPP1//ADAM8//A…
GO:0051047	positive regulation of secretion	Biological process	36	269	783	16119	2.75503	3.30955e-08	1.9645e-06	7.48023	SNCA//TNFRSF14//AVPR1A//INHBA//NMU//CD38//IL1B//HIF1A//GPR68//FCER1A//FGR//FGB//RAB27A//RAB27B//CACNA1G//ADAM8//BMP6//CLEC4E//CRTAM//SAA1//TLR2//CD14//CLEC6A//TNFSF15//CASP1//NLRP3//NLRP1//IFNG//CCL19//AIM2//IL5//HCAR2//PLA2R1//CD2//FFAR2//CD274
GO:0002274	myeloid leukocyte activation	Biological process	24	136	783	16119	3.63286	3.56713e-08	2.09463e-06	7.44768	SNCA//TYROBP//TLR2//LYN//BTK//CD2//CD226//CSF2//TLR1//CSF1//CXCR4//UBD//BATF//GIMAP5//SPI1//CD86//RASGRP1//LAT//FCER1A//FGR//CCR2//MYO1F//RHOH//S100A12
GO:0048534	hematopoietic or lymphoid organ development	Biological process	68	703	783	16119	1.99127	4.03819e-08	2.34602e-06	7.39381	IKZF1//IL15//TXK//MALT1//APOBEC3H//DOCK1//SAMD9L//INHBA//PLEK//THSD1//PTPRC//IFNG//BATF//SPI1//LYN//KITLG//CXCL13//LTB//CD248//CSF1//ZBTB32//IFI16//SOD2//CD164//PML//CR2//IFNE//ITGA4//DCLRE1C//RHOH//GIMAP5//CD3D//HCLS1//MEF2C//MMP9//GPC3//SNX10//MITF//ADAM8//HIF1A//ANXA2//UBD//CSF2//CD86//SATB1//THEMIS//IRF1//CARD11//IL18R1//IKZF3//BTK//CD27//CD2//CTLA4//LILRB2//CCL19//MEIS2//IL5//HSPA1B//ISG15//…
GO:0002443	leukocyte mediated immunity	Biological process	35	260	783	16119	2.77122	4.4244e-08	2.54014e-06	7.35415	FCGR1A//FCER1A//ICAM1//LILRB1//PTPRC//HFE//SERPINB9//LYN//BTK//IL1B//SH2D1B//CLC//MALT1//GIMAP5//BST2//CD226//CRTAM//CR2//CD55//C4BPB//ULBP2//CD27//RASGRP1//LAT//FGR//CCR2//MYO1F//RAB27A//BATF//LAG3//SH2D1A//IFNG//CD40//TREM1//NCF1
GO:0071345	cellular response to cytokine stimulus	Biological process	54	506	783	16119	2.19695	4.46536e-08	2.54014e-06	7.35014	IRAK3//IL1RN//PTPRC//IRF9//USP18//IL22RA2//CSF2RA//CSF3R//FCGR1A//FCGR1B//IFI6//GBP1//GBP2//HCK//HLA-DRA//ICAM1//IFNE//IFI35//IFIT2//IFIT1//IFNAR2//IFNG//IFNGR1//IFNGR2//IL1B//IL5//IRF1//MX1//OAS2//PML//XAF1//STAT1//CCR2//UBE2L6//ISG15//TNFRSF14//AIM2//IL18R1//MT1X//IL21R//OSMR//TXK//CXCL10//CXCR4//HIF1A//RPS6KA5//FGB//APOE//CAMP//IL24//ARHGEF2//MAPK1//HCLS1//CD86
GO:0002573	myeloid leukocyte differentiation	Biological process	27	170	783	16119	3.26957	5.09495e-08	2.8684e-06	7.29286	LYN//KITLG//IFI16//MEF2C//CSF1//MMP9//SPI1//GPC3//SNX10//MITF//HCLS1//ANXA2//UBD//BATF//CSF2//GIMAP5//CD86//IL5//INHBA//APCS//GPR68//IKZF1//LILRB3//TMEM64//IFNG//TYROBP//LILRB1
GO:0065007	biological regulation	Biological process	572	10364	783	16119	1.13617	5.50552e-08	3.06793e-06	7.2592	CCNYL1//BCCIP//TYMS//IKZF1//KLF12//OSR2//FGF9//HEY2//VAX2//MAGEA2B//ZBTB32//HCLS1//IFI16//IFNG//INSM1//HES5//MEF2C//MEIS2//MITF//PRRX1//BACH2//SATB1//SPI1//STAT1//TFAP2A//AJUBA//PER3//LRRK2//MAP3K8//DUSP4//RASGRP3//IL1B//MAPK1//FGF2//PROK2//C5AR1//CXCR4//DUSP5//WTAP//RFC3//DCLRE1C//SLC1A3//RASGRP2//ESM1//HTRA4//IGFBP6//SOCS2//GIMAP5//IL1RN//PDE4B//HCAR2//TNFSF13B//LYN//FCGR1A//FCER1A//RPS6KA5//CA…
GO:0019221	cytokine-mediated signaling pathway	Biological process	45	389	783	16119	2.38144	5.91802e-08	3.26447e-06	7.22782	IRAK3//IL1RN//PTPRC//STAT1//TNFRSF14//AIM2//IL18R1//IL21R//OSMR//IRF9//FCGR1A//FCGR1B//GBP1//GBP2//HCK//HLA-DRA//ICAM1//IFNG//IFNGR1//IFNGR2//IRF1//OAS2//PML//TXK//USP18//IFI6//IFI35//IFIT2//IFIT1//IFNAR2//MX1//XAF1//ISG15//CXCL10//CCR2//CXCR4//HIF1A//RPS6KA5//IL22RA2//CSF2RA//CSF3R//IFNE//IL1B//IL5//UBE2L6
GO:0044699	single-organism process	Biological process	680	12851	783	16119	1.0893	6.61609e-08	3.61305e-06	7.1794	ABCD2//IFNG//AKR1C3//STAG3//SETDB2//KIFC1//GTSE1//RAD9B//CLSPN//CCNYL1//BCCIP//PLK2//SPDYA//INHBA//MCM10//PSMB5//PSMB9//BCAT1//TYMS//MCM8//NES//ENSA//NINL//PRKAR2B//AJUBA//CNDP2//ARHGEF2//LRRK2//MAP3K8//DUSP4//RASGRP3//IL1B//MEF2C//MAPK1//FGF2//PROK2//C5AR1//CXCR4//DUSP5//MAPT//CCDC87//ESCO1//PDS5B//LMNA//RFC3//CENPL//CKAP2//CEP55//DCLRE1C//SFR1//NABP1//POLH//ADAM8//PDPN//GREM1//NOX4//LST1//SOD2/…
GO:0032879	regulation of localization	Biological process	140	1871	783	16119	1.54039	8.07187e-08	4.3644e-06	7.09303	SNCA//DLG4//GREM1//TLR2//CXCL10//ICAM1//LILRB1//TNFRSF14//CORIN//AVPR1A//NFKBIE//ENSA//IFNG//IL1B//KCNS3//PRKAR2B//CD27//PML//GIMAP5//NRP2//NRP1//PTPRR//GLIPR2//HIF1A//C3AR1//FGF2//CXCL13//CCR2//ABCA1//ABCA12//APOE//MSR1//IL1RN//NOX4//GPC3//INHBA//NMU//DDX58//LMNA//MMP3//MMP10//PAX6//CXCR4//AJUBA//PDPN//CSF1//FGR//RHOD//ITGA5//LYN//MMP14//MYO1F//PODXL//MAPK1//CCL7//TFAP2A//PTPRU//IL24//BST2//SLAM…
GO:0032103	positive regulation of response to external stimulus	Biological process	28	185	783	16119	3.11575	8.32708e-08	4.41497e-06	7.07951	FCGR1A//FCER1A//ADAM8//ALOX5AP//OSM//OSMR//IDO1//CXCL10//FFAR2//C3AR1//CXCL13//CCR2//PAFAH1B2//IL1B//PTGER3//LY96//NRP1//IL15//S100A8//S100A9//S100A12//TLR2//TLR10//CCL19//S100A14//ZC3HAV1//CCL4//CCL7
GO:0050870	positive regulation of T cell activation	Biological process	28	185	783	16119	3.11575	8.32708e-08	4.41497e-06	7.07951	TNFSF13B//MAP3K8//CTLA4//BTLA//DPP4//FYN//CD274//HLA-DRA//LYN//CCL19//CARD11//TNFRSF14//CD3D//CD3G//CD86//GIMAP5//ADAM8//LILRB2//IFNG//IL1B//IL15//ITGAL//PTPRC//CCR2//IKZF1//CD55//LILRB1//MALT1
GO:0050727	regulation of inflammatory response	Biological process	33	243	783	16119	2.79566	8.68998e-08	4.56307e-06	7.06098	FCGR1A//FCER1A//FFAR2//NLRP3//APCS//ADAM8//ALOX5AP//OSM//OSMR//IDO1//CD55//CFB//C4BPB//IL1B//PTGER3//IL22RA2//APOE//MEFV//ACP5//SAA1//IL15//S100A8//S100A9//S100A12//TLR2//CCR2//TLR10//PIK3AP1//NLRP1//HCK//BIRC3//LYN//CASP1
GO:0001906	cell killing	Biological process	19	94	783	16119	4.16104	1.02186e-07	5.31465e-06	6.99061	FCGR1A//ICAM1//LILRB1//PTPRC//HFE//CD226//CRTAM//ULBP2//S100A12//APOL1//RAB27A//SH2D1B//LAG3//SH2D1A//GIMAP5//IFNG//CAMP//TREM1//NCF1
GO:0010033	response to organic substance	Biological process	166	2331	783	16119	1.46603	1.1091e-07	5.71396e-06	6.95503	IRAK3//IL1RN//PTPRC//ICAM1//MALT1//CXCL2//TLR2//HSPA4L//HSPA1B//HSPA6//CHAC1//KDELR3//IGFBP1//LMNA//DNAJB9//SSR1//PML//RFC3//TYMS//FGF2//FGF9//ATP6V0D2//GRB10//MAPK1//SNCA//ADCY1//FYN//KITLG//PRKAR2B//SHCBP1//CD86//HCLS1//LYN//BDNF//IL1B//COL6A3//ENSA//ANGPT2//NCF2//CLEC7A//UBD//NNMT//MKI67//CCL19//IRF9//USP18//IL22RA2//CSF2RA//CSF3R//FCGR1A//FCGR1B//IFI6//GBP1//GBP2//HCK//HLA-DRA//IFNE//IFI35//I…
GO:0042098	T cell proliferation	Biological process	25	155	783	16119	3.32036	1.16648e-07	5.9534e-06	6.93312	IL15//LILRB1//CD86//LILRB2//TNFSF13B//CD274//IFNG//IL1B//ITGAL//PTPRC//CCL19//CARD11//CTLA4//CLC//IDO1//CCR2//BTLA//TNFRSF14//FYN//SATB1//CD55//IRF1//MALT1//ZBTB32//CXCR4
GO:0042113	B cell activation	Biological process	29	200	783	16119	2.985	1.27146e-07	6.42909e-06	6.8957	MALT1//IKZF1//CR2//IFNE//ITGA4//DCLRE1C//IKZF3//CTLA4//BTLA//LYN//MNDA//TNFSF13B//IL5//MEF2C//PTPRC//CARD11//CD38//CD40//MS4A1//BATF//INHBA//BTK//CD27//IFNG//SAMSN1//GAPT//BANK1//BST2//CD86
GO:0030097	hemopoiesis	Biological process	64	667	783	16119	1.97529	1.38651e-07	6.94655e-06	6.85808	IKZF1//IL15//TXK//MALT1//APOBEC3H//DOCK1//SAMD9L//INHBA//PLEK//THSD1//PTPRC//IFNG//BATF//SPI1//LYN//KITLG//IFI16//PML//CR2//IFNE//ITGA4//DCLRE1C//RHOH//GIMAP5//CD3D//HCLS1//MEF2C//CSF1//MMP9//GPC3//SNX10//MITF//ADAM8//HIF1A//ANXA2//UBD//CSF2//CD86//SATB1//THEMIS//IRF1//CARD11//IL18R1//IKZF3//BTK//CD27//CD2//CTLA4//LILRB2//CCL19//MEIS2//IL5//HSPA1B//ISG15//APCS//GPR68//LILRB3//TMEM64//LILRB1//HES5…
GO:0050729	positive regulation of inflammatory response	Biological process	17	78	783	16119	4.48674	1.51468e-07	7.51968e-06	6.81968	FCGR1A//FCER1A//ADAM8//ALOX5AP//OSM//OSMR//IDO1//FFAR2//IL1B//PTGER3//IL15//S100A8//S100A9//S100A12//TLR2//CCR2//TLR10
GO:0002683	negative regulation of immune system process	Biological process	31	225	783	16119	2.83632	1.5362e-07	7.53672e-06	6.81355	LILRB1//PTPRC//LILRB2//HLA-DOB//CD86//BST2//SAMSN1//CCR2//IRAK3//CTLA4//BTLA//LYN//MNDA//PIK3AP1//CD274//INHBA//IRF1//IFI16//CD55//SH2D1B//C4BPB//IDO1//TNFRSF14//LST1//IFIT1//AMBP//FCRL5//TIGIT//LAG3//GIMAP5//GREM1
GO:0042060	wound healing	Biological process	64	669	783	16119	1.96938	1.54571e-07	7.53672e-06	6.81087	TRIM72//HIF1A//RASGRP1//RASGRP2//DGKB//DGKH//DOCK1//F5//FGB//FGR//FYN//LAT//ANGPT2//GUCY1A3//IRF1//ITGA4//ITGA5//ITGAL//ITGAX//KIFC1//LYN//MMP1//OLR1//PLA2G4A//PLAUR//PLEK//TREM1//PPBP//SRGN//PRKAR2B//MAPK1//RAB27A//SELL//TFPI//TIMP1//TRPC6//C4BPB//TFPI2//CD84//DOK2//SLC7A7//CD2//ENTPD1//APOE//PDPN//SAA1//CD40//STX2//HPSE//MMP12//AJUBA//GATM//IGFBP1//TM4SF4//ANXA2//FGF2//APCS//UBASH3B//IL24//DCN/…
GO:0007154	cell communication	Biological process	356	5919	783	16119	1.23816	1.66736e-07	8.0579e-06	6.77797	LRRK2//MAP3K8//DUSP4//RASGRP3//IL1B//MEF2C//MAPK1//FGF2//PROK2//C5AR1//CXCR4//DUSP5//SLC1A3//IFI6//PMAIP1//SOD2//SNCA//IRAK3//IL1RN//PTPRC//CLEC7A//LY96//BIRC3//BTK//TLR2//TLR10//RPS6KA5//CD14//CD86//CR2//C3AR1//LYN//FFAR2//TLR1//HCK//LILRB2//LILRB1//BTLA//FGR//CD40//CXCL13//ENPEP//FGF9//IL15//INHBA//CXCL10//INSL4//LTB//SH2D1A//NMUR2//PTHLH//S100A9//CCL4//CCL7//CCL8//CCL17//CCL18//CXCL6//CXCL5//B…
GO:0097530	granulocyte migration	Biological process	17	79	783	16119	4.42994	1.84386e-07	8.69406e-06	6.73427	C3AR1//CSF3R//CXCL3//IFNG//IL1B//PDE4B//TREM1//S100A8//S100A9//S100A12//SAA1//SPP1//C5AR1//CCL7//S100A14//CCL19//ADAM8
GO:0023052	signaling	Biological process	352	5845	783	16119	1.23975	1.84675e-07	8.69406e-06	6.73359	LRRK2//MAP3K8//DUSP4//RASGRP3//IL1B//MEF2C//MAPK1//FGF2//PROK2//C5AR1//CXCR4//DUSP5//SLC1A3//IFI6//PMAIP1//SOD2//SNCA//IRAK3//IL1RN//PTPRC//CLEC7A//LY96//BIRC3//BTK//TLR2//TLR10//RPS6KA5//CD14//CD86//CR2//C3AR1//LYN//FFAR2//TLR1//HCK//LILRB2//LILRB1//BTLA//FGR//CD40//CXCL13//ENPEP//FGF9//IL15//INHBA//CXCL10//INSL4//LTB//SH2D1A//NMUR2//PTHLH//S100A9//CCL4//CCL7//CCL8//CCL17//CCL18//CXCL6//CXCL5//B…
GO:0044700	single organism signaling	Biological process	352	5845	783	16119	1.23975	1.84675e-07	8.69406e-06	6.73359	LRRK2//MAP3K8//DUSP4//RASGRP3//IL1B//MEF2C//MAPK1//FGF2//PROK2//C5AR1//CXCR4//DUSP5//SLC1A3//IFI6//PMAIP1//SOD2//SNCA//IRAK3//IL1RN//PTPRC//CLEC7A//LY96//BIRC3//BTK//TLR2//TLR10//RPS6KA5//CD14//CD86//CR2//C3AR1//LYN//FFAR2//TLR1//HCK//LILRB2//LILRB1//BTLA//FGR//CD40//CXCL13//ENPEP//FGF9//IL15//INHBA//CXCL10//INSL4//LTB//SH2D1A//NMUR2//PTHLH//S100A9//CCL4//CCL7//CCL8//CCL17//CCL18//CXCL6//CXCL5//B…
GO:0002699	positive regulation of immune effector process	Biological process	21	117	783	16119	3.69496	1.88096e-07	8.77941e-06	6.72562	FCGR1A//FCER1A//HFE//IL1B//SH2D1B//FFAR2//MALT1//GIMAP5//CD226//CRTAM//LYN//FGR//CCL19//CD86//LAG3//SH2D1A//IFNG//CD40//TLR2//CCR2//LILRB1
GO:0002218	activation of innate immune response	Biological process	27	181	783	16119	3.07087	1.91519e-07	8.86342e-06	6.71779	CLEC7A//DUSP4//LY96//BIRC3//MEF2C//MAPK1//BTK//TLR2//TLR10//RPS6KA5//CD14//CD86//FFAR2//IRAK3//TLR1//HCK//PIK3AP1//IRF1//LYN//S100A14//ADAM8//DDX58//CYLD//ZC3HAV1//IFI16//NLRC4//AIM2
GO:0032612	interleukin-1 production	Biological process	13	47	783	16119	5.69406	2.30167e-07	1.05625e-05	6.63796	NLRP3//IL1B//CASP1//MEFV//ACP5//IFI16//AIM2//ABCA1//NLRC4//SAA1//NLRP1//IFNG//CCL19
GO:0008283	cell proliferation	Biological process	131	1751	783	16119	1.54014	2.34419e-07	1.0668e-05	6.63001	IL15//MMP14//APOE//ATP5A1//STAT1//CAV2//FGF2//HIF1A//BMP6//NRP2//NRP1//PAX6//FGF9//GAS1//IFNG//PRRX1//CSF1//LILRB1//CD86//BDNF//TNFSF13B//IL24//ESM1//TBC1D8//OSR2//CSF2//RNF187//AKR1C2//DPP4//SPDYA//GREM1//HCK//HCLS1//TNC//CXCL10//HES5//LYN//OSM//AVPR1A//MAPK1//CD248//PTHLH//S100B//CXCL5//SLAMF1//SSR1//TIMP1//CAMP//AKR1C3//OSMR//PTPRU//PDS5B//HSPA1B//IGFBP6//IL1B//INHBA//INSM1//IRF1//CCL3L3//NOX4…
GO:0006915	apoptotic process	Biological process	128	1702	783	16119	1.5482	2.48917e-07	1.12342e-05	6.60395	HCAR2//IFNG//IFI6//PMAIP1//SOD2//LYN//BTK//NLRP3//NLRP1//PML//NLRC4//S100A8//S100A9//SNCA//CASP1//TNFSF15//LMNA//MAPT//SATB1//CLSPN//PLK2//MALT1//IL24//GAS1//HCK//BIRC3//HSPA1B//IL1RN//NAIP//CHST11//NAT8B//SERPINB9//GIMAP5//PSMB5//PSMB9//BCL2A1//PROK2//BNIP3//TFAP2A//TIMP1//ARHGAP10//TNFRSF6B//SOCS2//NAT8//CD27//CD38//TNFRSF10A//SRGN//CIDEB//IFIT2//HEY2//CASP12//CARD16//IKZF3//CARD17//CIDEC//STAT…
GO:0012501	programmed cell death	Biological process	129	1720	783	16119	1.54397	2.57672e-07	1.1534e-05	6.58893	HCAR2//IFNG//IFI6//PMAIP1//SOD2//LYN//BTK//IL24//NLRP3//DOCK1//NLRP1//KIF1B//CKAP2//CIDEB//GZMH//GZMA//GZMB//BIRC3//IL1B//IRF1//LCN2//LMNA//MAPT//MEF2C//MX1//GULP1//PML//XAF1//PPP2R2B//DRAM1//MAPK1//PSMB5//PSMB9//S100A14//SATB1//CIDEC//CLSPN//NCF1//BNIP3//STAT1//TLR2//C5AR1//CXCR4//ARHGAP10//FAM188A//CASP1//RASSF5//CASP10//GPR65//TNFRSF6B//TNFRSF10A//CD2//CD14//AIM2//NLRC4//S100A8//S100A9//SNCA//…
GO:0050789	regulation of biological process	Biological process	546	9882	783	16119	1.13743	2.8844e-07	1.28063e-05	6.53994	CCNYL1//BCCIP//TYMS//IKZF1//KLF12//OSR2//FGF9//HEY2//VAX2//MAGEA2B//ZBTB32//HCLS1//IFI16//IFNG//INSM1//HES5//MEF2C//MEIS2//MITF//PRRX1//BACH2//SATB1//SPI1//STAT1//TFAP2A//AJUBA//PER3//LRRK2//MAP3K8//DUSP4//RASGRP3//IL1B//MAPK1//FGF2//PROK2//C5AR1//CXCR4//DUSP5//WTAP//RASGRP2//ESM1//HTRA4//IGFBP6//SOCS2//FCGR1A//FCER1A//LYN//RPS6KA5//CARD11//IFI6//PMAIP1//SOD2//ICAM1//LILRB1//PTPRC//HFE//SNCA//PML…
GO:0071621	granulocyte chemotaxis	Biological process	16	73	783	16119	4.51205	3.23228e-07	1.42351e-05	6.49049	C3AR1//CSF3R//CXCL3//IFNG//IL1B//PDE4B//TREM1//S100A8//S100A9//S100A12//SAA1//SPP1//C5AR1//CCL7//S100A14//CCL19
GO:0002819	regulation of adaptive immune response	Biological process	20	111	783	16119	3.70923	3.43888e-07	1.50238e-05	6.46358	FCGR1A//FCER1A//LILRB1//PTPRC//HFE//MEF2C//TNFSF13B//IL1B//BTK//CLC//MALT1//SAMSN1//CCR2//CD226//GIMAP5//CCL19//C4BPB//IFNG//CD40//IRF1
GO:0007249	I-kappaB kinase/NF-kappaB signaling	Biological process	31	235	783	16119	2.71563	4.09982e-07	1.77692e-05	6.38723	TLR2//CD27//IL1B//CCL19//IL18R1//NLRP3//CYLD//TRIM22//UBD//PLK2//MALT1//FYN//BIRC3//GOLT1B//ZC3HAV1//S100A12//S100B//BST2//APOL3//CASP1//CASP10//CARD11//AJUBA//CLEC6A//CD40//RHOH//STAT1//TANK//LY96//BTK//CD14
GO:0042127	regulation of cell proliferation	Biological process	105	1334	783	16119	1.62035	4.28375e-07	1.84201e-05	6.36818	APOE//ATP5A1//STAT1//CAV2//FGF2//HIF1A//BMP6//NRP2//NRP1//PAX6//FGF9//GAS1//IFNG//PRRX1//BDNF//TNFSF13B//IL24//ESM1//TBC1D8//OSR2//CSF1//CSF2//RNF187//AKR1C2//DPP4//SPDYA//GREM1//HCK//HCLS1//TNC//IL15//CXCL10//HES5//LYN//OSM//AVPR1A//MAPK1//CD248//PTHLH//S100B//CXCL5//SLAMF1//SSR1//TIMP1//CAMP//AKR1C3//OSMR//CD86//PTPRU//PDS5B//HSPA1B//IGFBP6//IL1B//INHBA//INSM1//IRF1//CCL3L3//NOX4//PML//RARRES1/…
GO:0002526	acute inflammatory response	Biological process	21	123	783	16119	3.51472	4.50563e-07	1.92229e-05	6.34624	IL1B//IL1RN//FCGR1A//FCER1A//FFAR2//NLRP3//APCS//ADAM8//ALOX5AP//OSM//OSMR//APOL2//SAA1//SAA2//SAA4//CD163//CD55//CFB//C4BPB//PTGER3//S100A8
GO:0032611	interleukin-1 beta production	Biological process	12	42	783	16119	5.88177	4.56046e-07	1.93059e-05	6.34099	MEFV//ACP5//IFI16//AIM2//ABCA1//NLRC4//NLRP3//NLRP1//IFNG//CCL19//CASP1//IL1B
GO:0060333	interferon-gamma-mediated signaling pathway	Biological process	16	75	783	16119	4.39172	4.78618e-07	2.01057e-05	6.32001	IFNG//IFNGR1//IFNGR2//STAT1//TXK//IRF9//FCGR1A//FCGR1B//GBP1//GBP2//HCK//HLA-DRA//ICAM1//IRF1//OAS2//PML
GO:0042221	response to chemical	Biological process	236	3661	783	16119	1.32705	4.9903e-07	2.08031e-05	6.30187	APOE//BTK//SOD2//IRAK3//IL1RN//PTPRC//ICAM1//FFAR2//MALT1//CXCL2//TLR2//CCL19//CCR2//CXCR4//CXCL13//S100A12//CCL7//CXCL10//HSPA4L//HSPA1B//HSPA6//CHAC1//CYP2C19//CYP2C9//CYP2C18//ALDH1A1//HPGDS//GSTA1//GSTA2//GSTA3//NNMT//UGT1A6//CNDP2//UGT2B15//ACSS1//NAT1//CMTM1//FGF2//LSP1//PLAUR//MAPK1//RNASE2//PROK2//CCL8//CCL17//CCL18//CXCL6//CXCL5//C3AR1//C5AR1//KDELR3//IGFBP1//LMNA//DNAJB9//SSR1//PML//PLX…
GO:0030162	regulation of proteolysis	Biological process	51	503	783	16119	2.08727	5.23614e-07	2.16626e-05	6.28099	NLRP3//NLRP1//PMAIP1//PML//NLRC4//S100A8//S100A9//SNCA//CASP1//TNFSF15//DYX1C1//GPC3//PI15//SERPINB3//SERPINB4//CARD16//CSTL1//COL6A3//SERPINB1//AMBP//HMSD//CARD17//PI3//SERPINB5//SERPINB8//SERPINB9//SLPI//BST2//TFPI//TIMP1//TFPI2//CST7//PCOLCE2//MMP14//PLK2//LRRK2//TRIB2//IL24//IFI6//NAIP//CD27//ADAM8//PACSIN3//IFNG//APOE//IL1B//IFI16//BIRC3//MEFV//AIM2//PLAUR
GO:0052547	regulation of peptidase activity	Biological process	41	366	783	16119	2.30611	5.44788e-07	2.23691e-05	6.26377	NLRP3//NLRP1//PMAIP1//PML//NLRC4//S100A8//S100A9//SNCA//CASP1//TNFSF15//GPC3//PI15//SERPINB3//SERPINB4//CARD16//CSTL1//COL6A3//SERPINB1//AMBP//HMSD//CARD17//PI3//SERPINB5//SERPINB8//SERPINB9//SLPI//BST2//TFPI//TIMP1//TFPI2//CST7//PCOLCE2//MMP14//IL24//IFI6//NAIP//CD27//IFI16//BIRC3//MEFV//AIM2
GO:0046903	secretion	Biological process	79	924	783	16119	1.76008	5.78426e-07	2.3573e-05	6.23775	NMU//FCER1A//SNCA//TREM1//LYN//BTK//F5//FGB//PLEK//PPBP//SRGN//TIMP1//LILRB1//TNFRSF14//ABCA1//CORIN//AVPR1A//TRIM72//RAB27A//CCL8//STX2//TRIM36//ANXA2//HIF1A//ENSA//IFNG//IL1B//KCNS3//PRKAR2B//CXCL10//BDNF//IL1RN//TRPC4//OTOF//INHBA//AQP5//CD38//ACSL4//ABCA12//GPR68//HCK//RASGRP1//LAT//FGR//CCR2//MYO1F//RAB27B//CACNA1G//OSM//MEF2C//TNFSF13B//PLA2G4A//NMUR2//S100A12//NLRP3//NLRC4//AIM2//TLR1//TLR…
GO:0002706	regulation of lymphocyte mediated immunity	Biological process	18	95	783	16119	3.90054	6.09878e-07	2.46707e-05	6.21476	FCGR1A//FCER1A//LILRB1//PTPRC//HFE//IL1B//SH2D1B//BTK//CLC//MALT1//GIMAP5//CD226//CRTAM//LAG3//SH2D1A//C4BPB//IFNG//CD40
GO:0010647	positive regulation of cell communication	Biological process	91	1116	783	16119	1.67862	6.16882e-07	2.47705e-05	6.2098	LRRK2//FGF2//IL1B//MAPK1//PROK2//C5AR1//CXCR4//FCER1A//CCL19//CHN1//LAT//SH2D1A//FCRL2//SOCS2//INHBA//BMP6//PIK3AP1//FGR//HCLS1//PAFAH1B2//CAV2//TLR2//FOXD1//GPC3//HES5//FGF9//GRB10//HIF1A//ITGA5//LY96//IFNG//ADAM8//CD40//IL24//IL15//CSF2//LYN//TRIM22//UBD//PLK2//MALT1//FYN//BIRC3//GOLT1B//ZC3HAV1//S100A12//S100B//BST2//APOL3//CASP1//CASP10//CARD11//AJUBA//CLEC6A//MEF2C//KITLG//NOX4//OSM//IL1RN//…
GO:0097529	myeloid leukocyte migration	Biological process	20	115	783	16119	3.58021	6.21599e-07	2.47777e-05	6.20649	CCL19//S100A12//CCL7//C3AR1//CSF3R//CXCL3//IFNG//IL1B//PDE4B//TREM1//S100A8//S100A9//SAA1//SPP1//C5AR1//S100A14//LYN//CCR2//GREM1//ADAM8
GO:0030593	neutrophil chemotaxis	Biological process	14	59	783	16119	4.88486	6.27789e-07	2.48431e-05	6.20219	CCL19//C3AR1//CSF3R//CXCL3//IFNG//IL1B//PDE4B//TREM1//S100A8//S100A9//S100A12//SAA1//SPP1//C5AR1
GO:0048522	positive regulation of cellular process	Biological process	241	3770	783	16119	1.31599	7.02093e-07	2.75837e-05	6.15361	LRRK2//MAP3K8//MAPK1//FGF2//IL1B//PROK2//C5AR1//CXCR4//SNCA//ANXA2//CAMP//CD40//HIF1A//BMP6//CAV2//NRP2//NRP1//CSF1//PAX6//FGF9//GAS1//IFNG//PRRX1//STAT1//GREM1//TLR2//CXCL10//ICAM1//TNFRSF14//KITLG//GTSE1//PML//PSMB5//PSMB9//KDELR3//IGFBP1//LMNA//DNAJB9//SSR1//MALT1//TNFRSF10A//TNFSF15//FCER1A//CCL19//TNFSF13B//IL24//ESM1//TBC1D8//OSR2//CSF2//RNF187//AKR1C2//DPP4//SPDYA//HCK//HCLS1//TNC//IL15//H…
GO:0032655	regulation of interleukin-12 production	Biological process	12	44	783	16119	5.61442	7.95177e-07	3.10176e-05	6.09954	IRAK3//TIGIT//MEFV//ACP5//TLR2//IFNG//IDO1//CCL19//CD40//IRF1//LTB//LILRB1
GO:0070665	positive regulation of leukocyte proliferation	Biological process	20	117	783	16119	3.51901	8.26575e-07	3.20137e-05	6.08272	TNFSF13B//IL5//MEF2C//PTPRC//CARD11//CD38//CD40//IL15//CSF1//LILRB2//CD274//IFNG//IL1B//ITGAL//CCL19//CD86//CCR2//LYN//KITLG//CD55
GO:0032940	secretion by cell	Biological process	71	809	783	16119	1.8067	8.67192e-07	3.33503e-05	6.06188	FCER1A//SNCA//TREM1//LYN//BTK//F5//FGB//PLEK//PPBP//SRGN//TIMP1//LILRB1//TNFRSF14//TRIM72//RAB27A//CCL8//STX2//TRIM36//ENSA//IFNG//IL1B//KCNS3//PRKAR2B//CXCL10//BDNF//AVPR1A//IL1RN//OTOF//INHBA//NMU//CD38//HIF1A//GPR68//HCK//RASGRP1//LAT//FGR//CCR2//MYO1F//ABCA12//RAB27B//CACNA1G//OSM//MEF2C//TNFSF13B//S100A12//NLRP3//ABCA1//NLRC4//AIM2//TLR1//TLR10//SAA1//ADAM8//BMP6//CLEC4E//CRTAM//TLR2//CD14//…
GO:0023056	positive regulation of signaling	Biological process	90	1111	783	16119	1.66765	9.47678e-07	3.61907e-05	6.02334	LRRK2//FGF2//IL1B//MAPK1//PROK2//C5AR1//CXCR4//SNCA//FCER1A//CCL19//CHN1//LAT//SH2D1A//FCRL2//SOCS2//INHBA//BMP6//PIK3AP1//FGR//HCLS1//CAV2//TLR2//FOXD1//GPC3//HES5//FGF9//GRB10//HIF1A//ITGA5//LY96//IFNG//ADAM8//CD40//IL24//IL15//CSF2//LYN//TRIM22//UBD//PLK2//MALT1//FYN//BIRC3//GOLT1B//ZC3HAV1//S100A12//S100B//BST2//APOL3//CASP1//CASP10//CARD11//AJUBA//CLEC6A//MEF2C//KITLG//NOX4//OSM//IL1RN//PLA2…
GO:1990266	neutrophil migration	Biological process	14	61	783	16119	4.7247	9.70886e-07	3.66427e-05	6.01283	CSF3R//CXCL3//IFNG//IL1B//PDE4B//TREM1//S100A8//S100A9//S100A12//SAA1//SPP1//C5AR1//CCL19//C3AR1
GO:0002675	positive regulation of acute inflammatory response	Biological process	9	24	783	16119	7.71983	9.72935e-07	3.66427e-05	6.01192	FCGR1A//FCER1A//FFAR2//IL1B//PTGER3//ADAM8//ALOX5AP//OSM//OSMR
GO:0032615	interleukin-12 production	Biological process	12	45	783	16119	5.48966	1.0368e-06	3.87804e-05	5.98431	IRAK3//TIGIT//MEFV//ACP5//TLR2//IFNG//IDO1//CCL19//CD40//IRF1//LTB//LILRB1
GO:1902105	regulation of leukocyte differentiation	Biological process	28	209	783	16119	2.75796	1.0826e-06	4.02182e-05	5.96553	LYN//KITLG//HCLS1//IL15//GIMAP5//ADAM8//IKZF3//CARD11//INHBA//BTK//CD27//CD2//CTLA4//IRF1//LILRB2//CCL19//CD86//IL5//CSF1//APCS//GPR68//IKZF1//MITF//LILRB3//TMEM64//IFNG//LILRB1//TYROBP
GO:0009967	positive regulation of signal transduction	Biological process	86	1054	783	16119	1.67971	1.2607e-06	4.65183e-05	5.89939	LRRK2//FGF2//IL1B//MAPK1//PROK2//C5AR1//CXCR4//FCER1A//CCL19//INHBA//BMP6//PIK3AP1//FGR//HCLS1//CAV2//TLR2//FOXD1//GPC3//HES5//FGF9//GRB10//HIF1A//ITGA5//LY96//ADAM8//IFNG//CD40//IL24//IL15//CSF2//LYN//TRIM22//UBD//PLK2//MALT1//FYN//BIRC3//GOLT1B//ZC3HAV1//S100A12//S100B//BST2//APOL3//CASP1//CASP10//CARD11//AJUBA//CLEC6A//MEF2C//KITLG//NOX4//OSM//IL1RN//PLA2R1//PMAIP1//CXCL10//GAS1//PRRX1//CD27//…
GO:0051049	regulation of transport	Biological process	107	1400	783	16119	1.57337	1.34349e-06	4.92401e-05	5.87177	SNCA//DLG4//GREM1//LILRB1//TNFRSF14//CORIN//AVPR1A//NFKBIE//ENSA//IFNG//IL1B//KCNS3//PRKAR2B//CD27//PML//GIMAP5//ABCA1//ABCA12//APOE//IL1RN//GPC3//INHBA//NMU//SLAMF1//ANXA2//CD38//ACSL4//APOC2//MAPT//TRPC6//LCP1//CYBB//KCNA3//KCND1//KCNJ3//KCNJ15//KCNK2//HVCN1//CACNA1G//HIF1A//GPR68//CCL19//TLR2//IL18R1//NLRP3//CYLD//DDX58//HCLS1//ANXA13//LYN//FCER1A//FGR//CCR2//PACSIN3//CD14//FGB//RAB27A//RAB27B…
GO:0001909	leukocyte mediated cytotoxicity	Biological process	15	72	783	16119	4.28879	1.49878e-06	5.43482e-05	5.82426	FCGR1A//ICAM1//LILRB1//PTPRC//HFE//CD226//CRTAM//ULBP2//RAB27A//SH2D1B//LAG3//SH2D1A//GIMAP5//TREM1//NCF1
GO:0043086	negative regulation of catalytic activity	Biological process	65	729	783	16119	1.83553	1.50276e-06	5.43482e-05	5.82311	DUSP4//DUSP5//TRIB2//PTPRC//UBASH3B//GMFG//CCR2//GPC3//PI15//SERPINB3//SERPINB4//RGS2//RIMBP2//PPP1R37//CARD16//CSTL1//COL6A3//SERPINB1//AMBP//HMSD//CARD17//PI3//SERPINB5//SERPINB8//SERPINB9//SLPI//BST2//TFPI//TIMP1//TFPI2//CST7//LRRK2//GZMA//SNCA//TNNI3//AJUBA//IL24//IFI6//NAIP//CD27//IRAK3//APOE//IL1B//LYN//SPRY4//IFIT1//PSMB5//PSMB9//PML//PKIB//PLA2R1//APCS//PTX3//IFI16//PRKAR2B//NES//CD55//EN…
GO:0050864	regulation of B cell activation	Biological process	17	91	783	16119	3.84577	1.53362e-06	5.50993e-05	5.81428	IKZF3//CTLA4//BTLA//LYN//MNDA//TNFSF13B//IL5//MEF2C//PTPRC//CARD11//CD38//CD40//INHBA//BTK//CD27//IFNG//SAMSN1
GO:0031295	T cell costimulation	Biological process	15	73	783	16119	4.23004	1.8028e-06	6.40442e-05	5.74405	TNFSF13B//MAP3K8//CTLA4//BTLA//DPP4//FYN//CD274//HLA-DRA//LYN//CCL19//CARD11//TNFRSF14//CD3D//CD3G//CD86
GO:0002822	regulation of adaptive immune response based on somatic recombination of immune receptors built from immunoglobulin superfamily domains	Biological process	18	102	783	16119	3.63286	1.80604e-06	6.40442e-05	5.74327	FCGR1A//FCER1A//LILRB1//PTPRC//HFE//MEF2C//TNFSF13B//IL1B//BTK//CLC//MALT1//CCR2//CD226//GIMAP5//CCL19//C4BPB//IFNG//CD40
GO:0051046	regulation of secretion	Biological process	52	539	783	16119	1.98605	1.82323e-06	6.42363e-05	5.73916	SNCA//LILRB1//TNFRSF14//CORIN//AVPR1A//ENSA//IFNG//IL1B//KCNS3//PRKAR2B//IL1RN//INHBA//NMU//CD38//ACSL4//HIF1A//GPR68//LYN//FCER1A//FGR//CCR2//FGB//RAB27A//RAB27B//CACNA1G//OSM//MEF2C//TLR1//TLR10//SAA1//SRGN//NLRP3//ADAM8//BMP6//CLEC4E//CRTAM//TLR2//CD14//CLEC6A//TNFSF15//CASP1//NLRP1//CCL19//AIM2//CD40//IL5//HCAR2//PLA2R1//FFAR2//CD2//LRRK2//CD274
GO:0044707	single-multicellular organism process	Biological process	368	6286	783	16119	1.20517	1.85372e-06	6.4892e-05	5.73196	POSTN//ALPL//MMP9//PTHLH//BMP6//CSF1//CHRDL2//ADAM8//ESM1//NUS1//ENPEP//FGF9//ANGPT2//ANPEP//ANXA2//HIF1A//ITGA5//MMP14//PROK2//NRP2//NRP1//ICAM1//INHBA//MSH4//FOXS1//MEF2C//PAX6//CXCR4//HEY2//TNNI3//QKI//COL6A1//TNC//IBSP//SPP1//MEIS2//OSR2//RDH10//BDNF//FGF2//GPC3//GIMAP5//IL1B//IL1RN//NMU//PTPRR//NAT8B//DUSP4//DUSP5//KITLG//DYX1C1//FYN//MAPT//DCDC2//KIAA0319//CCL19//IKZF1//IL15//RASGRP1//BATF/…
GO:0051222	positive regulation of protein transport	Biological process	29	228	783	16119	2.61842	2.04741e-06	7.1216e-05	5.6888	TNFRSF14//CD27//IL1B//CCL19//TLR2//IL18R1//DDX58//HCLS1//ANXA13//ADAM8//FGB//BMP6//FGR//CLEC4E//CRTAM//SAA1//CD14//CLEC6A//TNFSF15//CASP1//NLRP3//NLRP1//IFNG//AIM2//IL5//OAZ2//CD2//FFAR2//CD274
GO:0050701	interleukin-1 secretion	Biological process	9	26	783	16119	7.12599	2.12957e-06	7.3605e-05	5.67171	ABCA1//NLRC4//AIM2//NLRP3//SAA1//CASP1//NLRP1//IFNG//CCL19
GO:0008284	positive regulation of cell proliferation	Biological process	66	752	783	16119	1.80677	2.14459e-06	7.3658e-05	5.66865	FGF2//HIF1A//BMP6//CAV2//NRP2//NRP1//PAX6//FGF9//GAS1//IFNG//PRRX1//STAT1//TNFSF13B//IL5//MEF2C//PTPRC//CARD11//CD38//CD40//IL15//CSF1//HPSE//LILRB2//CD274//IL1B//ITGAL//CCL19//CD86//CCR2//ANXA2//HES5//OSR2//C5AR1//HEY2//MMP12//LYN//KITLG//NES//INSM1//CD55//IL24//ESM1//TBC1D8//CSF2//RNF187//AKR1C2//DPP4//SPDYA//GREM1//HCK//HCLS1//TNC//CXCL10//OSM//AVPR1A//MAPK1//CD248//PTHLH//S100B//CXCL5//SLAMF1…
GO:0031294	lymphocyte costimulation	Biological process	15	74	783	16119	4.17288	2.16096e-06	7.37563e-05	5.66535	TNFSF13B//MAP3K8//CTLA4//BTLA//DPP4//FYN//CD274//HLA-DRA//LYN//CCL19//CARD11//TNFRSF14//CD3D//CD3G//CD86
GO:0008219	cell death	Biological process	138	1948	783	16119	1.45837	2.31254e-06	7.84397e-05	5.63591	HCAR2//IFNG//IFI6//PMAIP1//SOD2//LYN//BTK//IL24//NLRP3//DOCK1//NLRP1//KIF1B//CKAP2//CIDEB//GZMH//GZMA//GZMB//BIRC3//IL1B//IRF1//LCN2//LMNA//MAPT//MEF2C//MX1//GULP1//PML//XAF1//PPP2R2B//DRAM1//MAPK1//PSMB5//PSMB9//S100A14//SATB1//CIDEC//CLSPN//NCF1//BNIP3//STAT1//TLR2//C5AR1//CXCR4//ARHGAP10//FAM188A//CASP1//RASSF5//CASP10//GPR65//TNFRSF6B//TNFRSF10A//CD2//CD14//AIM2//NLRC4//S100A8//S100A9//SNCA//…
GO:0048525	negative regulation of viral process	Biological process	15	75	783	16119	4.11724	2.58155e-06	8.65724e-05	5.58812	TRIM21//CCL4//IFI16//IFIT1//MX1//ZC3HAV1//APOBEC3G//SLPI//BST2//ISG15//APOBEC3D//APOBEC3H//APCS//PTX3//PML
GO:0016265	death	Biological process	138	1952	783	16119	1.45538	2.58401e-06	8.65724e-05	5.58771	HCAR2//IFNG//IFI6//PMAIP1//SOD2//LYN//BTK//IL24//NLRP3//DOCK1//NLRP1//KIF1B//CKAP2//CIDEB//GZMH//GZMA//GZMB//BIRC3//IL1B//IRF1//LCN2//LMNA//MAPT//MEF2C//MX1//GULP1//PML//XAF1//PPP2R2B//DRAM1//MAPK1//PSMB5//PSMB9//S100A14//SATB1//CIDEC//CLSPN//NCF1//BNIP3//STAT1//TLR2//C5AR1//CXCR4//ARHGAP10//FAM188A//CASP1//RASSF5//CASP10//GPR65//TNFRSF6B//TNFRSF10A//CD2//CD14//AIM2//NLRC4//S100A8//S100A9//SNCA//…
GO:0002673	regulation of acute inflammatory response	Biological process	14	66	783	16119	4.36677	2.66351e-06	8.86918e-05	5.57455	FCGR1A//FCER1A//NLRP3//APCS//ADAM8//ALOX5AP//OSM//OSMR//FFAR2//CD55//CFB//C4BPB//IL1B//PTGER3
GO:0051223	regulation of protein transport	Biological process	40	377	783	16119	2.18421	2.95486e-06	9.77968e-05	5.52946	LILRB1//TNFRSF14//NFKBIE//CD27//LCP1//IL1B//CCL19//TLR2//IL18R1//NLRP3//CYLD//DDX58//HCLS1//ANXA13//UHMK1//LYN//TLR1//TLR10//SAA1//SRGN//ADAM8//FGB//BMP6//FGR//CLEC4E//CRTAM//CD14//CLEC6A//TNFSF15//CASP1//NLRP1//IFNG//AIM2//CD40//IL5//OAZ2//CD2//LRRK2//FFAR2//CD274
GO:0042129	regulation of T cell proliferation	Biological process	20	127	783	16119	3.24192	3.11103e-06	0.000102345	5.5071	LILRB2//TNFSF13B//CD274//IFNG//IL1B//IL15//ITGAL//PTPRC//CCL19//CARD11//CD86//LILRB1//CTLA4//CLC//IDO1//CCR2//BTLA//TNFRSF14//CD55//IRF1
GO:1903036	positive regulation of response to wounding	Biological process	17	96	783	16119	3.64547	3.31216e-06	0.00010831	5.47989	FCGR1A//FCER1A//ADAM8//ALOX5AP//OSM//OSMR//IDO1//FFAR2//IL1B//PTGER3//IL15//S100A8//S100A9//S100A12//TLR2//CCR2//TLR10
GO:0060341	regulation of cellular localization	Biological process	75	904	783	16119	1.70793	3.47923e-06	0.000113096	5.45852	SNCA//LILRB1//TNFRSF14//NFKBIE//ENSA//IFNG//IL1B//KCNS3//PRKAR2B//CD27//PML//GIMAP5//AVPR1A//IL1RN//INHBA//NMU//CD38//MAPT//LCP1//HIF1A//GPR68//CCL19//TLR2//IL18R1//NLRP3//CYLD//DDX58//HCLS1//ANXA13//LYN//FCER1A//FGR//CCR2//FGB//RAB27A//RAB27B//CACNA1G//UHMK1//NCBP2//OSM//MEF2C//TLR1//TLR10//SAA1//SRGN//ADAM8//BMP6//CLEC4E//CRTAM//CD14//CLEC6A//TNFSF15//CASP1//NLRP1//AIM2//CD40//IL5//UBASH3B//FCR…
GO:0002758	innate immune response-activating signal transduction	Biological process	24	174	783	16119	2.83948	3.75705e-06	0.000121404	5.42515	CLEC7A//DUSP4//LY96//BIRC3//MEF2C//MAPK1//BTK//TLR2//TLR10//RPS6KA5//CD14//CD86//FFAR2//IRAK3//TLR1//PIK3AP1//IRF1//LYN//S100A14//ADAM8//DDX58//CYLD//ZC3HAV1//HCK
GO:0033993	response to lipid	Biological process	60	673	783	16119	1.83532	3.86912e-06	0.00012429	5.41239	LY96//HCK//IL1B//LYN//MAPK1//STAT1//TLR2//CD55//SOCS2//CD38//IRAK3//DCN//ALPL//GCH1//IL1RN//IDO1//NCF2//ACP5//S100A14//S100A8//S100A9//SNCA//SOD2//C5AR1//CASP1//APOE//BMP6//TYMS//BDNF//CXCL10//SPP1//AKR1C2//AKR1C3//CCL19//NR3C1//MMP14//IDH1//PTPRU//S100B//AVPR1A//LILRB2//LILRB1//IL24//NLRP3//CMPK2//CSF2//ABCA1//ICAM1//IFNG//MEF2C//PDE4B//CAMP//CD14//CD86//CD40//TNC//IL15//SERPINB9//INHBA//FFAR2
GO:0042107	cytokine metabolic process	Biological process	18	108	783	16119	3.43103	4.22108e-06	0.000134019	5.37458	IGF2BP3//TLR1//TLR2//CCR2//LILRB1//CD86//INHBA//IFNG//IL1B//TRIB2//IRF1//LTB//LAG3//CARD11//IRF9//FCER1A//TREM1//TNFSF15
GO:0043901	negative regulation of multi-organism process	Biological process	18	108	783	16119	3.43103	4.22108e-06	0.000134019	5.37458	TRIM21//IFNG//TLR2//CAMP//CCL4//IFI16//IFIT1//MX1//ZC3HAV1//APOBEC3G//SLPI//BST2//ISG15//APOBEC3D//APOBEC3H//APCS//PTX3//PML
GO:0065009	regulation of molecular function	Biological process	165	2451	783	16119	1.38585	4.29954e-06	0.000135721	5.36658	CCNYL1//BCCIP//LRRK2//MAP3K8//MAPK1//FGF2//IL1B//PROK2//C5AR1//CXCR4//DUSP4//DUSP5//TRIB2//PTPRC//UBASH3B//GMFG//NLRP3//NLRP1//PMAIP1//PML//NLRC4//S100A8//S100A9//SNCA//CASP1//TNFSF15//KDELR3//IGFBP1//LMNA//DNAJB9//SSR1//GREM1//CCR2//ADCY1//AVPR1A//PRKAR2B//TXK//S1PR4//MALT1//TNFRSF10A//FCER1A//CCL19//GPC3//PI15//SERPINB3//SERPINB4//APOC2//RGS2//MEF2C//RIMBP2//PPP1R37//PLEK//CARD16//CSTL1//COL6A3…
GO:0006968	cellular defense response	Biological process	13	60	783	16119	4.46034	4.7084e-06	0.000147773	5.32713	LILRB2//LY96//KLRC3//LSP1//SH2D1A//MNDA//NCF2//DCDC2//NCF1//C5AR1//CCR2//TYROBP//KLRC4
GO:0043122	regulation of I-kappaB kinase/NF-kappaB signaling	Biological process	27	213	783	16119	2.60952	4.88297e-06	0.000152377	5.31132	CD27//IL1B//CCL19//TLR2//IL18R1//NLRP3//CYLD//TRIM22//UBD//PLK2//MALT1//FYN//BIRC3//GOLT1B//ZC3HAV1//S100A12//S100B//BST2//APOL3//CASP1//CASP10//CARD11//AJUBA//CLEC6A//CD40//RHOH//STAT1
GO:0042100	B cell proliferation	Biological process	15	79	783	16119	3.90877	5.09326e-06	0.000158036	5.293	IKZF3//CTLA4//BTLA//LYN//MNDA//TNFSF13B//IL5//MEF2C//PTPRC//CARD11//CD38//CD40//CR2//IFNE//MS4A1
GO:0044092	negative regulation of molecular function	Biological process	75	914	783	16119	1.68924	5.17833e-06	0.000159767	5.28581	DUSP4//DUSP5//TRIB2//PTPRC//UBASH3B//GMFG//CCR2//GPC3//PI15//SERPINB3//SERPINB4//RGS2//RIMBP2//PPP1R37//CARD16//CSTL1//COL6A3//SERPINB1//AMBP//HMSD//CARD17//PI3//SERPINB5//SERPINB8//SERPINB9//SLPI//BST2//TFPI//TIMP1//TFPI2//CST7//LRRK2//GZMA//IRAK3//NLRP3//CYLD//TRIM21//AIM2//NES//IFIT2//IFIT1//SNCA//TNNI3//AJUBA//CD55//ENSA//PHACTR1//ANXA2//APOC2//RHOH//OAZ2//SLN//ANP32E//IL24//IFI6//NAIP//CD27/…
GO:0097028	dendritic cell differentiation	Biological process	10	36	783	16119	5.71839	5.54769e-06	0.000169621	5.25589	UBD//BATF//CSF2//GIMAP5//SPI1//CD86//CCL19//LILRB2//LILRB1//LYN
GO:0050851	antigen receptor-mediated signaling pathway	Biological process	21	143	783	16119	3.02315	5.55983e-06	0.000169621	5.25494	MALT1//FYB//FYN//LAT//HLA-DRA//THEMIS//PDE4B//MAPK1//PTPRC//TXK//CARD11//CD3D//CD3G//CTLA4//LYN//MEF2C//MNDA//BTK//CD38//CD79B//FCRL5
GO:0007596	blood coagulation	Biological process	50	531	783	16119	1.93844	5.71333e-06	0.000173336	5.24311	TFPI//APOE//PDPN//PLEK//RASGRP1//RASGRP2//DGKB//DGKH//F5//FGB//FYN//LAT//LYN//PLA2G4A//PPBP//SRGN//MAPK1//SAA1//TIMP1//TRPC6//ENTPD1//CD40//STX2//HPSE//ANXA2//PLAUR//UBASH3B//DOCK1//FGR//ANGPT2//GUCY1A3//IRF1//ITGA4//ITGA5//ITGAL//ITGAX//KIFC1//MMP1//OLR1//TREM1//PRKAR2B//RAB27A//SELL//C4BPB//TFPI2//CD84//DOK2//SLC7A7//CD2
GO:0040012	regulation of locomotion	Biological process	54	591	783	16119	1.88097	5.86791e-06	0.000177042	5.23152	TLR2//CXCL10//ICAM1//NRP2//NRP1//PTPRR//GLIPR2//HIF1A//C3AR1//FGF2//CXCL13//CCR2//NOX4//DDX58//LMNA//MMP3//MMP10//PAX6//CXCR4//AJUBA//PDPN//CSF1//FGR//RHOD//ITGA5//LYN//MMP14//MYO1F//PODXL//MAPK1//CCL7//TFAP2A//PTPRU//IL24//IL1RN//BST2//ANGPT2//APOE//APCS//PTX3//TRIM21//CCL19//MMP9//S100A14//GREM1//TIMP1//ADAM8//TNFRSF14//PTPRC//CCL4//OLFM1//LRRK2//HTR1D//SNCA
GO:0051346	negative regulation of hydrolase activity	Biological process	37	347	783	16119	2.19507	6.17935e-06	0.000185414	5.20906	GPC3//PI15//SERPINB3//SERPINB4//RGS2//RIMBP2//PPP1R37//CARD16//CSTL1//COL6A3//SERPINB1//AMBP//HMSD//CARD17//PI3//SERPINB5//SERPINB8//SERPINB9//SLPI//BST2//TFPI//TIMP1//TFPI2//CST7//LRRK2//GZMA//TNNI3//IL24//IFI6//NAIP//SNCA//CD27//IFIT1//PLA2R1//APCS//PTX3//IFI16
GO:0002250	adaptive immune response	Biological process	30	254	783	16119	2.43144	6.30744e-06	0.000188224	5.20015	FCGR1A//FCER1A//LILRB1//PTPRC//HFE//ICAM1//CXCL13//MEF2C//TNFSF13B//IL1B//BTK//CLC//MALT1//IRF1//SAMSN1//CCR2//CD226//GIMAP5//CR2//CD55//C4BPB//CD27//RAB27A//IL18R1//BATF//CCL19//IFNG//CD40//IFNE//TXK
GO:0043900	regulation of multi-organism process	Biological process	34	307	783	16119	2.27991	6.47249e-06	0.000192099	5.18893	LILRB1//DDX58//PML//APOBEC3G//AIM2//IFIT1//TAP2//CD55//LY96//TRIM21//IFNG//TLR2//CAMP//BIRC3//CCL4//IFI16//MX1//ZC3HAV1//SLPI//BST2//ISG15//APOBEC3D//APOBEC3H//APCS//PTX3//NCBP2//CTDP1//AP1S3//FYN//HCK//CD8B//IL15//INHBA//TIMP1
GO:0050817	coagulation	Biological process	50	534	783	16119	1.92755	6.67979e-06	0.00019718	5.17524	RASGRP1//RASGRP2//DGKB//DGKH//DOCK1//F5//FGB//FGR//FYN//LAT//ANGPT2//GUCY1A3//IRF1//ITGA4//ITGA5//ITGAL//ITGAX//KIFC1//LYN//MMP1//OLR1//PLA2G4A//PLAUR//PLEK//TREM1//PPBP//SRGN//PRKAR2B//MAPK1//RAB27A//SELL//TFPI//TIMP1//TRPC6//C4BPB//TFPI2//CD84//DOK2//SLC7A7//CD2//ENTPD1//APOE//PDPN//SAA1//CD40//STX2//HPSE//ANXA2//UBASH3B
GO:0030888	regulation of B cell proliferation	Biological process	12	53	783	16119	4.66103	6.72225e-06	0.000197367	5.17249	CTLA4//BTLA//LYN//MNDA//TNFSF13B//IL5//MEF2C//PTPRC//CARD11//CD38//CD40//IKZF3
GO:0050790	regulation of catalytic activity	Biological process	141	2041	783	16119	1.42217	6.81573e-06	0.000199041	5.16649	CCNYL1//BCCIP//LRRK2//MAP3K8//MAPK1//FGF2//IL1B//PROK2//C5AR1//CXCR4//DUSP4//DUSP5//TRIB2//PTPRC//UBASH3B//GMFG//NLRP3//NLRP1//PMAIP1//PML//NLRC4//S100A8//S100A9//SNCA//CASP1//TNFSF15//KDELR3//IGFBP1//LMNA//DNAJB9//SSR1//GREM1//CCR2//ADCY1//AVPR1A//PRKAR2B//TXK//S1PR4//MALT1//TNFRSF10A//FCER1A//CCL19//GPC3//PI15//SERPINB3//SERPINB4//APOC2//RGS2//MEF2C//RIMBP2//PPP1R37//PLEK//CARD16//CSTL1//COL6A3…
GO:0052548	regulation of endopeptidase activity	Biological process	37	349	783	16119	2.18249	7.0499e-06	0.000204785	5.15182	NLRP3//NLRP1//PMAIP1//PML//NLRC4//S100A8//S100A9//SNCA//CASP1//TNFSF15//CARD16//CSTL1//COL6A3//SERPINB1//AMBP//HMSD//CARD17//PI3//SERPINB5//SERPINB8//SERPINB9//SERPINB3//SERPINB4//SLPI//BST2//TFPI//TIMP1//TFPI2//CST7//IL24//IFI6//NAIP//CD27//IFI16//BIRC3//MEFV//AIM2
GO:0007599	hemostasis	Biological process	50	536	783	16119	1.92036	7.40614e-06	0.000213994	5.13041	RASGRP1//RASGRP2//DGKB//DGKH//DOCK1//F5//FGB//FGR//FYN//LAT//ANGPT2//GUCY1A3//IRF1//ITGA4//ITGA5//ITGAL//ITGAX//KIFC1//LYN//MMP1//OLR1//PLA2G4A//PLAUR//PLEK//TREM1//PPBP//SRGN//PRKAR2B//MAPK1//RAB27A//SELL//TFPI//TIMP1//TRPC6//C4BPB//TFPI2//CD84//DOK2//SLC7A7//CD2//ENTPD1//APOE//PDPN//SAA1//CD40//STX2//HPSE//ANXA2//UBASH3B
GO:0043067	regulation of programmed cell death	Biological process	97	1285	783	16119	1.55398	7.51418e-06	0.000215973	5.12412	LYN//BTK//NLRP3//NLRP1//PMAIP1//PML//NLRC4//S100A8//S100A9//SNCA//CASP1//TNFSF15//PLK2//MALT1//IL24//GAS1//HCK//BIRC3//HSPA1B//IL1RN//NAIP//CHST11//NAT8B//SERPINB9//GIMAP5//PSMB5//PSMB9//BCL2A1//PROK2//BNIP3//TFAP2A//TIMP1//ARHGAP10//TNFRSF6B//SOCS2//NAT8//CD27//CD38//HEY2//CASP12//CARD16//IKZF3//CIDEB//CARD17//CIDEC//STAT1//CASP10//CARD11//KITLG//HCAR2//IFNG//UBD//LILRB1//DCUN1D3//CTLA4//GZMA//I…
GO:0050702	interleukin-1 beta secretion	Biological process	8	23	783	16119	7.16042	7.64573e-06	0.000218604	5.11658	NLRP3//NLRP1//IFNG//CCL19//CASP1//AIM2//ABCA1//NLRC4
GO:0042742	defense response to bacterium	Biological process	24	182	783	16119	2.71466	8.25607e-06	0.000234825	5.08323	FGR//MYO1F//ACP5//TLR2//C5AR1//CAMP//TNFRSF14//TREM1//NCF1//CXCL13//FCGR1A//NLRP1//IFNE//IFNG//LYZ//PPBP//PRG2//S100A14//NLRC4//S100A8//S100A9//S100A12//CXCL6//ISG15
GO:0030334	regulation of cell migration	Biological process	48	510	783	16119	1.93753	8.90256e-06	0.000251901	5.05049	TLR2//CXCL10//ICAM1//NRP2//NRP1//PTPRR//GLIPR2//HIF1A//C3AR1//FGF2//CXCL13//CCR2//NOX4//PDPN//CSF1//FGR//RHOD//ITGA5//LYN//MMP14//MYO1F//PODXL//MAPK1//CCL7//TFAP2A//PTPRU//IL24//IL1RN//BST2//ANGPT2//APOE//MMP9//S100A14//CCL19//GREM1//TIMP1//ADAM8//TNFRSF14//PTPRC//CCL4//OLFM1//DDX58//LMNA//MMP3//MMP10//PAX6//CXCR4//AJUBA
GO:0032946	positive regulation of mononuclear cell proliferation	Biological process	18	114	783	16119	3.25045	9.23657e-06	0.000260005	5.03449	TNFSF13B//IL5//MEF2C//PTPRC//CARD11//CD38//CD40//IL15//LILRB2//CD274//IFNG//IL1B//ITGAL//CCL19//CD86//CCR2//CD55//CSF1
GO:0042981	regulation of apoptotic process	Biological process	96	1275	783	16119	1.55002	9.34439e-06	0.000261691	5.02945	LYN//BTK//NLRP3//NLRP1//PMAIP1//PML//NLRC4//S100A8//S100A9//SNCA//CASP1//TNFSF15//PLK2//MALT1//IL24//GAS1//HCK//BIRC3//HSPA1B//IL1RN//NAIP//CHST11//NAT8B//SERPINB9//GIMAP5//PSMB5//PSMB9//BCL2A1//PROK2//BNIP3//TFAP2A//TIMP1//ARHGAP10//TNFRSF6B//SOCS2//NAT8//CD27//CD38//HEY2//KITLG//HCAR2//IFNG//UBD//LILRB1//DCUN1D3//CTLA4//GZMA//IFIT2//IDO1//MMP9//MNDA//NOX4//S100B//ARHGEF2//IFI6//MEF2C//ADAM8//NE…
GO:1902533	positive regulation of intracellular signal transduction	Biological process	60	693	783	16119	1.78236	9.61087e-06	0.00026778	5.01724	LRRK2//FGF2//IL1B//MAPK1//PROK2//C5AR1//CXCR4//FCER1A//CCL19//PIK3AP1//FGR//HCLS1//ADAM8//IFNG//CD40//IL24//IL15//HES5//CSF2//LYN//TRIM22//UBD//PLK2//MALT1//FYN//BIRC3//GOLT1B//ZC3HAV1//S100A12//S100B//BST2//APOL3//CASP1//CASP10//CARD11//AJUBA//CLEC6A//MEF2C//KITLG//NOX4//FGF9//OSM//IL1RN//PLA2R1//PMAIP1//CXCL10//CD27//IL5//CSF1//ITGAL//CCL4//HPSE//AKR1C2//AKR1C3//GLIPR2//FGB//ICAM1//NRP1//S100A8…
GO:0050853	B cell receptor signaling pathway	Biological process	10	39	783	16119	5.27851	1.21536e-05	0.00033415	4.9153	LYN//FCRL5//CTLA4//MEF2C//MNDA//MAPK1//PTPRC//BTK//CD38//CD79B
GO:0002263	cell activation involved in immune response	Biological process	23	174	783	16119	2.72117	1.21765e-05	0.00033415	4.91448	TYROBP//TLR2//IFNE//LCP1//ICAM1//ITGAL//IFNG//LILRB1//CD86//SH2D1B//LYN//BTK//RASGRP1//LAT//FCER1A//FGR//CCR2//MYO1F//RAB27A//IL18R1//BATF//CCL19//CD40
GO:0002366	leukocyte activation involved in immune response	Biological process	23	174	783	16119	2.72117	1.21765e-05	0.00033415	4.91448	TYROBP//TLR2//IFNE//LCP1//ICAM1//ITGAL//IFNG//LILRB1//CD86//LYN//BTK//RASGRP1//LAT//FCER1A//FGR//CCR2//MYO1F//RAB27A//IL18R1//BATF//CCL19//CD40//SH2D1B
GO:0002444	myeloid leukocyte mediated immunity	Biological process	12	56	783	16119	4.41133	1.23042e-05	0.000335966	4.90995	FCGR1A//SERPINB9//LYN//BTK//RASGRP1//LAT//FCER1A//FGR//CCR2//MYO1F//TREM1//NCF1
GO:0048519	negative regulation of biological process	Biological process	229	3685	783	16119	1.27931	1.28613e-05	0.000349432	4.89071	IKZF1//KLF12//OSR2//FGF9//HEY2//VAX2//MAGEA2B//ZBTB32//HCLS1//IFI16//IFNG//INSM1//HES5//MEF2C//MEIS2//MITF//PRRX1//BACH2//SATB1//SPI1//STAT1//TFAP2A//AJUBA//PER3//DUSP4//DUSP5//RPS6KA5//LILRB1//PTPRC//LRRK2//LYN//SNCA//APOE//ATP5A1//CAV2//IRAK3//IL1RN//DLG4//LILRB2//HLA-DOB//CD86//NLRP3//APCS//BST2//SAMSN1//CCR2//NFKBIE//TRIB2//UBASH3B//GMFG//GTSE1//PML//PSMB5//PSMB9//CKAP2//ARHGEF2//UHMK1//GAS1/…
GO:0007166	cell surface receptor signaling pathway	Biological process	206	3254	783	16119	1.30324	1.31816e-05	0.000356359	4.88003	IRAK3//IL1RN//PTPRC//CR2//C3AR1//LYN//FFAR2//TLR2//LILRB2//LILRB1//BTLA//FGR//CD40//S1PR4//CYLD//VAX2//DKK2//MPZL1//DOK2//CD7//CD8B//GREM1//ADCY1//FGF2//FGF9//FYN//KITLG//PRKAR2B//MAPK1//RPS6KA5//CD86//PML//PTPRU//NMU//OR7D2//AKR1C2//ABCA1//OR2B6//GPR110//GPR82//GPR171//HCAR2//APOE//GPR141//CXCL10//KCNK2//OR5AK2//OR2M7//AVPR1A//SUCNR1//PTGER3//RGS13//PROK2//CCL17//CCR2//CXCR4//GPR68//QRFPR//GPR17…
GO:0030335	positive regulation of cell migration	Biological process	31	277	783	16119	2.30387	1.33212e-05	0.000358228	4.87546	TLR2//CXCL10//ICAM1//NRP2//NRP1//GLIPR2//HIF1A//C3AR1//CXCL13//CCR2//NOX4//FGF2//MMP9//S100A14//CCL19//ADAM8//TNFRSF14//PTPRC//CCL4//CCL7//PDPN//CSF1//FGR//RHOD//ITGA5//LYN//MMP14//MYO1F//PODXL//MAPK1//TFAP2A
GO:0010941	regulation of cell death	Biological process	99	1337	783	16119	1.52433	1.33819e-05	0.000358228	4.87348	LYN//BTK//NLRP3//NLRP1//PMAIP1//PML//NLRC4//S100A8//S100A9//SNCA//CASP1//TNFSF15//PLK2//MALT1//IL24//GAS1//HCK//BIRC3//HSPA1B//IL1RN//NAIP//CHST11//NAT8B//SERPINB9//GIMAP5//PSMB5//PSMB9//BCL2A1//PROK2//BNIP3//TFAP2A//TIMP1//ARHGAP10//TNFRSF6B//SOCS2//NAT8//CD27//CD38//HEY2//AKR1C3//CASP12//CARD16//IKZF3//CIDEB//CARD17//CIDEC//STAT1//CASP10//CARD11//KITLG//HCAR2//IFNG//UBD//LILRB1//DCUN1D3//CTLA4/…
GO:0010466	negative regulation of peptidase activity	Biological process	27	225	783	16119	2.47034	1.35704e-05	0.000361501	4.86741	CARD16//CSTL1//COL6A3//SERPINB1//AMBP//HMSD//CARD17//PI3//SERPINB5//SERPINB8//SERPINB9//SERPINB3//SERPINB4//SLPI//BST2//TFPI//TIMP1//TFPI2//CST7//IL24//IFI6//NAIP//SNCA//CD27//IFI16//GPC3//PI15
GO:0072507	divalent inorganic cation homeostasis	Biological process	35	332	783	16119	2.17023	1.40252e-05	0.000371804	4.85309	APOE//CCL7//CCL8//CCL19//TNNI3//CCR2//CD40//SLC39A6//CXCL13//CD55//DLG4//AVPR1A//NMUR2//PROK2//SAA1//C3AR1//TRPC6//C5AR1//CXCR4//S1PR4//CD38//PML//GIMAP5//TRMT10A//S100A8//S100A9//FGF2//PTPRC//LYN//UBASH3B//FCRL5//CXCL10//SNCA//TMEM64//S100A14
GO:0046631	alpha-beta T cell activation	Biological process	16	96	783	16119	3.43103	1.42815e-05	0.00037677	4.84523	TXK//IL15//IFNG//GIMAP5//SATB1//IRF1//IL18R1//BATF//CCL19//CD86//LILRB1//CCR2//BTLA//TNFRSF14//IKZF1//CD55
GO:0002367	cytokine production involved in immune response	Biological process	12	57	783	16119	4.33394	1.49045e-05	0.000387995	4.82668	TREM1//FFAR2//BTK//CLC//MALT1//GIMAP5//BST2//LILRB1//TNFRSF14//IRAK3//CD55//TLR2
GO:0002831	regulation of response to biotic stimulus	Biological process	17	107	783	16119	3.27071	1.49553e-05	0.000387995	4.82521	LILRB1//DDX58//PML//APOBEC3G//AIM2//CD226//CRTAM//CD55//LY96//BIRC3//IFIT1//AP1S3//FYN//HCK//CD8B//IL15//ZC3HAV1
GO:0032501	multicellular organismal process	Biological process	373	6510	783	16119	1.17952	1.50414e-05	0.000387995	4.82271	POSTN//ALPL//MMP9//PTHLH//BMP6//CSF1//CHRDL2//ADAM8//ESM1//NUS1//ENPEP//FGF9//ANGPT2//ANPEP//ANXA2//HIF1A//ITGA5//MMP14//PROK2//NRP2//NRP1//ICAM1//INHBA//MSH4//FOXS1//MEF2C//PAX6//CXCR4//HEY2//TNNI3//QKI//COL6A1//TNC//IBSP//SPP1//MEIS2//OSR2//RDH10//BDNF//FGF2//GPC3//GIMAP5//IL1B//IL1RN//NMU//PTPRR//NAT8B//DUSP4//DUSP5//KITLG//DYX1C1//FYN//MAPT//DCDC2//KIAA0319//CCL19//IKZF1//IL15//RASGRP1//BATF/…
GO:0060337	type I interferon signaling pathway	Biological process	14	76	783	16119	3.7922	1.50623e-05	0.000387995	4.82211	USP18//IFNAR2//STAT1//IRF9//IFI6//GBP2//IFI35//IFIT2//IFIT1//IRF1//MX1//OAS2//XAF1//ISG15
GO:0071357	cellular response to type I interferon	Biological process	14	76	783	16119	3.7922	1.50623e-05	0.000387995	4.82211	IRF9//USP18//IFI6//GBP2//IFI35//IFIT2//IFIT1//IFNAR2//IRF1//MX1//OAS2//XAF1//STAT1//ISG15
GO:0032652	regulation of interleukin-1 production	Biological process	10	40	783	16119	5.14655	1.55053e-05	0.000395674	4.80952	MEFV//ACP5//IFI16//AIM2//NLRP3//SAA1//CASP1//NLRP1//IFNG//CCL19
GO:0045071	negative regulation of viral genome replication	Biological process	10	40	783	16119	5.14655	1.55053e-05	0.000395674	4.80952	APOBEC3D//APOBEC3H//APOBEC3G//IFI16//IFIT1//MX1//ZC3HAV1//SLPI//BST2//ISG15
GO:0051336	regulation of hydrolase activity	Biological process	89	1177	783	16119	1.55665	1.73577e-05	0.000440885	4.76051	NLRP3//NLRP1//PMAIP1//PML//NLRC4//S100A8//S100A9//SNCA//CASP1//TNFSF15//KDELR3//IGFBP1//LMNA//DNAJB9//SSR1//ADCY1//AVPR1A//PRKAR2B//C5AR1//TXK//S1PR4//GPC3//PI15//SERPINB3//SERPINB4//APOC2//RGS2//MEF2C//FGF2//RIMBP2//PPP1R37//PLEK//CARD16//CSTL1//COL6A3//SERPINB1//AMBP//HMSD//CARD17//PI3//SERPINB5//SERPINB8//SERPINB9//SLPI//BST2//TFPI//TIMP1//TFPI2//CST7//PCOLCE2//MMP14//LRRK2//GZMA//AGFG1//CHN1/…
GO:0034340	response to type I interferon	Biological process	14	77	783	16119	3.74295	1.75986e-05	0.000444936	4.75452	IRF9//USP18//IFI6//GBP2//IFI35//IFIT2//IFIT1//IFNAR2//IRF1//MX1//OAS2//XAF1//STAT1//ISG15
GO:0055065	metal ion homeostasis	Biological process	44	465	783	16119	1.94794	1.84257e-05	0.0004637	4.73458	CORIN//AVPR1A//APOE//CCL7//CCL8//CCL19//TNNI3//CCR2//CD40//ABCB6//ATP6V0D2//HFE//HIF1A//SLC39A6//TMPRSS3//CXCL13//CD55//DLG4//NMUR2//PROK2//SAA1//C3AR1//TRPC6//C5AR1//CXCR4//S1PR4//CD38//PML//GIMAP5//TRMT10A//S100A8//S100A9//FGF2//PTPRC//LYN//UBASH3B//FCRL5//CXCL10//SNCA//TMEM64//LCN2//SOD2//STEAP4//S100A14
GO:0071346	cellular response to interferon-gamma	Biological process	16	98	783	16119	3.36101	1.86682e-05	0.00046701	4.7289	IRF9//FCGR1A//FCGR1B//GBP1//GBP2//HCK//HLA-DRA//ICAM1//IFNG//IFNGR1//IFNGR2//IRF1//OAS2//PML//STAT1//TXK
GO:0050716	positive regulation of interleukin-1 secretion	Biological process	7	19	783	16119	7.58439	1.87337e-05	0.00046701	4.72738	CASP1//NLRP3//NLRP1//IFNG//CCL19//AIM2//SAA1
GO:0051050	positive regulation of transport	Biological process	55	631	783	16119	1.79436	1.88138e-05	0.00046701	4.72552	SNCA//GREM1//TNFRSF14//AVPR1A//CD27//GIMAP5//ABCA1//ABCA12//APOE//GPC3//INHBA//NMU//ANXA2//CD38//IL1B//TRPC6//HIF1A//GPR68//CCL19//TLR2//IL18R1//DDX58//HCLS1//ANXA13//FCER1A//FGR//CD14//FGB//RAB27A//RAB27B//CACNA1G//NCBP2//ADAM8//BMP6//CLEC4E//CRTAM//SAA1//CLEC6A//TNFSF15//CASP1//NLRP3//NLRP1//IFNG//AIM2//FCGR1A//PTX3//IL5//CXCL10//CCL4//HCAR2//PLA2R1//OAZ2//CD2//FFAR2//CD274
GO:0045637	regulation of myeloid cell differentiation	Biological process	21	155	783	16119	2.7891	1.97546e-05	0.000488145	4.70433	LYN//KITLG//HCLS1//MEIS2//IL5//SPI1//HIF1A//HSPA1B//INHBA//ISG15//CSF1//MEF2C//APCS//GPR68//IKZF1//MITF//LILRB3//TMEM64//IFNG//TYROBP//LILRB1
GO:0002460	adaptive immune response based on somatic recombination of immune receptors built from immunoglobulin superfamily domains	Biological process	26	217	783	16119	2.46655	2.00369e-05	0.000492889	4.69817	FCGR1A//FCER1A//LILRB1//PTPRC//HFE//ICAM1//CXCL13//MEF2C//TNFSF13B//IL1B//BTK//CLC//MALT1//CCR2//CD226//GIMAP5//CR2//CD55//C4BPB//CD27//RAB27A//IL18R1//BATF//CCL19//IFNG//CD40
GO:0007259	JAK-STAT cascade	Biological process	19	132	783	16119	2.96317	2.05498e-05	0.00050324	4.68719	OSM//IFNG//CD40//IL22RA2//IL24//IL15//HES5//CSF2//HCLS1//LYN//ELP2//SOCS2//IL5//MAPK1//STAT1//IFNAR2//CCR2//NMI
GO:0032732	positive regulation of interleukin-1 production	Biological process	8	26	783	16119	6.33422	2.13926e-05	0.000521541	4.66974	IFI16//AIM2//SAA1//CASP1//NLRP3//NLRP1//IFNG//CCL19
GO:0031341	regulation of cell killing	Biological process	11	50	783	16119	4.52897	2.17362e-05	0.000527562	4.66282	ICAM1//LILRB1//PTPRC//HFE//CD226//CRTAM//SH2D1B//LAG3//SH2D1A//GIMAP5//IFNG
GO:2000147	positive regulation of cell motility	Biological process	31	284	783	16119	2.24709	2.18498e-05	0.000527973	4.66055	TLR2//CXCL10//ICAM1//NRP2//NRP1//GLIPR2//HIF1A//C3AR1//CXCL13//CCR2//NOX4//PDPN//CSF1//FGR//RHOD//ITGA5//LYN//MMP14//MYO1F//PODXL//MAPK1//CCL7//TFAP2A//FGF2//MMP9//S100A14//CCL19//ADAM8//TNFRSF14//PTPRC//CCL4
GO:0071887	leukocyte apoptotic process	Biological process	15	89	783	16119	3.46959	2.29368e-05	0.000551797	4.63947	HCAR2//IFNG//LYN//BTK//KITLG//CD3G//CLC//IDO1//CD27//HIF1A//ADAM8//HCLS1//CCL19//MEF2C//LILRB1
GO:0070201	regulation of establishment of protein localization	Biological process	42	440	783	16119	1.96505	2.31537e-05	0.000554572	4.63538	LILRB1//TNFRSF14//NFKBIE//CD27//LCP1//IL1B//CCL19//TLR2//IL18R1//NLRP3//CYLD//DDX58//HCLS1//ANXA13//UHMK1//LYN//TLR1//TLR10//SAA1//SRGN//ADAM8//FGB//BMP6//FGR//CLEC4E//CRTAM//CD14//CLEC6A//TNFSF15//CASP1//NLRP1//IFNG//AIM2//CD40//IL5//OAZ2//GZMB//PMAIP1//CD2//LRRK2//FFAR2//CD274
GO:0002440	production of molecular mediator of immune response	Biological process	18	122	783	16119	3.03731	2.39842e-05	0.000571954	4.62008	TREM1//PTPRC//FFAR2//BTK//CLC//MALT1//GIMAP5//BST2//LILRB1//TNFRSF14//IRAK3//CD55//BATF//IFNG//CD40//TNFSF13B//IL5//TLR2
GO:0030099	myeloid cell differentiation	Biological process	32	300	783	16119	2.19586	2.57023e-05	0.00060762	4.59003	LYN//KITLG//HCLS1//INHBA//SPI1//MEF2C//IFI16//CSF1//MMP9//GPC3//SNX10//MITF//ANXA2//UBD//BATF//CSF2//GIMAP5//CD86//MEIS2//IL5//HIF1A//HSPA1B//ISG15//APCS//GPR68//IKZF1//LILRB3//TMEM64//IFNG//TYROBP//LILRB1//PML
GO:0040017	positive regulation of locomotion	Biological process	32	300	783	16119	2.19586	2.57023e-05	0.00060762	4.59003	TLR2//CXCL10//ICAM1//NRP2//NRP1//GLIPR2//HIF1A//C3AR1//CXCL13//CCR2//NOX4//PDPN//CSF1//FGR//RHOD//ITGA5//LYN//MMP14//MYO1F//PODXL//MAPK1//CCL7//TFAP2A//FGF2//TRIM21//CCL19//MMP9//S100A14//ADAM8//TNFRSF14//PTPRC//CCL4
GO:0002449	lymphocyte mediated immunity	Biological process	25	208	783	16119	2.4743	2.72744e-05	0.000642006	4.56425	FCGR1A//FCER1A//LILRB1//PTPRC//HFE//ICAM1//IL1B//SH2D1B//BTK//CLC//MALT1//GIMAP5//CD226//CRTAM//CR2//CD55//C4BPB//ULBP2//CD27//RAB27A//BATF//LAG3//SH2D1A//IFNG//CD40
GO:2000106	regulation of leukocyte apoptotic process	Biological process	13	70	783	16119	3.82315	2.76117e-05	0.000647156	4.55891	LYN//BTK//KITLG//HCAR2//CD3G//IDO1//CD27//HIF1A//ADAM8//HCLS1//CCL19//MEF2C//LILRB1
GO:0072503	cellular divalent inorganic cation homeostasis	Biological process	33	315	783	16119	2.15665	2.78604e-05	0.000650194	4.55501	APOE//CCL7//CCL8//CCL19//TNNI3//CCR2//CD40//SLC39A6//CXCL13//CD55//DLG4//AVPR1A//NMUR2//PROK2//SAA1//C3AR1//TRPC6//C5AR1//CXCR4//S1PR4//CD38//PML//GIMAP5//S100A8//S100A9//FGF2//PTPRC//LYN//UBASH3B//FCRL5//CXCL10//SNCA//TMEM64
GO:0001934	positive regulation of protein phosphorylation	Biological process	56	656	783	16119	1.75736	2.85257e-05	0.000662888	4.54476	LRRK2//MAP3K8//MAPK1//FGF2//IL1B//PROK2//C5AR1//CXCR4//KDELR3//IGFBP1//LMNA//DNAJB9//SSR1//GREM1//MALT1//TNFRSF10A//TNFSF15//FCER1A//CCL19//INHBA//BMP6//CLSPN//RPS6KA5//HCLS1//OSM//BDNF//SNCA//IFNE//IFNG//ADCY1//PRKAR2B//ADAM8//CD40//IL24//IL15//HES5//CSF2//LYN//MEF2C//KITLG//NOX4//S100A12//AJUBA//IL1RN//SPDYA//CSF1//PTPRC//SH2D1B//ICAM1//IL5//ITGA5//TNFRSF14//NRP1//ARHGEF2//ANXA2//CAMP
GO:0050794	regulation of cellular process	Biological process	510	9385	783	16119	1.1187	2.95144e-05	0.000682957	4.52997	CCNYL1//BCCIP//TYMS//IKZF1//KLF12//OSR2//FGF9//HEY2//VAX2//MAGEA2B//ZBTB32//HCLS1//IFI16//IFNG//INSM1//HES5//MEF2C//MEIS2//MITF//PRRX1//BACH2//SATB1//SPI1//STAT1//TFAP2A//AJUBA//PER3//LRRK2//MAP3K8//DUSP4//RASGRP3//IL1B//MAPK1//FGF2//PROK2//C5AR1//CXCR4//DUSP5//WTAP//RASGRP2//ESM1//HTRA4//IGFBP6//SOCS2//IFI6//PMAIP1//SOD2//SNCA//LYN//PML//ANXA2//CAMP//CD40//APOE//ATP5A1//CAV2//HIF1A//BMP6//NRP2//…
GO:0051092	positive regulation of NF-kappaB transcription factor activity	Biological process	18	124	783	16119	2.98832	3.0007e-05	0.000691428	4.52278	ADAM8//TRIM22//MALT1//IRAK3//NLRP3//ICAM1//IL1B//NLRC4//S100A8//S100A9//S100A12//BTK//TLR2//CARD11//ARHGEF2//RPS6KA5//AIM2//CD40
GO:0050671	positive regulation of lymphocyte proliferation	Biological process	17	113	783	16119	3.09704	3.10352e-05	0.000712115	4.50814	TNFSF13B//IL5//MEF2C//PTPRC//CARD11//CD38//CD40//IL15//LILRB2//CD274//IFNG//IL1B//ITGAL//CCL19//CD86//CCR2//CD55
GO:0002221	pattern recognition receptor signaling pathway	Biological process	22	172	783	16119	2.63312	3.14181e-05	0.000717884	4.50282	DUSP4//LY96//BIRC3//MEF2C//MAPK1//BTK//TLR2//TLR10//RPS6KA5//CD14//CD86//FFAR2//IRAK3//TLR1//PIK3AP1//IRF1//LYN//S100A14//DDX58//CYLD//ZC3HAV1//CLEC7A
GO:0030098	lymphocyte differentiation	Biological process	30	276	783	16119	2.23763	3.19824e-05	0.000727734	4.49509	IKZF1//IL15//TXK//MALT1//IFNG//CR2//IFNE//ITGA4//DCLRE1C//RHOH//GIMAP5//PTPRC//CD3D//ADAM8//SATB1//THEMIS//IRF1//CARD11//IL18R1//BATF//IKZF3//INHBA//BTK//CD27//CD2//CTLA4//LILRB2//CCL19//CD86//SPI1
GO:0001932	regulation of protein phosphorylation	Biological process	74	948	783	16119	1.60694	3.32031e-05	0.000752373	4.47882	CCNYL1//BCCIP//LRRK2//MAP3K8//MAPK1//FGF2//IL1B//PROK2//C5AR1//CXCR4//DUSP4//DUSP5//INSM1//LYN//SNCA//ANXA2//CAMP//CD40//TRIB2//PTPRC//UBASH3B//GMFG//KDELR3//IGFBP1//LMNA//DNAJB9//SSR1//GREM1//MALT1//TNFRSF10A//TNFSF15//FCER1A//CCL19//INHBA//BMP6//CLSPN//RPS6KA5//HCLS1//OSM//BDNF//IFNE//IFNG//ADCY1//PRKAR2B//ADAM8//IL22RA2//IL24//IL15//HES5//CSF2//MEF2C//KITLG//NOX4//S100A12//AJUBA//IRAK3//APOE//…
GO:2000145	regulation of cell motility	Biological process	48	537	783	16119	1.84011	3.4055e-05	0.000768489	4.46782	TLR2//CXCL10//ICAM1//NRP2//NRP1//PTPRR//GLIPR2//HIF1A//C3AR1//FGF2//CXCL13//CCR2//NOX4//DDX58//LMNA//MMP3//MMP10//PAX6//CXCR4//AJUBA//PDPN//CSF1//FGR//RHOD//ITGA5//LYN//MMP14//MYO1F//PODXL//MAPK1//CCL7//TFAP2A//PTPRU//IL24//IL1RN//BST2//ANGPT2//APOE//MMP9//S100A14//CCL19//GREM1//TIMP1//ADAM8//TNFRSF14//PTPRC//CCL4//OLFM1
GO:0051272	positive regulation of cellular component movement	Biological process	31	291	783	16119	2.19303	3.50957e-05	0.000788714	4.45475	TLR2//CXCL10//ICAM1//NRP2//NRP1//GLIPR2//HIF1A//C3AR1//CXCL13//CCR2//NOX4//PDPN//CSF1//FGR//RHOD//ITGA5//LYN//MMP14//MYO1F//PODXL//MAPK1//CCL7//TFAP2A//FGF2//MMP9//S100A14//CCL19//ADAM8//TNFRSF14//PTPRC//CCL4
GO:0051250	negative regulation of lymphocyte activation	Biological process	16	103	783	16119	3.19786	3.52651e-05	0.000789273	4.45266	CTLA4//BTLA//LYN//MNDA//LILRB2//LILRB1//CD274//INHBA//IRF1//IDO1//TNFRSF14//LST1//TIGIT//LAG3//GIMAP5//SAMSN1
GO:0001910	regulation of leukocyte mediated cytotoxicity	Biological process	10	44	783	16119	4.67868	3.80501e-05	0.000848128	4.41964	LILRB1//PTPRC//HFE//CD226//CRTAM//SH2D1B//LAG3//SH2D1A//GIMAP5//ICAM1
GO:0050731	positive regulation of peptidyl-tyrosine phosphorylation	Biological process	19	138	783	16119	2.83433	3.87019e-05	0.000859151	4.41227	IFNG//CD40//IL24//IL15//HES5//CSF2//HCLS1//LYN//GREM1//SH2D1B//FCER1A//ICAM1//IL5//ITGA5//KITLG//OSM//TNFRSF14//NRP1//ARHGEF2
GO:1902531	regulation of intracellular signal transduction	Biological process	103	1442	783	16119	1.47044	3.91165e-05	0.000863007	4.40764	LRRK2//MAP3K8//MAPK1//FGF2//IL1B//PROK2//C5AR1//CXCR4//DUSP4//DUSP5//MALT1//TNFRSF10A//TNFSF15//FCER1A//CCL19//CD27//RASGRP1//PIK3AP1//FGR//HCLS1//HIF1A//AGFG1//CHN1//ALDH1A1//ICAM1//ARHGAP10//ARHGEF2//ARHGAP29//ABCA1//APOE//TBC1D8//RASGRP3//CD40//CXCL13//GPR65//IL24//IFNE//IFNG//AJUBA//ADAM8//BIRC3//TLR2//IL18R1//NLRP3//CYLD//IL22RA2//IL15//HES5//CSF2//LYN//TRIM22//UBD//PLK2//FYN//GOLT1B//ZC3HAV…
GO:0042035	regulation of cytokine biosynthetic process	Biological process	15	93	783	16119	3.32036	3.91917e-05	0.000863007	4.40681	TLR1//TLR2//CCR2//LILRB1//CD86//INHBA//IFNG//IL1B//TRIB2//IRF1//LTB//LAG3//CARD11//FCER1A//IGF2BP3
GO:0042089	cytokine biosynthetic process	Biological process	16	104	783	16119	3.16711	3.98323e-05	0.000873591	4.39976	IGF2BP3//TLR1//TLR2//CCR2//LILRB1//CD86//INHBA//IFNG//IL1B//TRIB2//IRF1//LTB//LAG3//CARD11//IRF9//FCER1A
GO:0032651	regulation of interleukin-1 beta production	Biological process	9	36	783	16119	5.14655	4.14152e-05	0.000901069	4.38284	MEFV//ACP5//IFI16//AIM2//NLRP3//NLRP1//IFNG//CCL19//CASP1
GO:0034113	heterotypic cell-cell adhesion	Biological process	9	36	783	16119	5.14655	4.14152e-05	0.000901069	4.38284	IL1RN//FGB//IL1B//LILRB2//ITGA4//ITGA5//ITGAX//ITGB7//CD2
GO:0010562	positive regulation of phosphorus metabolic process	Biological process	68	858	783	16119	1.63154	4.39042e-05	0.000947671	4.35749	LRRK2//MAP3K8//MAPK1//FGF2//IL1B//PROK2//C5AR1//CXCR4//ANXA2//CAMP//CD40//KDELR3//IGFBP1//LMNA//DNAJB9//SSR1//GREM1//MALT1//TNFRSF10A//TNFSF15//FCER1A//CCL19//INHBA//BMP6//CXCL10//ABCA1//PTHLH//GPR65//GUCY1A3//APOE//CLSPN//RPS6KA5//HCLS1//OSM//BDNF//SNCA//IFNE//IFNG//ADCY1//PRKAR2B//ADAM8//GRB10//IL24//IL15//HES5//CSF2//LYN//MEF2C//KITLG//NOX4//S100A12//AJUBA//FGF9//IL1RN//SPDYA//CSF1//PTPRC//CD2…
GO:0045937	positive regulation of phosphate metabolic process	Biological process	68	858	783	16119	1.63154	4.39042e-05	0.000947671	4.35749	LRRK2//MAP3K8//MAPK1//FGF2//IL1B//PROK2//C5AR1//CXCR4//ANXA2//CAMP//CD40//KDELR3//IGFBP1//LMNA//DNAJB9//SSR1//GREM1//MALT1//TNFRSF10A//TNFSF15//FCER1A//CCL19//INHBA//BMP6//CXCL10//ABCA1//PTHLH//GPR65//GUCY1A3//APOE//CLSPN//RPS6KA5//HCLS1//OSM//BDNF//SNCA//IFNE//IFNG//ADCY1//PRKAR2B//ADAM8//GRB10//IL24//IL15//HES5//CSF2//LYN//MEF2C//KITLG//NOX4//S100A12//AJUBA//FGF9//IL1RN//SPDYA//CSF1//PTPRC//CD2…
GO:0009620	response to fungus	Biological process	9	37	783	16119	5.00746	5.23892e-05	0.00112637	4.28076	PTX3//NCF1//CD86//TLR2//S100A8//S100A9//S100A12//CLEC6A//MALT1
GO:0002523	leukocyte migration involved in inflammatory response	Biological process	5	10	783	16119	10.2931	5.48615e-05	0.0011749	4.26073	FFAR2//ADAM8//PPBP//S100A8//S100A9
GO:0010951	negative regulation of endopeptidase activity	Biological process	25	217	783	16119	2.37168	5.54835e-05	0.00118012	4.25584	IL24//IFI6//NAIP//SERPINB9//SNCA//CD27//IFI16//CARD16//CSTL1//COL6A3//SERPINB1//AMBP//HMSD//CARD17//PI3//SERPINB5//SERPINB8//SERPINB3//SERPINB4//SLPI//BST2//TFPI//TIMP1//TFPI2//CST7
GO:0007204	positive regulation of cytosolic calcium ion concentration	Biological process	24	204	783	16119	2.42191	5.55376e-05	0.00118012	4.25541	PML//GIMAP5//FGF2//PTPRC//CCL19//LYN//UBASH3B//FCRL5//CXCL10//SNCA//CXCL13//CD55//DLG4//AVPR1A//NMUR2//PROK2//SAA1//C3AR1//TRPC6//C5AR1//CCR2//CXCR4//S1PR4//CD38
GO:0050704	regulation of interleukin-1 secretion	Biological process	7	22	783	16119	6.55016	5.5788e-05	0.00118085	4.25346	NLRP3//SAA1//CASP1//NLRP1//IFNG//CCL19//AIM2
GO:0050866	negative regulation of cell activation	Biological process	18	130	783	16119	2.8504	5.69327e-05	0.0011977	4.24464	APOE//CTLA4//BTLA//LYN//MNDA//LILRB2//LILRB1//CD274//CCR2//INHBA//IRF1//IDO1//TNFRSF14//LST1//TIGIT//LAG3//GIMAP5//SAMSN1
GO:0043123	positive regulation of I-kappaB kinase/NF-kappaB signaling	Biological process	20	154	783	16119	2.67353	5.71402e-05	0.0011977	4.24306	TRIM22//UBD//PLK2//MALT1//FYN//BIRC3//IL1B//GOLT1B//ZC3HAV1//S100A12//S100B//CCL19//BST2//APOL3//CASP1//CASP10//CARD11//AJUBA//CLEC6A//CD40
GO:0043299	leukocyte degranulation	Biological process	10	46	783	16119	4.47526	5.72424e-05	0.0011977	4.24228	LYN//BTK//RASGRP1//LAT//FCER1A//FGR//CCR2//MYO1F//RAB27A//HCK
GO:0009966	regulation of signal transduction	Biological process	153	2352	783	16119	1.33915	6.45954e-05	0.0013464	4.1898	LRRK2//MAP3K8//MAPK1//FGF2//IL1B//PROK2//C5AR1//CXCR4//DUSP4//DUSP5//IRAK3//IL1RN//PTPRC//MALT1//TNFRSF10A//TNFSF15//FCER1A//CCL19//USP33//RGS2//CD27//GAS1//POSTN//CHN1//LAT//SH2D1A//FCRL2//SOCS2//SNCA//INHBA//BMP6//RASGRP1//PIK3AP1//FGR//HCLS1//PLEK//CAV2//TLR2//FGF9//GRB10//HTRA4//CHST11//ASPN//FOXD1//GPC3//HES5//GREM1//HIF1A//ITGA5//CD55//LY96//AGFG1//ALDH1A1//ICAM1//ARHGAP10//ARHGEF2//ARHGAP2…
GO:0051247	positive regulation of protein metabolic process	Biological process	79	1051	783	16119	1.54739	6.49939e-05	0.00134955	4.18713	LRRK2//MAP3K8//MAPK1//FGF2//IL1B//PROK2//C5AR1//CXCR4//ANXA2//CAMP//CD40//KDELR3//IGFBP1//LMNA//DNAJB9//SSR1//GREM1//MALT1//TNFRSF10A//TNFSF15//FCER1A//CCL19//INHBA//BMP6//ADAM8//PML//BIRC3//NHLRC1//RASSF5//CLSPN//CSF1//PLK2//TRIB2//APOE//RPS6KA5//HCLS1//OSM//BDNF//SNCA//IFNE//IFNG//ADCY1//PRKAR2B//IL24//IL15//HES5//CSF2//LYN//TLR1//TLR2//CCR2//CD86//MEF2C//KITLG//NOX4//S100A12//AJUBA//IL1RN//IRF…
GO:0006875	cellular metal ion homeostasis	Biological process	38	401	783	16119	1.95081	6.56976e-05	0.00135899	4.18245	APOE//CCL7//CCL8//CCL19//TNNI3//CCR2//CD40//ABCB6//ATP6V0D2//HFE//HIF1A//SLC39A6//TMPRSS3//CXCL13//CD55//DLG4//AVPR1A//NMUR2//PROK2//SAA1//C3AR1//TRPC6//C5AR1//CXCR4//S1PR4//CD38//PML//GIMAP5//S100A8//S100A9//FGF2//PTPRC//LYN//UBASH3B//FCRL5//CXCL10//SNCA//TMEM64
GO:0002708	positive regulation of lymphocyte mediated immunity	Biological process	11	56	783	16119	4.04372	6.64078e-05	0.0013685	4.17778	FCGR1A//FCER1A//HFE//IL1B//SH2D1B//MALT1//GIMAP5//CD226//CRTAM//LAG3//SH2D1A
GO:0002695	negative regulation of leukocyte activation	Biological process	17	120	783	16119	2.91638	6.78249e-05	0.00138893	4.16861	CTLA4//BTLA//LYN//MNDA//LILRB2//LILRB1//CD274//CCR2//INHBA//IRF1//IDO1//TNFRSF14//LST1//TIGIT//LAG3//GIMAP5//SAMSN1
GO:0002700	regulation of production of molecular mediator of immune response	Biological process	13	76	783	16119	3.52132	6.79079e-05	0.00138893	4.16808	FFAR2//BTK//CLC//MALT1//GIMAP5//BST2//LILRB1//TNFRSF14//IRAK3//IFNG//CD40//IL5//TLR2
GO:0051480	cytosolic calcium ion homeostasis	Biological process	25	220	783	16119	2.33934	6.95403e-05	0.00141701	4.15776	CXCL13//CD55//DLG4//AVPR1A//NMUR2//PROK2//SAA1//C3AR1//TRPC6//C5AR1//CCR2//CXCR4//S1PR4//CD38//PML//GIMAP5//FGF2//PTPRC//CCL19//LYN//UBASH3B//FCRL5//CXCL10//SNCA//TMEM64
GO:0065008	regulation of biological quality	Biological process	190	3042	783	16119	1.28579	7.31322e-05	0.00147975	4.13589	RFC3//DCLRE1C//SLC1A3//GIMAP5//IL1B//IL1RN//PDE4B//HCAR2//IFNG//TNFSF13B//LYN//MEF2C//LYZ//HIF1A//SNCA//TNNI3//AVPR1A//CPA3//ENPEP//ANPEP//CACNA1G//RDH10//LAT//BTK//CORIN//SOD2//NFKBIE//RASGRP1//RASGRP2//DGKB//DGKH//DOCK1//F5//FGB//FGR//FYN//ANGPT2//GUCY1A3//IRF1//ITGA4//ITGA5//ITGAL//ITGAX//KIFC1//MMP1//OLR1//PLA2G4A//PLAUR//PLEK//TREM1//PPBP//SRGN//PRKAR2B//MAPK1//RAB27A//SELL//TFPI//TIMP1//TRP…
GO:0002761	regulation of myeloid leukocyte differentiation	Biological process	15	98	783	16119	3.15095	7.31608e-05	0.00147975	4.13572	LYN//KITLG//HCLS1//IL5//INHBA//CSF1//APCS//GPR68//IKZF1//MITF//LILRB3//TMEM64//IFNG//TYROBP//LILRB1
GO:0032880	regulation of protein localization	Biological process	46	524	783	16119	1.80719	7.63862e-05	0.00153928	4.11699	LILRB1//TNFRSF14//NFKBIE//CD27//LCP1//IL1B//CCL19//TLR2//IL18R1//NLRP3//CYLD//DDX58//HCLS1//ANXA13//UHMK1//LYN//TLR1//TLR10//SAA1//SRGN//ADAM8//FGB//BMP6//FGR//CLEC4E//CRTAM//CD14//CLEC6A//TNFSF15//CASP1//NLRP1//IFNG//AIM2//CD40//IL5//OAZ2//LMNA//RASSF5//FYN//GZMB//PMAIP1//CD2//LRRK2//ABCA12//FFAR2//CD274
GO:0032731	positive regulation of interleukin-1 beta production	Biological process	7	23	783	16119	6.26537	7.68502e-05	0.00154294	4.11435	NLRP3//NLRP1//IFNG//CCL19//CASP1//AIM2//IFI16
GO:0050688	regulation of defense response to virus	Biological process	13	77	783	16119	3.47559	7.8127e-05	0.00156283	4.1072	LILRB1//DDX58//PML//APOBEC3G//AIM2//BIRC3//IFIT1//AP1S3//FYN//HCK//CD8B//IL15//ZC3HAV1
GO:0042327	positive regulation of phosphorylation	Biological process	61	761	783	16119	1.65014	7.95102e-05	0.00158222	4.09958	LRRK2//MAP3K8//MAPK1//FGF2//IL1B//PROK2//C5AR1//CXCR4//ANXA2//CAMP//CD40//KDELR3//IGFBP1//LMNA//DNAJB9//SSR1//GREM1//MALT1//TNFRSF10A//TNFSF15//FCER1A//CCL19//INHBA//BMP6//CLSPN//RPS6KA5//HCLS1//OSM//BDNF//SNCA//IFNE//IFNG//ADCY1//PRKAR2B//ADAM8//IL24//IL15//HES5//CSF2//LYN//MEF2C//KITLG//NOX4//S100A12//AJUBA//FGF9//IL1RN//SPDYA//CSF1//PTPRC//CD27//SH2D1B//ICAM1//IL5//ITGA5//TNFRSF14//NRP1//ARHGE…
GO:0071396	cellular response to lipid	Biological process	32	318	783	16119	2.07157	7.98442e-05	0.00158222	4.09776	LY96//HCK//IL1B//LYN//MAPK1//STAT1//TLR2//CD55//NR3C1//LILRB2//LILRB1//IL24//NLRP3//CMPK2//CSF2//ABCA1//ICAM1//IFNG//CXCL10//MEF2C//PDE4B//CAMP//CD14//CD86//CD40//TNC//IL15//AKR1C3//SERPINB9//APOE//INHBA//FFAR2
GO:0006508	proteolysis	Biological process	96	1347	783	16119	1.46717	7.99656e-05	0.00158222	4.0971	UBE2L6//ISG15//FAP//GZMA//UBD//USP18//CYLD//USP33//NLRP3//NLRP1//PMAIP1//PML//NLRC4//S100A8//S100A9//SNCA//CASP1//TNFSF15//DYX1C1//GPC3//PI15//SERPINB3//SERPINB4//CARD16//CSTL1//COL6A3//SERPINB1//AMBP//HMSD//CARD17//PI3//SERPINB5//SERPINB8//SERPINB9//SLPI//BST2//TFPI//TIMP1//TFPI2//CST7//PCOLCE2//MMP14//PLAUR//DNAJB9//UBXN8//PSMB5//PSMB9//PLK2//LRRK2//TRIB2//IL24//IFI6//NAIP//CD27//RNF187//SPOPL/…
GO:0002718	regulation of cytokine production involved in immune response	Biological process	10	48	783	16119	4.28879	8.41138e-05	0.00165829	4.07513	FFAR2//BTK//CLC//MALT1//GIMAP5//BST2//LILRB1//TNFRSF14//IRAK3//TLR2
GO:0051270	regulation of cellular component movement	Biological process	51	604	783	16119	1.73824	8.5607e-05	0.00168165	4.06749	TLR2//CXCL10//ICAM1//NRP2//NRP1//PTPRR//GLIPR2//HIF1A//C3AR1//FGF2//CXCL13//CCR2//NOX4//DDX58//LMNA//MMP3//MMP10//PAX6//CXCR4//AJUBA//PDPN//CSF1//FGR//RHOD//ITGA5//LYN//MMP14//MYO1F//PODXL//MAPK1//CCL7//TFAP2A//PTPRU//IL24//IL1RN//BST2//ANGPT2//APOE//MMP9//MAPT//S100A14//PDE4B//DSC2//CCL19//GREM1//TIMP1//ADAM8//TNFRSF14//PTPRC//CCL4//OLFM1
GO:0042325	regulation of phosphorylation	Biological process	84	1146	783	16119	1.50894	9.046e-05	0.00177062	4.04354	CCNYL1//BCCIP//LRRK2//MAP3K8//MAPK1//FGF2//IL1B//PROK2//C5AR1//CXCR4//DUSP4//DUSP5//LYN//PML//INSM1//SNCA//ANXA2//CAMP//CD40//TRIB2//PTPRC//UBASH3B//GMFG//KDELR3//IGFBP1//LMNA//DNAJB9//SSR1//GREM1//MALT1//TNFRSF10A//TNFSF15//FCER1A//CCL19//INHBA//BMP6//CLSPN//RPS6KA5//HCLS1//OSM//BDNF//IFNE//IFNG//AJUBA//ADCY1//PRKAR2B//ADAM8//GRB10//BIRC3//RHOH//IL22RA2//IL24//IL15//HES5//CSF2//MEF2C//KITLG//NOX…
GO:0002705	positive regulation of leukocyte mediated immunity	Biological process	11	58	783	16119	3.90428	9.29423e-05	0.00181271	4.03179	FCGR1A//FCER1A//HFE//IL1B//SH2D1B//MALT1//GIMAP5//CD226//CRTAM//LAG3//SH2D1A
GO:0043011	myeloid dendritic cell differentiation	Biological process	6	17	783	16119	7.26572	0.00010056	0.0019543	3.99758	UBD//BATF//CSF2//GIMAP5//SPI1//CD86
GO:0001773	myeloid dendritic cell activation	Biological process	7	24	783	16119	6.00431	0.000103972	0.00199226	3.98308	CD2//UBD//BATF//CSF2//GIMAP5//SPI1//CD86
GO:0002715	regulation of natural killer cell mediated immunity	Biological process	7	24	783	16119	6.00431	0.000103972	0.00199226	3.98308	SH2D1B//GIMAP5//CD226//CRTAM//LILRB1//LAG3//SH2D1A
GO:0042269	regulation of natural killer cell mediated cytotoxicity	Biological process	7	24	783	16119	6.00431	0.000103972	0.00199226	3.98308	CD226//CRTAM//LILRB1//SH2D1B//LAG3//SH2D1A//GIMAP5
GO:2000403	positive regulation of lymphocyte migration	Biological process	7	24	783	16119	6.00431	0.000103972	0.00199226	3.98308	CXCL13//CCR2//CXCL10//TNFRSF14//ADAM8//CCL4//CCL7
GO:0045055	regulated secretory pathway	Biological process	11	59	783	16119	3.83811	0.000109297	0.00207969	3.96139	LYN//BTK//HCK//RASGRP1//LAT//FCER1A//FGR//CCR2//MYO1F//RAB27A//ABCA12
GO:0070664	negative regulation of leukocyte proliferation	Biological process	11	59	783	16119	3.83811	0.000109297	0.00207969	3.96139	CTLA4//BTLA//LYN//MNDA//LILRB1//LILRB2//CD274//IDO1//TNFRSF14//LST1//GREM1
GO:0071706	tumor necrosis factor superfamily cytokine production	Biological process	13	80	783	16119	3.34526	0.000117172	0.0022218	3.93117	IRAK3//ACP5//IFNG//CCL19//TLR2//CD2//ARHGEF2//CD14//TLR1//CCR2//LILRB1//CD86//ADAM8
GO:0055074	calcium ion homeostasis	Biological process	31	311	783	16119	2.052	0.000122212	0.00230935	3.91289	APOE//CCL7//CCL8//CCL19//TNNI3//CCR2//CD40//CXCL13//CD55//DLG4//AVPR1A//NMUR2//PROK2//SAA1//C3AR1//TRPC6//C5AR1//CXCR4//S1PR4//CD38//PML//GIMAP5//FGF2//PTPRC//LYN//UBASH3B//FCRL5//CXCL10//SNCA//TMEM64//S100A14
GO:0030198	extracellular matrix organization	Biological process	35	371	783	16119	1.94209	0.000137787	0.00259467	3.86079	DPP4//FAP//ADAM8//COL6A1//COL6A3//DCN//MMP1//MMP3//MMP8//MMP9//MMP10//MMP12//MMP14//SPP1//TIMP1//MMP20//GREM1//ANXA2//SNCA//TFAP2A//POSTN//FGB//FGF2//TNC//IBSP//ICAM1//ITGA4//ITGA5//ITGAE//ITGAL//ITGAX//ITGB7//SERPINB5//CSGALNACT1//SDC2
GO:0006874	cellular calcium ion homeostasis	Biological process	30	299	783	16119	2.06551	0.00013918	0.0026119	3.85642	CXCL13//CD55//DLG4//AVPR1A//NMUR2//PROK2//SAA1//C3AR1//TRPC6//C5AR1//CCR2//CXCR4//S1PR4//CD38//PML//GIMAP5//FGF2//PTPRC//CCL19//LYN//UBASH3B//FCRL5//CXCL10//SNCA//TMEM64//APOE//CCL7//CCL8//TNNI3//CD40
GO:0002507	tolerance induction	Biological process	6	18	783	16119	6.86207	0.000144666	0.00268714	3.83963	LYN//LILRB2//IDO1//CLC//CD86//IRAK3
GO:0045954	positive regulation of natural killer cell mediated cytotoxicity	Biological process	6	18	783	16119	6.86207	0.000144666	0.00268714	3.83963	CD226//CRTAM//SH2D1B//LAG3//SH2D1A//GIMAP5
GO:0050718	positive regulation of interleukin-1 beta secretion	Biological process	6	18	783	16119	6.86207	0.000144666	0.00268714	3.83963	NLRP3//NLRP1//IFNG//CCL19//CASP1//AIM2
GO:0043062	extracellular structure organization	Biological process	35	372	783	16119	1.93687	0.000145227	0.00268842	3.83795	DPP4//FAP//ADAM8//COL6A1//COL6A3//DCN//MMP1//MMP3//MMP8//MMP9//MMP10//MMP12//MMP14//SPP1//TIMP1//MMP20//POSTN//FGB//FGF2//TNC//IBSP//ICAM1//ITGA4//ITGA5//ITGAE//ITGAL//ITGAX//ITGB7//SERPINB5//CSGALNACT1//SDC2//GREM1//ANXA2//SNCA//TFAP2A
GO:0071310	cellular response to organic substance	Biological process	118	1757	783	16119	1.38257	0.000146001	0.00269361	3.83565	IRAK3//IL1RN//PTPRC//KDELR3//IGFBP1//LMNA//DNAJB9//SSR1//PML//FGF2//FGF9//ATP6V0D2//GRB10//MAPK1//ADCY1//FYN//KITLG//PRKAR2B//SHCBP1//CD86//CLEC7A//IRF9//USP18//IL22RA2//CSF2RA//CSF3R//FCGR1A//FCGR1B//IFI6//GBP1//GBP2//HCK//HLA-DRA//ICAM1//IFNE//IFI35//IFIT2//IFIT1//IFNAR2//IFNG//IFNGR1//IFNGR2//IL1B//IL5//IRF1//MX1//OAS2//XAF1//STAT1//CCR2//UBE2L6//ISG15//COL6A1//MMP3//HTRA4//CHST11//ASPN//CAV2/…
GO:0045576	mast cell activation	Biological process	9	42	783	16119	4.41133	0.000151	0.00277647	3.82102	LYN//BTK//CD226//RASGRP1//LAT//FCER1A//FGR//RHOH//S100A12
GO:0042102	positive regulation of T cell proliferation	Biological process	13	82	783	16119	3.26367	0.000151691	0.00277981	3.81904	CD86//CCR2//CD55//LILRB2//TNFSF13B//CD274//IFNG//IL1B//IL15//ITGAL//PTPRC//CCL19//CARD11
GO:0043903	regulation of symbiosis, encompassing mutualism through parasitism	Biological process	21	178	783	16119	2.42871	0.000152711	0.00278915	3.81613	IFIT1//TAP2//TRIM21//IFNG//TLR2//CAMP//CCL4//IFI16//MX1//ZC3HAV1//APOBEC3G//SLPI//BST2//ISG15//APOBEC3D//APOBEC3H//APCS//PTX3//NCBP2//CTDP1//PML
GO:0055080	cation homeostasis	Biological process	44	509	783	16119	1.77955	0.000154232	0.00280754	3.81183	CORIN//AVPR1A//APOE//CCL7//CCL8//CCL19//TNNI3//CCR2//CD40//ABCB6//ATP6V0D2//HFE//HIF1A//SLC39A6//TMPRSS3//CXCL13//CD55//DLG4//NMUR2//PROK2//SAA1//C3AR1//TRPC6//C5AR1//CXCR4//S1PR4//CD38//PML//GIMAP5//TRMT10A//S100A8//S100A9//FGF2//PTPRC//LYN//UBASH3B//FCRL5//CXCL10//SNCA//TMEM64//LCN2//SOD2//STEAP4//S100A14
GO:0002643	regulation of tolerance induction	Biological process	5	12	783	16119	8.57759	0.000158912	0.00287357	3.79884	LILRB2//IDO1//CLC//CD86//IRAK3
GO:0032695	negative regulation of interleukin-12 production	Biological process	5	12	783	16119	8.57759	0.000158912	0.00287357	3.79884	IRAK3//TIGIT//MEFV//ACP5//TLR2
GO:0051241	negative regulation of multicellular organismal process	Biological process	35	374	783	16119	1.92652	0.0001612	0.00290532	3.79264	RPS6KA5//BST2//APOE//RGS2//APOC2//IRAK3//MEF2C//GREM1//HIF1A//SRGN//IFNG//CYLD//DDX58//UBE2L6//ISG15//LILRB1//GIMAP5//MEFV//ACP5//IDO1//PRG2//TIGIT//TLR2//ANXA2//PLAUR//CD38//TNNT1//NCF1//NLRP3//FAP//AVPR1A//GUCY1A3//ASPN//STAT1//PDE4B
GO:0050777	negative regulation of immune response	Biological process	12	72	783	16119	3.43103	0.000165945	0.00298101	3.78004	LILRB1//PTPRC//SAMSN1//CCR2//IRAK3//IFI16//CD55//SH2D1B//C4BPB//CTLA4//AMBP//LYN
GO:0072676	lymphocyte migration	Biological process	10	52	783	16119	3.95889	0.000170665	0.00305574	3.76786	CXCL13//CXCL10//CCR2//ADAM8//SAA1//ITGA4//ITGB7//TNFRSF14//CCL4//CCL7
GO:0050691	regulation of defense response to virus by host	Biological process	7	26	783	16119	5.54244	0.000181497	0.00323906	3.74113	LILRB1//DDX58//PML//APOBEC3G//AIM2//IFIT1//IL15
GO:0002228	natural killer cell mediated immunity	Biological process	9	43	783	16119	4.30874	0.000182837	0.0032418	3.73793	SH2D1B//GIMAP5//CD226//CRTAM//ULBP2//RAB27A//LILRB1//LAG3//SH2D1A
GO:0042267	natural killer cell mediated cytotoxicity	Biological process	9	43	783	16119	4.30874	0.000182837	0.0032418	3.73793	CD226//CRTAM//RAB27A//LILRB1//SH2D1B//LAG3//SH2D1A//GIMAP5//ULBP2
GO:1901700	response to oxygen-containing compound	Biological process	86	1206	783	16119	1.468	0.000189536	0.00334969	3.72231	APOE//BTK//SOD2//FGF2//FGF9//ATP6V0D2//GRB10//IGFBP1//MAPK1//SNCA//IL1B//LYN//COL6A3//ENSA//ANGPT2//NCF2//CLEC7A//ICAM1//COL6A1//MMP3//LY96//HCK//STAT1//TLR2//CD55//SOCS2//CD38//IRAK3//C5AR1//NLRP1//DCN//ALPL//GCH1//IL1RN//IDO1//ACP5//S100A14//S100A8//S100A9//CASP1//BMP6//TYMS//MEF2C//SELL//CXCL10//SPP1//AKR1C3//AKR1C2//CCL19//HIF1A//GPR68//OLR1//AVPR1A//SDS//GATM//TIMP1//CSF2RA//FYN//TNC//CD14//…
GO:0050801	ion homeostasis	Biological process	48	577	783	16119	1.71254	0.00019541	0.00344237	3.70905	CORIN//AVPR1A//APOE//CCL7//CCL8//CCL19//TNNI3//CCR2//CD40//ABCB6//ATP6V0D2//HFE//HIF1A//SLC39A6//TMPRSS3//CXCL13//CD55//DLG4//NMUR2//PROK2//SAA1//C3AR1//TRPC6//C5AR1//CXCR4//S1PR4//CD38//PML//GIMAP5//TRMT10A//S100A8//S100A9//FGF2//PTPRC//LYN//UBASH3B//FCRL5//CXCL10//SNCA//TMEM64//LRRK2//IFI6//LCN2//SOD2//STEAP4//S100A14//ABCA1//CACNA1G
GO:0002717	positive regulation of natural killer cell mediated immunity	Biological process	6	19	783	16119	6.50091	0.000202788	0.00354944	3.69296	GIMAP5//CD226//CRTAM//SH2D1B//LAG3//SH2D1A
GO:0051043	regulation of membrane protein ectodomain proteolysis	Biological process	6	19	783	16119	6.50091	0.000202788	0.00354944	3.69296	ADAM8//PACSIN3//IFNG//APOE//IL1B//TIMP1
GO:0097285	cell-type specific apoptotic process	Biological process	36	394	783	16119	1.88097	0.000209301	0.00365173	3.67923	HCAR2//IFNG//LYN//BTK//HEY2//KITLG//MEF2C//ADAM8//NES//HIF1A//APOE//NAIP//BDNF//SNCA//SOD2//TFAP2A//C5AR1//NRP1//NR3C1//NCF2//PMAIP1//NLRP1//BNIP3//CD3G//CLC//IDO1//CD27//FAP//HCLS1//CCL19//FGB//ICAM1//CD248//AKR1C3//CD40//LILRB1
GO:0050878	regulation of body fluid levels	Biological process	53	659	783	16119	1.65564	0.000214763	0.0037351	3.66804	RASGRP1//RASGRP2//DGKB//DGKH//DOCK1//F5//FGB//FGR//FYN//LAT//ANGPT2//GUCY1A3//IRF1//ITGA4//ITGA5//ITGAL//ITGAX//KIFC1//LYN//MMP1//OLR1//PLA2G4A//PLAUR//PLEK//TREM1//PPBP//SRGN//PRKAR2B//MAPK1//RAB27A//SELL//TFPI//TIMP1//TRPC6//C4BPB//TFPI2//CD84//DOK2//SLC7A7//CD2//ENTPD1//ANXA2//HIF1A//APOE//PDPN//AQP5//SAA1//CD40//STX2//HPSE//ABCA12//UBASH3B
GO:0048247	lymphocyte chemotaxis	Biological process	7	27	783	16119	5.33716	0.000234831	0.00407115	3.62924	CXCL13//CXCL10//CCR2//CCL4//CCL7//ADAM8//SAA1
GO:0010646	regulation of cell communication	Biological process	165	2639	783	16119	1.28713	0.000241929	0.00418093	3.61631	LRRK2//MAP3K8//MAPK1//FGF2//IL1B//PROK2//C5AR1//CXCR4//DUSP4//DUSP5//SNCA//IRAK3//IL1RN//PTPRC//MALT1//TNFRSF10A//TNFSF15//FCER1A//CCL19//ENSA//IFNG//KCNS3//PRKAR2B//USP33//RGS2//CD27//GAS1//POSTN//SOCS2//CHN1//LAT//SH2D1A//FCRL2//INHBA//BMP6//RASGRP1//PIK3AP1//FGR//HCLS1//PAFAH1B2//PLEK//NMU//CAV2//TLR2//FGF9//GRB10//HTRA4//CHST11//ASPN//FOXD1//GPC3//HES5//GREM1//HIF1A//ITGA5//CD55//LY96//CD38//…
GO:0030003	cellular cation homeostasis	Biological process	38	430	783	16119	1.81925	0.000276471	0.0047628	3.55835	APOE//CCL7//CCL8//CCL19//TNNI3//CCR2//CD40//ABCB6//ATP6V0D2//HFE//HIF1A//SLC39A6//TMPRSS3//CXCL13//CD55//DLG4//AVPR1A//NMUR2//PROK2//SAA1//C3AR1//TRPC6//C5AR1//CXCR4//S1PR4//CD38//PML//GIMAP5//S100A8//S100A9//FGF2//PTPRC//LYN//UBASH3B//FCRL5//CXCL10//SNCA//TMEM64
GO:0050706	regulation of interleukin-1 beta secretion	Biological process	6	20	783	16119	6.17586	0.000277862	0.00477171	3.55617	NLRP3//NLRP1//IFNG//CCL19//CASP1//AIM2
GO:0002687	positive regulation of leukocyte migration	Biological process	12	76	783	16119	3.25045	0.000280547	0.00480271	3.55199	CXCL10//ICAM1//C3AR1//CXCL13//CCR2//S100A14//CCL19//ADAM8//TNFRSF14//CCL4//CCL7//TLR2
GO:0042592	homeostatic process	Biological process	91	1308	783	16119	1.43222	0.000285442	0.00487124	3.54448	RFC3//DCLRE1C//GIMAP5//IL1B//IL1RN//PDE4B//HCAR2//IFNG//TNFSF13B//LYN//MEF2C//LYZ//HIF1A//LAT//CORIN//AVPR1A//TMX3//TMX4//APOE//CCL7//CCL8//CCL19//TNNI3//CCR2//CD40//ABCB6//ATP6V0D2//HFE//SLC39A6//TMPRSS3//CXCL13//CD55//DLG4//NMUR2//PROK2//SAA1//C3AR1//TRPC6//C5AR1//CXCR4//S1PR4//CD38//PML//TRMT10A//IFIT1//TAP2//MUC17//ABCA12//AQP9//HCLS1//INHBA//SPI1//PTGER3//S100A8//S100A9//SOD2//KITLG//GPR68//…
GO:0019835	cytolysis	Biological process	7	28	783	16119	5.14655	0.000300097	0.00510539	3.52274	CSF2//LILRB1//GZMH//GZMA//GZMB//LYZ//APOL1
GO:0050730	regulation of peptidyl-tyrosine phosphorylation	Biological process	21	187	783	16119	2.31182	0.000303478	0.00514687	3.51787	IFNG//CD40//IL22RA2//IL24//IL15//HES5//CSF2//HCLS1//LYN//SH2D1B//FCER1A//ICAM1//IL5//ITGA5//KITLG//OSM//TNFRSF14//NRP1//ARHGEF2//SAMSN1//GREM1
GO:0023051	regulation of signaling	Biological process	164	2633	783	16119	1.28224	0.000305785	0.00516994	3.51458	LRRK2//MAP3K8//MAPK1//FGF2//IL1B//PROK2//C5AR1//CXCR4//DUSP4//DUSP5//SNCA//IRAK3//IL1RN//PTPRC//MALT1//TNFRSF10A//TNFSF15//FCER1A//CCL19//ENSA//IFNG//KCNS3//PRKAR2B//USP33//RGS2//CD27//GAS1//POSTN//SOCS2//CHN1//LAT//SH2D1A//FCRL2//INHBA//BMP6//RASGRP1//PIK3AP1//FGR//HCLS1//PLEK//NMU//CAV2//TLR2//FGF9//GRB10//HTRA4//CHST11//ASPN//FOXD1//GPC3//HES5//GREM1//HIF1A//ITGA5//CD55//LY96//CD38//BDNF//AGFG…
GO:0016485	protein processing	Biological process	34	372	783	16119	1.88154	0.000309197	0.00521149	3.50977	CPA3//ENPEP//ANPEP//NLRP3//NLRP1//PMAIP1//PML//NLRC4//S100A8//S100A9//SNCA//CASP1//TNFSF15//ADAM8//LRRK2//GAS1//CHAC1//CORIN//CD55//CFB//C4BPB//MMP14//PLK2//TRIB2//SERPINB3//PACSIN3//IFNG//APOE//IL1B//TIMP1//IFI16//ASPRV1//SRGN//PTHLH
GO:0007229	integrin-mediated signaling pathway	Biological process	13	88	783	16119	3.04114	0.000312359	0.00524858	3.50535	TIMP1//DOCK1//FGR//LAT//HCK//ITGA4//ITGA5//ITGAE//ITGAL//ITGAX//ITGB7//PLEK//TYROBP
GO:0006953	acute-phase response	Biological process	9	46	783	16119	4.02774	0.000313524	0.00525201	3.50373	IL1B//IL1RN//PTGER3//APOL2//APCS//SAA1//SAA2//SAA4//CD163
GO:0002275	myeloid cell activation involved in immune response	Biological process	10	56	783	16119	3.67611	0.000322335	0.00535037	3.49169	TYROBP//TLR2//LYN//BTK//RASGRP1//LAT//FCER1A//FGR//CCR2//MYO1F
GO:0032945	negative regulation of mononuclear cell proliferation	Biological process	10	56	783	16119	3.67611	0.000322335	0.00535037	3.49169	CTLA4//BTLA//LYN//MNDA//LILRB2//LILRB1//CD274//IDO1//TNFRSF14//LST1
GO:0050672	negative regulation of lymphocyte proliferation	Biological process	10	56	783	16119	3.67611	0.000322335	0.00535037	3.49169	CTLA4//BTLA//LYN//MNDA//LILRB2//LILRB1//CD274//IDO1//TNFRSF14//LST1
GO:0048878	chemical homeostasis	Biological process	63	836	783	16119	1.55135	0.000339697	0.00562147	3.46891	CORIN//AVPR1A//APOE//CCL7//CCL8//CCL19//TNNI3//CCR2//CD40//ABCB6//ATP6V0D2//HFE//HIF1A//SLC39A6//TMPRSS3//CXCL13//CD55//DLG4//NMUR2//PROK2//SAA1//C3AR1//TRPC6//C5AR1//CXCR4//S1PR4//CD38//PML//GIMAP5//TRMT10A//IFIT1//TAP2//AQP9//S100A8//S100A9//SOD2//GPR68//GK//FFAR2//PAX6//ABCA1//APOC2//ABCA12//PTHLH//LPCAT1//FGF2//PTPRC//LYN//UBASH3B//FCRL5//CXCL10//SNCA//TMEM64//LRRK2//IFI6//LCN2//STEAP4//S100A…
GO:0022617	extracellular matrix disassembly	Biological process	16	125	783	16119	2.63503	0.000362337	0.00597801	3.44089	DPP4//FAP//ADAM8//COL6A1//COL6A3//DCN//MMP1//MMP3//MMP8//MMP9//MMP10//MMP12//MMP14//SPP1//TIMP1//MMP20
GO:0002544	chronic inflammatory response	Biological process	6	21	783	16119	5.88177	0.000373129	0.00611775	3.42814	IL1RN//IDO1//CXCL13//BDNF//S100A8//S100A9
GO:0045069	regulation of viral genome replication	Biological process	10	57	783	16119	3.61162	0.000374168	0.00611775	3.42693	IFIT1//IFI16//MX1//ZC3HAV1//APOBEC3G//SLPI//BST2//ISG15//APOBEC3D//APOBEC3H
GO:0050871	positive regulation of B cell activation	Biological process	10	57	783	16119	3.61162	0.000374168	0.00611775	3.42693	TNFSF13B//IL5//MEF2C//PTPRC//CARD11//CD38//CD40//BTK//CD27//IFNG
GO:0031399	regulation of protein modification process	Biological process	85	1218	783	16119	1.43664	0.000414784	0.00676161	3.38218	CCNYL1//BCCIP//LRRK2//MAP3K8//MAPK1//FGF2//IL1B//PROK2//C5AR1//CXCR4//DUSP4//DUSP5//LYN//PML//INSM1//SNCA//ANXA2//CAMP//CD40//TRIB2//PTPRC//UBASH3B//GMFG//KDELR3//IGFBP1//LMNA//DNAJB9//SSR1//GREM1//MALT1//TNFRSF10A//TNFSF15//FCER1A//CCL19//INHBA//BMP6//HSPA1B//SPOPL//ISG15//BIRC3//NHLRC1//RASSF5//CLSPN//RPS6KA5//HCLS1//OSM//BDNF//IFNE//IFNG//MAGEA2B//ADCY1//PRKAR2B//ADAM8//IL22RA2//IL24//IL15//HE…
GO:1902107	positive regulation of leukocyte differentiation	Biological process	15	115	783	16119	2.68516	0.000446724	0.00726059	3.34996	KITLG//HCLS1//IL15//GIMAP5//ADAM8//BTK//CD27//LILRB2//CCL19//CD86//IL5//CSF1//IKZF1//TMEM64//IFNG
GO:0097191	extrinsic apoptotic signaling pathway	Biological process	23	220	783	16119	2.15219	0.000453573	0.00734572	3.34335	TNFRSF10A//IL1B//KITLG//BCL2A1//FGB//ICAM1//ARHGEF2//PMAIP1//LMNA//NRP1//CYLD//G0S2//PML//CSF2//FYN//IFI6//GAS1//HSPA1B//INHBA//PPP2R1B//PARP2//IFNG//CD27
GO:0060627	regulation of vesicle-mediated transport	Biological process	28	291	783	16119	1.9808	0.000454652	0.00734572	3.34232	DLG4//GREM1//SLAMF1//ANXA2//ANXA13//LYN//FCER1A//FGR//CCR2//LILRB1//PACSIN3//GPC3//CCL19//SNCA//CD14//FGB//RAB27A//RAB27B//CACNA1G//APOC2//HCK//FCGR1A//PTX3//GAS1//LRRK2//C4BPB//MAPK1//NRP1
GO:0001776	leukocyte homeostasis	Biological process	11	69	783	16119	3.28186	0.000458037	0.00737859	3.3391	PDE4B//HCAR2//IFNG//TNFSF13B//LYN//MEF2C//HIF1A//LAT//KITLG//PMAIP1//GIMAP5
GO:0002448	mast cell mediated immunity	Biological process	7	30	783	16119	4.80345	0.000474033	0.00759148	3.32419	LYN//BTK//RASGRP1//LAT//FCER1A//FGR//SERPINB9
GO:0034605	cellular response to heat	Biological process	7	30	783	16119	4.80345	0.000474033	0.00759148	3.32419	HSPA1B//TFEC//HSPA6//CXCL10//LYN//MKI67//STAC
GO:0031401	positive regulation of protein modification process	Biological process	63	847	783	16119	1.53121	0.000479471	0.00765611	3.31924	LRRK2//MAP3K8//MAPK1//FGF2//IL1B//PROK2//C5AR1//CXCR4//ANXA2//CAMP//CD40//KDELR3//IGFBP1//LMNA//DNAJB9//SSR1//GREM1//MALT1//TNFRSF10A//TNFSF15//FCER1A//CCL19//INHBA//BMP6//PML//BIRC3//NHLRC1//RASSF5//CLSPN//RPS6KA5//HCLS1//OSM//BDNF//SNCA//IFNE//IFNG//ADCY1//PRKAR2B//ADAM8//IL24//IL15//HES5//CSF2//LYN//MEF2C//KITLG//NOX4//S100A12//AJUBA//IL1RN//SPDYA//CSF1//PTPRC//SH2D1B//ICAM1//IL5//ITGA5//TNFRS…
GO:0051926	negative regulation of calcium ion transport	Biological process	6	22	783	16119	5.61442	0.000492131	0.00783536	3.30792	FCRL5//SLN//LILRB2//LILRB1//PACSIN3//ICAM1
GO:0006873	cellular ion homeostasis	Biological process	38	443	783	16119	1.76586	0.000494575	0.00785137	3.30577	APOE//CCL7//CCL8//CCL19//TNNI3//CCR2//CD40//ABCB6//ATP6V0D2//HFE//HIF1A//SLC39A6//TMPRSS3//CXCL13//CD55//DLG4//AVPR1A//NMUR2//PROK2//SAA1//C3AR1//TRPC6//C5AR1//CXCR4//S1PR4//CD38//PML//GIMAP5//S100A8//S100A9//FGF2//PTPRC//LYN//UBASH3B//FCRL5//CXCL10//SNCA//TMEM64
GO:0007260	tyrosine phosphorylation of STAT protein	Biological process	10	59	783	16119	3.48919	0.000498768	0.00787218	3.3021	OSM//IFNG//CD40//IL22RA2//IL24//IL15//HES5//CSF2//HCLS1//LYN
GO:0042108	positive regulation of cytokine biosynthetic process	Biological process	10	59	783	16119	3.48919	0.000498768	0.00787218	3.3021	TLR1//TLR2//CCR2//CD86//IFNG//IL1B//IRF1//LTB//CARD11//FCER1A
GO:0035556	intracellular signal transduction	Biological process	147	2345	783	16119	1.29048	0.000511911	0.00805632	3.29081	LRRK2//MAP3K8//DUSP4//RASGRP3//IL1B//MEF2C//MAPK1//FGF2//PROK2//C5AR1//CXCR4//DUSP5//GTSE1//PML//PSMB5//PSMB9//LAT//AVPR1A//NMUR2//BTK//TANK//LY96//CD14//MALT1//TNFRSF10A//TNFSF15//TLR2//FCER1A//CCL19//IFNAR2//STAT1//CCR2//SOCS2//NMI//GUCY1A3//APOE//ARL4C//CHN1//DOCK1//RHOD//RHOH//RHOF//RAB27A//RAB27B//ARHGAP10//STARD13//ARHGEF2//ARHGAP29//RASGRP1//RASGRP2//PLK2//DOK2//CD27//CIDEB//LYN//BCL2A1//S…
GO:0043271	negative regulation of ion transport	Biological process	11	70	783	16119	3.23498	0.000520017	0.00816039	3.28398	IL1RN//LILRB1//ACSL4//FCRL5//SNCA//LILRB2//PACSIN3//ICAM1//SLN//PLA2R1//APOE
GO:0002230	positive regulation of defense response to virus by host	Biological process	5	15	783	16119	6.86207	0.000533334	0.00832154	3.273	LILRB1//DDX58//PML//APOBEC3G//AIM2
GO:0051044	positive regulation of membrane protein ectodomain proteolysis	Biological process	5	15	783	16119	6.86207	0.000533334	0.00832154	3.273	ADAM8//PACSIN3//IFNG//APOE//IL1B
GO:1990267	response to transition metal nanoparticle	Biological process	12	82	783	16119	3.01262	0.000574259	0.00888128	3.24089	SOD2//S100A8//S100A9//HVCN1//GATM//AQP9//SDS//ICAM1//S100B//SNCA//LRRK2//MT1X
GO:0002712	regulation of B cell mediated immunity	Biological process	8	40	783	16119	4.11724	0.000576043	0.00888128	3.23954	FCGR1A//FCER1A//BTK//CD226//GIMAP5//C4BPB//IFNG//CD40
GO:1902930	regulation of alcohol biosynthetic process	Biological process	8	40	783	16119	4.11724	0.000576043	0.00888128	3.23954	PLEK//BMP6//APOE//IFNG//IL1B//SNCA//AKR1C3//LPCAT1
GO:0002224	toll-like receptor signaling pathway	Biological process	17	143	783	16119	2.44731	0.000576388	0.00888128	3.23929	IRAK3//DUSP4//LY96//MEF2C//MAPK1//BTK//TLR1//TLR2//TLR10//RPS6KA5//CD14//BIRC3//PIK3AP1//IRF1//LYN//S100A14//CD86
GO:0050792	regulation of viral process	Biological process	18	156	783	16119	2.37533	0.00057734	0.00888128	3.23857	IFIT1//TAP2//TRIM21//CCL4//IFI16//MX1//ZC3HAV1//APOBEC3G//SLPI//BST2//ISG15//APOBEC3D//APOBEC3H//APCS//PTX3//NCBP2//CTDP1//PML
GO:0002286	T cell activation involved in immune response	Biological process	11	71	783	16119	3.18941	0.000588849	0.00903287	3.23	ICAM1//ITGAL//IFNG//LILRB1//CD86//RAB27A//IL18R1//BATF//CCL19//IFNE//LCP1
GO:0032844	regulation of homeostatic process	Biological process	29	311	783	16119	1.91961	0.000605266	0.00925871	3.21805	CORIN//AVPR1A//PML//GIMAP5//IL1B//PTGER3//KITLG//HCAR2//HIF1A//GPR68//LYN//SPI1//HSPA1B//INHBA//ISG15//CD38//ADAM8//TMEM64//SPP1//FGF2//PTPRC//CCL19//UBASH3B//FCRL5//CXCL10//SNCA//LRRK2//IFI6//CACNA1G
GO:0042554	superoxide anion generation	Biological process	6	23	783	16119	5.37031	0.000638701	0.00971573	3.1947	ACP5//CYBB//NCF2//NOX4//NCF1//SOD2
GO:0046633	alpha-beta T cell proliferation	Biological process	6	23	783	16119	5.37031	0.000638701	0.00971573	3.1947	IL15//CCR2//BTLA//TNFRSF14//CD55//IRF1
GO:0044243	multicellular organismal catabolic process	Biological process	12	83	783	16119	2.97632	0.000642245	0.00974251	3.1923	ENPEP//FAP//COL6A1//COL6A3//MMP1//MMP3//MMP8//MMP9//MMP10//MMP12//MMP14//MMP20
GO:0046634	regulation of alpha-beta T cell activation	Biological process	10	61	783	16119	3.37479	0.000655944	0.00992274	3.18313	GIMAP5//CCL19//CD86//LILRB1//CCR2//BTLA//TNFRSF14//IKZF1//CD55//IRF1
GO:0002685	regulation of leukocyte migration	Biological process	14	107	783	16119	2.69352	0.000663405	0.00997848	3.17822	TLR2//CXCL10//ICAM1//C3AR1//CXCL13//CCR2//S100A14//CCL19//LYN//GREM1//ADAM8//TNFRSF14//CCL4//CCL7
GO:0046425	regulation of JAK-STAT cascade	Biological process	13	95	783	16119	2.81706	0.000664758	0.00997848	3.17734	IL24//IFNE//IFNG//CD40//IL22RA2//IL15//HES5//CSF2//HCLS1//LYN//SOCS2//IL5//ELP2
GO:0045639	positive regulation of myeloid cell differentiation	Biological process	11	72	783	16119	3.14511	0.00066511	0.00997848	3.17711	KITLG//HCLS1//IL5//HIF1A//HSPA1B//INHBA//ISG15//CSF1//IKZF1//TMEM64//IFNG
GO:0031343	positive regulation of cell killing	Biological process	8	41	783	16119	4.01682	0.000685648	0.0102584	3.1639	HFE//CD226//CRTAM//SH2D1B//LAG3//SH2D1A//GIMAP5//IFNG
GO:0007159	leukocyte cell-cell adhesion	Biological process	9	51	783	16119	3.63286	0.000696958	0.0103991	3.15679	ITGA4//ITGB7//IL1B//S100A8//S100A9//ICAM1//ITGA5//ITGAL//OLR1
GO:0051091	positive regulation of sequence-specific DNA binding transcription factor activity	Biological process	22	213	783	16119	2.12627	0.000704211	0.0104787	3.1523	RPS6KA5//ADAM8//TRIM22//MALT1//IRAK3//NLRP3//ICAM1//IL1B//NLRC4//S100A8//S100A9//S100A12//BTK//TLR2//CARD11//ARHGEF2//AIM2//CD40//DDX58//IL5//CYTL1//TRIM21
GO:0009628	response to abiotic stimulus	Biological process	69	962	783	16119	1.47656	0.000709903	0.0105347	3.1488	DPP4//ANGPT2//HIF1A//MMP14//NOX4//PML//AGTRAP//BDNF//SDC2//BNIP3//SOD2//TLR2//CXCR4//CASP1//AJUBA//CD38//DCN//TNC//MEIS2//STAT1//AQP9//AKR1C4//RDH10//GPC3//APOC2//APOE//AKR1C3//DCDC2//HVCN1//OSM//CD14//CXCL10//PMAIP1//SLC1A3//NMU//KMO//IKBIP//ICAM1//DCLRE1C//NABP1//DCUN1D3//POLH//CCL7//GPR65//IL1B//IRF1//BMP6//TNFRSF10A//CD40//TFEC//HSPA1B//HSPA6//LYN//MKI67//STAC//AVPR1A//FYN//KCNJ3//PDPN//NCF2/…
GO:0002755	MyD88-dependent toll-like receptor signaling pathway	Biological process	12	84	783	16119	2.94089	0.000716851	0.010609	3.14457	IRF1//IRAK3//DUSP4//LY96//MEF2C//MAPK1//BTK//TLR1//TLR2//TLR10//RPS6KA5//CD14
GO:2000401	regulation of lymphocyte migration	Biological process	7	32	783	16119	4.50323	0.000720123	0.0106286	3.14259	CXCL13//CCR2//CXCL10//TNFRSF14//ADAM8//CCL4//CCL7
GO:0051604	protein maturation	Biological process	34	390	783	16119	1.79469	0.000723473	0.0106493	3.14058	CPA3//ENPEP//ANPEP//ASPRV1//SRGN//PTHLH//NLRP3//NLRP1//PMAIP1//PML//NLRC4//S100A8//S100A9//SNCA//CASP1//TNFSF15//ADAM8//LRRK2//GAS1//CHAC1//CORIN//CD55//CFB//C4BPB//MMP14//PLK2//TRIB2//SERPINB3//PACSIN3//IFNG//APOE//IL1B//TIMP1//IFI16
GO:0030217	T cell differentiation	Biological process	20	186	783	16119	2.21357	0.000731259	0.010735	3.13593	TXK//IFNG//GIMAP5//ADAM8//SATB1//THEMIS//IRF1//CD3D//CARD11//IL15//IL18R1//BATF//CD2//CTLA4//LILRB2//CCL19//CD86//IKZF1//RHOH//PTPRC
GO:0030949	positive regulation of vascular endothelial growth factor receptor signaling pathway	Biological process	5	16	783	16119	6.43319	0.000744919	0.0109062	3.12789	FGF9//GRB10//HIF1A//IL1B//ITGA5
GO:0007584	response to nutrient	Biological process	18	161	783	16119	2.30156	0.000839774	0.0122349	3.07584	BDNF//TYMS//MEF2C//ALPL//CXCL10//SPP1//SDS//SOD2//KYNU//TNC//IL15//CYBB//ABCA1//ENSA//ACSL4//GATM//STAT1//AKR1C3
GO:0033273	response to vitamin	Biological process	11	74	783	16119	3.06011	0.000842393	0.0122349	3.07449	BDNF//TYMS//MEF2C//ALPL//CXCL10//SPP1//SDS//SOD2//KYNU//TNC//IL15
GO:0050868	negative regulation of T cell activation	Biological process	11	74	783	16119	3.06011	0.000842393	0.0122349	3.07449	LILRB2//LILRB1//CTLA4//CD274//IRF1//IDO1//BTLA//TNFRSF14//TIGIT//LAG3//GIMAP5
GO:0072006	nephron development	Biological process	13	98	783	16119	2.73082	0.000895856	0.0129768	3.04776	IFNG//STAT1//ENPEP//ANGPT2//PODXL//HES5//FOXD1//IRX2//MEF2C//BASP1//PROM1//GPC3//TFAP2A
GO:0006575	cellular modified amino acid metabolic process	Biological process	21	203	783	16119	2.12961	0.000903469	0.0130081	3.04409	GSTA5//GSTA1//GSTA2//GSTA3//IDH1//SOD2//NAT8//GATM//CNDP2//FTCD//PANK2//VNN2//IDO1//TDO2//KMO//KYNU//PLA2G16//PLA2G4A//TYMS//GCH1//NOX4
GO:0070482	response to oxygen levels	Biological process	25	260	783	16119	1.97944	0.000906932	0.0130081	3.04243	DPP4//ANGPT2//HIF1A//MMP14//NOX4//PML//AGTRAP//BDNF//SDC2//BNIP3//SOD2//TLR2//CXCR4//CASP1//AJUBA//CD38//PDPN//NCF2//UCK2//ADAM8//ICAM1//LMNA//PMAIP1//S100B//TRPC6
GO:0045619	regulation of lymphocyte differentiation	Biological process	15	123	783	16119	2.51051	0.000913002	0.0130081	3.03953	IL15//GIMAP5//ADAM8//IKZF3//CARD11//INHBA//BTK//CD27//CD2//CTLA4//IRF1//LILRB2//CCL19//CD86//IKZF1
GO:0002664	regulation of T cell tolerance induction	Biological process	4	10	783	16119	8.23448	0.000917071	0.0130081	3.0376	LILRB2//IDO1//CLC//CD86
GO:0036035	osteoclast development	Biological process	4	10	783	16119	8.23448	0.000917071	0.0130081	3.0376	TYROBP//LILRB1//GPR68//ANXA2
GO:0036037	CD8-positive, alpha-beta T cell activation	Biological process	4	10	783	16119	8.23448	0.000917071	0.0130081	3.0376	IFNG//IRF1//SATB1//LILRB1
GO:0045589	regulation of regulatory T cell differentiation	Biological process	4	10	783	16119	8.23448	0.000917071	0.0130081	3.0376	GIMAP5//CTLA4//IRF1//LILRB2
GO:0070189	kynurenine metabolic process	Biological process	4	10	783	16119	8.23448	0.000917071	0.0130081	3.0376	IDO1//TDO2//KMO//KYNU
GO:0042509	regulation of tyrosine phosphorylation of STAT protein	Biological process	9	53	783	16119	3.49577	0.000931024	0.0131718	3.03104	IFNG//CD40//IL22RA2//IL24//IL15//HES5//CSF2//HCLS1//LYN
GO:0032680	regulation of tumor necrosis factor production	Biological process	11	75	783	16119	3.01931	0.000944731	0.0133312	3.02469	IRAK3//ACP5//IFNG//CCL19//TLR2//CD2//ARHGEF2//CD14//TLR1//CCR2//LILRB1
GO:0045428	regulation of nitric oxide biosynthetic process	Biological process	8	43	783	16119	3.82999	0.00095513	0.0134432	3.01994	ACP5//GIMAP5//ICAM1//IFNG//IL1B//PTX3//SOD2//TLR2
GO:0051179	localization	Biological process	285	5040	783	16119	1.1641	0.000966773	0.0135721	3.01468	IFNG//AKR1C3//ARHGEF2//MAPK1//SLC1A3//CXCR4//NMU//HIF1A//KITLG//NRP2//DYX1C1//FYN//MAPT//MEF2C//PAX6//DCDC2//NRP1//KIAA0319//CD2//FCER1A//SNCA//FGF2//GREM1//DLG4//FFAR2//TREM1//CCL19//CCR2//CXCL13//HCK//ADAM8//PPBP//S100A8//S100A9//S100A12//CCL7//LYN//BTK//F5//FGB//PLEK//SRGN//TIMP1//TLR2//CXCL10//ICAM1//LILRB1//TNFRSF14//ABCA1//CORIN//AVPR1A//SLC6A14//SLC7A7//ITGA4//ITGB7//NFKBIE//KDELR3//KIF1B/…
GO:0010517	regulation of phospholipase activity	Biological process	12	87	783	16119	2.83948	0.000985454	0.0137989	3.00636	ADCY1//AVPR1A//PRKAR2B//C5AR1//TXK//S1PR4//APOC2//RGS2//FGF2//NMUR2//PLA2R1//SNCA
GO:0032270	positive regulation of cellular protein metabolic process	Biological process	68	957	783	16119	1.46276	0.000992152	0.0138571	3.00342	LRRK2//MAP3K8//MAPK1//FGF2//IL1B//PROK2//C5AR1//CXCR4//ANXA2//CAMP//CD40//KDELR3//IGFBP1//LMNA//DNAJB9//SSR1//GREM1//MALT1//TNFRSF10A//TNFSF15//FCER1A//CCL19//INHBA//BMP6//PML//BIRC3//NHLRC1//RASSF5//CLSPN//PLK2//TRIB2//APOE//RPS6KA5//HCLS1//OSM//BDNF//SNCA//IFNE//IFNG//ADCY1//PRKAR2B//ADAM8//IL24//IL15//HES5//CSF2//LYN//MEF2C//KITLG//NOX4//S100A12//AJUBA//IL1RN//SPDYA//CSF1//PTPRC//UHMK1//SH2D1B…
GO:0048535	lymph node development	Biological process	5	17	783	16119	6.05477	0.0010134	0.0141178	2.99422	IKZF1//CXCL13//IL15//LTB//CD248
GO:0060330	regulation of response to interferon-gamma	Biological process	6	25	783	16119	4.94069	0.00103122	0.0143296	2.98665	IFNG//IFNGR1//IFNGR2//STAT1//TXK//PARP9
GO:0030316	osteoclast differentiation	Biological process	11	76	783	16119	2.97958	0.00105713	0.014586	2.97587	ANXA2//MITF//LILRB3//CSF1//TMEM64//IFNG//TYROBP//LILRB1//GPR68//GPC3//SNX10
GO:0032640	tumor necrosis factor production	Biological process	11	76	783	16119	2.97958	0.00105713	0.014586	2.97587	IRAK3//ACP5//IFNG//CCL19//TLR2//CD2//ARHGEF2//CD14//TLR1//CCR2//LILRB1
GO:0072678	T cell migration	Biological process	7	34	783	16119	4.23834	0.00105769	0.014586	2.97564	CXCL10//CXCL13//CCR2//TNFRSF14//ADAM8//ITGA4//ITGB7
GO:0006809	nitric oxide biosynthetic process	Biological process	9	54	783	16119	3.43103	0.00106993	0.0147176	2.97064	ACP5//GIMAP5//ICAM1//IFNG//IL1B//PTX3//SOD2//TLR2//GCH1
GO:0010952	positive regulation of peptidase activity	Biological process	16	138	783	16119	2.38681	0.00108475	0.014884	2.96467	NLRP3//NLRP1//PMAIP1//PML//NLRC4//S100A8//S100A9//SNCA//CASP1//TNFSF15//IL24//IFI16//MEFV//AIM2//PCOLCE2//MMP14
GO:2000026	regulation of multicellular organismal development	Biological process	89	1331	783	16119	1.37654	0.00116843	0.015992	2.9324	HIF1A//PAX6//LILRB2//IDO1//CLC//CD86//LYN//KITLG//IFNG//STAT1//BDNF//GREM1//GLIPR2//IRAK3//FYN//LRRK2//ANGPT2//CXCL10//PML//CCR2//OSR2//MEF2C//BMP6//TFAP2A//SRGN//APOE//HCLS1//HES5//PTHLH//IL15//GIMAP5//ADAM8//IL1RN//CSF1//IKZF3//CARD11//INHBA//BTK//CD27//CD2//CTLA4//IRF1//HEY2//KRT84//CCL19//ADAMTS9//MEIS2//IL5//SPI1//HSPA1B//ISG15//APCS//GPR68//IKZF1//MBNL3//FUOM//MITF//LILRB3//TMEM64//CXCL13//…
GO:0055082	cellular chemical homeostasis	Biological process	42	528	783	16119	1.63754	0.00117561	0.0160501	2.92974	APOE//CCL7//CCL8//CCL19//TNNI3//CCR2//CD40//ABCB6//ATP6V0D2//HFE//HIF1A//SLC39A6//TMPRSS3//CXCL13//CD55//DLG4//AVPR1A//NMUR2//PROK2//SAA1//C3AR1//TRPC6//C5AR1//CXCR4//S1PR4//CD38//PML//GIMAP5//S100A8//S100A9//GPR68//FGF2//PTPRC//LYN//UBASH3B//FCRL5//CXCL10//SNCA//TMEM64//ICAM1//MEF2C//NOX4
GO:0030574	collagen catabolic process	Biological process	11	77	783	16119	2.94089	0.00118033	0.0160743	2.928	FAP//COL6A1//COL6A3//MMP1//MMP3//MMP8//MMP9//MMP10//MMP12//MMP14//MMP20
GO:0001706	endoderm formation	Biological process	9	55	783	16119	3.36865	0.00122514	0.0166018	2.91181	COL6A1//INHBA//ITGA4//ITGA5//MMP8//MMP9//MMP14//DUSP4//DUSP5
GO:0002824	positive regulation of adaptive immune response based on somatic recombination of immune receptors built from immunoglobulin superfamily domains	Biological process	9	55	783	16119	3.36865	0.00122514	0.0166018	2.91181	FCGR1A//FCER1A//HFE//TNFSF13B//IL1B//MALT1//CCR2//CD226//GIMAP5
GO:0002688	regulation of leukocyte chemotaxis	Biological process	10	66	783	16119	3.11912	0.0012338	0.0166777	2.90875	CXCL10//C3AR1//CXCL13//CCR2//S100A14//CCL19//LYN//GREM1//CCL4//CCL7
GO:0030890	positive regulation of B cell proliferation	Biological process	7	35	783	16119	4.11724	0.00126748	0.0170907	2.89706	TNFSF13B//IL5//MEF2C//PTPRC//CARD11//CD38//CD40
GO:0009595	detection of biotic stimulus	Biological process	6	26	783	16119	4.75066	0.00128614	0.0172996	2.89071	CRTAM//NLRC4//LY96//TLR1//TLR2//NLRP3
GO:0043405	regulation of MAP kinase activity	Biological process	25	267	783	16119	1.92755	0.0013215	0.0177314	2.87893	LRRK2//FGF2//IL1B//MAPK1//PROK2//C5AR1//CXCR4//DUSP4//DUSP5//FCER1A//CCL19//ADAM8//MEF2C//KITLG//NOX4//S100A12//AJUBA//CD40//IRAK3//APOE//LYN//RGS2//SPRY4//IL1RN//TRIB2
GO:0001818	negative regulation of cytokine production	Biological process	17	154	783	16119	2.2725	0.00133183	0.0178263	2.87555	BST2//IRAK3//CYLD//DDX58//UBE2L6//ISG15//LILRB1//GIMAP5//MEFV//ACP5//IDO1//PRG2//TIGIT//TLR2//IFNG//NLRP3//RPS6KA5
GO:0035456	response to interferon-beta	Biological process	5	18	783	16119	5.71839	0.00134753	0.0179048	2.87046	IRF1//STAT1//AIM2//XAF1//BST2
GO:0036296	response to increased oxygen levels	Biological process	5	18	783	16119	5.71839	0.00134753	0.0179048	2.87046	PDPN//NCF2//BDNF//BNIP3//SOD2
GO:0055093	response to hyperoxia	Biological process	5	18	783	16119	5.71839	0.00134753	0.0179048	2.87046	PDPN//NCF2//BDNF//BNIP3//SOD2
GO:0002517	T cell tolerance induction	Biological process	4	11	783	16119	7.48589	0.00138594	0.0181501	2.85826	LILRB2//IDO1//CLC//CD86
GO:0006569	tryptophan catabolic process	Biological process	4	11	783	16119	7.48589	0.00138594	0.0181501	2.85826	IDO1//TDO2//KMO//KYNU
GO:0032494	response to peptidoglycan	Biological process	4	11	783	16119	7.48589	0.00138594	0.0181501	2.85826	TLR2//CAMP//IRAK3//C5AR1
GO:0033700	phospholipid efflux	Biological process	4	11	783	16119	7.48589	0.00138594	0.0181501	2.85826	APOE//ABCA1//ABCA12//APOC2
GO:0042436	indole-containing compound catabolic process	Biological process	4	11	783	16119	7.48589	0.00138594	0.0181501	2.85826	IDO1//TDO2//KMO//KYNU
GO:0046218	indolalkylamine catabolic process	Biological process	4	11	783	16119	7.48589	0.00138594	0.0181501	2.85826	IDO1//TDO2//KMO//KYNU
GO:0033559	unsaturated fatty acid metabolic process	Biological process	13	103	783	16119	2.59826	0.00142924	0.0186724	2.8449	DEGS1//ALOX5AP//NCF1//TLR2//PDPN//AKR1C2//HPGDS//AKR1C3//CYP2C19//CYP2C9//PLA2G4A//FCER1A//AVPR1A
GO:0006690	icosanoid metabolic process	Biological process	12	91	783	16119	2.71466	0.00146911	0.019102	2.83294	ALOX5AP//NCF1//TLR2//PDPN//AKR1C2//HPGDS//AKR1C3//CYP2C19//CYP2C9//PLA2G4A//FCER1A//AVPR1A
GO:1901568	fatty acid derivative metabolic process	Biological process	12	91	783	16119	2.71466	0.00146911	0.019102	2.83294	PLA2G4A//ALOX5AP//NCF1//TLR2//PDPN//AKR1C2//HPGDS//AKR1C3//CYP2C19//CYP2C9//FCER1A//AVPR1A
GO:0051701	interaction with host	Biological process	14	116	783	16119	2.48454	0.00147803	0.0191722	2.83032	IFIT1//TAP2//TYMS//CXCR4//APCS//PTX3//TRIM21//TLR2//GUCY1A3//CYBB//ATP6V0D2//NCF2//NCF1//CAMP
GO:0001912	positive regulation of leukocyte mediated cytotoxicity	Biological process	7	36	783	16119	4.00287	0.00150846	0.0194709	2.82147	HFE//CD226//CRTAM//SH2D1B//LAG3//SH2D1A//GIMAP5
GO:0042993	positive regulation of transcription factor import into nucleus	Biological process	7	36	783	16119	4.00287	0.00150846	0.0194709	2.82147	CD27//IL1B//CCL19//TLR2//IL18R1//DDX58//HCLS1
GO:0042531	positive regulation of tyrosine phosphorylation of STAT protein	Biological process	8	46	783	16119	3.58021	0.00151175	0.0194709	2.82052	IFNG//CD40//IL24//IL15//HES5//CSF2//HCLS1//LYN
GO:2001236	regulation of extrinsic apoptotic signaling pathway	Biological process	17	156	783	16119	2.24337	0.00153436	0.0197156	2.81407	FGB//ICAM1//ARHGEF2//PMAIP1//LMNA//NRP1//CYLD//G0S2//PML//CSF2//FYN//IFI6//GAS1//HSPA1B//IL1B//INHBA//PPP2R1B
GO:0046717	acid secretion	Biological process	11	80	783	16119	2.8306	0.00162264	0.0208011	2.78978	NMU//BDNF//SNCA//AVPR1A//IL1RN//TRPC4//ACSL4//IL1B//PLA2G4A//NMUR2//PLA2R1
GO:0071900	regulation of protein serine/threonine kinase activity	Biological process	34	409	783	16119	1.71132	0.00163055	0.0208534	2.78767	CCNYL1//BCCIP//LRRK2//FGF2//IL1B//MAPK1//PROK2//C5AR1//CXCR4//DUSP4//DUSP5//MALT1//TNFRSF10A//TNFSF15//FCER1A//CCL19//ADAM8//TRIB2//MEF2C//KITLG//NOX4//S100A12//AJUBA//CD40//IRAK3//APOE//LYN//RGS2//SPRY4//IL1RN//SPDYA//PKIB//SNCA//PRKAR2B
GO:0006468	protein phosphorylation	Biological process	91	1383	783	16119	1.35455	0.00167675	0.0213943	2.77553	CCNYL1//BCCIP//LRRK2//MAP3K8//MAPK1//FGF2//IL1B//PROK2//C5AR1//CXCR4//DUSP4//DUSP5//LYN//PML//INSM1//SNCA//ANXA2//CAMP//CD40//TRIB2//PTPRC//UBASH3B//GMFG//KDELR3//IGFBP1//LMNA//DNAJB9//SSR1//GREM1//MALT1//TNFRSF10A//TNFSF15//TLR2//FCER1A//CCL19//INHBA//BMP6//RPS6KA5//UHMK1//MYO3A//CLSPN//SH2D1B//FGR//FYN//HCK//BTK//TXK//IL24//HCLS1//OSM//BDNF//IFNE//IFNG//ADCY1//PRKAR2B//ADAM8//IL22RA2//IL15//HES…
GO:0031663	lipopolysaccharide-mediated signaling pathway	Biological process	8	47	783	16119	3.50404	0.00174569	0.0222219	2.75803	CD55//LY96//HCK//IL1B//LYN//MAPK1//STAT1//TLR2
GO:0002821	positive regulation of adaptive immune response	Biological process	9	58	783	16119	3.19441	0.00180255	0.0228924	2.74411	FCGR1A//FCER1A//HFE//TNFSF13B//IL1B//MALT1//CCR2//CD226//GIMAP5
GO:0050795	regulation of behavior	Biological process	17	159	783	16119	2.20104	0.0018865	0.0238794	2.72434	CXCL10//C3AR1//CXCL13//CCR2//PER3//NRP1//CXCR4//CCL19//ANGPT2//S100A14//LYN//GREM1//CCL4//CCL7//DLG4//MEF2C//HTR1D
GO:2001056	positive regulation of cysteine-type endopeptidase activity	Biological process	14	119	783	16119	2.42191	0.00188902	0.0238794	2.72376	NLRP3//NLRP1//PMAIP1//PML//NLRC4//S100A8//S100A9//SNCA//CASP1//TNFSF15//IL24//IFI16//MEFV//AIM2
GO:0008285	negative regulation of cell proliferation	Biological process	45	591	783	16119	1.56748	0.00191177	0.0241112	2.71857	APOE//ATP5A1//STAT1//CAV2//BDNF//CTLA4//BTLA//LYN//MNDA//LILRB1//GREM1//LILRB2//CD274//IDO1//TNFRSF14//PMAIP1//SOD2//IFNG//IL15//LST1//GAS1//GPC3//MEF2C//PAX6//FAP//PTPRU//IL24//PDS5B//HSPA1B//IGFBP6//IL1B//INHBA//INSM1//IRF1//CCL3L3//OSM//NOX4//PML//PTHLH//RARRES1//RARRES3//TFAP2A//TLR2//RASSF5//CD164
GO:0001958	endochondral ossification	Biological process	6	28	783	16119	4.41133	0.00193736	0.0242103	2.71279	ALPL//MEF2C//MMP14//CSGALNACT1//PTHLH//BMP6
GO:0031640	killing of cells of other organism	Biological process	6	28	783	16119	4.41133	0.00193736	0.0242103	2.71279	IFNG//CAMP//TREM1//NCF1//S100A12//APOL1
GO:0036075	replacement ossification	Biological process	6	28	783	16119	4.41133	0.00193736	0.0242103	2.71279	ALPL//MEF2C//MMP14//CSGALNACT1//PTHLH//BMP6
GO:0044364	disruption of cells of other organism	Biological process	6	28	783	16119	4.41133	0.00193736	0.0242103	2.71279	S100A12//APOL1//IFNG//CAMP//TREM1//NCF1
GO:0033631	cell-cell adhesion mediated by integrin	Biological process	4	12	783	16119	6.86207	0.00199945	0.0249134	2.69909	DPP4//CXCL13//PODXL//ITGA5
GO:0006749	glutathione metabolic process	Biological process	8	48	783	16119	3.43103	0.00200731	0.0249134	2.69739	CNDP2//GSTA5//GSTA1//GSTA2//GSTA3//IDH1//SOD2//NAT8
GO:0071347	cellular response to interleukin-1	Biological process	8	48	783	16119	3.43103	0.00200731	0.0249134	2.69739	IRAK3//RPS6KA5//IL1RN//FGB//HIF1A//ICAM1//APOE//CAMP
GO:0046427	positive regulation of JAK-STAT cascade	Biological process	9	59	783	16119	3.14027	0.00203723	0.0252275	2.69096	IFNG//CD40//IL24//IL15//HES5//CSF2//HCLS1//LYN//IL5
GO:0044259	multicellular organismal macromolecule metabolic process	Biological process	14	120	783	16119	2.40172	0.00204546	0.025272	2.68921	ENPEP//FAP//COL6A1//COL6A3//MMP1//MMP3//MMP8//MMP9//MMP10//MMP12//MMP14//MMP20//HIF1A//AKR1C3
GO:0032653	regulation of interleukin-10 production	Biological process	7	38	783	16119	3.7922	0.00209632	0.0257838	2.67854	IDO1//PRG2//TIGIT//TLR2//TRIB2//LILRB1//CD274
GO:0060563	neuroepithelial cell differentiation	Biological process	7	38	783	16119	3.7922	0.00209632	0.0257838	2.67854	MEF2C//MITF//RAB27A//KITLG//ADAMTS9//BCCIP//INSM1
GO:0002431	Fc receptor mediated stimulatory signaling pathway	Biological process	12	95	783	16119	2.60036	0.00213365	0.026184	2.67088	DOCK1//FCGR1A//FCGR2A//FCGR3A//FGR//FYN//HCK//LYN//MAPK1//WIPF3//CD3G//CD226
GO:0019538	protein metabolic process	Biological process	264	4688	783	16119	1.15929	0.00217076	0.0265796	2.66339	CCNYL1//BCCIP//LRRK2//MAP3K8//MAPK1//FGF2//IL1B//PROK2//C5AR1//CXCR4//DUSP4//DUSP5//NHLRC1//PSMB5//PSMB9//TRIM21//UBE2L6//ISG15//HPSE//LYN//PML//INSM1//SNCA//ANXA2//CAMP//CD40//CPA3//ENPEP//ANPEP//HSPA4L//SACS//APCS//TMX3//TMX4//BAG2//HSPA1B//HSPA6//CFB//TRIM22//UBD//MALT1//RNF149//BIRC3//SPOPL//PAX6//TRIM36//KLHL7//SOCS2//IGF2BP3//SSR1//TRMT6//RGS2//QKI//NCBP2//ST8SIA4//PLK2//IRAK3//ADRBK2//FGR/…
GO:0048523	negative regulation of cellular process	Biological process	196	3362	783	16119	1.20015	0.00219166	0.0267755	2.65923	IKZF1//KLF12//OSR2//FGF9//HEY2//VAX2//MAGEA2B//ZBTB32//HCLS1//IFI16//IFNG//INSM1//HES5//MEF2C//MEIS2//MITF//PRRX1//BACH2//SATB1//SPI1//STAT1//TFAP2A//AJUBA//PER3//DUSP4//DUSP5//LRRK2//LYN//SNCA//APOE//ATP5A1//CAV2//IRAK3//IL1RN//PTPRC//DLG4//LILRB1//TRIB2//UBASH3B//GMFG//GTSE1//PML//PSMB5//PSMB9//CKAP2//ARHGEF2//UHMK1//GAS1//INHBA//IRF1//PLK2//NABP1//TNC//MYO1F//PODXL//CD164//CCR2//BDNF//MALT1//I…
GO:0032770	positive regulation of monooxygenase activity	Biological process	5	20	783	16119	5.14655	0.0022492	0.0272348	2.64797	GCH1//HIF1A//APOE//IFNG//IL1B
GO:0045577	regulation of B cell differentiation	Biological process	5	20	783	16119	5.14655	0.0022492	0.0272348	2.64797	INHBA//BTK//CD27//IKZF3//CARD11
GO:0046640	regulation of alpha-beta T cell proliferation	Biological process	5	20	783	16119	5.14655	0.0022492	0.0272348	2.64797	CCR2//BTLA//TNFRSF14//CD55//IRF1
GO:2000406	positive regulation of T cell migration	Biological process	5	20	783	16119	5.14655	0.0022492	0.0272348	2.64797	CXCL13//CCR2//ADAM8//CXCL10//TNFRSF14
GO:0043303	mast cell degranulation	Biological process	6	29	783	16119	4.25922	0.00234385	0.0282555	2.63007	LYN//BTK//FCER1A//FGR//RASGRP1//LAT
GO:0050869	negative regulation of B cell activation	Biological process	6	29	783	16119	4.25922	0.00234385	0.0282555	2.63007	CTLA4//BTLA//LYN//MNDA//INHBA//SAMSN1
GO:1901701	cellular response to oxygen-containing compound	Biological process	56	784	783	16119	1.47044	0.00243038	0.0292342	2.61433	FGF2//FGF9//ATP6V0D2//GRB10//IGFBP1//MAPK1//CLEC7A//SOD2//COL6A1//MMP3//LY96//HCK//IL1B//LYN//STAT1//TLR2//CD55//AKR1C3//HIF1A//GPR68//MEF2C//AVPR1A//SOCS2//BNIP3//TRPC6//LILRB2//LILRB1//IL24//NLRP3//CMPK2//CSF2//ABCA1//ICAM1//IFNG//CXCL10//PDE4B//CAMP//CD14//CD86//CD40//ARHGEF2//TNC//IL15//AQP9//NOX4//CCL7//FYN//ADCY1//PRKAR2B//AKR1C4//AKR1C2//APOE//INHBA//FFAR2//SNCA//LRRK2
GO:0002889	regulation of immunoglobulin mediated immune response	Biological process	7	39	783	16119	3.69496	0.00244966	0.0292726	2.61089	FCGR1A//FCER1A//CD226//GIMAP5//C4BPB//IFNG//CD40
GO:0042345	regulation of NF-kappaB import into nucleus	Biological process	7	39	783	16119	3.69496	0.00244966	0.0292726	2.61089	CD27//IL1B//CCL19//TLR2//IL18R1//NLRP3//CYLD
GO:0042348	NF-kappaB import into nucleus	Biological process	7	39	783	16119	3.69496	0.00244966	0.0292726	2.61089	CD27//IL1B//CCL19//TLR2//IL18R1//NLRP3//CYLD
GO:0048771	tissue remodeling	Biological process	15	136	783	16119	2.27054	0.00251732	0.0300155	2.59906	ITGA4//MEF2C//CCR2//HIF1A//IL15//NOX4//ACP5//CD38//ADAM8//TMEM64//SPP1//MITF//GREM1//PML//MMP14
GO:0044403	symbiosis, encompassing mutualism through parasitism	Biological process	55	770	783	16119	1.47044	0.00264789	0.031435	2.5771	TRIM22//AP1S3//FCGR2B//NCBP2//DDX58//FYN//AMBP//ANPEP//PILRA//HCK//SP110//ITGA5//KRT7//LYN//MMP1//PML//MAPK1//PSMB5//PSMB9//APOBEC3G//SATB1//SLAMF1//BNIP3//STAT1//CCR2//CXCR4//TNFRSF14//CTDP1//CD8B//CD86//ISG15//IFIT1//TAP2//TYMS//TRIM21//IFNG//TLR2//CAMP//CCL4//ICAM1//IFI16//MX1//ZC3HAV1//SLPI//BST2//APOBEC3D//APOBEC3H//APCS//PTX3//CYBB//ATP6V0D2//NCF2//NCF1//GUCY1A3//TREM1
GO:0044419	interspecies interaction between organisms	Biological process	55	770	783	16119	1.47044	0.00264789	0.031435	2.5771	TRIM22//AP1S3//FCGR2B//NCBP2//DDX58//FYN//AMBP//ANPEP//PILRA//HCK//SP110//ITGA5//KRT7//LYN//MMP1//PML//MAPK1//PSMB5//PSMB9//APOBEC3G//SATB1//SLAMF1//BNIP3//STAT1//CCR2//CXCR4//TNFRSF14//CTDP1//CD8B//CD86//ISG15//IFIT1//TAP2//TYMS//TRIM21//IFNG//TLR2//CAMP//CCL4//ICAM1//IFI16//MX1//ZC3HAV1//SLPI//BST2//APOBEC3D//APOBEC3H//APCS//PTX3//CYBB//ATP6V0D2//NCF2//NCF1//GUCY1A3//TREM1
GO:0042990	regulation of transcription factor import into nucleus	Biological process	10	73	783	16119	2.82003	0.00267955	0.0316732	2.57194	NFKBIE//CD27//IL1B//CCL19//TLR2//IL18R1//NLRP3//CYLD//DDX58//HCLS1
GO:0070555	response to interleukin-1	Biological process	10	73	783	16119	2.82003	0.00267955	0.0316732	2.57194	IRAK3//RPS6KA5//FGB//HIF1A//ICAM1//APOE//CAMP//IL1RN//SNCA//CD38
GO:0002714	positive regulation of B cell mediated immunity	Biological process	4	13	783	16119	6.33422	0.0027779	0.0325539	2.55628	FCGR1A//FCER1A//CD226//GIMAP5
GO:0002891	positive regulation of immunoglobulin mediated immune response	Biological process	4	13	783	16119	6.33422	0.0027779	0.0325539	2.55628	FCGR1A//FCER1A//GIMAP5//CD226
GO:0006568	tryptophan metabolic process	Biological process	4	13	783	16119	6.33422	0.0027779	0.0325539	2.55628	IDO1//TDO2//KMO//KYNU
GO:0009130	pyrimidine nucleoside monophosphate biosynthetic process	Biological process	4	13	783	16119	6.33422	0.0027779	0.0325539	2.55628	DPYD//TYMS//UCK2//UPP1
GO:0002279	mast cell activation involved in immune response	Biological process	6	30	783	16119	4.11724	0.0028113	0.0327628	2.55109	LYN//BTK//RASGRP1//LAT//FCER1A//FGR
GO:0002548	monocyte chemotaxis	Biological process	6	30	783	16119	4.11724	0.0028113	0.0327628	2.55109	LYN//S100A14//CCR2//GREM1//S100A12//CCL7
GO:0050852	T cell receptor signaling pathway	Biological process	13	111	783	16119	2.411	0.00281373	0.0327628	2.55072	MALT1//FYB//FYN//LAT//HLA-DRA//THEMIS//PDE4B//MAPK1//PTPRC//TXK//CARD11//CD3D//CD3G
GO:0032613	interleukin-10 production	Biological process	7	40	783	16119	3.60259	0.00284709	0.0330808	2.5456	IDO1//PRG2//TIGIT//TLR2//TRIB2//LILRB1//CD274
GO:0046632	alpha-beta T cell differentiation	Biological process	10	74	783	16119	2.78192	0.0029666	0.0343962	2.52774	TXK//IFNG//GIMAP5//SATB1//IRF1//IL18R1//BATF//CCL19//CD86//IKZF1
GO:0035872	nucleotide-binding domain, leucine rich repeat containing receptor signaling pathway	Biological process	8	51	783	16119	3.22921	0.00298078	0.0344874	2.52567	CYLD//BIRC3//NLRP3//NLRP1//MEFV//NLRC4//CASP1//AIM2
GO:0038093	Fc receptor signaling pathway	Biological process	22	240	783	16119	1.88707	0.00324668	0.0374844	2.48856	RASGRP1//MALT1//FCER1A//FGF2//FGF9//FYN//LAT//LYN//KITLG//MAPK1//BTK//CARD11//CD86//DOCK1//FCGR1A//FCGR2A//FCGR3A//FGR//HCK//WIPF3//CD3G//FCGR1B
GO:2000116	regulation of cysteine-type endopeptidase activity	Biological process	19	196	783	16119	1.9956	0.00325891	0.0375462	2.48693	NLRP3//NLRP1//PMAIP1//PML//NLRC4//S100A8//S100A9//SNCA//CASP1//TNFSF15//IL24//IFI6//NAIP//SERPINB9//CD27//IFI16//MEFV//AIM2//BIRC3
GO:0019079	viral genome replication	Biological process	10	75	783	16119	2.74483	0.00327766	0.0376036	2.48444	IFIT1//IFI16//MX1//ZC3HAV1//APOBEC3G//SLPI//BST2//ISG15//APOBEC3D//APOBEC3H
GO:0042991	transcription factor import into nucleus	Biological process	10	75	783	16119	2.74483	0.00327766	0.0376036	2.48444	NFKBIE//CD27//IL1B//CCL19//TLR2//IL18R1//NLRP3//CYLD//DDX58//HCLS1
GO:0060759	regulation of response to cytokine stimulus	Biological process	12	100	783	16119	2.47034	0.00329061	0.0376112	2.48272	IRAK3//IL1RN//PTPRC//PARP9//IFNG//IFNGR1//IFNGR2//STAT1//TXK//USP18//IFNAR2//HIF1A
GO:2000107	negative regulation of leukocyte apoptotic process	Biological process	7	41	783	16119	3.51472	0.0032921	0.0376112	2.48253	KITLG//IDO1//CD27//HIF1A//LILRB1//HCLS1//CCL19
GO:0030168	platelet activation	Biological process	22	241	783	16119	1.87924	0.00341439	0.0389269	2.46669	APOE//PDPN//PLEK//FGB//LYN//UBASH3B//RASGRP1//RASGRP2//DGKB//DGKH//F5//FYN//LAT//PLA2G4A//PPBP//SRGN//MAPK1//SAA1//TIMP1//TRPC6//ENTPD1//CD40
GO:0043436	oxoacid metabolic process	Biological process	72	1077	783	16119	1.37624	0.00345632	0.0393229	2.46139	ABCD2//CNDP2//ACSL4//RDH10//HIF1A//IDH1//GSTA5//GSTA1//GSTA2//GSTA3//SOD2//NAT8//SLC6A14//SLC7A7//OAZ2//PSMB5//PSMB9//SLC1A3//GFPT2//FTCD//SDS//IDO1//TDO2//KMO//KYNU//GATM//PRKAR2B//SNCA//OLAH//DEGS1//PLA2G4A//ALOX5AP//NCF1//TLR2//PDPN//AKR1C2//HPGDS//AKR1C3//AKR1C4//SLCO1B1//BCAT1//HS3ST3B1//CSGALNACT1//PANK2//VNN2//B4GALT6//NPL//CYP2C19//CYP2C9//FCER1A//ACSS1//DPYD//IL1RN//DCN//SLC2A3//HPSE//GP…
GO:0031214	biomineral tissue development	Biological process	14	127	783	16119	2.26935	0.00346767	0.0393699	2.45996	GPC3//ASPN//OSR2//MEF2C//BMP6//TFAP2A//GREM1//HIF1A//SRGN//MMP20//ALPL//IBSP//ODAM//SPP1
GO:0097202	activation of cysteine-type endopeptidase activity	Biological process	11	88	783	16119	2.57328	0.00349263	0.0395711	2.45685	NLRP3//NLRP1//PMAIP1//PML//NLRC4//S100A8//S100A9//SNCA//CASP1//TNFSF15//IFI16
GO:0019725	cellular homeostasis	Biological process	47	644	783	16119	1.50241	0.00351748	0.0397693	2.45377	TMX3//TMX4//APOE//CCL7//CCL8//CCL19//TNNI3//CCR2//CD40//ABCB6//ATP6V0D2//HFE//HIF1A//SLC39A6//TMPRSS3//CXCL13//CD55//DLG4//AVPR1A//NMUR2//PROK2//SAA1//C3AR1//TRPC6//C5AR1//CXCR4//S1PR4//CD38//PML//GIMAP5//S100A8//S100A9//RFC3//GPR68//FGF2//PTPRC//LYN//UBASH3B//FCRL5//CXCL10//SNCA//TMEM64//ICAM1//MEF2C//NOX4//MUC17//ABCA12
GO:0032728	positive regulation of interferon-beta production	Biological process	5	22	783	16119	4.67868	0.0035247	0.0397693	2.45288	POLR3G//DDX58//IRF1//ZC3HAV1//TLR2
GO:0031099	regeneration	Biological process	13	114	783	16119	2.34755	0.00355588	0.0400385	2.44905	TNC//APOE//PTPRU//ANGPT2//LCP1//MKI67//NNMT//C5AR1//TYMS//GATM//IGFBP1//TM4SF4//SPP1
GO:0001666	response to hypoxia	Biological process	22	242	783	16119	1.87147	0.0035893	0.0403317	2.44499	HIF1A//ADAM8//ICAM1//LMNA//PMAIP1//S100B//BNIP3//TRPC6//AJUBA//DPP4//ANGPT2//MMP14//NOX4//PML//AGTRAP//BDNF//SDC2//SOD2//TLR2//CXCR4//CASP1//CD38
GO:0010950	positive regulation of endopeptidase activity	Biological process	14	128	783	16119	2.25162	0.00372456	0.0416925	2.42892	NLRP3//NLRP1//PMAIP1//PML//NLRC4//S100A8//S100A9//SNCA//CASP1//TNFSF15//IL24//IFI16//MEFV//AIM2
GO:0009129	pyrimidine nucleoside monophosphate metabolic process	Biological process	4	14	783	16119	5.88177	0.00374095	0.0416925	2.42702	DPYD//TYMS//UCK2//UPP1
GO:0045066	regulatory T cell differentiation	Biological process	4	14	783	16119	5.88177	0.00374095	0.0416925	2.42702	GIMAP5//CTLA4//IRF1//LILRB2
GO:0090025	regulation of monocyte chemotaxis	Biological process	4	14	783	16119	5.88177	0.00374095	0.0416925	2.42702	S100A14//CCR2//GREM1//LYN
GO:0048585	negative regulation of response to stimulus	Biological process	71	1063	783	16119	1.375	0.0037612	0.0417205	2.42467	DUSP4//DUSP5//LILRB1//PTPRC//IRAK3//IL1RN//NLRP3//APCS//SAMSN1//CCR2//CD27//SNCA//PLEK//RGS2//FGF9//GRB10//HTRA4//CHST11//ASPN//CAV2//GREM1//HIF1A//PIK3AP1//LYN//AJUBA//ADRBK2//RGS13//TFAP2A//RHOH//STAT1//APOE//IL1B//SPRY4//RNF149//HEY2//CHAC1//IFI16//GAS1//GPC3//CD55//SH2D1B//C4BPB//AMBP//SOCS2//SPP1//NRP1//IFIT1//IL22RA2//MEFV//ACP5//SAA1//CTLA4//FCRL5//ANGPT2//FGF2//PTPRR//CYLD//DKK2//NR3C1//F…
GO:0018108	peptidyl-tyrosine phosphorylation	Biological process	26	304	783	16119	1.76066	0.00376638	0.0417205	2.42408	OSM//IFNG//CD40//IL22RA2//IL24//IL15//HES5//CSF2//HCLS1//LYN//SH2D1B//FCER1A//ICAM1//IL5//ITGA5//KITLG//TNFRSF14//NRP1//ARHGEF2//SAMSN1//GREM1//FGR//FYN//HCK//BTK//TXK
GO:0042326	negative regulation of phosphorylation	Biological process	26	304	783	16119	1.76066	0.00376638	0.0417205	2.42408	DUSP4//DUSP5//LRRK2//INSM1//LYN//SNCA//TRIB2//PTPRC//UBASH3B//GMFG//IRAK3//APOE//IL1B//RGS2//SPRY4//RNF149//AMBP//SAMSN1//GREM1//PTPRR//PKIB//PRKAR2B//GRB10//BIRC3//INHBA//RHOH
GO:0048701	embryonic cranial skeleton morphogenesis	Biological process	7	42	783	16119	3.43103	0.00378822	0.0418775	2.42156	RDH10//MEF2C//CHST11//GAS1//MMP14//PRRX1//TFAP2A
GO:0044283	small molecule biosynthetic process	Biological process	35	448	783	16119	1.6083	0.00389518	0.0429729	2.40947	RDH10//SLC1A3//GATM//OLAH//DEGS1//PLA2G4A//IDI1//AKR1C4//CNDP2//BCAT1//PLEK//FCER1A//ALOX5AP//HPGDS//AKR1C3//ACSS1//DPYD//KMO//KYNU//DCN//AVPR1A//BMP6//FGF2//IDO1//QKI//SDS//APOE//APOC2//NANP//GCH1//IFNG//IL1B//SNCA//HSD17B1//LPCAT1
GO:0046942	carboxylic acid transport	Biological process	23	259	783	16119	1.82812	0.00394102	0.0433253	2.40439	SLC6A14//SLC7A7//MPC1L//SLC16A10//SLC38A11//SLC17A5//BDNF//SNCA//AVPR1A//IL1RN//TRPC4//SLCO1B1//AKR1C4//AQP9//SLC15A4//ACSL4//APOE//IL1B//NFKBIE//PLA2G4A//NMUR2//SLC1A3//PLA2R1
GO:0006206	pyrimidine nucleobase metabolic process	Biological process	6	32	783	16119	3.85991	0.00395093	0.0433253	2.4033	DPYD//MAPK1//TYMS//DCK//UCK2//UPP1
GO:0045429	positive regulation of nitric oxide biosynthetic process	Biological process	6	32	783	16119	3.85991	0.00395093	0.0433253	2.4033	ICAM1//IFNG//IL1B//PTX3//SOD2//TLR2
GO:0034134	toll-like receptor 2 signaling pathway	Biological process	10	77	783	16119	2.67353	0.00397735	0.0435277	2.40041	LYN//PIK3AP1//DUSP4//LY96//MEF2C//MAPK1//BTK//TLR2//RPS6KA5//CD14
GO:0044093	positive regulation of molecular function	Biological process	98	1554	783	16119	1.29823	0.00406621	0.0444112	2.39081	LRRK2//MAP3K8//MAPK1//FGF2//IL1B//PROK2//C5AR1//CXCR4//NLRP3//NLRP1//PMAIP1//PML//NLRC4//S100A8//S100A9//SNCA//CASP1//TNFSF15//KDELR3//IGFBP1//LMNA//DNAJB9//SSR1//GREM1//ADCY1//AVPR1A//PRKAR2B//TXK//S1PR4//MALT1//TNFRSF10A//FCER1A//CCL19//APOC2//MEF2C//PLEK//PCOLCE2//MMP14//EPB41//CLSPN//ALDH1A1//ICAM1//ARHGAP10//ARHGEF2//ARHGAP29//TRPC6//RPS6KA5//TBC1D8//RASGRP3//CD40//CXCL13//RASGRP1//GPR65//AD…
GO:0010563	negative regulation of phosphorus metabolic process	Biological process	29	353	783	16119	1.69122	0.00409646	0.0445633	2.38759	DUSP4//DUSP5//LRRK2//INSM1//LYN//SNCA//TRIB2//PTPRC//UBASH3B//GMFG//CCR2//PLEK//GRB10//BIRC3//INHBA//RHOH//IRAK3//APOE//IL1B//RGS2//SPRY4//RNF149//AMBP//SAMSN1//GREM1//PTPRR//PKIB//PRKAR2B//LPCAT1
GO:0045936	negative regulation of phosphate metabolic process	Biological process	29	353	783	16119	1.69122	0.00409646	0.0445633	2.38759	DUSP4//DUSP5//LRRK2//INSM1//LYN//SNCA//TRIB2//PTPRC//UBASH3B//GMFG//CCR2//PLEK//GRB10//BIRC3//INHBA//RHOH//IRAK3//APOE//IL1B//RGS2//SPRY4//RNF149//AMBP//SAMSN1//GREM1//PTPRR//PKIB//PRKAR2B//LPCAT1
GO:0018212	peptidyl-tyrosine modification	Biological process	26	306	783	16119	1.74915	0.00410744	0.0445939	2.38643	SH2D1B//FGR//FYN//HCK//LYN//BTK//TXK//OSM//IFNG//CD40//IL22RA2//IL24//IL15//HES5//CSF2//HCLS1//FCER1A//ICAM1//IL5//ITGA5//KITLG//TNFRSF14//NRP1//ARHGEF2//SAMSN1//GREM1
GO:0002065	columnar/cuboidal epithelial cell differentiation	Biological process	11	90	783	16119	2.51609	0.0041605	0.0450804	2.38085	INSM1//PAX6//BMP6//MEF2C//MITF//RAB27A//KITLG//ADAMTS9//HIF1A//TYMS//BCCIP
GO:0016192	vesicle-mediated transport	Biological process	75	1139	783	16119	1.35554	0.00418198	0.0452234	2.37862	DLG4//GREM1//LYN//BTK//F5//FGB//PLEK//PPBP//SRGN//TIMP1//LRMP//CAV2//TRIM72//RAB27A//CCL8//SEC22C//SEC22B//COG6//AP1S3//MYO1B//LRRK2//USP33//PACSIN3//FCGR1A//PLA2R1//APOE//MSR1//OLR1//TMPRSS3//CD163//ANXA2//CORO1C//CD14//CLEC7A//DOCK1//ABCA1//GULP1//STX2//TRIM36//PTX3//OTOF//SLAMF1//LILRB1//ADRBK2//SNCA//ARL4C//SAMD9L//FCGR2A//FCGR3A//FGR//FYN//HCK//MAPK1//WIPF3//CD3G//ANXA13//RASGRP1//LAT//FCER1…
GO:0002690	positive regulation of leukocyte chemotaxis	Biological process	8	54	783	16119	3.04981	0.0042873	0.0460885	2.36782	C3AR1//CXCL13//CCR2//S100A14//CCL19//CCL4//CCL7//CXCL10
GO:0045670	regulation of osteoclast differentiation	Biological process	8	54	783	16119	3.04981	0.0042873	0.0460885	2.36782	LILRB3//CSF1//TMEM64//IFNG//TYROBP//LILRB1//GPR68//MITF
GO:0050830	defense response to Gram-positive bacterium	Biological process	8	54	783	16119	3.04981	0.0042873	0.0460885	2.36782	NCF1//FGR//MYO1F//ACP5//TLR2//C5AR1//CAMP//TNFRSF14
GO:0045859	regulation of protein kinase activity	Biological process	49	685	783	16119	1.47259	0.0043042	0.0460913	2.36611	CCNYL1//BCCIP//LRRK2//MAP3K8//MAPK1//FGF2//IL1B//PROK2//C5AR1//CXCR4//DUSP4//DUSP5//TRIB2//PTPRC//UBASH3B//GMFG//KDELR3//IGFBP1//LMNA//DNAJB9//SSR1//GREM1//MALT1//TNFRSF10A//TNFSF15//FCER1A//CCL19//CLSPN//ADCY1//PRKAR2B//ADAM8//MEF2C//KITLG//NOX4//S100A12//AJUBA//CD40//IRAK3//APOE//LYN//RGS2//SPRY4//IL1RN//SPDYA//CSF1//PKIB//SNCA//FGR//CXCL10
GO:0019752	carboxylic acid metabolic process	Biological process	65	963	783	16119	1.38952	0.00432505	0.0460913	2.36401	ABCD2//CNDP2//ACSL4//RDH10//HIF1A//IDH1//GSTA5//GSTA1//GSTA2//GSTA3//SOD2//NAT8//SLC6A14//SLC7A7//OAZ2//PSMB5//PSMB9//SLC1A3//GFPT2//FTCD//SDS//IDO1//TDO2//KMO//KYNU//GATM//PRKAR2B//SNCA//OLAH//DEGS1//PLA2G4A//ALOX5AP//NCF1//TLR2//PDPN//AKR1C2//HPGDS//AKR1C3//AKR1C4//SLCO1B1//BCAT1//PANK2//VNN2//NPL//CYP2C19//CYP2C9//FCER1A//ACSS1//DPYD//SLC2A3//DCN//AVPR1A//PLA2G16//SCPEP1//QKI//APOC2//NANP//CSG…
GO:0042346	positive regulation of NF-kappaB import into nucleus	Biological process	5	23	783	16119	4.47526	0.00432636	0.0460913	2.36388	CD27//IL1B//CCL19//TLR2//IL18R1
GO:2000404	regulation of T cell migration	Biological process	5	23	783	16119	4.47526	0.00432636	0.0460913	2.36388	CXCL13//CCR2//CXCL10//TNFRSF14//ADAM8
GO:0015849	organic acid transport	Biological process	23	261	783	16119	1.81411	0.00432976	0.0460913	2.36354	SLC6A14//SLC7A7//MPC1L//SLC16A10//SLC38A11//SLC17A5//BDNF//SNCA//AVPR1A//IL1RN//TRPC4//SLCO1B1//AKR1C4//AQP9//SLC15A4//ACSL4//APOE//IL1B//NFKBIE//PLA2G4A//NMUR2//SLC1A3//PLA2R1
GO:0036293	response to decreased oxygen levels	Biological process	22	246	783	16119	1.84104	0.0043658	0.0463845	2.35994	DPP4//ANGPT2//HIF1A//MMP14//NOX4//PML//AGTRAP//BDNF//SDC2//BNIP3//SOD2//TLR2//CXCR4//CASP1//AJUBA//CD38//ADAM8//ICAM1//LMNA//PMAIP1//S100B//TRPC6
GO:0002456	T cell mediated immunity	Biological process	9	66	783	16119	2.80721	0.00444065	0.046999	2.35255	LILRB1//PTPRC//HFE//ICAM1//IL1B//CLC//MALT1//CD55//RAB27A
GO:0032386	regulation of intracellular transport	Biological process	31	387	783	16119	1.64902	0.00444665	0.046999	2.35197	NFKBIE//CD27//PML//GIMAP5//MAPT//LCP1//IL1B//CCL19//TLR2//IL18R1//NLRP3//CYLD//DDX58//HCLS1//ANXA13//LYN//FCER1A//FGR//UHMK1//NCBP2//UBASH3B//FCRL5//CXCL10//SNCA//GAS1//OAZ2//GZMB//PMAIP1//BST2//LRRK2//MAPK1
GO:0050920	regulation of chemotaxis	Biological process	13	117	783	16119	2.28736	0.00444945	0.046999	2.35169	CXCL10//C3AR1//CXCL13//CCR2//NRP1//CCL19//ANGPT2//S100A14//LYN//GREM1//CCL4//CCL7//CXCR4
GO:0002433	immune response-regulating cell surface receptor signaling pathway involved in phagocytosis	Biological process	11	91	783	16119	2.48844	0.00453057	0.0475797	2.34385	DOCK1//FCGR1A//FCGR2A//FCGR3A//FGR//FYN//HCK//LYN//MAPK1//WIPF3//CD3G
GO:0038094	Fc-gamma receptor signaling pathway	Biological process	11	91	783	16119	2.48844	0.00453057	0.0475797	2.34385	DOCK1//FCGR1A//FCGR2A//FCGR3A//FGR//FYN//HCK//LYN//MAPK1//WIPF3//CD3G
GO:0038096	Fc-gamma receptor signaling pathway involved in phagocytosis	Biological process	11	91	783	16119	2.48844	0.00453057	0.0475797	2.34385	DOCK1//FCGR1A//FCGR2A//FCGR3A//FGR//FYN//HCK//LYN//MAPK1//WIPF3//CD3G
GO:0007492	endoderm development	Biological process	10	79	783	16119	2.60585	0.0047901	0.0500167	2.31966	DUSP4//DUSP5//COL6A1//INHBA//ITGA4//ITGA5//MMP8//MMP9//MMP14//PTHLH
GO:0030193	regulation of blood coagulation	Biological process	10	79	783	16119	2.60585	0.0047901	0.0500167	2.31966	APOE//PDPN//PLEK//HPSE//ANXA2//PLAUR//FAP//LYN//UBASH3B//STX2
GO:1900046	regulation of hemostasis	Biological process	10	79	783	16119	2.60585	0.0047901	0.0500167	2.31966	APOE//PDPN//PLEK//STX2//HPSE//ANXA2//PLAUR//FAP//LYN//UBASH3B
GO:0048513	organ development	Biological process	167	2861	783	16119	1.20164	0.00481747	0.0502065	2.31718	ICAM1//INHBA//MMP14//MSH4//MEIS2//PAX6//BMP6//OSR2//RDH10//BDNF//FGF2//GPC3//HIF1A//KITLG//NRP2//IKZF1//IL15//DCN//TFAP2A//TXK//DBP//SOD2//CSF2//MALT1//KRT84//MEF2C//SETDB2//ALPL//CSGALNACT1//PTHLH//FGF9//CYTL1//CHST11//PVRL3//APOBEC3H//DOCK1//SAMD9L//PLEK//THSD1//PTPRC//IFNG//BATF//SPI1//LYN//HEY2//GREM1//LMO4//INSM1//STAT1//STX2//ITGAX//MAPK1//NRP1//ABCB6//NES//AFF2//HES5//PAFAH1B2//SMARCA1//CX…
GO:0007275	multicellular organismal development	Biological process	249	4459	783	16119	1.14958	0.00489505	0.0507956	2.31024	POSTN//ALPL//MMP9//PTHLH//BMP6//ADAM8//ESM1//NUS1//ENPEP//FGF9//ANGPT2//ANPEP//ANXA2//HIF1A//ITGA5//MMP14//PROK2//NRP2//NRP1//ICAM1//INHBA//MSH4//FOXS1//MEF2C//PAX6//CXCR4//HEY2//TNNI3//QKI//MEIS2//OSR2//RDH10//BDNF//FGF2//GPC3//PTPRR//NAT8B//DUSP4//DUSP5//KITLG//DYX1C1//FYN//MAPT//DCDC2//KIAA0319//IKZF1//IL15//DCN//TFAP2A//NASP//HORMAD1//ZIC5//LMO4//TXK//DBP//SOD2//CSF2//MALT1//KRT84//PDPN//SETD…
GO:0030889	negative regulation of B cell proliferation	Biological process	4	15	783	16119	5.48966	0.00490735	0.0507956	2.30915	CTLA4//BTLA//LYN//MNDA
GO:0034505	tooth mineralization	Biological process	4	15	783	16119	5.48966	0.00490735	0.0507956	2.30915	ASPN//TFAP2A//MMP20//ALPL
GO:0019220	regulation of phosphate metabolic process	Biological process	110	1786	783	16119	1.26791	0.00492604	0.0507956	2.3075	CCNYL1//BCCIP//LRRK2//MAP3K8//MAPK1//FGF2//IL1B//PROK2//C5AR1//CXCR4//DUSP4//DUSP5//LYN//PML//INSM1//SNCA//ANXA2//CAMP//CD40//TRIB2//PTPRC//UBASH3B//GMFG//KDELR3//IGFBP1//LMNA//DNAJB9//SSR1//GREM1//CCR2//MALT1//TNFRSF10A//TNFSF15//FCER1A//CCL19//MEF2C//INHBA//BMP6//PLEK//RIMBP2//PPP1R37//CXCL10//ABCA1//PTHLH//GPR65//GUCY1A3//APOE//CLSPN//AGFG1//CHN1//ALDH1A1//ICAM1//ARHGAP10//ARHGEF2//ARHGAP29//T…
GO:0072593	reactive oxygen species metabolic process	Biological process	15	146	783	16119	2.11502	0.00494743	0.0507956	2.30562	CYBB//NCF2//NCF1//SOD2//NOX4//AKR1C3//BIRC3//TFAP2A//MMP3//ACP5//SNCA//LRRK2//PLA2R1//PMAIP1//BNIP3
GO:0032663	regulation of interleukin-2 production	Biological process	7	44	783	16119	3.27508	0.00494841	0.0507956	2.30553	MALT1//PDE4B//CCR2//LAG3//IL1B//CARD11//CD86
GO:0035987	endodermal cell differentiation	Biological process	7	44	783	16119	3.27508	0.00494841	0.0507956	2.30553	COL6A1//INHBA//ITGA4//ITGA5//MMP8//MMP9//MMP14
GO:0048010	vascular endothelial growth factor receptor signaling pathway	Biological process	7	44	783	16119	3.27508	0.00494841	0.0507956	2.30553	FGF9//GRB10//HIF1A//IL1B//ITGA5//NRP2//NRP1
GO:0009888	tissue development	Biological process	103	1657	783	16119	1.27965	0.00497175	0.0509395	2.30349	CXCR4//NRP1//BDNF//FGF2//GPC3//DUSP4//DUSP5//HIF1A//KITLG//NRP2//ZIC5//LMO4//INHBA//KRT84//MEF2C//SETDB2//SERPINB5//OSR2//FGF9//CYTL1//CHST11//HEY2//INSM1//PAX6//BMP6//TFAP2A//IFNG//STAT1//RILPL2//STX2//VAX2//PTHLH//IKZF1//IKZF3//HCK//BTK//DCN//GJB5//CALML5//SATB1//VPS52//GREM1//GLIPR2//PROM1//RDH10//GAS1//HES5//CERS3//AKR1C3//ASPN//MITF//RAB27A//SRGN//AKR1C2//GSTA1//GSTA2//IBSP//ODAM//SPP1//ABCA…
GO:0010038	response to metal ion	Biological process	22	249	783	16119	1.81886	0.00503588	0.0513602	2.29792	BMP6//SNCA//SOD2//S100A8//S100A9//HVCN1//CACNA1G//ADCY1//GATM//AQP9//CD14//ICAM1//FGB//HSD17B1//CD86//MT1X//AKR1C3//ALOX5AP//MEF2C//BNIP3//TFAP2A//LRRK2
GO:0006082	organic acid metabolic process	Biological process	72	1094	783	16119	1.35485	0.00503597	0.0513602	2.29792	ABCD2//CNDP2//ACSL4//RDH10//HIF1A//IDH1//GSTA5//GSTA1//GSTA2//GSTA3//SOD2//NAT8//SLC6A14//SLC7A7//OAZ2//PSMB5//PSMB9//SLC1A3//GFPT2//FTCD//SDS//IDO1//TDO2//KMO//KYNU//GATM//PRKAR2B//SNCA//OLAH//DEGS1//PLA2G4A//ALOX5AP//NCF1//TLR2//PDPN//AKR1C2//HPGDS//AKR1C3//AKR1C4//SLCO1B1//BCAT1//HS3ST3B1//CSGALNACT1//PANK2//VNN2//B4GALT6//NPL//CYP2C19//CYP2C9//FCER1A//ACSS1//DPYD//IL1RN//DCN//SLC2A3//HPSE//GP…
GO:0009896	positive regulation of catabolic process	Biological process	19	204	783	16119	1.91734	0.00504103	0.0513602	2.29748	LRRK2//BNIP3//APOC2//PAFAH1B2//ABCD2//PLK2//TRIB2//APOE//GPC3//OAZ2//C4BPB//LPCAT1//HIF1A//IL1B//ADAM8//PACSIN3//IFNG//ZC3HAV1//SNCA
GO:0044706	multi-multicellular organism process	Biological process	20	219	783	16119	1.88002	0.00507629	0.0516231	2.29445	SEMG1//CORIN//AMBP//HFE//IL1RN//IDO1//INSL4//PTHLH//CD38//IL1B//MMP9//MST1//SPP1//AVPR1A//APOL2//ANGPT2//ACSL4//CD55//FUOM//TIMP1
GO:0016310	phosphorylation	Biological process	112	1826	783	16119	1.26268	0.00516999	0.0524783	2.28651	CCNYL1//BCCIP//LRRK2//MAP3K8//DUSP4//RASGRP3//IL1B//MEF2C//MAPK1//FGF2//PROK2//C5AR1//CXCR4//DUSP5//LYN//PML//INSM1//SNCA//ANXA2//CAMP//CD40//BDNF//CMPK2//PLK2//IRAK3//ADRBK2//FGR//FYB//FYN//HCK//MAST4//NEK3//STK31//FASTKD5//CCL8//BTK//TXK//MEX3B//DCLK3//RPS6KA5//GMFG//TRIB2//PTPRC//UBASH3B//KDELR3//IGFBP1//LMNA//DNAJB9//SSR1//GREM1//MALT1//TNFRSF10A//TNFSF15//TLR2//FCER1A//CCL19//INHBA//BMP6//UH…
GO:0002886	regulation of myeloid leukocyte mediated immunity	Biological process	5	24	783	16119	4.28879	0.00524989	0.0528168	2.27985	FCGR1A//LYN//FCER1A//FGR//CCR2
GO:0033280	response to vitamin D	Biological process	5	24	783	16119	4.28879	0.00524989	0.0528168	2.27985	TNC//IL15//ALPL//CXCL10//SPP1
GO:0050832	defense response to fungus	Biological process	5	24	783	16119	4.28879	0.00524989	0.0528168	2.27985	NCF1//S100A8//S100A9//S100A12//CLEC6A
GO:0060334	regulation of interferon-gamma-mediated signaling pathway	Biological process	5	24	783	16119	4.28879	0.00524989	0.0528168	2.27985	TXK//IFNG//IFNGR1//IFNGR2//STAT1
GO:0044236	multicellular organismal metabolic process	Biological process	14	133	783	16119	2.16697	0.0052517	0.0528168	2.2797	ENPEP//FAP//COL6A1//COL6A3//MMP1//MMP3//MMP8//MMP9//MMP10//MMP12//MMP14//MMP20//HIF1A//AKR1C3
GO:0045471	response to ethanol	Biological process	12	106	783	16119	2.33051	0.0052979	0.0531835	2.2759	CCL7//SOD2//CSF2RA//FYN//TNC//ICAM1//APOE//S100A8//S100A9//TYMS//CD14//CD27
GO:2001237	negative regulation of extrinsic apoptotic signaling pathway	Biological process	11	93	783	16119	2.43493	0.0053489	0.053597	2.27174	FGB//ICAM1//ARHGEF2//CSF2//FYN//IFI6//GAS1//HSPA1B//IL1B//LMNA//NRP1
GO:0048856	anatomical structure development	Biological process	254	4566	783	16119	1.14518	0.00538358	0.0538188	2.26893	ADAM8//PDPN//GREM1//NOX4//LST1//ARHGEF2//POSTN//ALPL//MMP9//PTHLH//BMP6//ESM1//NUS1//ENPEP//FGF9//ANGPT2//ANPEP//ANXA2//HIF1A//ITGA5//MMP14//PROK2//NRP2//NRP1//ICAM1//INHBA//MSH4//FOXS1//MEF2C//PAX6//CXCR4//HEY2//TNNI3//QKI//MEIS2//OSR2//RDH10//BDNF//FGF2//GPC3//PTPRR//NAT8B//DUSP4//DUSP5//KITLG//DYX1C1//FYN//MAPT//DCDC2//KIAA0319//IKZF1//IL15//DCN//TFAP2A//NASP//HORMAD1//ZIC5//LMO4//TXK//DBP//SO…
GO:1901099	negative regulation of signal transduction in absence of ligand	Biological process	6	34	783	16119	3.63286	0.0054006	0.0538188	2.26756	CSF2//FYN//IFI6//GAS1//HSPA1B//IL1B
GO:2001240	negative regulation of extrinsic apoptotic signaling pathway in absence of ligand	Biological process	6	34	783	16119	3.63286	0.0054006	0.0538188	2.26756	CSF2//FYN//IFI6//GAS1//HSPA1B//IL1B
GO:0046209	nitric oxide metabolic process	Biological process	9	68	783	16119	2.72465	0.00542617	0.053877	2.26551	GCH1//ACP5//GIMAP5//ICAM1//IFNG//IL1B//PTX3//SOD2//TLR2
GO:2000177	regulation of neural precursor cell proliferation	Biological process	9	68	783	16119	2.72465	0.00542617	0.053877	2.26551	HIF1A//PAX6//BDNF//LYN//LRRK2//NES//INSM1//SMARCA1//SHCBP1
GO:0002763	positive regulation of myeloid leukocyte differentiation	Biological process	7	45	783	16119	3.2023	0.00561987	0.055598	2.25027	HCLS1//IL5//CSF1//IKZF1//TMEM64//IFNG//KITLG
GO:0042130	negative regulation of T cell proliferation	Biological process	7	45	783	16119	3.2023	0.00561987	0.055598	2.25027	IDO1//BTLA//TNFRSF14//LILRB2//LILRB1//CTLA4//CD274
GO:0034142	toll-like receptor 4 signaling pathway	Biological process	12	107	783	16119	2.30873	0.00571122	0.0563996	2.24327	LYN//PIK3AP1//DUSP4//LY96//BIRC3//MEF2C//MAPK1//S100A14//BTK//TLR2//RPS6KA5//CD14
GO:0001959	regulation of cytokine-mediated signaling pathway	Biological process	11	94	783	16119	2.40902	0.00579961	0.057169	2.2366	IRAK3//IL1RN//PTPRC//IFNG//IFNGR1//IFNGR2//STAT1//TXK//USP18//IFNAR2//HIF1A
GO:0044767	single-organism developmental process	Biological process	281	5110	783	16119	1.13204	0.00587381	0.0577962	2.23108	ADAM8//PDPN//GREM1//NOX4//LST1//ARHGEF2//SOD2//POSTN//ALPL//MMP9//PTHLH//BMP6//ESM1//NUS1//ENPEP//FGF9//ANGPT2//ANPEP//ANXA2//HIF1A//ITGA5//MMP14//PROK2//NRP2//NRP1//ICAM1//INHBA//MSH4//FOXS1//MEF2C//PAX6//CXCR4//HEY2//TNNI3//QKI//COL6A1//TNC//IBSP//SPP1//MEIS2//OSR2//RDH10//BDNF//FGF2//GPC3//PTPRR//NAT8B//DUSP4//DUSP5//KITLG//DYX1C1//FYN//MAPT//DCDC2//KIAA0319//IKZF1//IL15//DCN//TFAP2A//NASP//HO…
GO:0016053	organic acid biosynthetic process	Biological process	25	299	783	16119	1.72125	0.00591523	0.0579948	2.22803	RDH10//SLC1A3//GATM//OLAH//DEGS1//AKR1C4//CNDP2//BCAT1//FCER1A//ALOX5AP//HPGDS//AKR1C3//ACSS1//DPYD//KMO//KYNU//DCN//AVPR1A//IDO1//QKI//SDS//APOC2//NANP//PLA2G4A//GCH1
GO:0046394	carboxylic acid biosynthetic process	Biological process	25	299	783	16119	1.72125	0.00591523	0.0579948	2.22803	RDH10//SLC1A3//GATM//OLAH//DEGS1//AKR1C4//CNDP2//BCAT1//FCER1A//ALOX5AP//HPGDS//AKR1C3//ACSS1//DPYD//KMO//KYNU//DCN//AVPR1A//IDO1//QKI//SDS//APOC2//NANP//PLA2G4A//GCH1
GO:2001239	regulation of extrinsic apoptotic signaling pathway in absence of ligand	Biological process	8	57	783	16119	2.88929	0.00599521	0.0586735	2.2222	CSF2//FYN//IFI6//GAS1//HSPA1B//IL1B//INHBA//PPP2R1B
GO:0051174	regulation of phosphorus metabolic process	Biological process	110	1799	783	16119	1.25875	0.00613195	0.0599044	2.2124	CCNYL1//BCCIP//LRRK2//MAP3K8//MAPK1//FGF2//IL1B//PROK2//C5AR1//CXCR4//DUSP4//DUSP5//LYN//PML//INSM1//SNCA//ANXA2//CAMP//CD40//TRIB2//PTPRC//UBASH3B//GMFG//KDELR3//IGFBP1//LMNA//DNAJB9//SSR1//GREM1//CCR2//MALT1//TNFRSF10A//TNFSF15//FCER1A//CCL19//MEF2C//INHBA//BMP6//PLEK//RIMBP2//PPP1R37//CXCL10//ABCA1//PTHLH//GPR65//GUCY1A3//APOE//CLSPN//AGFG1//CHN1//ALDH1A1//ICAM1//ARHGAP10//ARHGEF2//ARHGAP29//T…
GO:0061041	regulation of wound healing	Biological process	12	108	783	16119	2.28736	0.00614972	0.0599219	2.21114	APOE//PDPN//PLEK//STX2//HPSE//ANXA2//PLAUR//FAP//FGF2//APCS//LYN//UBASH3B
GO:0033674	positive regulation of kinase activity	Biological process	36	478	783	16119	1.55043	0.00615569	0.0599219	2.21072	LRRK2//MAP3K8//MAPK1//FGF2//IL1B//PROK2//C5AR1//CXCR4//KDELR3//IGFBP1//LMNA//DNAJB9//SSR1//GREM1//MALT1//TNFRSF10A//TNFSF15//FCER1A//CCL19//CLSPN//ADCY1//PRKAR2B//ADAM8//MEF2C//KITLG//NOX4//S100A12//AJUBA//CD40//IL1RN//FGR//LYN//SPDYA//CSF1//PTPRC//SNCA
GO:0032649	regulation of interferon-gamma production	Biological process	10	82	783	16119	2.51051	0.0062475	0.0601909	2.20429	LILRB1//GIMAP5//IL1B//PDE4B//CCR2//TXK//IL18R1//INHBA//CD2//ISG15
GO:0032648	regulation of interferon-beta production	Biological process	6	35	783	16119	3.52906	0.00625573	0.0601909	2.20372	POLR3G//DDX58//IRF1//ZC3HAV1//TLR2//LILRB1
GO:0050931	pigment cell differentiation	Biological process	6	35	783	16119	3.52906	0.00625573	0.0601909	2.20372	MEF2C//MITF//RAB27A//KITLG//ADAMTS9//SOD2
GO:0006721	terpenoid metabolic process	Biological process	11	95	783	16119	2.38367	0.00627967	0.0601909	2.20206	AKR1C4//RDH10//GPC3//APOC2//APOE//SDC2//AKR1C3//CYP2C19//CYP2C9//ALDH1A1//SCPEP1
GO:0071248	cellular response to metal ion	Biological process	11	95	783	16119	2.38367	0.00627967	0.0601909	2.20206	MT1X//AKR1C3//ALOX5AP//MEF2C//BNIP3//SNCA//TFAP2A//LRRK2//HVCN1//HSD17B1//CD86
GO:0042402	cellular biogenic amine catabolic process	Biological process	4	16	783	16119	5.14655	0.00629483	0.0601909	2.20102	IDO1//TDO2//KMO//KYNU
GO:0042533	tumor necrosis factor biosynthetic process	Biological process	4	16	783	16119	5.14655	0.00629483	0.0601909	2.20102	TLR1//TLR2//CCR2//LILRB1
GO:0042534	regulation of tumor necrosis factor biosynthetic process	Biological process	4	16	783	16119	5.14655	0.00629483	0.0601909	2.20102	TLR1//TLR2//CCR2//LILRB1
GO:0072160	nephron tubule epithelial cell differentiation	Biological process	4	16	783	16119	5.14655	0.00629483	0.0601909	2.20102	IFNG//STAT1//PROM1//MEF2C
GO:1901623	regulation of lymphocyte chemotaxis	Biological process	4	16	783	16119	5.14655	0.00629483	0.0601909	2.20102	CXCL13//CCR2//CCL4//CCL7
GO:0032735	positive regulation of interleukin-12 production	Biological process	5	25	783	16119	4.11724	0.00630456	0.0601909	2.20035	IFNG//IDO1//CCL19//TLR2//CD40
GO:0071902	positive regulation of protein serine/threonine kinase activity	Biological process	22	254	783	16119	1.78306	0.006341	0.0604331	2.19784	LRRK2//FGF2//IL1B//MAPK1//PROK2//C5AR1//CXCR4//MALT1//TNFRSF10A//TNFSF15//FCER1A//CCL19//ADAM8//MEF2C//KITLG//NOX4//S100A12//AJUBA//CD40//IL1RN//SPDYA//SNCA
GO:0072080	nephron tubule development	Biological process	7	46	783	16119	3.13268	0.00635722	0.0604822	2.19673	IRX2//HES5//MEF2C//GPC3//IFNG//STAT1//PROM1
GO:0008015	blood circulation	Biological process	31	397	783	16119	1.60749	0.00640374	0.0608188	2.19357	TNNI3//AVPR1A//CPA3//ENPEP//ANPEP//IFNG//CACNA1G//CORIN//SOD2//CHGA//GCH1//GUCY1A3//AGTRAP//SCPEP1//HEY2//HTR1D//APOE//NCF2//FGB//ICAM1//CD38//RGS2//PDE4B//DSC2//TBC1D8//EPB41//F5//CXCL10//OLR1//STAT1//C3AR1
GO:0014070	response to organic cyclic compound	Biological process	49	700	783	16119	1.44103	0.00645992	0.0612458	2.18977	SNCA//BDNF//SDC2//SOCS2//CD38//NCF2//TLR2//TYMS//MEF2C//IL1B//SELL//CASP1//ALPL//CXCL10//SPP1//SDS//KYNU//IDI1//IRAK3//DDX58//IFNE//MAPK1//STAT1//PMAIP1//NR3C1//MMP14//IDH1//PTPRU//IL1RN//S100B//BMP6//AVPR1A//TNC//IL15//AQP9//NOX4//IFIT1//AKR1C3//SERPINB9//ABCA1//APOE//INHBA//PDE4B//LRRK2//ANGPT2//ICAM1//LYN//MKI67//CCL19
GO:0006909	phagocytosis	Biological process	18	194	783	16119	1.91006	0.0064829	0.0613572	2.18823	FCGR1A//CLEC7A//DOCK1//ABCA1//GULP1//PTX3//FCGR2A//FCGR3A//FGR//FYN//HCK//LYN//MAPK1//WIPF3//CD3G//C4BPB//CORO1C//CD14
GO:0030101	natural killer cell activation	Biological process	9	70	783	16119	2.6468	0.00657284	0.0621008	2.18225	IKZF1//IL15//IFNE//SH2D1B//RAB27A//IL21R//ULBP2//IL18R1//CD2
GO:0032502	developmental process	Biological process	283	5162	783	16119	1.12861	0.00670185	0.0632104	2.1738	ADAM8//PDPN//GREM1//NOX4//LST1//ARHGEF2//SOD2//POSTN//ALPL//MMP9//PTHLH//BMP6//ESM1//NUS1//ENPEP//FGF9//ANGPT2//ANPEP//ANXA2//HIF1A//ITGA5//MMP14//PROK2//NRP2//NRP1//ICAM1//INHBA//MSH4//FOXS1//MEF2C//PAX6//CXCR4//HEY2//TNNI3//QKI//COL6A1//TNC//IBSP//SPP1//MEIS2//OSR2//RDH10//BDNF//FGF2//GPC3//PTPRR//NAT8B//DUSP4//DUSP5//KITLG//DYX1C1//FYN//MAPT//DCDC2//KIAA0319//IKZF1//IL15//DCN//TFAP2A//NASP//HO…
GO:0006887	exocytosis	Biological process	26	318	783	16119	1.68315	0.00674394	0.0634977	2.17109	LYN//BTK//F5//FGB//PLEK//PPBP//SRGN//TIMP1//STX2//TRIM36//OTOF//HCK//RASGRP1//LAT//FCER1A//FGR//CCR2//MYO1F//RAB27A//ABCA12//SNCA//RAB27B//CACNA1G//LRRK2//TRIM72//CCL8
GO:0045580	regulation of T cell differentiation	Biological process	11	96	783	16119	2.35884	0.00679037	0.0638248	2.16811	GIMAP5//ADAM8//CTLA4//IRF1//LILRB2//CCL19//CD86//IKZF1//IL15//CARD11//CD2
GO:0006919	activation of cysteine-type endopeptidase activity involved in apoptotic process	Biological process	10	83	783	16119	2.48027	0.00680306	0.0638342	2.1673	NLRP3//NLRP1//PMAIP1//PML//NLRC4//S100A8//S100A9//SNCA//CASP1//TNFSF15
GO:0003013	circulatory system process	Biological process	31	399	783	16119	1.59943	0.00687095	0.0643606	2.16298	TNNI3//AVPR1A//CPA3//ENPEP//ANPEP//IFNG//CACNA1G//CORIN//SOD2//TBC1D8//EPB41//F5//GUCY1A3//CXCL10//OLR1//STAT1//C3AR1//CHGA//GCH1//AGTRAP//SCPEP1//HEY2//HTR1D//APOE//NCF2//FGB//ICAM1//CD38//RGS2//PDE4B//DSC2
GO:0031638	zymogen activation	Biological process	12	110	783	16119	2.24577	0.00710643	0.0664129	2.14835	NLRP3//NLRP1//PMAIP1//PML//NLRC4//S100A8//S100A9//SNCA//CASP1//TNFSF15//IFI16//MMP14
GO:0006509	membrane protein ectodomain proteolysis	Biological process	6	36	783	16119	3.43103	0.00720519	0.0664129	2.14235	ADAM8//PACSIN3//IFNG//APOE//IL1B//TIMP1
GO:0007129	synapsis	Biological process	6	36	783	16119	3.43103	0.00720519	0.0664129	2.14235	STAG3//SYCE2//HORMAD1//RNF212//MSH4//CCDC79
GO:0032760	positive regulation of tumor necrosis factor production	Biological process	6	36	783	16119	3.43103	0.00720519	0.0664129	2.14235	IFNG//CCL19//TLR2//CD2//ARHGEF2//CD14
GO:0034121	regulation of toll-like receptor signaling pathway	Biological process	6	36	783	16119	3.43103	0.00720519	0.0664129	2.14235	IRAK3//PIK3AP1//TLR2//IRF1//LYN//BIRC3
GO:0035850	epithelial cell differentiation involved in kidney development	Biological process	6	36	783	16119	3.43103	0.00720519	0.0664129	2.14235	PODXL//BASP1//PROM1//MEF2C//IFNG//STAT1
GO:0045646	regulation of erythrocyte differentiation	Biological process	6	36	783	16119	3.43103	0.00720519	0.0664129	2.14235	HIF1A//HSPA1B//INHBA//ISG15//LYN//SPI1
GO:0009408	response to heat	Biological process	9	71	783	16119	2.60952	0.00721166	0.0664129	2.14196	TFEC//HSPA1B//HSPA6//CXCL10//LYN//MKI67//STAC//OSM//CD14
GO:0070167	regulation of biomineral tissue development	Biological process	9	71	783	16119	2.60952	0.00721166	0.0664129	2.14196	OSR2//MEF2C//BMP6//TFAP2A//GREM1//HIF1A//SRGN//ASPN//MMP20
GO:0072009	nephron epithelium development	Biological process	9	71	783	16119	2.60952	0.00721166	0.0664129	2.14196	IFNG//STAT1//PODXL//IRX2//HES5//BASP1//PROM1//MEF2C//GPC3
GO:0051051	negative regulation of transport	Biological process	28	352	783	16119	1.63754	0.00728758	0.0669927	2.13742	DLG4//LILRB1//NFKBIE//CD27//IL1B//IL1RN//INHBA//ACSL4//APOC2//MAPT//SNCA//NLRP3//CYLD//ANXA13//CCR2//PACSIN3//GRB10//OSM//SRGN//FCRL5//LILRB2//ICAM1//SLN//APOE//PLA2R1//BST2//LRRK2//MMP9
GO:0051090	regulation of sequence-specific DNA binding transcription factor activity	Biological process	27	336	783	16119	1.65425	0.00730466	0.0669927	2.1364	IRAK3//NLRP3//CYLD//TRIM21//AIM2//RPS6KA5//FOXS1//PTHLH//TRIM22//DDX58//IL1B//IL5//CYTL1//ADAM8//MALT1//ICAM1//NLRC4//S100A8//S100A9//S100A12//BTK//TLR2//CARD11//ARHGEF2//CD40//HCK//MAPK1
GO:0009987	cellular process	Biological process	710	14171	783	16119	1.03142	0.00731142	0.0669927	2.136	ABCD2//RAD9B//NASP//MCM10//RECQL//RFC3//CLSPN//MCM8//STAG3//SETDB2//KIFC1//GTSE1//CCNYL1//BCCIP//PLK2//SPDYA//INHBA//PSMB5//PSMB9//BCAT1//TYMS//NES//ENSA//NINL//PRKAR2B//AJUBA//CNDP2//IKZF1//KLF12//OSR2//FGF9//HEY2//VAX2//MAGEA2B//ZBTB32//HCLS1//IFI16//IFNG//INSM1//HES5//MEF2C//MEIS2//MITF//PRRX1//BACH2//SATB1//SPI1//STAT1//TFAP2A//PER3//ARHGEF2//LRRK2//MAP3K8//DUSP4//RASGRP3//IL1B//MAPK1//NCBP2/…
GO:0038034	signal transduction in absence of ligand	Biological process	10	84	783	16119	2.45074	0.00739614	0.0673172	2.13099	IL1B//KITLG//BCL2A1//CSF2//FYN//IFI6//GAS1//HSPA1B//INHBA//PPP2R1B
GO:0050818	regulation of coagulation	Biological process	10	84	783	16119	2.45074	0.00739614	0.0673172	2.13099	APOE//PDPN//PLEK//STX2//HPSE//ANXA2//PLAUR//FAP//LYN//UBASH3B
GO:0072091	regulation of stem cell proliferation	Biological process	10	84	783	16119	2.45074	0.00739614	0.0673172	2.13099	HIF1A//PAX6//FGF9//GAS1//IFNG//PRRX1//STAT1//BDNF//LRRK2//PTPRC
GO:0097192	extrinsic apoptotic signaling pathway in absence of ligand	Biological process	10	84	783	16119	2.45074	0.00739614	0.0673172	2.13099	CSF2//FYN//IFI6//GAS1//HSPA1B//IL1B//INHBA//PPP2R1B//KITLG//BCL2A1
GO:0030318	melanocyte differentiation	Biological process	5	26	783	16119	3.95889	0.00749942	0.0680304	2.12497	KITLG//ADAMTS9//MEF2C//MITF//RAB27A
GO:0034105	positive regulation of tissue remodeling	Biological process	5	26	783	16119	3.95889	0.00749942	0.0680304	2.12497	ADAM8//TMEM64//SPP1//PML//IL15
GO:0031331	positive regulation of cellular catabolic process	Biological process	15	153	783	16119	2.01826	0.00758084	0.068655	2.12028	LRRK2//BNIP3//APOC2//PAFAH1B2//ABCD2//PLK2//TRIB2//APOE//HIF1A//ADAM8//PACSIN3//IFNG//IL1B//ZC3HAV1//SNCA
GO:0031348	negative regulation of defense response	Biological process	12	111	783	16119	2.22554	0.00762676	0.0688425	2.11766	NLRP3//APCS//IRAK3//IFI16//LILRB1//SH2D1B//IFIT1//IL22RA2//APOE//MEFV//ACP5//SAA1
GO:0032606	type I interferon production	Biological process	12	111	783	16119	2.22554	0.00762676	0.0688425	2.11766	TRIM21//CYLD//DDX58//UBE2L6//ISG15//POLR3G//IFI16//IRF1//ZC3HAV1//TLR2//LILRB1//IRF9
GO:0002698	negative regulation of immune effector process	Biological process	9	72	783	16119	2.57328	0.00789688	0.0710189	2.10254	LILRB1//PTPRC//BST2//IRAK3//CCR2//CD55//SH2D1B//C4BPB//IFIT1
GO:0002577	regulation of antigen processing and presentation	Biological process	4	17	783	16119	4.84381	0.00791988	0.0710189	2.10128	LILRB2//HLA-DOB//TAP2//CCL19
GO:0009310	amine catabolic process	Biological process	4	17	783	16119	4.84381	0.00791988	0.0710189	2.10128	IDO1//TDO2//KMO//KYNU
GO:0016137	glycoside metabolic process	Biological process	4	17	783	16119	4.84381	0.00791988	0.0710189	2.10128	GBA3//AKR1C4//AKR1C2//AKR1C3
GO:2000021	regulation of ion homeostasis	Biological process	15	154	783	16119	2.00515	0.00803453	0.0719019	2.09504	CORIN//AVPR1A//PML//GIMAP5//FGF2//PTPRC//CCL19//LYN//UBASH3B//FCRL5//CXCL10//SNCA//LRRK2//IFI6//CACNA1G
GO:0061326	renal tubule development	Biological process	7	48	783	16119	3.00216	0.0080447	0.0719019	2.09449	MEF2C//IRX2//HES5//GPC3//IFNG//STAT1//PROM1
GO:0045732	positive regulation of protein catabolic process	Biological process	12	112	783	16119	2.20567	0.0081765	0.0729606	2.08743	PLK2//LRRK2//TRIB2//APOE//ADAM8//PACSIN3//IFNG//IL1B//GPC3//OAZ2//C4BPB//LPCAT1
GO:0032608	interferon-beta production	Biological process	6	37	783	16119	3.3383	0.00825451	0.0734167	2.08331	POLR3G//DDX58//IRF1//ZC3HAV1//TLR2//LILRB1
GO:0051353	positive regulation of oxidoreductase activity	Biological process	6	37	783	16119	3.3383	0.00825451	0.0734167	2.08331	GCH1//HIF1A//APOE//IFNG//IL1B//SNCA
GO:0030154	cell differentiation	Biological process	186	3269	783	16119	1.17132	0.00827831	0.0735087	2.08206	HEY2//TNNI3//QKI//COL6A1//FGF9//ALPL//TNC//IBSP//MEF2C//BMP6//SPP1//PAX6//HIF1A//KITLG//NRP2//DYX1C1//FYN//MAPT//DCDC2//CXCR4//NRP1//KIAA0319//IKZF1//IL15//TXK//MALT1//OSR2//CYTL1//CHST11//PTHLH//APOBEC3H//DOCK1//SAMD9L//INHBA//PLEK//THSD1//PTPRC//IFNG//BATF//SPI1//LYN//GREM1//INSM1//TFAP2A//STAT1//RILPL2//ANGPT2//ADAD1//TDRD5//PANK2//BDNF//ADCY1//VAX2//S100B//PLXNC1//COL6A3//DLG4//ALCAM//FOXD1//…
GO:0060548	negative regulation of cell death	Biological process	50	728	783	16119	1.41389	0.00848149	0.0751839	2.07153	PLK2//MALT1//IL24//GAS1//HCK//BIRC3//HSPA1B//IL1RN//NAIP//CHST11//NAT8B//SERPINB9//GIMAP5//PSMB5//PSMB9//BCL2A1//PROK2//SNCA//BNIP3//TFAP2A//TIMP1//ARHGAP10//TNFRSF6B//SOCS2//NAT8//CD27//CD38//HEY2//KITLG//ADAM8//NES//HIF1A//APOE//MEF2C//BDNF//SOD2//C5AR1//NRP1//MITF//CSF2//ARHGEF2//IDO1//LRRK2//HCLS1//CCL19//FGB//ICAM1//LILRB1//ITGA5//FGF2
GO:0050793	regulation of developmental process	Biological process	107	1763	783	16119	1.24942	0.0084945	0.0751839	2.07086	HIF1A//PAX6//LILRB2//IDO1//CLC//CD86//LYN//KITLG//IFNG//STAT1//BDNF//PDPN//FGR//FYN//HCK//ICAM1//S100B//CCL7//LST1//BNIP3//GREM1//GLIPR2//CSF1//CSF2//MSR1//ABCA1//IRAK3//LRRK2//ANGPT2//CXCL10//PML//CCR2//OSR2//MEF2C//BMP6//TFAP2A//SRGN//APOE//HCLS1//HES5//PTHLH//IL15//GIMAP5//ADAM8//IL1RN//SPI1//LMO4//FGF2//IKZF3//CARD11//INHBA//BTK//CD27//CD2//CTLA4//IRF1//MAPK1//INSM1//TRIB2//SOD2//HEY2//KRT84/…
GO:0045860	positive regulation of protein kinase activity	Biological process	34	455	783	16119	1.53831	0.0085423	0.0754846	2.06843	LRRK2//MAP3K8//MAPK1//FGF2//IL1B//PROK2//C5AR1//CXCR4//KDELR3//IGFBP1//LMNA//DNAJB9//SSR1//GREM1//MALT1//TNFRSF10A//TNFSF15//FCER1A//CCL19//CLSPN//ADCY1//PRKAR2B//ADAM8//MEF2C//KITLG//NOX4//S100A12//AJUBA//CD40//IL1RN//SPDYA//SNCA//CSF1//PTPRC
GO:0050886	endocrine process	Biological process	9	73	783	16119	2.53803	0.00863056	0.0761414	2.06396	AVPR1A//CPA3//ENPEP//ANPEP//CORIN//INHBA//IL1B//HCAR2//BMP6
GO:0007610	behavior	Biological process	43	608	783	16119	1.45593	0.00872484	0.076849	2.05924	BDNF//NMUR2//AVPR1A//CXCL10//AFF2//MEF2C//S100B//DLG4//FYN//PRKAR2B//PLK2//IL1RN//ITGA5//NQO2//ADCY1//HPGDS//SOD2//MAPT//UCK2//OBP2B//SNCA//HIF1A//DCDC2//C3AR1//CXCL13//CCR2//SLC1A3//LRRK2//IDO1//NMU//PER3//OSM//NRP1//HTR1D//CXCR4//CCL19//ANGPT2//FUOM//S100A14//LYN//GREM1//CCL4//CCL7
GO:0010543	regulation of platelet activation	Biological process	5	27	783	16119	3.81226	0.00884326	0.0771454	2.05339	APOE//PDPN//PLEK//LYN//UBASH3B
GO:0010574	regulation of vascular endothelial growth factor production	Biological process	5	27	783	16119	3.81226	0.00884326	0.0771454	2.05339	HPSE//HIF1A//IL1B//C3AR1//CCR2
GO:0030224	monocyte differentiation	Biological process	5	27	783	16119	3.81226	0.00884326	0.0771454	2.05339	APCS//GPR68//CSF1//IFI16//MEF2C
GO:0030947	regulation of vascular endothelial growth factor receptor signaling pathway	Biological process	5	27	783	16119	3.81226	0.00884326	0.0771454	2.05339	FGF9//GRB10//HIF1A//IL1B//ITGA5
GO:1901685	glutathione derivative metabolic process	Biological process	5	27	783	16119	3.81226	0.00884326	0.0771454	2.05339	HPGDS//GSTA1//GSTA2//GSTA3//CNDP2
GO:1901687	glutathione derivative biosynthetic process	Biological process	5	27	783	16119	3.81226	0.00884326	0.0771454	2.05339	HPGDS//GSTA1//GSTA2//GSTA3//CNDP2
GO:0032268	regulation of cellular protein metabolic process	Biological process	95	1543	783	16119	1.26746	0.00894957	0.0779484	2.0482	CCNYL1//BCCIP//LRRK2//MAP3K8//MAPK1//FGF2//IL1B//PROK2//C5AR1//CXCR4//DUSP4//DUSP5//LYN//PML//INSM1//SNCA//ANXA2//CAMP//CD40//RGS2//QKI//NCBP2//TRMT6//TRIB2//PTPRC//UBASH3B//GMFG//KDELR3//IGFBP1//LMNA//DNAJB9//SSR1//GREM1//MALT1//TNFRSF10A//TNFSF15//FCER1A//CCL19//DYX1C1//INHBA//BMP6//IGF2BP3//HSPA1B//SPOPL//ISG15//BIRC3//NHLRC1//RASSF5//CLSPN//CSF1//PLK2//APOE//RPS6KA5//HCLS1//OSM//BDNF//IFNE//I…
GO:0031100	organ regeneration	Biological process	7	49	783	16119	2.94089	0.00900234	0.0780721	2.04564	PTPRU//ANGPT2//LCP1//MKI67//NNMT//C5AR1//TYMS
GO:0070228	regulation of lymphocyte apoptotic process	Biological process	7	49	783	16119	2.94089	0.00900234	0.0780721	2.04564	LYN//BTK//IDO1//CD27//HIF1A//ADAM8//CD3G
GO:0006805	xenobiotic metabolic process	Biological process	15	156	783	16119	1.97944	0.00900667	0.0780721	2.04544	CYP2C19//CYP2C9//CYP2C18//ALDH1A1//HPGDS//GSTA1//GSTA2//GSTA3//NNMT//UGT1A6//CNDP2//S100A12//UGT2B15//ACSS1//NAT1
GO:0043085	positive regulation of catalytic activity	Biological process	83	1323	783	16119	1.2915	0.00911581	0.078893	2.0402	LRRK2//MAP3K8//MAPK1//FGF2//IL1B//PROK2//C5AR1//CXCR4//NLRP3//NLRP1//PMAIP1//PML//NLRC4//S100A8//S100A9//SNCA//CASP1//TNFSF15//KDELR3//IGFBP1//LMNA//DNAJB9//SSR1//GREM1//ADCY1//AVPR1A//PRKAR2B//TXK//S1PR4//MALT1//TNFRSF10A//FCER1A//CCL19//APOC2//MEF2C//PLEK//PCOLCE2//MMP14//CLSPN//ALDH1A1//ICAM1//ARHGAP10//ARHGEF2//ARHGAP29//TBC1D8//RASGRP3//CD40//CXCL13//RASGRP1//GPR65//ADAM8//NMUR2//IL24//KITLG…
GO:0032963	collagen metabolic process	Biological process	12	114	783	16119	2.16697	0.00936863	0.0809526	2.02832	FAP//COL6A1//COL6A3//MMP1//MMP3//MMP8//MMP9//MMP10//MMP12//MMP14//MMP20//HIF1A
GO:0045123	cellular extravasation	Biological process	6	38	783	16119	3.25045	0.00940917	0.0809673	2.02645	ICAM1//ITGA4//ITGB7//TREM1//ADAM8//CCR2
GO:0050798	activated T cell proliferation	Biological process	6	38	783	16119	3.25045	0.00940917	0.0809673	2.02645	CD86//CLC//IDO1//FYN//ITGAL//SATB1
GO:0045621	positive regulation of lymphocyte differentiation	Biological process	9	74	783	16119	2.50373	0.0094148	0.0809673	2.02619	IL15//GIMAP5//ADAM8//BTK//CD27//LILRB2//CCL19//CD86//IKZF1
GO:0071466	cellular response to xenobiotic stimulus	Biological process	15	157	783	16119	1.96684	0.00952651	0.0817991	2.02107	CYP2C19//CYP2C9//CYP2C18//ALDH1A1//HPGDS//GSTA1//GSTA2//GSTA3//NNMT//UGT1A6//CNDP2//S100A12//UGT2B15//ACSS1//NAT1
GO:0009653	anatomical structure morphogenesis	Biological process	136	2319	783	16119	1.2073	0.00969714	0.0831335	2.01336	ADAM8//PDPN//GREM1//NOX4//LST1//ARHGEF2//ESM1//NUS1//ENPEP//FGF9//ANGPT2//ANPEP//ANXA2//HIF1A//ITGA5//MMP14//PROK2//NRP2//NRP1//CXCR4//HEY2//TNNI3//QKI//FGF2//GPC3//NAT8B//DUSP4//DUSP5//ZIC5//LMO4//MEF2C//SETDB2//ALPL//CSGALNACT1//PTHLH//BMP6//SERPINB5//PVRL3//TFAP2A//IFNG//STAT1//RILPL2//NAT8//DCN//STX2//ITGAX//PAX6//MAPK1//ADCY1//VAX2//S100B//PLXNC1//COL6A1//COL6A3//DLG4//DOCK1//ALCAM//FOXD1//U…
GO:0007155	cell adhesion	Biological process	68	1054	783	16119	1.32814	0.0097923	0.0835162	2.00912	ICAM1//ITGA4//ITGA5//ITGAL//CD164//CSF1//ITGB7//PTPRC//DSC2//PVRL3//PCDH7//CD84//OLR1//HPSE//FGB//PARVG//RAPH1//TNC//MYO1F//PODXL//AJUBA//SPP1//ANGPT2//PTPRU//ADAM8//PDPN//CD2//CLDN22//CYTIP//LYN//DPP4//CXCL13//LILRB2//ITGAX//IL1RN//IL1B//RHOD//IFNG//SAA1//MMP14//S100A8//S100A9//PLEK//UBASH3B//PLXNC1//POSTN//CD226//COL6A1//COL6A3//CSF3R//CADM4//ALCAM//F5//AMBP//SIGLEC9//HCK//IBSP//ITGAE//HES5//KI…
GO:0006586	indolalkylamine metabolic process	Biological process	4	18	783	16119	4.57471	0.0097977	0.0835162	2.00888	IDO1//TDO2//KMO//KYNU
GO:0070168	negative regulation of biomineral tissue development	Biological process	4	18	783	16119	4.57471	0.0097977	0.0835162	2.00888	GREM1//HIF1A//SRGN//ASPN
GO:0043269	regulation of ion transport	Biological process	36	493	783	16119	1.50325	0.00980461	0.0835162	2.00857	PML//GIMAP5//SNCA//AVPR1A//IL1RN//LILRB1//ACSL4//IL1B//TRPC6//CYBB//KCNA3//KCND1//KCNJ3//KCNJ15//KCNK2//KCNS3//HVCN1//CACNA1G//LYN//UBASH3B//FCRL5//CXCL10//SLN//LILRB2//PACSIN3//ICAM1//CCL4//PLA2R1//KCNN2//STOM//PDE4B//APOE//DLG4//MEF2C//NETO2//MMP9
GO:0071702	organic substance transport	Biological process	131	2225	783	16119	1.21204	0.00984827	0.0835162	2.00664	IFNG//AKR1C3//MAPK1//FCER1A//TREM1//LYN//BTK//LILRB1//TNFRSF14//ABCA1//SLC6A14//SLC7A7//NFKBIE//FGF9//NCBP2//AGFG1//NXF3//PML//RAB27A//HOMER3//FYB//NCF1//SSR1//MPC1L//SLC15A4//AQP9//SLC28A3//SLC16A10//SLC38A11//SLC17A5//APOL2//ABCA12//GULP1//APOL6//APOL3//APOL1//AP1S3//RILPL2//STX2//SNX10//ARHGEF2//ENSA//IL1B//KCNS3//PRKAR2B//CD27//SLC2A3//CXCL10//APOE//BDNF//SNCA//AVPR1A//IL1RN//TRPC4//KDELR3//J…
GO:0006518	peptide metabolic process	Biological process	11	101	783	16119	2.24206	0.00984882	0.0835162	2.00662	GSTA5//GSTA1//GSTA2//GSTA3//IDH1//SOD2//NAT8//CNDP2//NAT8B//APOE//OLFM1
GO:0030183	B cell differentiation	Biological process	11	101	783	16119	2.24206	0.00984882	0.0835162	2.00662	MALT1//IKZF3//CARD11//INHBA//BTK//CD27//IKZF1//CR2//IFNE//ITGA4//DCLRE1C
GO:0032602	chemokine production	Biological process	8	62	783	16119	2.65628	0.00992924	0.0840676	2.00308	FFAR2//HIF1A//TLR2//IFNG//IL1B//MEFV//S100A8//S100A9
GO:0006720	isoprenoid metabolic process	Biological process	12	115	783	16119	2.14813	0.0100132	0.0844324	1.99943	AKR1C4//RDH10//GPC3//APOC2//APOE//SDC2//AKR1C3//IDI1//CYP2C19//CYP2C9//ALDH1A1//SCPEP1
GO:0042476	odontogenesis	Biological process	12	115	783	16119	2.14813	0.0100132	0.0844324	1.99943	CSF3R//TNC//ODAM//CSF1//ASPN//TFAP2A//MMP20//ALPL//OSR2//GAS1//AQP5//INHBA
GO:0048731	system development	Biological process	217	3891	783	16119	1.14809	0.0100187	0.0844324	1.99919	POSTN//ALPL//MMP9//PTHLH//BMP6//ADAM8//ESM1//NUS1//ENPEP//FGF9//ANGPT2//ANPEP//ANXA2//HIF1A//ITGA5//MMP14//PROK2//NRP2//NRP1//ICAM1//INHBA//MSH4//FOXS1//MEF2C//PAX6//CXCR4//HEY2//TNNI3//QKI//MEIS2//OSR2//RDH10//BDNF//FGF2//GPC3//KITLG//DYX1C1//FYN//MAPT//DCDC2//KIAA0319//IKZF1//IL15//DCN//TFAP2A//ZIC5//LMO4//TXK//DBP//SOD2//CSF2//MALT1//KRT84//PDPN//SETDB2//CSGALNACT1//GREM1//CYTL1//CHST11//PVRL3…
GO:0007565	female pregnancy	Biological process	16	173	783	16119	1.90393	0.0102037	0.0857266	1.99124	IL1B//MMP9//MST1//SPP1//APOL2//ANGPT2//ACSL4//TIMP1//CORIN//AMBP//HFE//IL1RN//IDO1//INSL4//PTHLH//CD38
GO:0009612	response to mechanical stimulus	Biological process	16	173	783	16119	1.90393	0.0102037	0.0857266	1.99124	CXCL10//IL1B//IRF1//BMP6//BNIP3//CASP1//TNFRSF10A//CD40//SLC1A3//FYN//DCN//ANGPT2//TNC//MEIS2//MMP14//STAT1
GO:0032846	positive regulation of homeostatic process	Biological process	9	75	783	16119	2.47034	0.0102517	0.0859976	1.9892	GIMAP5//IL1B//PTGER3//AVPR1A//ADAM8//TMEM64//SPP1//CXCL10//SNCA
GO:0051094	positive regulation of developmental process	Biological process	55	824	783	16119	1.37408	0.0102972	0.0861876	1.98728	HIF1A//PAX6//KITLG//GLIPR2//CSF1//CSF2//MSR1//OSR2//MEF2C//BMP6//TFAP2A//HCLS1//IL15//GIMAP5//ADAM8//FGF2//BTK//CD27//LILRB2//INSM1//CCL19//CD86//ADAMTS9//IL5//HSPA1B//INHBA//ISG15//IKZF1//IFNG//BDNF//TMEM64//ANGPT2//IL1B//C3AR1//CAMP//APOE//MAPT//TLR2//CXCR4//NRP1//HPSE//FGF9//HEY2//PML//LYN//BASP1//BNIP3//FOXD1//LMNA//FGB//CD53//GREM1//PROM1//GPR68//ASB4
GO:0042493	response to drug	Biological process	29	378	783	16119	1.57937	0.0103059	0.0861876	1.98691	RNF149//IL1B//MEF2C//PDE4B//AIM2//CD69//CYP2C19//CYP2C9//TLR2//BDNF//ADCY1//CYBB//ABCA1//FYN//ICAM1//IFNG//IL1RN//INHBA//LYN//NCF2//NNMT//SLC1A3//SNCA//SOD2//STAT1//TYMS//NAT8//CD86//CD38
GO:0045730	respiratory burst	Biological process	5	28	783	16119	3.67611	0.0103445	0.0863785	1.98529	NCF1//HCK//CYBB//CD55//NCF2
GO:0001660	fever generation	Biological process	3	10	783	16119	6.17586	0.0106004	0.0869197	1.97468	IL1B//PTGER3//IL1RN
GO:0002374	cytokine secretion involved in immune response	Biological process	3	10	783	16119	6.17586	0.0106004	0.0869197	1.97468	LILRB1//TNFRSF14//TREM1
GO:0008655	pyrimidine-containing compound salvage	Biological process	3	10	783	16119	6.17586	0.0106004	0.0869197	1.97468	DCK//UCK2//UPP1
GO:0030854	positive regulation of granulocyte differentiation	Biological process	3	10	783	16119	6.17586	0.0106004	0.0869197	1.97468	IL5//IKZF1//HCLS1
GO:0032490	detection of molecule of bacterial origin	Biological process	3	10	783	16119	6.17586	0.0106004	0.0869197	1.97468	LY96//TLR1//TLR2
GO:0039692	single stranded viral RNA replication via double stranded DNA intermediate	Biological process	3	10	783	16119	6.17586	0.0106004	0.0869197	1.97468	APOBEC3D//APOBEC3H//APOBEC3G
GO:0042535	positive regulation of tumor necrosis factor biosynthetic process	Biological process	3	10	783	16119	6.17586	0.0106004	0.0869197	1.97468	TLR1//TLR2//CCR2
GO:0043097	pyrimidine nucleoside salvage	Biological process	3	10	783	16119	6.17586	0.0106004	0.0869197	1.97468	UCK2//UPP1//DCK
GO:0043129	surfactant homeostasis	Biological process	3	10	783	16119	6.17586	0.0106004	0.0869197	1.97468	ABCA12//PTHLH//LPCAT1
GO:0048703	embryonic viscerocranium morphogenesis	Biological process	3	10	783	16119	6.17586	0.0106004	0.0869197	1.97468	RDH10//MEF2C//CHST11
GO:0050665	hydrogen peroxide biosynthetic process	Biological process	3	10	783	16119	6.17586	0.0106004	0.0869197	1.97468	CYBB//NCF1//SOD2
GO:0070486	leukocyte aggregation	Biological process	3	10	783	16119	6.17586	0.0106004	0.0869197	1.97468	IL1B//S100A8//S100A9
GO:0010623	developmental programmed cell death	Biological process	6	39	783	16119	3.16711	0.0106745	0.0872364	1.97165	IL1B//KITLG//BDNF//PML//PPP2R1B//SPI1
GO:0072528	pyrimidine-containing compound biosynthetic process	Biological process	6	39	783	16119	3.16711	0.0106745	0.0872364	1.97165	DPYD//CMPK2//TYMS//DCK//UCK2//UPP1
GO:0043069	negative regulation of programmed cell death	Biological process	47	685	783	16119	1.41248	0.0106869	0.0872364	1.97115	PLK2//MALT1//IL24//GAS1//HCK//BIRC3//HSPA1B//IL1RN//NAIP//CHST11//NAT8B//SERPINB9//GIMAP5//PSMB5//PSMB9//BCL2A1//PROK2//SNCA//BNIP3//TFAP2A//TIMP1//ARHGAP10//TNFRSF6B//SOCS2//NAT8//CD27//CD38//HEY2//KITLG//ADAM8//NES//HIF1A//APOE//MEF2C//BDNF//SOD2//C5AR1//NRP1//MITF//ARHGEF2//IDO1//HCLS1//CCL19//FGB//ICAM1//LILRB1//ITGA5
GO:0022610	biological adhesion	Biological process	68	1059	783	16119	1.32187	0.0108265	0.0882439	1.96551	ICAM1//ITGA4//ITGA5//ITGAL//CD164//CSF1//ITGB7//PTPRU//PLXNC1//POSTN//CD226//COL6A1//COL6A3//CSF3R//DPP4//DSC2//CADM4//ALCAM//F5//AMBP//SIGLEC9//HCK//TNC//IBSP//ITGAE//ITGAX//HES5//KITLG//CLEC4A//PODXL//CCL4//SELL//SPP1//TNFAIP6//NRP2//NRP1//CD22//ENTPD1//PTPRC//PVRL3//PCDH7//CD84//OLR1//HPSE//FGB//PARVG//RAPH1//MYO1F//AJUBA//ANGPT2//ADAM8//PDPN//CD2//CLDN22//CYTIP//LYN//CXCL13//LILRB2//IL1RN//IL…
GO:2000648	positive regulation of stem cell proliferation	Biological process	8	63	783	16119	2.61412	0.0109037	0.0887406	1.96243	HIF1A//PAX6//FGF9//GAS1//IFNG//PRRX1//STAT1//PTPRC
GO:0001822	kidney development	Biological process	21	251	783	16119	1.72235	0.010958	0.0890501	1.96027	OSR2//RDH10//BDNF//FGF2//GPC3//IFNG//STAT1//ENPEP//LRRK2//FOXD1//NRP1//ANGPT2//PODXL//HES5//BASP1//IRX2//MEF2C//PROM1//TFAP2A//DCN//BMP6
GO:0001568	blood vessel development	Biological process	38	531	783	16119	1.47321	0.0110413	0.0895938	1.95698	ADAM8//ESM1//NUS1//ENPEP//FGF9//ANGPT2//ANPEP//ANXA2//HIF1A//ITGA5//MMP14//PROK2//NRP2//NRP1//CXCR4//HEY2//TNNI3//QKI//FGF2//GREM1//CXCL10//PML//STAT1//CCR2//CXCL13//IL1B//C3AR1//CAMP//APOE//PRRX1//MAPK1//GPC3//HPSE//SPI1//ASB4//FOXS1//MEF2C//PAX6
GO:0006940	regulation of smooth muscle contraction	Biological process	7	51	783	16119	2.82556	0.0111641	0.0903218	1.95218	NMU//PROK2//NCF1//GUCY1A3//RGS2//NMUR2//TNNI3
GO:0032623	interleukin-2 production	Biological process	7	51	783	16119	2.82556	0.0111641	0.0903218	1.95218	MALT1//PDE4B//CCR2//LAG3//IL1B//CARD11//CD86
GO:0045834	positive regulation of lipid metabolic process	Biological process	11	103	783	16119	2.19853	0.0113327	0.0915497	1.94567	APOE//APOC2//AVPR1A//ABCD2//BMP6//FGF2//FGR//LYN//CCL19//IL1B//IFNG
GO:0051248	negative regulation of protein metabolic process	Biological process	42	601	783	16119	1.43864	0.0114649	0.0924816	1.94063	DUSP4//DUSP5//LRRK2//INSM1//LYN//SNCA//TRIB2//PTPRC//UBASH3B//GMFG//GAS1//CHAC1//IGF2BP3//HSPA1B//SPOPL//ISG15//PML//MAGEA2B//IRAK3//FYN//LILRB1//APOE//IL1B//RGS2//SPRY4//INHBA//LAG3//SERPINB3//CD55//C4BPB//SAMSN1//TIMP1//PSMB5//PSMB9//GREM1//PKIB//TRIM21//SPI1//OLFM1//APCS//PTX3//PRKAR2B
GO:0048872	homeostasis of number of cells	Biological process	18	206	783	16119	1.79879	0.0117189	0.0943908	1.93111	PDE4B//HCAR2//IFNG//TNFSF13B//LYN//MEF2C//HIF1A//LAT//HCLS1//INHBA//SPI1//KITLG//PMAIP1//GIMAP5//HSPA1B//ISG15//CSF1//CD7
GO:0001656	metanephros development	Biological process	10	90	783	16119	2.28736	0.0118342	0.0951436	1.92686	IFNG//STAT1//BASP1//GPC3//FOXD1//TFAP2A//IRX2//HES5//OSR2//RDH10
GO:0051924	regulation of calcium ion transport	Biological process	15	161	783	16119	1.91797	0.0118472	0.0951436	1.92638	PML//GIMAP5//LYN//UBASH3B//FCRL5//CXCL10//SNCA//LILRB2//LILRB1//PACSIN3//ICAM1//CCL4//TRPC6//SLN//PDE4B
GO:0044765	single-organism transport	Biological process	192	3416	783	16119	1.15707	0.0118709	0.095194	1.92552	IFNG//AKR1C3//MAPK1//SLC1A3//NMU//FCER1A//SNCA//DLG4//GREM1//TREM1//LYN//BTK//F5//FGB//PLEK//PPBP//SRGN//TIMP1//LILRB1//TNFRSF14//ABCA1//CORIN//AVPR1A//SLC6A14//SLC7A7//NFKBIE//FGF9//NCBP2//PML//RAB27A//HOMER3//FYB//NCF1//SSR1//SLC16A10//SLC15A4//CYBB//SLC17A5//LCN2//FAM26F//SLC15A3//SLC15A1//TMC5//TRPC6//ABCC9//KCNA3//KCNJ3//KCNJ15//KCNN2//KCNS3//SLC9B2//SLC38A11//FYN//NMUR2//CCL8//SLN//TRPC4//A…
GO:0009074	aromatic amino acid family catabolic process	Biological process	4	19	783	16119	4.33394	0.0119421	0.0952445	1.92292	IDO1//TDO2//KMO//KYNU
GO:0045076	regulation of interleukin-2 biosynthetic process	Biological process	4	19	783	16119	4.33394	0.0119421	0.0952445	1.92292	LAG3//IL1B//CARD11//CD86
GO:0060045	positive regulation of cardiac muscle cell proliferation	Biological process	4	19	783	16119	4.33394	0.0119421	0.0952445	1.92292	FGF2//FGF9//HEY2//MEF2C
GO:0070227	lymphocyte apoptotic process	Biological process	8	64	783	16119	2.57328	0.011947	0.0952445	1.92274	LYN//BTK//CD3G//CLC//IDO1//CD27//HIF1A//ADAM8
GO:0010573	vascular endothelial growth factor production	Biological process	5	29	783	16119	3.54935	0.0120114	0.0954789	1.92041	CCR2//HPSE//HIF1A//IL1B//C3AR1
GO:0032309	icosanoid secretion	Biological process	5	29	783	16119	3.54935	0.0120114	0.0954789	1.92041	ACSL4//IL1B//PLA2G4A//NMUR2//PLA2R1
GO:0043330	response to exogenous dsRNA	Biological process	6	40	783	16119	3.08793	0.0120559	0.0956933	1.9188	IFIT1//IRAK3//DDX58//IFNE//MAPK1//STAT1
GO:0043549	regulation of kinase activity	Biological process	49	726	783	16119	1.38943	0.0123537	0.0979151	1.9082	CCNYL1//BCCIP//LRRK2//MAP3K8//MAPK1//FGF2//IL1B//PROK2//C5AR1//CXCR4//DUSP4//DUSP5//TRIB2//PTPRC//UBASH3B//GMFG//KDELR3//IGFBP1//LMNA//DNAJB9//SSR1//GREM1//MALT1//TNFRSF10A//TNFSF15//FCER1A//CCL19//CLSPN//AJUBA//ADCY1//PRKAR2B//ADAM8//MEF2C//KITLG//NOX4//S100A12//CD40//IRAK3//APOE//LYN//RGS2//SPRY4//IL1RN//FGR//SPDYA//CXCL10//CSF1//PKIB//SNCA
GO:0006213	pyrimidine nucleoside metabolic process	Biological process	7	52	783	16119	2.77122	0.0123756	0.0979466	1.90743	DPYD//APOBEC3H//APOBEC3G//DCK//UCK2//UPP1//TYMS
GO:0009410	response to xenobiotic stimulus	Biological process	15	162	783	16119	1.90613	0.0124913	0.0985958	1.90339	CYP2C19//CYP2C9//CYP2C18//ALDH1A1//HPGDS//GSTA1//GSTA2//GSTA3//NNMT//UGT1A6//CNDP2//S100A12//UGT2B15//ACSS1//NAT1
GO:0010942	positive regulation of cell death	Biological process	31	417	783	16119	1.53039	0.0124937	0.0985958	1.90331	HCAR2//IFNG//UBD//LILRB1//IL24//DCUN1D3//CTLA4//GZMA//IFIT2//IDO1//MMP9//MNDA//NOX4//PMAIP1//NLRC4//S100B//BNIP3//ARHGEF2//LRRK2//NR3C1//NCF2//TFAP2A//PML//ADAM8//APOE//MMP3//MEF2C//CD248//AKR1C3//CD40//LYN
GO:0051238	sequestering of metal ion	Biological process	10	91	783	16119	2.26222	0.0127359	0.100362	1.89497	S100A8//S100A9//FGF2//PTPRC//CCL19
GO:0060191	regulation of lipase activity	Biological process	12	119	783	16119	2.07592	0.0129412	0.101833	1.88802	ADCY1//AVPR1A//PRKAR2B//C5AR1//TXK//S1PR4//SNCA//APOC2//RGS2//FGF2//NMUR2//PLA2R1
GO:0010518	positive regulation of phospholipase activity	Biological process	9	78	783	16119	2.37533	0.0130991	0.102779	1.88276	ADCY1//AVPR1A//PRKAR2B//C5AR1//TXK//S1PR4//FGF2//NMUR2//APOC2
GO:0035821	modification of morphology or physiology of other organism	Biological process	9	78	783	16119	2.37533	0.0130991	0.102779	1.88276	TYMS//S100A12//APOL1//CCL4//IFNG//CAMP//TLR2//TREM1//NCF1
GO:0043066	negative regulation of apoptotic process	Biological process	46	676	783	16119	1.40084	0.0131602	0.10311	1.88074	HEY2//KITLG//ADAM8//NES//HIF1A//APOE//MEF2C//NAIP//BDNF//SNCA//SOD2//TFAP2A//C5AR1//NRP1//MITF//IDO1//CD27//HCLS1//CCL19//FGB//ICAM1//LILRB1//ITGA5//PLK2//MALT1//IL24//GAS1//HCK//BIRC3//HSPA1B//IL1RN//CHST11//NAT8B//SERPINB9//GIMAP5//PSMB5//PSMB9//BCL2A1//PROK2//BNIP3//TIMP1//ARHGAP10//TNFRSF6B//SOCS2//NAT8//CD38
GO:1901566	organonitrogen compound biosynthetic process	Biological process	46	677	783	16119	1.39877	0.0134832	0.105489	1.87021	ST8SIA4//GALNT5//GPC3//SDC2//HS3ST3B1//OAS2//ADCY1//GUCY1A3//DPYD//CMPK2//TYMS//SLC1A3//GATM//PLA2G4A//GCH1//CNDP2//ATP5A1//MOCOS//ABCB6//CCR2//BCAT1//PANK2//B4GALT6//KMO//KYNU//SGPP2//CERS3//KDSR//SPTLC3//DEGS1//DCN//CHST11//CSGALNACT1//IL1B//ABCA1//PTHLH//GPR65//APOE//IDO1//SNCA//INSM1//DCK//UCK2//UPP1//CYTL1//LPCAT1
GO:0070192	chromosome organization involved in meiosis	Biological process	6	41	783	16119	3.01262	0.0135582	0.105925	1.8678	CCDC79//STAG3//SYCE2//HORMAD1//RNF212//MSH4
GO:0035710	CD4-positive, alpha-beta T cell activation	Biological process	7	53	783	16119	2.71893	0.013679	0.10642	1.86395	GIMAP5//SATB1//IL18R1//BATF//CCL19//CD86//CD55
GO:0060993	kidney morphogenesis	Biological process	7	53	783	16119	2.71893	0.013679	0.10642	1.86395	IFNG//STAT1//LRRK2//HES5//IRX2//GPC3//BASP1
GO:0043406	positive regulation of MAP kinase activity	Biological process	17	194	783	16119	1.80395	0.01368	0.10642	1.86391	LRRK2//FGF2//IL1B//MAPK1//PROK2//C5AR1//CXCR4//FCER1A//CCL19//ADAM8//IL1RN//MEF2C//KITLG//NOX4//S100A12//AJUBA//CD40
GO:0002285	lymphocyte activation involved in immune response	Biological process	12	120	783	16119	2.05862	0.0137663	0.106938	1.86118	IFNE//LCP1//ICAM1//ITGAL//IFNG//LILRB1//CD86//RAB27A//IL18R1//BATF//CCL19//CD40
GO:0071241	cellular response to inorganic substance	Biological process	11	106	783	16119	2.1363	0.0138712	0.107055	1.85789	HSD17B1//CD86//MT1X//AKR1C3//ALOX5AP//MEF2C//BNIP3//SNCA//TFAP2A//LRRK2//HVCN1
GO:0006222	UMP biosynthetic process	Biological process	3	11	783	16119	5.61442	0.0140558	0.107055	1.85215	UCK2//UPP1//DPYD
GO:0009173	pyrimidine ribonucleoside monophosphate metabolic process	Biological process	3	11	783	16119	5.61442	0.0140558	0.107055	1.85215	DPYD//UCK2//UPP1
GO:0009174	pyrimidine ribonucleoside monophosphate biosynthetic process	Biological process	3	11	783	16119	5.61442	0.0140558	0.107055	1.85215	DPYD//UCK2//UPP1
GO:0014048	regulation of glutamate secretion	Biological process	3	11	783	16119	5.61442	0.0140558	0.107055	1.85215	AVPR1A//IL1RN//SNCA
GO:0030656	regulation of vitamin metabolic process	Biological process	3	11	783	16119	5.61442	0.0140558	0.107055	1.85215	IFNG//IL1B//AKR1C3
GO:0032196	transposition	Biological process	3	11	783	16119	5.61442	0.0140558	0.107055	1.85215	APOBEC3D//APOBEC3H//APOBEC3G
GO:0032692	negative regulation of interleukin-1 production	Biological process	3	11	783	16119	5.61442	0.0140558	0.107055	1.85215	MEFV//ACP5//NLRP3
GO:0035313	wound healing, spreading of epidermal cells	Biological process	3	11	783	16119	5.61442	0.0140558	0.107055	1.85215	ITGA5//MMP12//AJUBA
GO:0043650	dicarboxylic acid biosynthetic process	Biological process	3	11	783	16119	5.61442	0.0140558	0.107055	1.85215	SLC1A3//KMO//KYNU
GO:0046049	UMP metabolic process	Biological process	3	11	783	16119	5.61442	0.0140558	0.107055	1.85215	DPYD//UCK2//UPP1
GO:0061029	eyelid development in camera-type eye	Biological process	3	11	783	16119	5.61442	0.0140558	0.107055	1.85215	OSR2//INHBA//TFAP2A
GO:1903409	reactive oxygen species biosynthetic process	Biological process	3	11	783	16119	5.61442	0.0140558	0.107055	1.85215	CYBB//NCF1//SOD2
GO:2000353	positive regulation of endothelial cell apoptotic process	Biological process	3	11	783	16119	5.61442	0.0140558	0.107055	1.85215	CD248//AKR1C3//CD40
GO:0072527	pyrimidine-containing compound metabolic process	Biological process	9	79	783	16119	2.34526	0.0141674	0.107755	1.84871	DCK//DPYD//TYMS//UCK2//UPP1//CMPK2//APOBEC3H//APOBEC3G//MAPK1
GO:0032787	monocarboxylic acid metabolic process	Biological process	37	523	783	16119	1.45639	0.0142208	0.108011	1.84708	ABCD2//ACSL4//RDH10//HIF1A//IDH1//PRKAR2B//SNCA//OLAH//DEGS1//ALOX5AP//NCF1//TLR2//PDPN//AKR1C2//HPGDS//AKR1C3//AKR1C4//SLCO1B1//SLC1A3//CYP2C19//CYP2C9//PLA2G4A//FCER1A//ACSS1//FTCD//DCN//AVPR1A//IDO1//SCPEP1//QKI//SDS//KMO//KYNU//APOC2//UGT1A6//UGT2B15//UGT2B17
GO:0006911	phagocytosis, engulfment	Biological process	4	20	783	16119	4.11724	0.0143653	0.108056	1.84269	DOCK1//ABCA1//FCGR1A//GULP1
GO:0034694	response to prostaglandin	Biological process	4	20	783	16119	4.11724	0.0143653	0.108056	1.84269	CCL19//AKR1C3//TNC//AKR1C2
GO:0045932	negative regulation of muscle contraction	Biological process	4	20	783	16119	4.11724	0.0143653	0.108056	1.84269	NCF1//GUCY1A3//RGS2//TNNT1
GO:0048485	sympathetic nervous system development	Biological process	4	20	783	16119	4.11724	0.0143653	0.108056	1.84269	INSM1//NRP2//NRP1//TFAP2A
GO:0070841	inclusion body assembly	Biological process	4	20	783	16119	4.11724	0.0143653	0.108056	1.84269	UBD//SACS//HSPA1B//APOE
GO:2000378	negative regulation of reactive oxygen species metabolic process	Biological process	4	20	783	16119	4.11724	0.0143653	0.108056	1.84269	MMP3//ACP5//BIRC3//TFAP2A
GO:2000516	positive regulation of CD4-positive, alpha-beta T cell activation	Biological process	4	20	783	16119	4.11724	0.0143653	0.108056	1.84269	GIMAP5//CCL19//CD86//CD55
GO:0030203	glycosaminoglycan metabolic process	Biological process	15	165	783	16119	1.87147	0.0145884	0.109583	1.83599	GALNT5//GPC3//SDC2//HS3ST3B1//HPSE//LYG1//B4GALT6//DCN//CHST11//CSGALNACT1//IL15//MKI67//IL1B//FGF2//CYTL1
GO:0032609	interferon-gamma production	Biological process	10	93	783	16119	2.21357	0.0146931	0.110067	1.83289	ISG15//LILRB1//GIMAP5//IL1B//PDE4B//CCR2//TXK//IL18R1//INHBA//CD2
GO:0051100	negative regulation of binding	Biological process	10	93	783	16119	2.21357	0.0146931	0.110067	1.83289	NES//LRRK2//IFIT2//IFIT1//SLPI//GZMA//IFI16//ITGA4//SLN//HEY2
GO:0051649	establishment of localization in cell	Biological process	126	2160	783	16119	1.20086	0.0149718	0.112001	1.82473	IFNG//AKR1C3//ARHGEF2//MAPK1//FCER1A//SNCA//TREM1//LYN//BTK//F5//FGB//PLEK//PPBP//SRGN//TIMP1//LILRB1//TNFRSF14//NFKBIE//FGF9//LRMP//NCBP2//AGFG1//NXF3//PML//RAB27A//HOMER3//FYB//NCF1//SSR1//MPC1L//AP1S3//RILPL2//STX2//SNX10//TRIM72//CCL8//SEC22C//SEC22B//COG6//MYO1B//TRIM36//ENSA//IL1B//KCNS3//PRKAR2B//MAPT//KIF1B//CD27//CXCL10//GIMAP5//BDNF//AVPR1A//IL1RN//LCN2//OTOF//DLG4//ABCA1//INHBA//NMU//I…
GO:0032890	regulation of organic acid transport	Biological process	6	42	783	16119	2.94089	0.0151865	0.113297	1.81854	SNCA//AVPR1A//IL1RN//ACSL4//IL1B//PLA2R1
GO:0072210	metanephric nephron development	Biological process	6	42	783	16119	2.94089	0.0151865	0.113297	1.81854	IFNG//STAT1//IRX2//HES5//FOXD1//TFAP2A
GO:0001523	retinoid metabolic process	Biological process	9	80	783	16119	2.31595	0.0152987	0.113978	1.81535	RDH10//ALDH1A1//SCPEP1//AKR1C3//AKR1C4//GPC3//APOC2//APOE//SDC2
GO:0001944	vasculature development	Biological process	39	561	783	16119	1.43113	0.0156367	0.116338	1.80585	ADAM8//ESM1//NUS1//ENPEP//FGF9//ANGPT2//ANPEP//ANXA2//HIF1A//ITGA5//MMP14//PROK2//NRP2//NRP1//FOXS1//MEF2C//PAX6//CXCR4//HEY2//TNNI3//QKI//PDPN//FGF2//GREM1//CXCL10//PML//STAT1//CCR2//CXCL13//IL1B//C3AR1//CAMP//APOE//PRRX1//MAPK1//GPC3//HPSE//SPI1//ASB4
GO:0043068	positive regulation of programmed cell death	Biological process	29	391	783	16119	1.52685	0.015778	0.117143	1.80195	HCAR2//IFNG//UBD//LILRB1//IL24//DCUN1D3//CTLA4//GZMA//IFIT2//IDO1//MMP9//MNDA//NOX4//PMAIP1//NLRC4//S100B//BNIP3//ARHGEF2//NR3C1//NCF2//TFAP2A//PML//ADAM8//MEF2C//CD248//AKR1C3//CD40//LYN//LRRK2
GO:0032479	regulation of type I interferon production	Biological process	11	108	783	16119	2.09674	0.0157878	0.117143	1.80168	CYLD//DDX58//UBE2L6//ISG15//POLR3G//IFI16//IRF1//TRIM21//ZC3HAV1//TLR2//LILRB1
GO:0006221	pyrimidine nucleotide biosynthetic process	Biological process	5	31	783	16119	3.32036	0.0158718	0.117447	1.79937	DPYD//CMPK2//TYMS//UCK2//UPP1
GO:2000351	regulation of endothelial cell apoptotic process	Biological process	5	31	783	16119	3.32036	0.0158718	0.117447	1.79937	FGB//ICAM1//CD248//AKR1C3//CD40
GO:0043603	cellular amide metabolic process	Biological process	15	167	783	16119	1.84906	0.0161311	0.119204	1.79234	GSTA5//GSTA1//GSTA2//GSTA3//IDH1//SOD2//NAT8//CNDP2//PANK2//VNN2//FTCD//CYP2C9//NAT8B//APOE//OLFM1
GO:0051345	positive regulation of hydrolase activity	Biological process	53	809	783	16119	1.34866	0.0162247	0.119734	1.78982	NLRP3//NLRP1//PMAIP1//PML//NLRC4//S100A8//S100A9//SNCA//CASP1//TNFSF15//KDELR3//IGFBP1//LMNA//DNAJB9//SSR1//ADCY1//AVPR1A//PRKAR2B//C5AR1//TXK//S1PR4//APOC2//MEF2C//FGF2//PLEK//PCOLCE2//MMP14//ALDH1A1//CCL19//ICAM1//ARHGAP10//ARHGEF2//ARHGAP29//TBC1D8//RASGRP3//CD40//CXCL13//RASGRP1//GPR65//NMUR2//IL24//RASGRP2//CHN1//LRRK2//DOCK1//AGFG1//RGS2//RGS13//STARD13//IFNG//IFI16//MEFV//AIM2
GO:0022407	regulation of cell-cell adhesion	Biological process	10	95	783	16119	2.16697	0.0168662	0.1243	1.77298	PODXL//ITGAL//DPP4//CXCL13//IL1RN//FGB//IL1B//LYN//UBASH3B//ADAM8
GO:0010332	response to gamma radiation	Biological process	6	43	783	16119	2.87249	0.0169456	0.124363	1.77094	NOX4//DCUN1D3//CXCL10//PML//CCL7//SOD2
GO:0032370	positive regulation of lipid transport	Biological process	6	43	783	16119	2.87249	0.0169456	0.124363	1.77094	ABCA1//ABCA12//APOE//IL1B//PLA2R1//BMP6
GO:0051881	regulation of mitochondrial membrane potential	Biological process	6	43	783	16119	2.87249	0.0169456	0.124363	1.77094	PMAIP1//CASP1//LRRK2//IFI6//SOD2//PANK2
GO:0019882	antigen processing and presentation	Biological process	19	230	783	16119	1.7006	0.0169658	0.124363	1.77042	ICAM1//CYBB//FCGR1A//FCGR1B//HFE//NCF2//PSMB5//PSMB9//NCF1//TAP2//HLA-DRA//LILRB2//HLA-DOB//CCL19//AP1S3//IFNG//RAB27A//ULBP2//CD1E
GO:0002704	negative regulation of leukocyte mediated immunity	Biological process	4	21	783	16119	3.92118	0.0170782	0.124518	1.76756	LILRB1//PTPRC//BST2//SH2D1B
GO:0043243	positive regulation of protein complex disassembly	Biological process	4	21	783	16119	3.92118	0.0170782	0.124518	1.76756	PLEK//NES//SLN//BNIP3
GO:0045648	positive regulation of erythrocyte differentiation	Biological process	4	21	783	16119	3.92118	0.0170782	0.124518	1.76756	HIF1A//HSPA1B//INHBA//ISG15
GO:0045824	negative regulation of innate immune response	Biological process	4	21	783	16119	3.92118	0.0170782	0.124518	1.76756	LILRB1//SH2D1B//IRAK3//IFI16
GO:0016337	single organismal cell-cell adhesion	Biological process	25	328	783	16119	1.56907	0.0176368	0.12842	1.75358	ICAM1//ITGA4//ITGA5//ITGAL//OLR1//ADAM8//PODXL//DPP4//CXCL13//PTPRU//LILRB2//ITGAX//ITGB7//CD2//IL1RN//FGB//IL1B//S100A8//S100A9//PLEK//DSC2//LYN//UBASH3B//PDPN//PVRL3
GO:0002003	angiotensin maturation	Biological process	3	12	783	16119	5.14655	0.0180745	0.128892	1.74293	CPA3//ENPEP//ANPEP
GO:0002691	regulation of cellular extravasation	Biological process	3	12	783	16119	5.14655	0.0180745	0.128892	1.74293	ICAM1//ADAM8//CCR2
GO:0032743	positive regulation of interleukin-2 production	Biological process	3	12	783	16119	5.14655	0.0180745	0.128892	1.74293	MALT1//PDE4B//CCR2
GO:0033005	positive regulation of mast cell activation	Biological process	3	12	783	16119	5.14655	0.0180745	0.128892	1.74293	FCER1A//FGR//CD226
GO:0035458	cellular response to interferon-beta	Biological process	3	12	783	16119	5.14655	0.0180745	0.128892	1.74293	IRF1//STAT1//AIM2
GO:0039529	RIG-I signaling pathway	Biological process	3	12	783	16119	5.14655	0.0180745	0.128892	1.74293	BIRC3//ZC3HAV1//DDX58
GO:0045655	regulation of monocyte differentiation	Biological process	3	12	783	16119	5.14655	0.0180745	0.128892	1.74293	APCS//GPR68//CSF1
GO:0048875	chemical homeostasis within a tissue	Biological process	3	12	783	16119	5.14655	0.0180745	0.128892	1.74293	ABCA12//PTHLH//LPCAT1
GO:0051818	disruption of cells of other organism involved in symbiotic interaction	Biological process	3	12	783	16119	5.14655	0.0180745	0.128892	1.74293	CAMP//TREM1//NCF1
GO:0051883	killing of cells in other organism involved in symbiotic interaction	Biological process	3	12	783	16119	5.14655	0.0180745	0.128892	1.74293	CAMP//TREM1//NCF1
GO:0071800	podosome assembly	Biological process	3	12	783	16119	5.14655	0.0180745	0.128892	1.74293	HCK//CSF2//IL5
GO:0006692	prostanoid metabolic process	Biological process	5	32	783	16119	3.21659	0.0180794	0.128892	1.74282	PDPN//AKR1C2//HPGDS//AKR1C3//AVPR1A
GO:0006693	prostaglandin metabolic process	Biological process	5	32	783	16119	3.21659	0.0180794	0.128892	1.74282	HPGDS//AKR1C3//AVPR1A//PDPN//AKR1C2
GO:0007157	heterophilic cell-cell adhesion	Biological process	5	32	783	16119	3.21659	0.0180794	0.128892	1.74282	ICAM1//ITGA4//ITGA5//ITGAL//CD164
GO:0071715	icosanoid transport	Biological process	5	32	783	16119	3.21659	0.0180794	0.128892	1.74282	ACSL4//IL1B//PLA2G4A//NMUR2//PLA2R1
GO:1901571	fatty acid derivative transport	Biological process	5	32	783	16119	3.21659	0.0180794	0.128892	1.74282	ACSL4//IL1B//PLA2G4A//NMUR2//PLA2R1
GO:0010212	response to ionizing radiation	Biological process	12	125	783	16119	1.97628	0.0185066	0.131594	1.73267	IKBIP//PMAIP1//DCUN1D3//CXCL10//PML//CCL7//SOD2//IFI16//NOX4//ICAM1//DCLRE1C//NABP1
GO:0019724	B cell mediated immunity	Biological process	12	125	783	16119	1.97628	0.0185066	0.131594	1.73267	FCGR1A//FCER1A//BTK//CD226//GIMAP5//CR2//CD55//C4BPB//CD27//BATF//IFNG//CD40
GO:0048514	blood vessel morphogenesis	Biological process	33	465	783	16119	1.46096	0.0190161	0.134891	1.72088	ADAM8//ESM1//NUS1//ENPEP//FGF9//ANGPT2//ANPEP//ANXA2//HIF1A//ITGA5//MMP14//PROK2//NRP2//NRP1//CXCR4//HEY2//TNNI3//QKI//FGF2//GREM1//CXCL10//PML//STAT1//CCR2//CXCL13//IL1B//C3AR1//CAMP//APOE//PRRX1//HPSE//SPI1//ASB4
GO:0043280	positive regulation of cysteine-type endopeptidase activity involved in apoptotic process	Biological process	11	111	783	16119	2.04007	0.0190261	0.134891	1.72065	NLRP3//NLRP1//PMAIP1//PML//NLRC4//S100A8//S100A9//SNCA//CASP1//TNFSF15//IL24
GO:0042176	regulation of protein catabolic process	Biological process	18	217	783	16119	1.70761	0.0190442	0.134891	1.72024	DYX1C1//PLK2//LRRK2//TRIB2//APOE//IRAK3//FYN//GPC3//OAZ2//C4BPB//LPCAT1//ADAM8//PACSIN3//IFNG//IL1B//TIMP1//PML//SAMD9L
GO:0009991	response to extracellular stimulus	Biological process	27	364	783	16119	1.527	0.019328	0.136723	1.71381	CYBB//ABCA1//ENSA//ACSL4//GATM//STAT1//AKR1C3//DSC2//HFE//PAFAH1B2//LYN//ICAM1//BDNF//TYMS//MEF2C//ALPL//CXCL10//SPP1//SDS//SOD2//KYNU//IFI16//PMAIP1//UPP1//AVPR1A//TNC//IL15
GO:0045595	regulation of cell differentiation	Biological process	78	1274	783	16119	1.26038	0.019376	0.136886	1.71274	HIF1A//PAX6//LYN//KITLG//IFNG//STAT1//BDNF//GREM1//GLIPR2//CSF1//CSF2//MSR1//ABCA1//FYN//LRRK2//APOE//HCLS1//PTHLH//BMP6//IL15//GIMAP5//ADAM8//SPI1//LMO4//FGF2//IKZF3//CARD11//INHBA//BTK//CD27//CD2//CTLA4//IRF1//LILRB2//MAPK1//INSM1//TRIB2//SOD2//HEY2//KRT84//CCL19//CD86//ADAMTS9//MEIS2//IL5//HSPA1B//ISG15//MEF2C//APCS//GPR68//IKZF1//MBNL3//TFAP2A//FUOM//HES5//MITF//LILRB3//TMEM64//MAPT//FGF9//SP…
GO:0043524	negative regulation of neuron apoptotic process	Biological process	12	126	783	16119	1.96059	0.0195855	0.138187	1.70807	ADAM8//NES//HIF1A//APOE//MEF2C//NAIP//BDNF//SNCA//SOD2//TFAP2A//C5AR1//NRP1
GO:0051347	positive regulation of transferase activity	Biological process	39	570	783	16119	1.40853	0.0196695	0.1386	1.70621	LRRK2//MAP3K8//MAPK1//FGF2//IL1B//PROK2//C5AR1//CXCR4//KDELR3//IGFBP1//LMNA//DNAJB9//SSR1//GREM1//MALT1//TNFRSF10A//TNFSF15//FCER1A//CCL19//CLSPN//ADCY1//PRKAR2B//ADAM8//MEF2C//KITLG//NOX4//S100A12//AJUBA//CD40//IL1RN//FGR//LYN//SPDYA//CSF1//PTPRC//PSMB5//PSMB9//MAGEA2B//SNCA
GO:0072001	renal system development	Biological process	21	266	783	16119	1.62523	0.0198583	0.139545	1.70206	OSR2//RDH10//BDNF//FGF2//GPC3//DCN//BMP6//TFAP2A//IFNG//STAT1//ENPEP//LRRK2//FOXD1//MEF2C//NRP1//ANGPT2//PODXL//HES5//BASP1//IRX2//PROM1
GO:0002260	lymphocyte homeostasis	Biological process	7	57	783	16119	2.52813	0.0198803	0.139545	1.70158	TNFSF13B//LYN//MEF2C//HIF1A//PMAIP1//GIMAP5//LAT
GO:0034103	regulation of tissue remodeling	Biological process	7	57	783	16119	2.52813	0.0198803	0.139545	1.70158	IL15//CD38//ADAM8//TMEM64//SPP1//GREM1//PML
GO:0002833	positive regulation of response to biotic stimulus	Biological process	4	22	783	16119	3.74295	0.02009	0.140117	1.69702	CD226//CRTAM//LY96//ZC3HAV1
GO:0042094	interleukin-2 biosynthetic process	Biological process	4	22	783	16119	3.74295	0.02009	0.140117	1.69702	LAG3//IL1B//CARD11//CD86
GO:0046135	pyrimidine nucleoside catabolic process	Biological process	4	22	783	16119	3.74295	0.02009	0.140117	1.69702	DPYD//APOBEC3H//APOBEC3G//UPP1
GO:0046885	regulation of hormone biosynthetic process	Biological process	4	22	783	16119	3.74295	0.02009	0.140117	1.69702	HIF1A//NR3C1//BMP6//AKR1C3
GO:0050435	beta-amyloid metabolic process	Biological process	4	22	783	16119	3.74295	0.02009	0.140117	1.69702	APOE//OLFM1//NAT8B//NAT8
GO:0046134	pyrimidine nucleoside biosynthetic process	Biological process	5	33	783	16119	3.11912	0.0204803	0.142475	1.68866	DPYD//DCK//UCK2//UPP1//TYMS
GO:0072088	nephron epithelium morphogenesis	Biological process	5	33	783	16119	3.11912	0.0204803	0.142475	1.68866	IFNG//STAT1//IRX2//HES5//GPC3
GO:0071496	cellular response to external stimulus	Biological process	19	235	783	16119	1.66442	0.0207641	0.144266	1.68269	DSC2//AKR1C3//HFE//PAFAH1B2//IL1B//IRF1//BMP6//BNIP3//CASP1//TNFRSF10A//CD40//LYN//ICAM1//IFI16//PMAIP1//UPP1//AVPR1A//TNC//IL15
GO:0030100	regulation of endocytosis	Biological process	14	157	783	16119	1.83571	0.0208029	0.144349	1.68188	DLG4//GREM1//LILRB1//PACSIN3//GPC3//CCL19//SNCA//CD14//APOC2//FGR//HCK//FCGR1A//PTX3//C4BPB
GO:0003044	regulation of systemic arterial blood pressure mediated by a chemical signal	Biological process	6	45	783	16119	2.74483	0.0208737	0.144349	1.6804	AVPR1A//CPA3//ENPEP//ANPEP//CORIN//SOD2
GO:0006220	pyrimidine nucleotide metabolic process	Biological process	6	45	783	16119	2.74483	0.0208737	0.144349	1.6804	DPYD//CMPK2//TYMS//UCK2//UPP1//DCK
GO:0006865	amino acid transport	Biological process	13	142	783	16119	1.88465	0.0208819	0.144349	1.68023	SLC6A14//SLC7A7//BDNF//SNCA//AVPR1A//IL1RN//TRPC4//SLC16A10//SLC15A4//NFKBIE//SLC1A3//SLC38A11//SLC17A5
GO:0051402	neuron apoptotic process	Biological process	17	204	783	16119	1.71552	0.0213807	0.147004	1.66998	MEF2C//ADAM8//NES//HIF1A//APOE//NAIP//BDNF//SNCA//SOD2//TFAP2A//C5AR1//NRP1//NR3C1//NCF2//PMAIP1//NLRP1//BNIP3
GO:0038123	toll-like receptor TLR1:TLR2 signaling pathway	Biological process	8	71	783	16119	2.31957	0.0214005	0.147004	1.66958	DUSP4//LY96//MEF2C//MAPK1//BTK//TLR2//RPS6KA5//CD14
GO:0038124	toll-like receptor TLR6:TLR2 signaling pathway	Biological process	8	71	783	16119	2.31957	0.0214005	0.147004	1.66958	DUSP4//LY96//MEF2C//MAPK1//BTK//TLR2//RPS6KA5//CD14
GO:0043407	negative regulation of MAP kinase activity	Biological process	8	71	783	16119	2.31957	0.0214005	0.147004	1.66958	DUSP4//DUSP5//IRAK3//APOE//IL1B//LYN//RGS2//SPRY4
GO:1902106	negative regulation of leukocyte differentiation	Biological process	8	71	783	16119	2.31957	0.0214005	0.147004	1.66958	LYN//INHBA//CTLA4//IRF1//APCS//GPR68//LILRB3//LILRB1
GO:0044764	multi-organism cellular process	Biological process	47	715	783	16119	1.35322	0.021526	0.14768	1.66704	TRIM22//AP1S3//FCGR2B//NCBP2//DDX58//FYN//AMBP//ANPEP//PILRA//HCK//SP110//ITGA5//KRT7//LYN//MMP1//PML//MAPK1//PSMB5//PSMB9//APOBEC3G//SATB1//SLAMF1//BNIP3//STAT1//CCR2//CXCR4//TNFRSF14//CTDP1//CD8B//CD86//ISG15//IFIT1//TAP2//TYMS//TRIM21//BIRC3//CCL4//IFI16//MX1//ZC3HAV1//SLPI//BST2//APOBEC3D//APOBEC3H//APCS//PTX3//ICAM1
GO:0048869	cellular developmental process	Biological process	192	3470	783	16119	1.13906	0.0215709	0.147794	1.66613	ADAM8//PDPN//GREM1//NOX4//LST1//ARHGEF2//HEY2//TNNI3//QKI//COL6A1//FGF9//ALPL//TNC//IBSP//MEF2C//BMP6//SPP1//PAX6//HIF1A//KITLG//NRP2//DYX1C1//FYN//MAPT//DCDC2//CXCR4//NRP1//KIAA0319//IKZF1//IL15//TXK//MALT1//OSR2//CYTL1//CHST11//PTHLH//APOBEC3H//DOCK1//SAMD9L//INHBA//PLEK//THSD1//PTPRC//IFNG//BATF//SPI1//LYN//INSM1//TFAP2A//STAT1//RILPL2//ANGPT2//ADAD1//TDRD5//PANK2//BDNF//ADCY1//VAX2//S100B//PL…
GO:0042180	cellular ketone metabolic process	Biological process	19	236	783	16119	1.65736	0.0215967	0.147794	1.66561	NR3C1//OAZ2//PSMB5//PSMB9//KDSR//SNCA//IDO1//TDO2//KMO//KYNU//AVPR1A//ABCD2//BMP6//CBR3//AKR1C2//AKR1C3//AKR1C4//APOC2//HSD17B1
GO:0006810	transport	Biological process	222	4063	783	16119	1.12482	0.0217936	0.148955	1.66167	IFNG//AKR1C3//MAPK1//SLC1A3//NMU//FCER1A//SNCA//DLG4//GREM1//TREM1//LYN//BTK//F5//FGB//PLEK//PPBP//SRGN//TIMP1//LILRB1//TNFRSF14//ABCA1//CORIN//AVPR1A//SLC6A14//SLC7A7//NFKBIE//KDELR3//KIF1B//GOLT1B//ADAMTS9//MCFD2//FGF9//LRMP//CAV2//NCBP2//AGFG1//NXF3//PML//RAB27A//HOMER3//FYB//NCF1//SSR1//SLC16A10//SLC15A4//CYBB//SLC17A5//LCN2//FAM26F//SLC15A3//SLC15A1//TMC5//TRPC6//ABCC9//KCNA3//KCNJ3//KCNJ15/…
GO:0043408	regulation of MAPK cascade	Biological process	36	522	783	16119	1.41974	0.0218881	0.149389	1.65979	LRRK2//MAP3K8//MAPK1//FGF2//IL1B//PROK2//C5AR1//CXCR4//DUSP4//DUSP5//FCER1A//CCL19//ADAM8//TRIB2//MEF2C//KITLG//NOX4//S100A12//AJUBA//CD40//IRAK3//APOE//LYN//RGS2//SPRY4//RNF149//FGF9//OSM//IL1RN//AMBP//CD27//PTPRR//GLIPR2//FGB//ICAM1//NRP1
GO:0001935	endothelial cell proliferation	Biological process	10	99	783	16119	2.07941	0.0219118	0.149389	1.65932	APOE//ATP5A1//STAT1//CAV2//FGF2//HIF1A//BMP6//NRP2//NRP1//MMP14
GO:0043065	positive regulation of apoptotic process	Biological process	28	385	783	16119	1.49718	0.0219938	0.149761	1.6577	HCAR2//IFNG//NR3C1//NCF2//PMAIP1//TFAP2A//PML//ADAM8//MEF2C//CD248//AKR1C3//CD40//LYN//UBD//LILRB1//IL24//DCUN1D3//CTLA4//GZMA//IFIT2//IDO1//MMP9//MNDA//NOX4//NLRC4//S100B//BNIP3//ARHGEF2
GO:0006022	aminoglycan metabolic process	Biological process	15	174	783	16119	1.77467	0.0225335	0.15242	1.64717	GALNT5//GPC3//SDC2//HS3ST3B1//HPSE//LYG1//B4GALT6//DCN//CHST11//CSGALNACT1//IL15//MKI67//IL1B//FGF2//CYTL1
GO:0002002	regulation of angiotensin levels in blood	Biological process	3	13	783	16119	4.75066	0.0226635	0.15242	1.64467	CPA3//ENPEP//ANPEP
GO:0010875	positive regulation of cholesterol efflux	Biological process	3	13	783	16119	4.75066	0.0226635	0.15242	1.64467	ABCA1//ABCA12//APOE
GO:0032026	response to magnesium ion	Biological process	3	13	783	16119	4.75066	0.0226635	0.15242	1.64467	BMP6//SNCA//CD14
GO:0045086	positive regulation of interleukin-2 biosynthetic process	Biological process	3	13	783	16119	4.75066	0.0226635	0.15242	1.64467	IL1B//CARD11//CD86
GO:0045837	negative regulation of membrane potential	Biological process	3	13	783	16119	4.75066	0.0226635	0.15242	1.64467	PMAIP1//IL1RN//BNIP3
GO:0046519	sphingoid metabolic process	Biological process	3	13	783	16119	4.75066	0.0226635	0.15242	1.64467	KDSR//SGPP2//SPTLC3
GO:0051000	positive regulation of nitric-oxide synthase activity	Biological process	3	13	783	16119	4.75066	0.0226635	0.15242	1.64467	GCH1//HIF1A//APOE
GO:0060177	regulation of angiotensin metabolic process	Biological process	3	13	783	16119	4.75066	0.0226635	0.15242	1.64467	CPA3//ENPEP//ANPEP
GO:0071397	cellular response to cholesterol	Biological process	3	13	783	16119	4.75066	0.0226635	0.15242	1.64467	ABCA1//APOE//INHBA
GO:0002709	regulation of T cell mediated immunity	Biological process	6	46	783	16119	2.68516	0.0230512	0.154084	1.63731	LILRB1//PTPRC//HFE//IL1B//CLC//MALT1
GO:0033627	cell adhesion mediated by integrin	Biological process	6	46	783	16119	2.68516	0.0230512	0.154084	1.63731	LYN//ITGA5//DPP4//CXCL13//PODXL//ICAM1
GO:0045921	positive regulation of exocytosis	Biological process	6	46	783	16119	2.68516	0.0230512	0.154084	1.63731	FCER1A//FGR//CACNA1G//FGB//RAB27A//RAB27B
GO:0046635	positive regulation of alpha-beta T cell activation	Biological process	6	46	783	16119	2.68516	0.0230512	0.154084	1.63731	GIMAP5//CCL19//CD86//CCR2//IKZF1//CD55
GO:0030225	macrophage differentiation	Biological process	5	34	783	16119	3.02738	0.0230802	0.154084	1.63676	INHBA//CSF1//HCLS1//MMP9//SPI1
GO:0072577	endothelial cell apoptotic process	Biological process	5	34	783	16119	3.02738	0.0230802	0.154084	1.63676	FGB//ICAM1//CD248//AKR1C3//CD40
GO:0001655	urogenital system development	Biological process	23	303	783	16119	1.56265	0.0231231	0.154182	1.63595	OSR2//RDH10//BDNF//FGF2//GPC3//DCN//BMP6//TFAP2A//IFNG//STAT1//ENPEP//LRRK2//SERPINB5//FOXD1//TNC//MEF2C//NRP1//ANGPT2//PODXL//HES5//BASP1//IRX2//PROM1
GO:0010575	positive regulation vascular endothelial growth factor production	Biological process	4	23	783	16119	3.58021	0.0234087	0.155139	1.63062	HPSE//HIF1A//IL1B//C3AR1
GO:0042537	benzene-containing compound metabolic process	Biological process	4	23	783	16119	3.58021	0.0234087	0.155139	1.63062	IDO1//TDO2//KMO//KYNU
GO:0060397	JAK-STAT cascade involved in growth hormone signaling pathway	Biological process	4	23	783	16119	3.58021	0.0234087	0.155139	1.63062	LYN//MAPK1//STAT1//SOCS2
GO:0098581	detection of external biotic stimulus	Biological process	4	23	783	16119	3.58021	0.0234087	0.155139	1.63062	NLRC4//LY96//TLR1//TLR2
GO:2000108	positive regulation of leukocyte apoptotic process	Biological process	4	23	783	16119	3.58021	0.0234087	0.155139	1.63062	HCAR2//ADAM8//MEF2C//LYN
GO:0001936	regulation of endothelial cell proliferation	Biological process	9	86	783	16119	2.15437	0.0235213	0.15532	1.62854	APOE//ATP5A1//STAT1//CAV2//FGF2//HIF1A//BMP6//NRP2//NRP1
GO:0016101	diterpenoid metabolic process	Biological process	9	86	783	16119	2.15437	0.0235213	0.15532	1.62854	AKR1C4//RDH10//GPC3//APOC2//APOE//SDC2//AKR1C3//ALDH1A1//SCPEP1
GO:0060349	bone morphogenesis	Biological process	9	86	783	16119	2.15437	0.0235213	0.15532	1.62854	ALPL//MEF2C//MMP14//CSGALNACT1//PTHLH//BMP6//OSR2//ACP5//TFAP2A
GO:0097305	response to alcohol	Biological process	21	271	783	16119	1.59524	0.0238287	0.15716	1.6229	SOCS2//CD38//ALPL//CXCL10//SPP1//CSF2RA//FYN//TNC//ICAM1//APOE//S100A8//S100A9//TYMS//CD14//CD27//AVPR1A//IL15//CCL7//SOD2//ABCA1//INHBA
GO:0048520	positive regulation of behavior	Biological process	10	101	783	16119	2.03824	0.0248094	0.163431	1.60538	CXCL10//C3AR1//CXCL13//CCR2//NRP1//CCL19//S100A14//CCL4//CCL7//MEF2C
GO:0016032	viral process	Biological process	46	704	783	16119	1.34512	0.0249711	0.164298	1.60256	IFIT1//TAP2//TYMS//TRIM21//CCL4//IFI16//MX1//ZC3HAV1//APOBEC3G//SLPI//BST2//ISG15//APOBEC3D//APOBEC3H//APCS//PTX3//ICAM1//NCBP2//CTDP1//PML//TRIM22//AP1S3//FCGR2B//DDX58//FYN//AMBP//ANPEP//PILRA//HCK//SP110//ITGA5//KRT7//LYN//MMP1//MAPK1//PSMB5//PSMB9//SATB1//SLAMF1//BNIP3//STAT1//CCR2//CXCR4//TNFRSF14//CD8B//CD86
GO:0050921	positive regulation of chemotaxis	Biological process	9	87	783	16119	2.12961	0.0251488	0.165069	1.59948	CXCL10//C3AR1//CXCL13//CCR2//NRP1//S100A14//CCL19//CCL4//CCL7
GO:0060193	positive regulation of lipase activity	Biological process	9	87	783	16119	2.12961	0.0251488	0.165069	1.59948	ADCY1//AVPR1A//PRKAR2B//C5AR1//TXK//S1PR4//APOC2//FGF2//NMUR2
GO:0031667	response to nutrient levels	Biological process	25	339	783	16119	1.51816	0.0252503	0.165369	1.59773	CYBB//ABCA1//ENSA//ACSL4//GATM//STAT1//AKR1C3//DSC2//HFE//PAFAH1B2//ICAM1//BDNF//TYMS//MEF2C//ALPL//CXCL10//SPP1//SDS//SOD2//KYNU//IFI16//PMAIP1//UPP1//TNC//IL15
GO:0010817	regulation of hormone levels	Biological process	31	441	783	16119	1.4471	0.0252703	0.165369	1.59739	CPA3//ENPEP//ANPEP//RDH10//LYN//BTK//HSD17B1//ENSA//IFNG//IL1B//KCNS3//PRKAR2B//AKR1C4//CORIN//INHBA//HIF1A//NMU//IL1RN//NR3C1//CD38//BMP6//GPR68//HFE//AKR1C2//AKR1C3//ALDH1A1//SCPEP1//OSM//HCAR2//FFAR2//FGB
GO:0006801	superoxide metabolic process	Biological process	6	47	783	16119	2.62803	0.0253761	0.165369	1.59557	SOD2//ACP5//CYBB//NCF2//NOX4//NCF1
GO:0033619	membrane protein proteolysis	Biological process	6	47	783	16119	2.62803	0.0253761	0.165369	1.59557	ADAM8//PACSIN3//IFNG//APOE//IL1B//TIMP1
GO:0048678	response to axon injury	Biological process	6	47	783	16119	2.62803	0.0253761	0.165369	1.59557	TNC//APOE//SPP1//LYN//SOD2//UCK2
GO:0061005	cell differentiation involved in kidney development	Biological process	6	47	783	16119	2.62803	0.0253761	0.165369	1.59557	PODXL//BASP1//PROM1//MEF2C//STAT1//IFNG
GO:0010035	response to inorganic substance	Biological process	27	373	783	16119	1.49015	0.0254747	0.165813	1.59389	SOD2//MT1X//BMP6//SNCA//S100A8//S100A9//HVCN1//CACNA1G//ADCY1//ICAM1//GATM//AQP9//CD14//OLR1//STAT1//AVPR1A//FGB//BNIP3//TRPC6//HSD17B1//CD86//AKR1C3//ALOX5AP//MEF2C//TFAP2A//LRRK2//CCL19
GO:0014033	neural crest cell differentiation	Biological process	7	60	783	16119	2.40172	0.0256589	0.166615	1.59076	HIF1A//KITLG//NRP2//RDH10//TFAP2A//NRP1//MEF2C
GO:0043331	response to dsRNA	Biological process	7	60	783	16119	2.40172	0.0256589	0.166615	1.59076	IRAK3//DDX58//IFNE//MAPK1//STAT1//IFIT1//PMAIP1
GO:0002066	columnar/cuboidal epithelial cell development	Biological process	5	35	783	16119	2.94089	0.0258843	0.16768	1.58696	PAX6//INSM1//BMP6//HIF1A//TYMS
GO:0046131	pyrimidine ribonucleoside metabolic process	Biological process	5	35	783	16119	2.94089	0.0258843	0.16768	1.58696	DPYD//APOBEC3H//APOBEC3G//UCK2//UPP1
GO:0045597	positive regulation of cell differentiation	Biological process	40	600	783	16119	1.37241	0.0265069	0.17151	1.57664	HIF1A//PAX6//KITLG//GLIPR2//CSF1//CSF2//MSR1//HCLS1//BMP6//IL15//GIMAP5//ADAM8//FGF2//BTK//CD27//LILRB2//CCL19//CD86//ADAMTS9//IL5//HSPA1B//INHBA//ISG15//IKZF1//MEF2C//IFNG//BDNF//TMEM64//APOE//MAPT//TLR2//CXCR4//NRP1//LYN//FGB//GREM1//PROM1//GPR68//ASB4//INSM1
GO:0034109	homotypic cell-cell adhesion	Biological process	8	74	783	16119	2.22554	0.026741	0.172615	1.57282	IL1B//S100A8//S100A9//FGB//PLEK//LYN//UBASH3B//PTPRU
GO:0046849	bone remodeling	Biological process	8	74	783	16119	2.22554	0.026741	0.172615	1.57282	NOX4//ACP5//CD38//ADAM8//TMEM64//SPP1//GREM1//MITF
GO:0002720	positive regulation of cytokine production involved in immune response	Biological process	4	24	783	16119	3.43103	0.0270405	0.173319	1.56799	MALT1//GIMAP5//TLR2//FFAR2
GO:0006929	substrate-dependent cell migration	Biological process	4	24	783	16119	3.43103	0.0270405	0.173319	1.56799	PTPRC//NRP2//NRP1//ADAM8
GO:0032488	Cdc42 protein signal transduction	Biological process	4	24	783	16119	3.43103	0.0270405	0.173319	1.56799	ABCA1//APOE
GO:0032489	regulation of Cdc42 protein signal transduction	Biological process	4	24	783	16119	3.43103	0.0270405	0.173319	1.56799	CCL19//CD40//ABCA1//APOE
GO:0043300	regulation of leukocyte degranulation	Biological process	4	24	783	16119	3.43103	0.0270405	0.173319	1.56799	LYN//FCER1A//FGR//CCR2
GO:1903305	regulation of regulated secretory pathway	Biological process	4	24	783	16119	3.43103	0.0270405	0.173319	1.56799	LYN//FCER1A//FGR//CCR2
GO:0040008	regulation of growth	Biological process	38	566	783	16119	1.38211	0.0273238	0.17493	1.56346	RASGRP2//ESM1//HTRA4//IGFBP6//SOCS2//APOE//NMUR2//ACSL4//IGFBP1//MMP14//AVPR1A//S100A8//S100A9//CD38//DCUN1D3//GAS1//HSPA1B//INHBA//PML//BST2//IFNG//TLR2//CAMP//IKZF1//CSF1//FOXS1//MAPT//GPC3//HIF1A//MT1X//SPP1//NRP1//FGF2//FGF9//HEY2//MEF2C//BASP1//OSM
GO:0006925	inflammatory cell apoptotic process	Biological process	3	14	783	16119	4.41133	0.0278242	0.175432	1.55558	HCAR2//IFNG//MEF2C
GO:0031579	membrane raft organization	Biological process	3	14	783	16119	4.41133	0.0278242	0.175432	1.55558	ANXA2//CD2//CAV2
GO:0039694	viral RNA genome replication	Biological process	3	14	783	16119	4.41133	0.0278242	0.175432	1.55558	APOBEC3D//APOBEC3H//APOBEC3G
GO:0039703	RNA replication	Biological process	3	14	783	16119	4.41133	0.0278242	0.175432	1.55558	APOBEC3D//APOBEC3H//APOBEC3G
GO:0043174	nucleoside salvage	Biological process	3	14	783	16119	4.41133	0.0278242	0.175432	1.55558	DCK//UCK2//UPP1
GO:0045780	positive regulation of bone resorption	Biological process	3	14	783	16119	4.41133	0.0278242	0.175432	1.55558	ADAM8//TMEM64//SPP1
GO:0045986	negative regulation of smooth muscle contraction	Biological process	3	14	783	16119	4.41133	0.0278242	0.175432	1.55558	GUCY1A3//RGS2//NCF1
GO:0046852	positive regulation of bone remodeling	Biological process	3	14	783	16119	4.41133	0.0278242	0.175432	1.55558	ADAM8//TMEM64//SPP1
GO:0072182	regulation of nephron tubule epithelial cell differentiation	Biological process	3	14	783	16119	4.41133	0.0278242	0.175432	1.55558	IFNG//STAT1//PROM1
GO:1901984	negative regulation of protein acetylation	Biological process	3	14	783	16119	4.41133	0.0278242	0.175432	1.55558	SNCA//SPI1//MAGEA2B
GO:1902931	negative regulation of alcohol biosynthetic process	Biological process	3	14	783	16119	4.41133	0.0278242	0.175432	1.55558	PLEK//APOE//LPCAT1
GO:0032768	regulation of monooxygenase activity	Biological process	6	48	783	16119	2.57328	0.027852	0.175432	1.55514	SNCA//GCH1//HIF1A//APOE//IFNG//IL1B
GO:0043367	CD4-positive, alpha-beta T cell differentiation	Biological process	6	48	783	16119	2.57328	0.027852	0.175432	1.55514	GIMAP5//IL18R1//BATF//CCL19//CD86//SATB1
GO:0048066	developmental pigmentation	Biological process	6	48	783	16119	2.57328	0.027852	0.175432	1.55514	MEF2C//MITF//RAB27A//KITLG//ADAMTS9//SOD2
GO:0017157	regulation of exocytosis	Biological process	10	103	783	16119	1.99866	0.0279726	0.175786	1.55327	LYN//FCER1A//FGR//CCR2//SNCA//FGB//RAB27A//RAB27B//CACNA1G//LRRK2
GO:0060402	calcium ion transport into cytosol	Biological process	10	103	783	16119	1.99866	0.0279726	0.175786	1.55327	PML//GIMAP5//FGF2//PTPRC//CCL19//LYN//UBASH3B//FCRL5//CXCL10//SNCA
GO:0051338	regulation of transferase activity	Biological process	53	836	783	16119	1.30511	0.0281333	0.176593	1.55078	CCNYL1//BCCIP//LRRK2//MAP3K8//MAPK1//FGF2//IL1B//PROK2//C5AR1//CXCR4//DUSP4//DUSP5//TRIB2//PTPRC//UBASH3B//GMFG//KDELR3//IGFBP1//LMNA//DNAJB9//SSR1//GREM1//MALT1//TNFRSF10A//TNFSF15//FCER1A//CCL19//CLSPN//AJUBA//ADCY1//PRKAR2B//ADAM8//MEF2C//KITLG//NOX4//S100A12//CD40//IRAK3//APOE//LYN//RGS2//SPRY4//IL1RN//FGR//SPDYA//CXCL10//CSF1//PSMB5//PSMB9//MAGEA2B//PML//PKIB//SNCA
GO:0097190	apoptotic signaling pathway	Biological process	39	585	783	16119	1.37241	0.0282011	0.176815	1.54973	IFI6//PMAIP1//SOD2//TNFRSF10A//SRGN//BNIP3//CIDEB//LYN//PML//BCL2A1//IFI16//CASP12//CHAC1//LMNA//PARP2//IFNG//INHBA//G0S2//CD27//IL1B//KITLG//GZMB//FGB//ICAM1//ARHGEF2//HIF1A//OSM//NRP1//CYLD//CSF2//FYN//GAS1//HSPA1B//PPP2R1B//S100A8//S100A9//BTK//CASP10//CD38
GO:0015031	protein transport	Biological process	83	1391	783	16119	1.22836	0.028243	0.176875	1.54909	IFNG//AKR1C3//MAPK1//TREM1//LILRB1//TNFRSF14//NFKBIE//FGF9//PML//RAB27A//HOMER3//FYB//NCF1//SSR1//AP1S3//RILPL2//STX2//SNX10//ARHGEF2//CD27//CXCL10//APOE//IFIT1//TAP2//LCP1//ATP6V0D2//LMNA//IL1B//CCL19//TLR2//IL18R1//NLRP3//CYLD//MSR1//DDX58//HCLS1//ANXA13//UHMK1//TNFSF13B//LYN//S100A12//ABCA1//NLRC4//AIM2//TLR1//TLR10//SAA1//SRGN//ADAM8//FGB//BMP6//FGR//CLEC4E//CRTAM//CD14//CLEC6A//TNFSF15//CASP…
GO:0001101	response to acid chemical	Biological process	21	276	783	16119	1.56634	0.0283815	0.177539	1.54697	COL6A1//MMP3//APOE//BMP6//CD38//SOD2//AKR1C2//AKR1C3//CCL19//AVPR1A//SDS//ICAM1//LYN//TYMS//TLR2//ANXA2//ABCA1//TNC//MEF2C//AKR1C4//FFAR2
GO:0072089	stem cell proliferation	Biological process	12	133	783	16119	1.8574	0.0284921	0.178027	1.54528	HIF1A//PAX6//FGF9//GAS1//IFNG//PRRX1//STAT1//BDNF//GPC3//LRRK2//PTPRC//NES
GO:0002479	antigen processing and presentation of exogenous peptide antigen via MHC class I, TAP-dependent	Biological process	8	75	783	16119	2.19586	0.0287099	0.178978	1.54197	CYBB//FCGR1A//FCGR1B//NCF2//PSMB5//PSMB9//NCF1//TAP2
GO:0051341	regulation of oxidoreductase activity	Biological process	8	75	783	16119	2.19586	0.0287099	0.178978	1.54197	SNCA//GCH1//HIF1A//APOE//GZMA//IFNG//IL1B//LRRK2
GO:0002053	positive regulation of mesenchymal cell proliferation	Biological process	5	36	783	16119	2.8592	0.0288971	0.17953	1.53915	FGF9//GAS1//IFNG//PRRX1//STAT1
GO:0042503	tyrosine phosphorylation of Stat3 protein	Biological process	5	36	783	16119	2.8592	0.0288971	0.17953	1.53915	IL22RA2//IL24//IL15//HES5//OSM
GO:0043113	receptor clustering	Biological process	5	36	783	16119	2.8592	0.0288971	0.17953	1.53915	DLG4//APOE//ITGA4//ITGAL//ITGB7
GO:0048871	multicellular organismal homeostasis	Biological process	19	244	783	16119	1.60302	0.0292098	0.181267	1.53447	GIMAP5//IL1B//IL1RN//LYZ//PTGER3//ABCA12//PTHLH//LPCAT1//NOX4//ACP5//PROM1//CD38//ADAM8//TMEM64//SPP1//CSF1//CD7//HFE//CYTL1
GO:0060401	cytosolic calcium ion transport	Biological process	10	104	783	16119	1.97944	0.0296573	0.183835	1.52787	PML//GIMAP5//FGF2//PTPRC//CCL19//LYN//UBASH3B//FCRL5//CXCL10//SNCA
GO:0051128	regulation of cellular component organization	Biological process	96	1641	783	16119	1.20431	0.0302131	0.187068	1.5198	RASGRP2//ESM1//HTRA4//IGFBP6//SOCS2//DLG4//GREM1//IFNG//STAT1//CKAP2//ARHGEF2//CAV2//PDPN//FGR//FYN//HCK//ICAM1//S100B//CCL7//LST1//BNIP3//DPP4//FAP//GLIPR2//APOC2//LYN//ACSL4//IGFBP1//MMP14//AVPR1A//S100A8//S100A9//CD38//DCUN1D3//GAS1//HSPA1B//INHBA//PML//BST2//APOE//HCLS1//PLEK//NES//MAPT//SNCA//RGS2//XAF1//LMO4//AJUBA//SLAMF1//ANXA2//PMAIP1//AIM2//PODXL//MYO1F//IL1B//RPS6KA5//CXCL13//ANXA13//I…
GO:0015711	organic anion transport	Biological process	26	362	783	16119	1.47857	0.0303852	0.18792	1.51734	SLC6A14//SLC7A7//MPC1L//SLC16A10//SLC38A11//SLC17A5//BDNF//SNCA//AVPR1A//IL1RN//TRPC4//SLCO1B1//AKR1C4//AQP9//SLC15A4//ACSL4//APOE//IL1B//ABCA1//ABCA12//APOC2//NFKBIE//PLA2G4A//NMUR2//SLC1A3//PLA2R1
GO:0032091	negative regulation of protein binding	Biological process	6	49	783	16119	2.52076	0.0304822	0.188307	1.51595	ITGA4//NES//LRRK2//IFIT2//IFIT1//SLPI
GO:0042445	hormone metabolic process	Biological process	15	181	783	16119	1.70604	0.0306832	0.18912	1.5131	CPA3//ENPEP//ANPEP//RDH10//HSD17B1//AKR1C4//CORIN//HIF1A//NR3C1//BMP6//HFE//AKR1C2//AKR1C3//ALDH1A1//SCPEP1
GO:0043523	regulation of neuron apoptotic process	Biological process	15	181	783	16119	1.70604	0.0306832	0.18912	1.5131	ADAM8//NES//HIF1A//APOE//MEF2C//NAIP//BDNF//SNCA//SOD2//TFAP2A//C5AR1//NRP1//NR3C1//NCF2//PMAIP1
GO:0043552	positive regulation of phosphatidylinositol 3-kinase activity	Biological process	4	25	783	16119	3.29379	0.0309902	0.190154	1.50878	FGF2//FGR//LYN//CCL19
GO:0045907	positive regulation of vasoconstriction	Biological process	4	25	783	16119	3.29379	0.0309902	0.190154	1.50878	FGB//ICAM1//AVPR1A//CD38
GO:0061333	renal tubule morphogenesis	Biological process	4	25	783	16119	3.29379	0.0309902	0.190154	1.50878	IRX2//HES5//GPC3//MEF2C
GO:0090075	relaxation of muscle	Biological process	4	25	783	16119	3.29379	0.0309902	0.190154	1.50878	RGS2//GUCY1A3//SLN//PDE4B
GO:0006024	glycosaminoglycan biosynthetic process	Biological process	10	105	783	16119	1.96059	0.0314127	0.19253	1.5029	B4GALT6//DCN//CHST11//CSGALNACT1//IL1B//CYTL1//GALNT5//GPC3//SDC2//HS3ST3B1
GO:0051186	cofactor metabolic process	Biological process	20	263	783	16119	1.56549	0.0320095	0.195864	1.49472	ACSS1//GCH1//IDH1//FTCD//MOCOS//BLVRA//ABCB6//SNCA//PANK2//VNN2//TDO2//KYNU//KMO//ACSL4//AMBP//CBR3//AKR1C4//AKR1C2//AKR1C3//TYMS
GO:0072330	monocarboxylic acid biosynthetic process	Biological process	16	198	783	16119	1.66353	0.0321069	0.195864	1.4934	RDH10//OLAH//DEGS1//AKR1C4//SLC1A3//FCER1A//ALOX5AP//HPGDS//AKR1C3//ACSS1//DCN//AVPR1A//IDO1//QKI//SDS//APOC2
GO:0001990	regulation of systemic arterial blood pressure by hormone	Biological process	5	37	783	16119	2.78192	0.0321225	0.195864	1.49319	AVPR1A//CPA3//ENPEP//ANPEP//CORIN
GO:0072028	nephron morphogenesis	Biological process	5	37	783	16119	2.78192	0.0321225	0.195864	1.49319	IFNG//STAT1//HES5//IRX2//GPC3
GO:0006897	endocytosis	Biological process	35	520	783	16119	1.38561	0.0321359	0.195864	1.49301	DLG4//GREM1//FCGR1A//PLA2R1//APOE//MSR1//OLR1//TMPRSS3//CD163//CORO1C//CD14//CLEC7A//DOCK1//ABCA1//GULP1//PTX3//LILRB1//ADRBK2//SNCA//FCGR2A//FCGR3A//FGR//FYN//HCK//LYN//MAPK1//WIPF3//CD3G//PACSIN3//GPC3//CCL19//APOC2//C4BPB//LRRK2//USP33
GO:2001233	regulation of apoptotic signaling pathway	Biological process	25	347	783	16119	1.48316	0.0322216	0.196168	1.49185	PMAIP1//BNIP3//LMNA//GZMB//FGB//ICAM1//ARHGEF2//SOD2//HIF1A//OSM//NRP1//CYLD//G0S2//PML//CSF2//FYN//IFI6//GAS1//HSPA1B//IL1B//INHBA//PPP2R1B//BCL2A1//S100A8//S100A9
GO:0048589	developmental growth	Biological process	22	297	783	16119	1.5249	0.03281	0.199385	1.48399	APOE//GATM//IGFBP1//TM4SF4//MAPT//BDNF//RAPH1//SPP1//NRP1//NRP2//FGF2//FGF9//HEY2//MEF2C//BASP1//TNC//RDH10//PTHLH//CSF1//GAS1//CHST11//TYMS
GO:0051209	release of sequestered calcium ion into cytosol	Biological process	8	77	783	16119	2.13883	0.0329429	0.199385	1.48224	LYN//UBASH3B//FCRL5//CXCL10//SNCA//FGF2//PTPRC//CCL19
GO:0051283	negative regulation of sequestering of calcium ion	Biological process	8	77	783	16119	2.13883	0.0329429	0.199385	1.48224	FGF2//PTPRC//CCL19//LYN//UBASH3B//FCRL5//CXCL10//SNCA
GO:0030155	regulation of cell adhesion	Biological process	24	331	783	16119	1.49266	0.0331522	0.199385	1.47949	CSF1//PTPRC//TNC//MYO1F//PODXL//CD164//ITGA5//SPP1//ANGPT2//ADAM8//ITGAL//LYN//DPP4//CXCL13//IL1RN//FGB//IL1B//RHOD//IFNG//SAA1//MMP14//UBASH3B//ICAM1//CYTIP
GO:0006023	aminoglycan biosynthetic process	Biological process	10	106	783	16119	1.94209	0.0332399	0.199385	1.47834	GALNT5//GPC3//SDC2//HS3ST3B1//B4GALT6//DCN//CHST11//CSGALNACT1//IL1B//CYTL1
GO:0030307	positive regulation of cell growth	Biological process	10	106	783	16119	1.94209	0.0332399	0.199385	1.47834	APOE//MAPT//NRP1//ACSL4//IGFBP1//MMP14//AVPR1A//S100A8//S100A9//CD38
GO:0010463	mesenchymal cell proliferation	Biological process	6	50	783	16119	2.47034	0.0332697	0.199385	1.47795	FGF9//GAS1//IFNG//PRRX1//STAT1//GPC3
GO:0045453	bone resorption	Biological process	6	50	783	16119	2.47034	0.0332697	0.199385	1.47795	CD38//ADAM8//TMEM64//SPP1//NOX4//ACP5
GO:0070542	response to fatty acid	Biological process	6	50	783	16119	2.47034	0.0332697	0.199385	1.47795	AKR1C2//AKR1C3//CCL19//FFAR2//TNC//TLR2
GO:0002467	germinal center formation	Biological process	3	15	783	16119	4.11724	0.0335534	0.199385	1.47426	MEF2C//TNFSF13B//CXCL13
GO:0010744	positive regulation of macrophage derived foam cell differentiation	Biological process	3	15	783	16119	4.11724	0.0335534	0.199385	1.47426	CSF1//CSF2//MSR1
GO:0031649	heat generation	Biological process	3	15	783	16119	4.11724	0.0335534	0.199385	1.47426	IL1B//IL1RN//PTGER3
GO:0032303	regulation of icosanoid secretion	Biological process	3	15	783	16119	4.11724	0.0335534	0.199385	1.47426	ACSL4//IL1B//PLA2R1
GO:0032373	positive regulation of sterol transport	Biological process	3	15	783	16119	4.11724	0.0335534	0.199385	1.47426	ABCA1//ABCA12//APOE
GO:0032376	positive regulation of cholesterol transport	Biological process	3	15	783	16119	4.11724	0.0335534	0.199385	1.47426	ABCA1//ABCA12//APOE
GO:0032958	inositol phosphate biosynthetic process	Biological process	3	15	783	16119	4.11724	0.0335534	0.199385	1.47426	PLEK//SNCA//FGF2
GO:0034114	regulation of heterotypic cell-cell adhesion	Biological process	3	15	783	16119	4.11724	0.0335534	0.199385	1.47426	IL1RN//FGB//IL1B
GO:0044319	wound healing, spreading of cells	Biological process	3	15	783	16119	4.11724	0.0335534	0.199385	1.47426	ITGA5//MMP12//AJUBA
GO:0070498	interleukin-1-mediated signaling pathway	Biological process	3	15	783	16119	4.11724	0.0335534	0.199385	1.47426	IL1RN//IRAK3//RPS6KA5
GO:0090083	regulation of inclusion body assembly	Biological process	3	15	783	16119	4.11724	0.0335534	0.199385	1.47426	SACS//HSPA1B//APOE
GO:0090505	epiboly involved in wound healing	Biological process	3	15	783	16119	4.11724	0.0335534	0.199385	1.47426	ITGA5//MMP12//AJUBA
GO:1901881	positive regulation of protein depolymerization	Biological process	3	15	783	16119	4.11724	0.0335534	0.199385	1.47426	PLEK//NES//SLN
GO:0031400	negative regulation of protein modification process	Biological process	28	400	783	16119	1.44103	0.0337815	0.200523	1.47132	DUSP4//DUSP5//LRRK2//INSM1//LYN//SNCA//TRIB2//PTPRC//UBASH3B//GMFG//HSPA1B//SPOPL//ISG15//MAGEA2B//IRAK3//APOE//IL1B//RGS2//SPRY4//SAMSN1//PSMB5//PSMB9//GREM1//PKIB//TRIM21//SPI1//PML//PRKAR2B
GO:0006793	phosphorus metabolic process	Biological process	196	3595	783	16119	1.12236	0.0343474	0.20366	1.46411	CCNYL1//BCCIP//LRRK2//MAP3K8//DUSP4//RASGRP3//IL1B//MEF2C//MAPK1//FGF2//PROK2//C5AR1//CXCR4//DUSP5//LYN//PML//INSM1//SNCA//ANXA2//CAMP//CD40//GFPT2//ACSS1//BDNF//OAS2//CMPK2//ADCY1//GUCY1A3//ARL4C//GBP4//GBP5//ATL3//GBP1//GBP2//GCH1//RHOD//GBP7//MX1//RHOF//RAB27A//RAB27B//GDA//PDE4B//ABCB6//ABCC9//ABCA1//ABCD2//KIF1B//ABCB10//ABCA12//HSPA1B//HSPA6//KIFC1//MSH4//ATP5A1//MYO3A//RECQL//RFC3//SMARCA1…
GO:0045927	positive regulation of growth	Biological process	14	168	783	16119	1.71552	0.0345437	0.204221	1.46163	ACSL4//IGFBP1//MMP14//AVPR1A//S100A8//S100A9//CD38//IKZF1//CSF1//FOXS1//APOE//MAPT//NRP1//BASP1
GO:0046165	alcohol biosynthetic process	Biological process	12	137	783	16119	1.80317	0.0347368	0.204221	1.45921	PLA2G4A//IDI1//PLEK//BMP6//FGF2//APOE//IFNG//IL1B//SNCA//HSD17B1//AKR1C3//LPCAT1
GO:0032388	positive regulation of intracellular transport	Biological process	15	184	783	16119	1.67822	0.0347693	0.204221	1.4588	CD27//GIMAP5//IL1B//CCL19//TLR2//IL18R1//DDX58//HCLS1//ANXA13//FCER1A//FGR//NCBP2//CXCL10//SNCA//OAZ2
GO:0001525	angiogenesis	Biological process	27	384	783	16119	1.44747	0.0349275	0.204221	1.45683	CXCR4//NRP1//ESM1//FGF2//GREM1//ANGPT2//CXCL10//PML//STAT1//CCR2//CXCL13//HIF1A//IL1B//C3AR1//CAMP//HPSE//SPI1//ADAM8//NUS1//ENPEP//FGF9//ANPEP//ANXA2//ITGA5//MMP14//PROK2//NRP2
GO:0045833	negative regulation of lipid metabolic process	Biological process	7	64	783	16119	2.25162	0.0350136	0.204221	1.45576	APOE//HCAR2//IL1B//GIMAP5//AKR1C3//LPCAT1//APOC2
GO:0002262	myeloid cell homeostasis	Biological process	11	122	783	16119	1.85613	0.0351579	0.204221	1.45398	PDE4B//HCAR2//IFNG//HCLS1//INHBA//LYN//SPI1//KITLG//HIF1A//HSPA1B//ISG15
GO:0016064	immunoglobulin mediated immune response	Biological process	11	122	783	16119	1.85613	0.0351579	0.204221	1.45398	FCGR1A//FCER1A//CD226//GIMAP5//CR2//CD55//C4BPB//BATF//IFNG//CD40//CD27
GO:0051282	regulation of sequestering of calcium ion	Biological process	8	78	783	16119	2.11141	0.0352107	0.204221	1.45332	FGF2//PTPRC//CCL19//LYN//UBASH3B//FCRL5//CXCL10//SNCA
GO:0001782	B cell homeostasis	Biological process	4	26	783	16119	3.16711	0.0352612	0.204221	1.4527	HIF1A//TNFSF13B//LYN//MEF2C
GO:0008045	motor neuron axon guidance	Biological process	4	26	783	16119	3.16711	0.0352612	0.204221	1.4527	NRP1//CHN1//ALCAM//CXCR4
GO:0010324	membrane invagination	Biological process	4	26	783	16119	3.16711	0.0352612	0.204221	1.4527	DOCK1//ABCA1//FCGR1A//GULP1
GO:0032369	negative regulation of lipid transport	Biological process	4	26	783	16119	3.16711	0.0352612	0.204221	1.4527	ACSL4//APOC2//APOE//PLA2R1
GO:0033003	regulation of mast cell activation	Biological process	4	26	783	16119	3.16711	0.0352612	0.204221	1.4527	CD226//LYN//FCER1A//FGR
GO:0033028	myeloid cell apoptotic process	Biological process	4	26	783	16119	3.16711	0.0352612	0.204221	1.4527	HCAR2//IFNG//KITLG//MEF2C
GO:0036230	granulocyte activation	Biological process	4	26	783	16119	3.16711	0.0352612	0.204221	1.4527	TYROBP//CXCR4//CCR2//MYO1F
GO:0042430	indole-containing compound metabolic process	Biological process	4	26	783	16119	3.16711	0.0352612	0.204221	1.4527	IDO1//TDO2//KMO//KYNU
GO:0042481	regulation of odontogenesis	Biological process	4	26	783	16119	3.16711	0.0352612	0.204221	1.4527	CSF1//ASPN//TFAP2A//MMP20
GO:0045880	positive regulation of smoothened signaling pathway	Biological process	4	26	783	16119	3.16711	0.0352612	0.204221	1.4527	FGF9//GAS1//GPC3//PRRX1
GO:0050922	negative regulation of chemotaxis	Biological process	4	26	783	16119	3.16711	0.0352612	0.204221	1.4527	NRP1//ANGPT2//GREM1//CXCL13
GO:0090218	positive regulation of lipid kinase activity	Biological process	4	26	783	16119	3.16711	0.0352612	0.204221	1.4527	FGF2//FGR//LYN//CCL19
GO:0002009	morphogenesis of an epithelium	Biological process	29	419	783	16119	1.42482	0.0353674	0.204221	1.4514	CXCR4//NRP1//FGF2//GPC3//ZIC5//LMO4//HIF1A//MEF2C//SETDB2//IFNG//STAT1//TFAP2A//ITGA5//MMP12//AJUBA//MMP14//RDH10//CSF1//PML//TNC//NR3C1//PTHLH//RSPO3//FOXD1//IRX2//HES5//PODXL//SPI1//SERPINB5
GO:0002287	alpha-beta T cell activation involved in immune response	Biological process	5	38	783	16119	2.70871	0.0355639	0.204221	1.44899	IFNG//IL18R1//BATF//CCL19//CD86
GO:0002293	alpha-beta T cell differentiation involved in immune response	Biological process	5	38	783	16119	2.70871	0.0355639	0.204221	1.44899	IFNG//IL18R1//BATF//CCL19//CD86
GO:0002762	negative regulation of myeloid leukocyte differentiation	Biological process	5	38	783	16119	2.70871	0.0355639	0.204221	1.44899	INHBA//APCS//GPR68//LILRB3//LYN
GO:0006040	amino sugar metabolic process	Biological process	5	38	783	16119	2.70871	0.0355639	0.204221	1.44899	GNPDA2//NANP//GFPT2//NPL//CSGALNACT1
GO:0010043	response to zinc ion	Biological process	5	38	783	16119	2.70871	0.0355639	0.204221	1.44899	MT1X//HVCN1//S100A8//S100A9//SOD2
GO:0032480	negative regulation of type I interferon production	Biological process	5	38	783	16119	2.70871	0.0355639	0.204221	1.44899	LILRB1//CYLD//DDX58//UBE2L6//ISG15
GO:0045058	T cell selection	Biological process	5	38	783	16119	2.70871	0.0355639	0.204221	1.44899	THEMIS//CD3D//CARD11//IL15//BATF
GO:0060420	regulation of heart growth	Biological process	5	38	783	16119	2.70871	0.0355639	0.204221	1.44899	FGF2//FGF9//HEY2//MEF2C//BASP1
GO:1900407	regulation of cellular response to oxidative stress	Biological process	5	38	783	16119	2.70871	0.0355639	0.204221	1.44899	SOD2//LRRK2//MMP3//SNCA//HIF1A
GO:0043281	regulation of cysteine-type endopeptidase activity involved in apoptotic process	Biological process	15	185	783	16119	1.66915	0.0362153	0.207536	1.44111	NLRP3//NLRP1//PMAIP1//PML//NLRC4//S100A8//S100A9//SNCA//CASP1//TNFSF15//IL24//IFI6//NAIP//SERPINB9//CD27
GO:0035690	cellular response to drug	Biological process	6	51	783	16119	2.42191	0.0362171	0.207536	1.44109	RNF149//IL1B//MEF2C//PDE4B//AIM2//CD69
GO:0042590	antigen processing and presentation of exogenous peptide antigen via MHC class I	Biological process	8	79	783	16119	2.08468	0.0375818	0.21447	1.42502	CYBB//FCGR1A//FCGR1B//NCF2//PSMB5//PSMB9//NCF1//TAP2
GO:0006959	humoral immune response	Biological process	14	170	783	16119	1.69533	0.0376161	0.21447	1.42463	CXCL13//GIMAP5//CFB//CR2//CD55//C4BPB//CAMP//IFNE//IFNG//SH2D1A//MEF2C//TREM1//BST2//MS4A1
GO:0032102	negative regulation of response to external stimulus	Biological process	14	170	783	16119	1.69533	0.0376161	0.21447	1.42463	NLRP3//APCS//SPP1//NRP1//IFIT1//IL22RA2//APOE//MEFV//ACP5//SAA1//ANGPT2//FGF2//GREM1//CXCL13
GO:2001234	negative regulation of apoptotic signaling pathway	Biological process	14	170	783	16119	1.69533	0.0376161	0.21447	1.42463	FGB//ICAM1//ARHGEF2//SOD2//HIF1A//LMNA//NRP1//CSF2//FYN//IFI6//GAS1//HSPA1B//IL1B//BCL2A1
GO:0010863	positive regulation of phospholipase C activity	Biological process	7	65	783	16119	2.21698	0.0376629	0.21447	1.42409	ADCY1//AVPR1A//PRKAR2B//C5AR1//TXK//S1PR4//FGF2
GO:0030500	regulation of bone mineralization	Biological process	7	65	783	16119	2.21698	0.0376629	0.21447	1.42409	OSR2//MEF2C//BMP6//TFAP2A//GREM1//HIF1A//SRGN
GO:0000904	cell morphogenesis involved in differentiation	Biological process	50	797	783	16119	1.29148	0.0378522	0.215324	1.42191	HIF1A//HEY2//IFNG//STAT1//RILPL2//ADCY1//VAX2//S100B//PLXNC1//COL6A1//COL6A3//DLG4//DOCK1//ALCAM//FOXD1//USP33//FYN//GAS1//ITGA5//PAX6//MAPK1//PTPRC//BDNF//TRPC4//TRPC6//TYROBP//ST8SIA4//NRP2//NRP1//CACNA1G//RPS6KA5//CHN1//CXCR4//GREM1//GLIPR2//PRDM8//MEF2C//APOE//ITGA4//ITGB7//MAPT//SLC1A3//RAPH1//SPP1//DCDC2//SDC2//MBP//BASP1//LRRK2//FGB
GO:0009636	response to toxic substance	Biological process	12	139	783	16119	1.77723	0.0381994	0.216847	1.41794	ALPL//SLC1A3//MEF2C//PLA2G4A//SLC6A14//HTR1D//LYN//MBP//MAPK1//CCL4//TLR2//TYMS
GO:0072073	kidney epithelium development	Biological process	12	139	783	16119	1.77723	0.0381994	0.216847	1.41794	BDNF//FGF2//GPC3//IFNG//STAT1//FOXD1//PODXL//IRX2//HES5//BASP1//PROM1//MEF2C
GO:0043409	negative regulation of MAPK cascade	Biological process	11	124	783	16119	1.8262	0.0388922	0.220072	1.41014	DUSP4//DUSP5//IRAK3//APOE//IL1B//LYN//RGS2//SPRY4//AMBP//PTPRR//RNF149
GO:0051641	cellular localization	Biological process	138	2470	783	16119	1.15016	0.0391795	0.220072	1.40694	IFNG//AKR1C3//ARHGEF2//MAPK1//CD2//FCER1A//SNCA//TREM1//LYN//BTK//F5//FGB//PLEK//PPBP//SRGN//TIMP1//LILRB1//TNFRSF14//NFKBIE//FGF9//LRMP//NCBP2//AGFG1//NXF3//PML//RAB27A//HOMER3//FYB//NCF1//SSR1//KDELR3//MPC1L//AP1S3//RILPL2//STX2//SNX10//TRIM72//CCL8//SEC22C//SEC22B//COG6//MYO1B//TRIM36//ENSA//IL1B//KCNS3//PRKAR2B//MAPT//KIF1B//CD27//CXCL10//GIMAP5//HEY2//BDNF//AVPR1A//IL1RN//LCN2//OTOF//DLG4//A…
GO:0051216	cartilage development	Biological process	14	171	783	16119	1.68542	0.0392235	0.220072	1.40645	OSR2//FGF9//MEF2C//CYTL1//CHST11//PTHLH//BMP6//FGF2//CHRDL2//HIF1A//HES5//PRRX1//CSGALNACT1//TYMS
GO:0046850	regulation of bone remodeling	Biological process	5	39	783	16119	2.63926	0.0392241	0.220072	1.40645	CD38//ADAM8//TMEM64//SPP1//GREM1
GO:2000179	positive regulation of neural precursor cell proliferation	Biological process	5	39	783	16119	2.63926	0.0392241	0.220072	1.40645	HIF1A//PAX6//LYN//NES//INSM1
GO:0014032	neural crest cell development	Biological process	6	52	783	16119	2.37533	0.0393268	0.220072	1.40531	HIF1A//KITLG//NRP2//NRP1//RDH10//TFAP2A
GO:0050810	regulation of steroid biosynthetic process	Biological process	6	52	783	16119	2.37533	0.0393268	0.220072	1.40531	NR3C1//BMP6//APOE//IFNG//IL1B//AKR1C3
GO:0060350	endochondral bone morphogenesis	Biological process	6	52	783	16119	2.37533	0.0393268	0.220072	1.40531	ALPL//MEF2C//MMP14//CSGALNACT1//PTHLH//BMP6
GO:0006796	phosphate-containing compound metabolic process	Biological process	193	3551	783	16119	1.11888	0.0397386	0.220072	1.40079	CCNYL1//BCCIP//LRRK2//MAP3K8//DUSP4//RASGRP3//IL1B//MEF2C//MAPK1//FGF2//PROK2//C5AR1//CXCR4//DUSP5//LYN//PML//INSM1//SNCA//ANXA2//CAMP//CD40//GFPT2//BDNF//OAS2//CMPK2//ADCY1//GUCY1A3//ARL4C//GBP4//GBP5//ATL3//GBP1//GBP2//GCH1//RHOD//GBP7//MX1//RHOF//RAB27A//RAB27B//GDA//PDE4B//ABCB6//ABCC9//ABCA1//ABCD2//KIF1B//ABCB10//ABCA12//HSPA1B//HSPA6//KIFC1//MSH4//ATP5A1//MYO3A//RECQL//RFC3//SMARCA1//TAP2/…
GO:0006837	serotonin transport	Biological process	3	16	783	16119	3.85991	0.0398439	0.220072	1.39964	FCER1A//LILRB1//SNCA
GO:0010818	T cell chemotaxis	Biological process	3	16	783	16119	3.85991	0.0398439	0.220072	1.39964	CXCL13//CCR2//CXCL10
GO:0030502	negative regulation of bone mineralization	Biological process	3	16	783	16119	3.85991	0.0398439	0.220072	1.39964	GREM1//HIF1A//SRGN
GO:0036315	cellular response to sterol	Biological process	3	16	783	16119	3.85991	0.0398439	0.220072	1.39964	ABCA1//APOE//INHBA
GO:0039528	cytoplasmic pattern recognition receptor signaling pathway in response to virus	Biological process	3	16	783	16119	3.85991	0.0398439	0.220072	1.39964	DDX58//BIRC3//ZC3HAV1
GO:0042508	tyrosine phosphorylation of Stat1 protein	Biological process	3	16	783	16119	3.85991	0.0398439	0.220072	1.39964	IFNG//CD40//OSM
GO:0042832	defense response to protozoan	Biological process	3	16	783	16119	3.85991	0.0398439	0.220072	1.39964	BATF//IFNG//CLEC7A
GO:0043691	reverse cholesterol transport	Biological process	3	16	783	16119	3.85991	0.0398439	0.220072	1.39964	ABCA1//APOC2//APOE
GO:0045408	regulation of interleukin-6 biosynthetic process	Biological process	3	16	783	16119	3.85991	0.0398439	0.220072	1.39964	IFNG//IL1B//TLR1
GO:0051882	mitochondrial depolarization	Biological process	3	16	783	16119	3.85991	0.0398439	0.220072	1.39964	LRRK2//IFI6//CASP1
GO:0060976	coronary vasculature development	Biological process	3	16	783	16119	3.85991	0.0398439	0.220072	1.39964	HEY2//NRP1//GPC3
GO:0061318	renal filtration cell differentiation	Biological process	3	16	783	16119	3.85991	0.0398439	0.220072	1.39964	PODXL//BASP1//PROM1
GO:0072112	glomerular visceral epithelial cell differentiation	Biological process	3	16	783	16119	3.85991	0.0398439	0.220072	1.39964	PODXL//BASP1//PROM1
GO:0090504	epiboly	Biological process	3	16	783	16119	3.85991	0.0398439	0.220072	1.39964	ITGA5//MMP12//AJUBA
GO:2000696	regulation of epithelial cell differentiation involved in kidney development	Biological process	3	16	783	16119	3.85991	0.0398439	0.220072	1.39964	IFNG//STAT1//PROM1
GO:0001937	negative regulation of endothelial cell proliferation	Biological process	4	27	783	16119	3.04981	0.0398556	0.220072	1.39951	APOE//ATP5A1//STAT1//CAV2
GO:0060043	regulation of cardiac muscle cell proliferation	Biological process	4	27	783	16119	3.04981	0.0398556	0.220072	1.39951	FGF2//FGF9//HEY2//MEF2C
GO:1902692	regulation of neuroblast proliferation	Biological process	4	27	783	16119	3.04981	0.0398556	0.220072	1.39951	HIF1A//PAX6//BDNF//LRRK2
GO:0009112	nucleobase metabolic process	Biological process	7	66	783	16119	2.18339	0.0404406	0.223077	1.39318	DCK//GDA//DPYD//TYMS//UCK2//UPP1//MAPK1
GO:1900180	regulation of protein localization to nucleus	Biological process	13	156	783	16119	1.71552	0.0406434	0.22397	1.39101	NFKBIE//CD27//IL1B//CCL19//TLR2//IL18R1//NLRP3//CYLD//DDX58//HCLS1//FYN//LMNA//RASSF5
GO:1903035	negative regulation of response to wounding	Biological process	9	95	783	16119	1.95027	0.0411217	0.226224	1.38593	NLRP3//APCS//SPP1//IL22RA2//APOE//MEFV//ACP5//SAA1//FGF2
GO:0030163	protein catabolic process	Biological process	41	638	783	16119	1.32294	0.0411354	0.226224	1.38578	UBE2L6//ISG15//ENPEP//FAP//GZMA//UBD//USP18//CYLD//USP33//ADAMTS9//DYX1C1//PMAIP1//HPSE//DNAJB9//UBXN8//PSMB5//PSMB9//PLK2//LRRK2//TRIB2//APOE//BNIP3//SAMD9L//IRAK3//FYN//RNF187//SPOPL//NHLRC1//PML//MAGEA2B//GPC3//OAZ2//C4BPB//LPCAT1//ADAM8//PACSIN3//IFNG//IL1B//TIMP1//AMBP//MMP20
GO:0001933	negative regulation of protein phosphorylation	Biological process	19	254	783	16119	1.53991	0.0413629	0.227246	1.38339	DUSP4//DUSP5//TRIB2//PTPRC//UBASH3B//GMFG//IRAK3//APOE//IL1B//LYN//RGS2//SPRY4//SAMSN1//GREM1//PKIB//PRKAR2B//LRRK2//INSM1//SNCA
GO:0060348	bone development	Biological process	12	141	783	16119	1.75202	0.0418981	0.229956	1.37781	ALPL//MEF2C//MMP14//CSGALNACT1//PTHLH//BMP6//PTPRC//OSR2//ACP5//TFAP2A//GREM1//HSD17B1
GO:0051234	establishment of localization	Biological process	223	4153	783	16119	1.1054	0.0420128	0.230233	1.37662	IFNG//AKR1C3//ARHGEF2//MAPK1//SLC1A3//NMU//FCER1A//SNCA//DLG4//GREM1//TREM1//LYN//BTK//F5//FGB//PLEK//PPBP//SRGN//TIMP1//LILRB1//TNFRSF14//ABCA1//CORIN//AVPR1A//SLC6A14//SLC7A7//NFKBIE//KDELR3//KIF1B//GOLT1B//ADAMTS9//MCFD2//FGF9//LRMP//CAV2//NCBP2//AGFG1//NXF3//PML//RAB27A//HOMER3//FYB//NCF1//SSR1//ABCB6//ENSA//ABCB10//OBP2B//OBP2A//SLCO1B7//AQP9//SLC15A1//CACNA1G//SLC16A10//SLC15A4//CYBB//SLC17…
GO:0006790	sulfur compound metabolic process	Biological process	23	322	783	16119	1.47044	0.0420331	0.230233	1.37641	CNDP2//ACSS1//GSTA5//GSTA1//GSTA2//GSTA3//IDH1//SOD2//NAT8//SNCA//HS3ST3B1//CSGALNACT1//B4GALT6//TDO2//KYNU//DCN//HPSE//GPC3//CHST11//SDC2//ACSL4//CYTL1//NOX4
GO:0045184	establishment of protein localization	Biological process	87	1495	783	16119	1.19799	0.0423693	0.231843	1.37295	IFNG//AKR1C3//MAPK1//TREM1//LILRB1//TNFRSF14//NFKBIE//FGF9//PML//RAB27A//HOMER3//FYB//NCF1//SSR1//AP1S3//RILPL2//STX2//SNX10//ARHGEF2//CD27//CXCL10//KDELR3//SLC15A4//JAKMIP1//NASP//GOLT1B//SLC15A3//ADAMTS9//COG6//RAB27B//VPS52//SLC15A1//MCFD2//SEC22C//CD3G//SEC22B//APOE//IFIT1//TAP2//LCP1//ATP6V0D2//LMNA//IL1B//CCL19//TLR2//IL18R1//NLRP3//CYLD//MSR1//DDX58//HCLS1//ANXA13//UHMK1//TNFSF13B//LYN//S1…
GO:0008217	regulation of blood pressure	Biological process	13	157	783	16119	1.70459	0.0424346	0.231929	1.37228	TNNI3//AVPR1A//CPA3//ENPEP//ANPEP//CORIN//SOD2//GCH1//SCPEP1//NCF2//CHGA//GUCY1A3//AGTRAP
GO:0019369	arachidonic acid metabolic process	Biological process	6	53	783	16119	2.33051	0.042601	0.231929	1.37058	HPGDS//AKR1C3//CYP2C19//CYP2C9//ALOX5AP//PLA2G4A
GO:0046456	icosanoid biosynthetic process	Biological process	6	53	783	16119	2.33051	0.042601	0.231929	1.37058	FCER1A//ALOX5AP//HPGDS//AKR1C3//AVPR1A//PLA2G4A
GO:1901570	fatty acid derivative biosynthetic process	Biological process	6	53	783	16119	2.33051	0.042601	0.231929	1.37058	FCER1A//ALOX5AP//HPGDS//AKR1C3//AVPR1A//PLA2G4A
GO:0032368	regulation of lipid transport	Biological process	8	81	783	16119	2.03321	0.0426399	0.231929	1.37018	ABCA1//ABCA12//APOE//ACSL4//IL1B//APOC2//PLA2R1//BMP6
GO:0051208	sequestering of calcium ion	Biological process	8	81	783	16119	2.03321	0.0426399	0.231929	1.37018	FGF2//PTPRC//CCL19
GO:0061351	neural precursor cell proliferation	Biological process	11	126	783	16119	1.79721	0.0428941	0.233079	1.3676	HIF1A//PAX6//BDNF//C5AR1//LYN//LRRK2//SMARCA1//SHCBP1//NES//INSM1//CXCR4
GO:0050890	cognition	Biological process	17	222	783	16119	1.57642	0.0430013	0.233298	1.36652	AFF2//MEF2C//BDNF//S100B//DLG4//FYN//PRKAR2B//PLK2//IL1RN//ITGA5//NQO2//ADCY1//HIF1A//DCDC2//JAKMIP1//HLA-DRA//CBR3
GO:0002292	T cell differentiation involved in immune response	Biological process	5	40	783	16119	2.57328	0.0431052	0.233298	1.36547	IFNG//IL18R1//BATF//CCL19//CD86
GO:0022409	positive regulation of cell-cell adhesion	Biological process	5	40	783	16119	2.57328	0.0431052	0.233298	1.36547	CXCL13//PODXL//FGB//IL1B//ITGAL
GO:0032729	positive regulation of interferon-gamma production	Biological process	5	40	783	16119	2.57328	0.0431052	0.233298	1.36547	IL1B//PDE4B//CCR2//TXK//IL18R1
GO:0071260	cellular response to mechanical stimulus	Biological process	7	67	783	16119	2.1508	0.0433483	0.23415	1.36303	IL1B//IRF1//BMP6//BNIP3//CASP1//TNFRSF10A//CD40
GO:1900274	regulation of phospholipase C activity	Biological process	7	67	783	16119	2.1508	0.0433483	0.23415	1.36303	ADCY1//AVPR1A//PRKAR2B//C5AR1//TXK//S1PR4//FGF2
GO:0070997	neuron death	Biological process	18	239	783	16119	1.55043	0.0436967	0.235798	1.35955	MEF2C//ADAM8//NES//HIF1A//APOE//NAIP//BDNF//SNCA//SOD2//TFAP2A//C5AR1//NRP1//NR3C1//NCF2//PMAIP1//NLRP1//BNIP3//LRRK2
GO:1901215	negative regulation of neuron death	Biological process	12	142	783	16119	1.73968	0.0438381	0.236328	1.35815	ADAM8//NES//HIF1A//APOE//MEF2C//NAIP//BDNF//SNCA//SOD2//TFAP2A//C5AR1//NRP1
GO:0048667	cell morphogenesis involved in neuron differentiation	Biological process	39	606	783	16119	1.32485	0.0447015	0.240188	1.34968	ADCY1//VAX2//S100B//PLXNC1//COL6A1//COL6A3//DLG4//DOCK1//ALCAM//FOXD1//USP33//FYN//GAS1//ITGA5//PAX6//MAPK1//PTPRC//BDNF//TRPC4//TRPC6//TYROBP//ST8SIA4//NRP2//NRP1//CACNA1G//RPS6KA5//CHN1//CXCR4//PRDM8//APOE//MAPT//RAPH1//SPP1//DCDC2//SDC2//MBP//LRRK2//MEF2C//SLC1A3
GO:0009072	aromatic amino acid family metabolic process	Biological process	4	28	783	16119	2.94089	0.0447742	0.240188	1.34897	IDO1//TDO2//KMO//KYNU
GO:0010743	regulation of macrophage derived foam cell differentiation	Biological process	4	28	783	16119	2.94089	0.0447742	0.240188	1.34897	CSF1//CSF2//MSR1//ABCA1
GO:0042036	negative regulation of cytokine biosynthetic process	Biological process	4	28	783	16119	2.94089	0.0447742	0.240188	1.34897	LILRB1//INHBA//TRIB2//LAG3
GO:0050650	chondroitin sulfate proteoglycan biosynthetic process	Biological process	4	28	783	16119	2.94089	0.0447742	0.240188	1.34897	DCN//CHST11//CSGALNACT1//CYTL1
GO:0071453	cellular response to oxygen levels	Biological process	10	112	783	16119	1.83805	0.04578	0.244904	1.33932	HIF1A//ADAM8//ICAM1//LMNA//PMAIP1//S100B//BNIP3//TRPC6//AJUBA//UCK2
GO:0006816	calcium ion transport	Biological process	23	325	783	16119	1.45687	0.0458356	0.244904	1.3388	PML//GIMAP5//FGF2//PTPRC//CCL19//LYN//UBASH3B//FCRL5//CXCL10//SNCA//SLN//LILRB2//LILRB1//PACSIN3//ICAM1//CCL4//TRPC6//TRPC4//CACNA1G//PDE4B//FYN//NMUR2//CCL8
GO:0051235	maintenance of location	Biological process	20	274	783	16119	1.50264	0.0458965	0.244904	1.33822	NFKBIE//KDELR3//CD27//MSR1//ABCA1//FFAR2//IL1B//S100A8//S100A9//SRGN//FGF2//PTPRC//CCL19//PML//APOE
GO:0032835	glomerulus development	Biological process	6	54	783	16119	2.28736	0.0460415	0.244904	1.33685	ANGPT2//PODXL//MEF2C//BASP1//PROM1//ENPEP
GO:0010522	regulation of calcium ion transport into cytosol	Biological process	7	68	783	16119	2.11917	0.0463877	0.244904	1.3336	GIMAP5//LYN//UBASH3B//FCRL5//CXCL10//SNCA//PML
GO:0006882	cellular zinc ion homeostasis	Biological process	3	17	783	16119	3.63286	0.0466847	0.244904	1.33083	S100A8//S100A9//SLC39A6
GO:0007130	synaptonemal complex assembly	Biological process	3	17	783	16119	3.63286	0.0466847	0.244904	1.33083	STAG3//SYCE2//HORMAD1
GO:0030852	regulation of granulocyte differentiation	Biological process	3	17	783	16119	3.63286	0.0466847	0.244904	1.33083	HCLS1//IL5//IKZF1
GO:0032891	negative regulation of organic acid transport	Biological process	3	17	783	16119	3.63286	0.0466847	0.244904	1.33083	IL1RN//ACSL4//PLA2R1
GO:0035455	response to interferon-alpha	Biological process	3	17	783	16119	3.63286	0.0466847	0.244904	1.33083	IFIT2//IFNAR2//BST2
GO:0042149	cellular response to glucose starvation	Biological process	3	17	783	16119	3.63286	0.0466847	0.244904	1.33083	IFI16//PMAIP1//UPP1
GO:0042659	regulation of cell fate specification	Biological process	3	17	783	16119	3.63286	0.0466847	0.244904	1.33083	FGF2//PAX6//LMO4
GO:0043304	regulation of mast cell degranulation	Biological process	3	17	783	16119	3.63286	0.0466847	0.244904	1.33083	FCER1A//FGR//LYN
GO:0043372	positive regulation of CD4-positive, alpha-beta T cell differentiation	Biological process	3	17	783	16119	3.63286	0.0466847	0.244904	1.33083	GIMAP5//CCL19//CD86
GO:0044126	regulation of growth of symbiont in host	Biological process	3	17	783	16119	3.63286	0.0466847	0.244904	1.33083	IFNG//TLR2//CAMP
GO:0044130	negative regulation of growth of symbiont in host	Biological process	3	17	783	16119	3.63286	0.0466847	0.244904	1.33083	IFNG//TLR2//CAMP
GO:0044144	modulation of growth of symbiont involved in interaction with host	Biological process	3	17	783	16119	3.63286	0.0466847	0.244904	1.33083	IFNG//TLR2//CAMP
GO:0044146	negative regulation of growth of symbiont involved in interaction with host	Biological process	3	17	783	16119	3.63286	0.0466847	0.244904	1.33083	IFNG//TLR2//CAMP
GO:0045117	azole transport	Biological process	3	17	783	16119	3.63286	0.0466847	0.244904	1.33083	LYN//BTK//SLC15A4
GO:0048305	immunoglobulin secretion	Biological process	3	17	783	16119	3.63286	0.0466847	0.244904	1.33083	CD40//IL5//TNFSF13B
GO:0050755	chemokine metabolic process	Biological process	3	17	783	16119	3.63286	0.0466847	0.244904	1.33083	IFNG//IL1B//TREM1
GO:0051187	cofactor catabolic process	Biological process	3	17	783	16119	3.63286	0.0466847	0.244904	1.33083	AMBP//BLVRA//CBR3
GO:0072311	glomerular epithelial cell differentiation	Biological process	3	17	783	16119	3.63286	0.0466847	0.244904	1.33083	PODXL//BASP1//PROM1
GO:1901214	regulation of neuron death	Biological process	16	208	783	16119	1.58355	0.0469312	0.245961	1.32854	MEF2C//ADAM8//NES//HIF1A//APOE//NAIP//BDNF//SNCA//SOD2//TFAP2A//C5AR1//NRP1//NR3C1//NCF2//PMAIP1//LRRK2
GO:0015718	monocarboxylic acid transport	Biological process	11	128	783	16119	1.76913	0.0471708	0.246235	1.32633	MPC1L//TRPC4//SLCO1B1//AKR1C4//AQP9//ACSL4//APOE//IL1B//PLA2G4A//NMUR2//PLA2R1
GO:0031334	positive regulation of protein complex assembly	Biological process	11	128	783	16119	1.76913	0.0471708	0.246235	1.32633	HCK//ICAM1//MAPT//RGS2//PMAIP1//AIM2//CXCL13//PLEK//CSF2//IL5//AJUBA
GO:0050880	regulation of blood vessel size	Biological process	11	128	783	16119	1.76913	0.0471708	0.246235	1.32633	SOD2//SCPEP1//HTR1D//GCH1//APOE//FGB//ICAM1//AVPR1A//CD38//GUCY1A3//RGS2
GO:0060996	dendritic spine development	Biological process	5	41	783	16119	2.51051	0.047209	0.246235	1.32598	DLG4//MEF2C//APOE//LRRK2//ACSL4
GO:1902882	regulation of response to oxidative stress	Biological process	5	41	783	16119	2.51051	0.047209	0.246235	1.32598	SOD2//LRRK2//MMP3//SNCA//HIF1A
GO:0007267	cell-cell signaling	Biological process	70	1182	783	16119	1.21915	0.0476801	0.248455	1.32166	SLC1A3//SNCA//LYN//BTK//ABCC9//ADCY1//DLG4//HTR1D//KCNA3//KCND1//KCNJ3//KCNJ15//KCNK2//KCNN2//KCNS3//MBP//MAPK1//CAV2//CACNA1G//KIF1B//APOE//ENSA//IFNG//IL1B//PRKAR2B//OTOF//INHBA//NMU//IL1RN//CD38//BDNF//HIF1A//GPR68//OSM//MEF2C//PLK2//S100B//RAB27A//LRRK2//TFAP2A//TNC//HCAR2//FFAR2//FGB//BMP6//LILRB2//CXCL13//ENPEP//FGF9//IL15//CXCL10//INSL4//LTB//SH2D1A//NMUR2//PTHLH//S100A9//CCL4//CCL7//CCL8/…
GO:0007568	aging	Biological process	17	225	783	16119	1.5554	0.0477471	0.248567	1.32105	SOD2//ICAM1//NOX4//LRRK2//LMNA//MAGEA2B//PML//PLA2R1//DCN//APOE//IL15//NCF2//SNCA//TIMP1//TRPC6//TYMS//CD86
GO:0030282	bone mineralization	Biological process	9	98	783	16119	1.89057	0.0485605	0.25241	1.31372	OSR2//MEF2C//BMP6//TFAP2A//GREM1//HIF1A//SRGN//GPC3//ASPN
GO:0000165	MAPK cascade	Biological process	38	592	783	16119	1.32141	0.0485778	0.25241	1.31356	LRRK2//MAP3K8//MAPK1//FGF2//IL1B//PROK2//C5AR1//CXCR4//DUSP4//DUSP5//FCER1A//CCL19//ADAM8//TRIB2//MEF2C//KITLG//NOX4//S100A12//AJUBA//CD40//IRAK3//APOE//LYN//RGS2//SPRY4//RNF149//FGF9//OSM//IL1RN//AMBP//CD27//RPS6KA5//PTPRR//GLIPR2//FGB//ICAM1//NRP1//RASGRP3
GO:0006520	cellular amino acid metabolic process	Biological process	31	467	783	16119	1.36654	0.0487365	0.252995	1.31215	CNDP2//GSTA5//GSTA1//GSTA2//GSTA3//IDH1//SOD2//NAT8//OAZ2//PSMB5//PSMB9//SLC1A3//GFPT2//FTCD//SDS//IDO1//TDO2//KMO//KYNU//GATM//BCAT1//PANK2//VNN2//DPYD//PLA2G16//PLA2G4A//TYMS//GCH1//NOX4//SLC6A14//SLC7A7
GO:0009893	positive regulation of metabolic process	Biological process	134	2413	783	16119	1.1432	0.0490267	0.254259	1.30957	LRRK2//MAP3K8//MAPK1//FGF2//IL1B//PROK2//C5AR1//CXCR4//SNCA//ANXA2//CAMP//CD40//GREM1//KDELR3//IGFBP1//LMNA//DNAJB9//SSR1//MALT1//TNFRSF10A//TNFSF15//FCER1A//CCL19//BNIP3//LILRB1//OSR2//CSF1//CSF2//FGF9//FOXD1//TNC//MEF2C//PAX6//NAT8B//RAB27A//TFAP2A//NAT8//QKI//NOX4//AKR1C3//INHBA//BMP6//HIF1A//APOE//APOC2//PMAIP1//ADAM8//PAFAH1B2//RNF187//EBF1//IL5//IRF1//HES5//MITF//SMARCA1//SPI1//STAT1//CD86/…
GO:0006606	protein import into nucleus	Biological process	17	226	783	16119	1.54852	0.0494085	0.2553	1.3062	IFNG//AKR1C3//MAPK1//NFKBIE//FYB//PML//CD27//LMNA//IL1B//CCL19//TLR2//IL18R1//NLRP3//CYLD//DDX58//HCLS1//FGF9
GO:0044744	protein targeting to nucleus	Biological process	17	226	783	16119	1.54852	0.0494085	0.2553	1.3062	IFNG//AKR1C3//MAPK1//NFKBIE//FGF9//FYB//PML//CD27//LMNA//IL1B//CCL19//TLR2//IL18R1//NLRP3//CYLD//DDX58//HCLS1
GO:1902593	single-organism nuclear import	Biological process	17	226	783	16119	1.54852	0.0494085	0.2553	1.3062	IFNG//AKR1C3//MAPK1//NFKBIE//FGF9//FYB//PML//CD27//LMNA//IL1B//CCL19//TLR2//IL18R1//NLRP3//CYLD//DDX58//HCLS1
GO:0035150	regulation of tube size	Biological process	11	129	783	16119	1.75541	0.0494143	0.2553	1.30615	SOD2//SCPEP1//HTR1D//GCH1//APOE//FGB//ICAM1//AVPR1A//CD38//GUCY1A3//RGS2
GO:0050806	positive regulation of synaptic transmission	Biological process	7	69	783	16119	2.08846	0.04956	0.25581	1.30487	IFNG//PLK2//S100B//SNCA//NMU//DLG4//SLC1A3
GO:0032642	regulation of chemokine production	Biological process	6	55	783	16119	2.24577	0.0496496	0.25603	1.30408	FFAR2//HIF1A//TLR2//IFNG//IL1B//MEFV

## Sheet: CC(up)
#Column "GO.ID" stands for the ID of gene ontology term
#Column "Term" stands for the name of gene ontology term
#Column "Ontology" stands for the ontology of GOID belongs to
#Column "Count" stands for the number of DE genes associated with the listed GOID
#Column "Pop.Hits" stands for the number of background population genes associated with the listed GOID
#Column "List.Total" stands for the total number of DE genes
#Column "Pop.Total" stands for the total number of background population genes
#Column "Fold.Enrichment" stands for the Fold Enrichment value of the GOID, it equals (Count/Pop.Hits)/(List.Total/Pop.Total)
#Column "Pvalue" stands for the significance testing value of the GOID
#Column "FDR" stands for the false discovery rate of the GOID, using Benjamini & Hochberg (1995) method
#Column "Enrichment.Score" stands for the Enrichment Score value of the GOID, it equals (-log10(Pvalue))
#Column "GENES" stands for the DE genes associated with the GOID
GO.ID	Term	Ontology	Count	Pop.Hits	List.Total	Pop.Total	Fold.Enrichment	Pvalue	FDR	Enrichment.Score	GENES
GO:0044459	plasma membrane part	Cellular component	89	2165	429	17280	1.65584	8.57525e-07	0.000566824	6.06675	GNG4//GNGT1//MUC12//GPR64//CEACAM5//FZD10//CLCA1//CNGA1//SLC26A2//EPHB1//EPHB3//EREG//CLCA4//FOLH1//VSIG2//GABRB1//GABRD//NCR3//GLRA2//GRIN2B//GRM8//SLC39A2//HTR4//AQP1//ASIC1//MME//NTRK2//OR1D2//OR3A2//PIGR//PKD2//FXYD3//PCDHA4//PCDHA3//PTPRD//PTPRO//HHIP//SLC4A1//SLC12A3//BMPR1B//SLC22A2//CACNB2//SLC35G2//SLITRK6//ABCB11//SLC4A4//TRPA1//SLC28A2//NRXN3//NRXN1//ABCG1//CLCA2//CACNA1A//CACNA1G//CAC…
GO:0005887	integral component of plasma membrane	Cellular component	58	1271	429	17280	1.8381	4.68799e-06	0.0013166	5.32901	SORBS1//KCNC3//KCNH2//KCNJ6//KCNMA1//NOX1//CEACAM5//GRIN2B//OLFM3//SHISA6//MUC12//GPR64//FZD10//CLCA1//CNGA1//SLC26A2//EPHB1//EPHB3//EREG//CLCA4//FOLH1//VSIG2//GABRB1//GABRD//NCR3//GLRA2//GRM8//SLC39A2//HTR4//AQP1//ASIC1//MME//NTRK2//OR1D2//OR3A2//PIGR//PKD2//FXYD3//PCDHA4//PCDHA3//PTPRD//PTPRO//HHIP//SLC4A1//SLC12A3//BMPR1B//SLC22A2//CACNB2//SLC35G2//SLITRK6//ABCB11//SLC4A4//TRPA1//SLC28A2//NRXN…
GO:0098590	plasma membrane region	Cellular component	27	420	429	17280	2.58941	6.85018e-06	0.0013166	5.1643	AQP1//PKD2//SHROOM4//CLCA2//CEACAM5//SLC4A1//SLC22A2//S100G//SLC4A4//CLDN8//GPR64//GJB6//SLC26A3//CLCA4//GIF//IGFBP2//KCNMA1//ATP2B2//SLC4A5//PTPRO//SLC12A3//TDGF1//CA4//MPDZ//CNGA1//GNGT1//GUCA1B
GO:0031226	intrinsic component of plasma membrane	Cellular component	59	1324	429	17280	1.79494	7.96732e-06	0.0013166	5.09869	MUC12//GPR64//CEACAM5//FZD10//CLCA1//CNGA1//SLC26A2//EPHB1//EPHB3//EREG//CLCA4//FOLH1//VSIG2//GABRB1//GABRD//NCR3//GLRA2//GRIN2B//GRM8//SLC39A2//HTR4//AQP1//ASIC1//MME//NTRK2//OR1D2//OR3A2//PIGR//PKD2//FXYD3//PCDHA4//PCDHA3//PTPRD//PTPRO//HHIP//SLC4A1//SLC12A3//BMPR1B//SLC22A2//CACNB2//SLC35G2//SLITRK6//ABCB11//SLC4A4//TRPA1//SLC28A2//NRXN3//NRXN1//ABCG1//CLCA2//CA4//SORBS1//KCNC3//KCNH2//KCNJ6//…
GO:0005615	extracellular space	Cellular component	55	1212	429	17280	1.82788	9.98198e-06	0.00131962	5.00078	ITIH1//SLC4A1//VLDLR//WFDC2//SEMA3C//KLK8//C1QTNF6//CLCA1//OLFM3//PXDNL//DEFA5//DEFA6//DEFB1//EREG//SSPO//FRZB//KLHL34//SOSTDC1//GCG//GDF10//GH1//GIF//CHIA//IFNA10//IFNA13//IGFBP2//KAL1//AREG//LTF//MMP7//KLK12//NBL1//PCSK1//PCSK2//PRKAG2//SERPINA1//PIGR//PLTP//PNLIPRP2//SLURP1//PTPRR//REN//CCL16//BMP3//SMPD1//TDGF1//TG//TGFBI//WNT11//SCUBE1//MIA//SELENBP1//NOG//DMKN//FGFBP1
GO:0071944	cell periphery	Cellular component	154	4668	429	17280	1.32885	2.76211e-05	0.00304293	4.55876	CDH18//VAV3//CEACAM7//FZD10//CNGA1//TMIGD2//ATP6V1G3//CPE//SLC26A3//DSC3//SLC26A2//SLC44A5//LRRC55//CADM2//GABRB1//GCG//OR2J2//OXGR1//GLRA2//GNG4//GNGT1//OR4C12//GRIN2B//GRM8//SLC39A2//ST6GALNAC6//HTR4//PALM3//TAS2R42//AQP1//KAL1//KCNC3//KCNH2//KCNJ6//KCNJ12//KCNMA1//OR10A6//OR7G2//ASIC1//MARK1//TBC1D3B//MME//MOG//OR4F21//OR4M1//ATP2B2//OR1D2//OR3A2//ANO7//TAS2R10//LGSN//RASD1//TMEM8B//PIGR//PKD2…
GO:0005886	plasma membrane	Cellular component	150	4570	429	17280	1.32209	4.9975e-05	0.00471906	4.30125	SCUBE1//ABCG1//SHROOM4//CEACAM5//AQP1//SLC4A1//SLC22A2//S100G//SLC4A4//CLDN8//GPR64//GJB6//SLC26A3//CLCA4//GIF//IGFBP2//KCNMA1//ATP2B2//SLC4A5//PTPRO//SLC12A3//TDGF1//CA4//MPDZ//DTNA//LAMA2//CACNB2//BIN1//SRI//GNG4//GNGT1//MUC12//FZD10//CLCA1//CNGA1//SLC26A2//EPHB1//EPHB3//EREG//FOLH1//VSIG2//GABRB1//GABRD//NCR3//GLRA2//GRIN2B//GRM8//SLC39A2//HTR4//ASIC1//MME//NTRK2//OR1D2//OR3A2//PIGR//PKD2//FXY…
GO:0005576	extracellular region	Cellular component	143	4330	429	17280	1.33025	6.18793e-05	0.00511278	4.20845	KAL1//LTBP1//MMP7//SERPINA1//CPA6//ZG16//WNT11//ADAMTSL1//LAMA2//SMOC2//TGFBI//VIT//WFDC2//SEMA3C//KLK8//C1QTNF6//CLCA1//OLFM3//PXDNL//DEFA5//DEFA6//DEFB1//EREG//SSPO//FRZB//KLHL34//SOSTDC1//GCG//GDF10//GH1//GIF//CHIA//IFNA10//IFNA13//IGFBP2//AREG//LTF//KLK12//NBL1//PCSK1//PCSK2//PRKAG2//PIGR//PLTP//PNLIPRP2//SLURP1//PTPRR//REN//CCL16//BMP3//SMPD1//TDGF1//TG//SCUBE1//MIA//SELENBP1//NOG//DMKN//FGF…
GO:0016324	apical plasma membrane	Cellular component	17	241	429	17280	2.84131	0.000114803	0.00843166	3.94005	GPR64//GJB6//SLC26A3//CLCA4//GIF//IGFBP2//AQP1//KCNMA1//ATP2B2//SHROOM4//SLC4A5//PTPRO//SLC12A3//TDGF1//CA4//S100G//MPDZ
GO:0045177	apical part of cell	Cellular component	19	320	429	17280	2.39161	0.000429608	0.0283971	3.36693	GPR64//GJB6//SLC26A3//CLCA4//GIF//IGFBP2//AQP1//KCNMA1//ATP2B2//SHROOM4//SLC4A5//PTPRO//SLC12A3//TDGF1//CA4//S100G//MPDZ//HAMP//ABCB11
GO:0034702	ion channel complex	Cellular component	16	256	429	17280	2.51748	0.000693992	0.0384395	3.15865	GABRB1//GABRD//GLRA2//FXYD3//BEST2//GRIN2B//OLFM3//SHISA6//CACNA1A//CACNB2//CACNA1G//CACNA2D2//KCNC3//KCNH2//KCNJ6//KCNMA1
GO:0031983	vesicle lumen	Cellular component	8	79	429	17280	4.07896	0.000755996	0.0384395	3.12148	ZG16//DEFA5//GCG//PCSK1//PCSK2//SERPINA1//ACTN2//LTF
GO:0060205	cytoplasmic membrane-bounded vesicle lumen	Cellular component	8	79	429	17280	4.07896	0.000755996	0.0384395	3.12148	DEFA5//GCG//PCSK1//PCSK2//SERPINA1//ACTN2//LTF//ZG16
GO:0044421	extracellular region part	Cellular component	116	3575	429	17280	1.30698	0.000855173	0.0403764	3.06795	KAL1//LTBP1//MMP7//SERPINA1//CPA6//ZG16//WNT11//ADAMTSL1//LAMA2//SMOC2//TGFBI//WFDC2//SEMA3C//KLK8//C1QTNF6//CLCA1//OLFM3//PXDNL//DEFA5//DEFA6//DEFB1//EREG//SSPO//FRZB//KLHL34//SOSTDC1//GCG//GDF10//GH1//GIF//CHIA//IFNA10//IFNA13//IGFBP2//AREG//LTF//KLK12//NBL1//PCSK1//PCSK2//PRKAG2//PIGR//PLTP//PNLIPRP2//SLURP1//PTPRR//REN//CCL16//BMP3//SMPD1//TDGF1//TG//SCUBE1//MIA//SELENBP1//NOG//DMKN//FGFBP1//…
GO:0030141	secretory granule	Cellular component	17	292	429	17280	2.34505	0.00105346	0.0464225	2.97738	CPE//CA4//SYT1//SYT4//DEFA5//GCG//PCSK1//PCSK2//LTF//SMPD1//SPINK5//SERPINA1//ACTN2//SRI//CLCA1//ZG16//TFF3
GO:1902495	transmembrane transporter complex	Cellular component	16	283	429	17280	2.2773	0.00197395	0.0815487	2.70466	GABRB1//GABRD//GLRA2//FXYD3//BEST2//GRIN2B//OLFM3//SHISA6//CACNA1A//CACNB2//CACNA1G//CACNA2D2//KCNC3//KCNH2//KCNJ6//KCNMA1
GO:0031674	I band	Cellular component	9	115	429	17280	3.15233	0.0022796	0.0864307	2.64214	BIN1//NEB//SLC4A1//SRI//FHOD3//SORBS2//ACTN2//NEXN//ANKRD2
GO:1990351	transporter complex	Cellular component	16	288	429	17280	2.23776	0.00235364	0.0864307	2.62826	GRIN2B//OLFM3//SHISA6//GABRB1//GABRD//GLRA2//FXYD3//BEST2//CACNA1A//CACNB2//CACNA1G//CACNA2D2//KCNC3//KCNH2//KCNJ6//KCNMA1
GO:0097458	neuron part	Cellular component	36	903	429	17280	1.60584	0.00353367	0.120837	2.45177	C2ORF71//GNGT1//GUCA1B//TPH2//GRIN2B//PARK2//POU4F1//PTPRO//SYT1//SYT4//TPH1//NGEF//AMFR//NTRK2//PPP1R9A//CADM2//KCNC3//CNGA1//GRM8//NRXN1//ATP2B2//CACNA1A//PCSK2//PDE9A//MME//PCLO//DTNA//EPHB1//BIN1//EPHB3//MPDZ//ROBO2//AQP1//DNM3//LAMA2//ACTN2
GO:0030018	Z disc	Cellular component	8	101	429	17280	3.19047	0.0036562	0.120837	2.43697	BIN1//NEB//SLC4A1//SRI//FHOD3//SORBS2//ACTN2//NEXN
GO:0034774	secretory granule lumen	Cellular component	6	62	429	17280	3.89804	0.00430119	0.135385	2.36641	SERPINA1//ACTN2//DEFA5//GCG//PCSK1//PCSK2
GO:0042995	cell projection	Cellular component	52	1451	429	17280	1.44352	0.00462175	0.138863	2.33519	CLCA1//GIF//AQP1//MME//DNAH14//SNTN//LRRC6//ATP2B2//PKD2//BEST2//TPH2//GRIN2B//PARK2//POU4F1//PTPRO//SYT1//SYT4//TPH1//MYLK//ENAH//PPP1R9A//LY6G6D//ACTN2//TEKT4//SPAG16//C2ORF71//DTNA//EPHB1//CADM2//BIN1//EPHB3//AMFR//PCSK2//CACNA1A//MPDZ//DNM3//LAMA2//NTRK2//KANK1//PDE9A//CNGA1//GNGT1//GUCA1B//SLC26A3//CA4//NGEF//NOX1//KCNC3//ROBO2//NRXN1//PRKACB//FZD10
GO:0030667	secretory granule membrane	Cellular component	6	65	429	17280	3.71813	0.00543188	0.149871	2.26505	SRI//SYT1//CLCA1//ZG16//CPE//CA4
GO:0009925	basal plasma membrane	Cellular component	4	29	429	17280	5.55582	0.0054416	0.149871	2.26427	AQP1//PKD2//SHROOM4//CLCA2
GO:0034707	chloride channel complex	Cellular component	5	49	429	17280	4.11018	0.00716322	0.189396	2.14489	GABRB1//GABRD//GLRA2//FXYD3//BEST2
GO:0030016	myofibril	Cellular component	11	193	429	17280	2.29574	0.00896793	0.227992	2.04731	SMPX//FHOD3//ANKRD2//BIN1//NEB//SLC4A1//SRI//SORBS2//ACTN2//NEXN//MYH15
GO:0030017	sarcomere	Cellular component	10	168	429	17280	2.3976	0.0093287	0.22838	2.03018	FHOD3//ANKRD2//BIN1//SMPX//NEB//SLC4A1//SRI//SORBS2//ACTN2//NEXN
GO:0045202	synapse	Cellular component	23	550	429	17280	1.68442	0.0106836	0.252209	1.97128	KCNC3//RAPSN//NTRK2//SYT1//BIN1//PCLO//GRIN2B//MME//DNM3//AXIN2//MPDZ//SYT4//GRM8//NRXN1//GABRB1//GABRD//GLRA2//OLFM3//DTNA//CADM2//ASIC1//PPP1R9A//ENAH
GO:0042383	sarcolemma	Cellular component	7	101	429	17280	2.79166	0.012915	0.290848	1.88891	BIN1//SRI//DTNA//AQP1//LAMA2//CA4//CACNB2
GO:0043292	contractile fiber	Cellular component	11	204	429	17280	2.17195	0.0132004	0.290848	1.87941	MYH15//SMPX//FHOD3//BIN1//NEB//SLC4A1//SRI//SORBS2//ACTN2//NEXN//ANKRD2
GO:0005891	voltage-gated calcium channel complex	Cellular component	4	38	429	17280	4.23997	0.0142042	0.292948	1.84758	CACNA1A//CACNB2//CACNA1G//CACNA2D2
GO:0043005	neuron projection	Cellular component	28	726	429	17280	1.55349	0.0144042	0.292948	1.84151	DTNA//EPHB1//CADM2//BIN1//MME//PTPRO//EPHB3//AMFR//GRIN2B//PCSK2//CACNA1A//MPDZ//NGEF//NTRK2//PPP1R9A//DNM3//LAMA2//ACTN2//NRXN1//KCNC3//ROBO2//AQP1//TPH2//PARK2//POU4F1//SYT1//SYT4//TPH1
GO:0016323	basolateral plasma membrane	Cellular component	10	180	429	17280	2.23776	0.0146252	0.292948	1.8349	AQP1//PKD2//SHROOM4//CLCA2//CEACAM5//SLC4A1//SLC22A2//S100G//SLC4A4//CLDN8
GO:0045178	basal part of cell	Cellular component	4	40	429	17280	4.02797	0.0169207	0.328513	1.77158	AQP1//PKD2//SHROOM4//CLCA2
GO:0044449	contractile fiber part	Cellular component	10	185	429	17280	2.17728	0.0173948	0.328513	1.75958	BIN1//NEB//SLC4A1//SRI//FHOD3//SORBS2//ACTN2//NEXN//SMPX//ANKRD2
GO:0031253	cell projection membrane	Cellular component	12	248	429	17280	1.94902	0.0214784	0.394367	1.668	SLC26A3//AQP1//CA4//KANK1//PDE9A//PKD2//NOX1//KCNC3//ROBO2//CNGA1//GNGT1//GUCA1B
GO:0031045	dense core granule	Cellular component	2	10	429	17280	8.05594	0.0242523	0.429243	1.61525	SYT1//SYT4
GO:0031224	intrinsic component of membrane	Cellular component	155	5464	429	17280	1.14263	0.0246766	0.429243	1.60771	GPR64//CDH18//GJB6//CEACAM7//NXPE2//B4GALNT2//FAM69C//TMIGD2//TMEM56//DPP6//SLC26A3//DSC3//SLC44A5//LRRC55//KIAA1324L//SYNGR4//CADM2//NAALADL2//FRMD3//IL1RAPL2//GALNT8//AMFR//OR2J2//NOX1//ST6GALNAC4//OXGR1//OR4C12//ST6GALNAC6//CXORF66//TAS2R42//IGSF1//AREG//KCNJ12//KCNMA1//SERP2//TMIGD1//RPRML//OR10A6//OR7G2//STX19//MME//MOG//OR4F21//OR4M1//ATP2B2//ANO7//TAS2R10//PDE3A//ATP5G2//TMEM8B//RNF186//MS…
GO:0043197	dendritic spine	Cellular component	6	92	429	17280	2.62694	0.0269698	0.457104	1.56912	DNM3//LAMA2//NTRK2//PPP1R9A//PTPRO//ACTN2
GO:0034703	cation channel complex	Cellular component	8	146	429	17280	2.20711	0.0294207	0.463868	1.53135	CACNA1A//CACNB2//CACNA1G//CACNA2D2//KCNC3//KCNH2//KCNJ6//KCNMA1
GO:0019897	extrinsic component of plasma membrane	Cellular component	6	94	429	17280	2.57105	0.0295695	0.463868	1.52916	DTNA//GNG4//GNGT1//SYTL2//TDGF1//SCUBE1
GO:0044309	neuron spine	Cellular component	6	94	429	17280	2.57105	0.0295695	0.463868	1.52916	DNM3//LAMA2//NTRK2//PPP1R9A//PTPRO//ACTN2
GO:0044463	cell projection part	Cellular component	26	707	429	17280	1.48129	0.030176	0.463868	1.52034	NGEF//AMFR//NTRK2//PPP1R9A//PTPRO//PKD2//DNM3//LAMA2//ACTN2//MME//GRIN2B//NRXN1//SLC26A3//AQP1//CA4//KANK1//PDE9A//NOX1//KCNC3//ROBO2//BIN1//SPAG16//PRKACB//CNGA1//GNGT1//GUCA1B
GO:0030673	axolemma	Cellular component	2	12	429	17280	6.71329	0.034428	0.494715	1.46309	KCNC3//ROBO2
GO:0042588	zymogen granule	Cellular component	2	12	429	17280	6.71329	0.034428	0.494715	1.46309	CLCA1//ZG16
GO:0042599	lamellar body	Cellular component	2	12	429	17280	6.71329	0.034428	0.494715	1.46309	SPINK5//SMPD1
GO:0044425	membrane part	Cellular component	176	6349	429	17280	1.11659	0.0355998	0.50067	1.44855	GPR64//CDH18//GJB6//CEACAM7//NXPE2//B4GALNT2//FAM69C//TMIGD2//TMEM56//DPP6//SLC26A3//DSC3//SLC44A5//LRRC55//KIAA1324L//SYNGR4//CADM2//NAALADL2//FRMD3//IL1RAPL2//GALNT8//AMFR//OR2J2//NOX1//ST6GALNAC4//OXGR1//OR4C12//ST6GALNAC6//CXORF66//TAS2R42//IGSF1//AREG//KCNJ12//KCNMA1//SERP2//TMIGD1//RPRML//OR10A6//OR7G2//STX19//MME//MOG//OR4F21//OR4M1//ATP2B2//ANO7//TAS2R10//PDE3A//ATP5G2//TMEM8B//RNF186//MS…
GO:0016021	integral component of membrane	Cellular component	150	5343	429	17280	1.13082	0.0383611	0.517669	1.41611	MUC12//GPR64//CEACAM5//FZD10//CLCA1//CNGA1//SLC26A2//EPHB1//EPHB3//EREG//CLCA4//FOLH1//VSIG2//GABRB1//GABRD//NCR3//GLRA2//GRIN2B//GRM8//SLC39A2//HTR4//AQP1//ASIC1//MME//NTRK2//OR1D2//OR3A2//PIGR//PKD2//FXYD3//PCDHA4//PCDHA3//PTPRD//PTPRO//HHIP//SLC4A1//SLC12A3//BMPR1B//SLC22A2//CACNB2//SLC35G2//SLITRK6//ABCB11//SLC4A4//TRPA1//SLC28A2//NRXN3//NRXN1//ABCG1//CLCA2//VDAC2//B4GALNT2//AMFR//BNIP1//OXA1…
GO:0044306	neuron projection terminus	Cellular component	5	75	429	17280	2.68531	0.0386192	0.517669	1.4132	BIN1//AQP1//KCNC3//NTRK2//MME
GO:0001725	stress fiber	Cellular component	4	52	429	17280	3.09844	0.0398316	0.517669	1.39977	SORBS1//MYLK//ENAH//SHROOM4
GO:0044448	cell cortex part	Cellular component	6	101	429	17280	2.39285	0.0399412	0.517669	1.39858	SLC4A1//HAMP//PKD2//PPP1R9A//SHROOM4//PCLO
GO:0044456	synapse part	Cellular component	16	402	429	17280	1.60317	0.0439306	0.558425	1.35723	BIN1//PCLO//GRIN2B//MME//SYT1//DNM3//AXIN2//MPDZ//SYT4//NTRK2//GRM8//NRXN1//GABRB1//GABRD//GLRA2//RAPSN
GO:0032432	actin filament bundle	Cellular component	4	54	429	17280	2.98368	0.0447932	0.558647	1.34879	SORBS1//MYLK//ENAH//SHROOM4

## Sheet: CC(down)
#Column "GO.ID" stands for the ID of gene ontology term
#Column "Term" stands for the name of gene ontology term
#Column "Ontology" stands for the ontology of GOID belongs to
#Column "Count" stands for the number of DE genes associated with the listed GOID
#Column "Pop.Hits" stands for the number of background population genes associated with the listed GOID
#Column "List.Total" stands for the total number of DE genes
#Column "Pop.Total" stands for the total number of background population genes
#Column "Fold.Enrichment" stands for the Fold Enrichment value of the GOID, it equals (Count/Pop.Hits)/(List.Total/Pop.Total)
#Column "Pvalue" stands for the significance testing value of the GOID
#Column "FDR" stands for the false discovery rate of the GOID, using Benjamini & Hochberg (1995) method
#Column "Enrichment.Score" stands for the Enrichment Score value of the GOID, it equals (-log10(Pvalue))
#Column "GENES" stands for the DE genes associated with the GOID
GO.ID	Term	Ontology	Count	Pop.Hits	List.Total	Pop.Total	Fold.Enrichment	Pvalue	FDR	Enrichment.Score	GENES
GO:0009897	external side of plasma membrane	Cellular component	41	222	828	17280	3.85429	7.16785e-14	4.73795e-11	13.1446	APOE//PDPN//CD226//LILRB1//CR2//MUC17//CTLA4//BTLA//ABCA1//ENPEP//ALCAM//FCER1A//FCGR1A//FCGR3A//FGB//ANPEP//CD274//ICAM1//IFNG//CXCL10//ITGA4//ITGA5//ITGAE//ITGAL//KCNJ3//LAG3//PTPRC//SELL//SLAMF1//TLR2//CXCR4//TNFRSF14//CD2//CD8B//MS4A1//CD22//CD27//CD86//CD40//CD69//CD79B
GO:0005615	extracellular space	Cellular component	115	1212	828	17280	1.9802	7.4006e-13	1.75486e-10	12.1307	FGB//STOM//AMBP//APCS//HSPA1B//HSPA6//APOE//CFB//APOL1//APOC2//MSR1//SAA1//SAA2//SAA4//INHBA//LILRB2//OLFM1//CXCL13//TNFSF13B//STAG3//IL24//CMTM1//IL22RA2//LRRK2//COL6A3//CSF1//CSF2//DCN//SERPINB1//F5//FAP//FGF2//FGF9//LY96//ALPL//KDSR//CHRDL2//GREM1//DKK2//GPC3//HMSD//ANGPT2//ANPEP//CXCL2//CXCL3//ANXA2//ANXA13//TNC//IBSP//ICAM1//IFNE//IFNAR2//IFNG//IGFBP1//IGFBP6//IL1B//IL1RN//IL5//IL15//CXCL10/…
GO:0009986	cell surface	Cellular component	75	645	828	17280	2.42669	7.96455e-13	1.75486e-10	12.0988	PDPN//CD226//LILRB1//CR2//MUC17//CTLA4//BTLA//ABCA1//ENPEP//ALCAM//FCER1A//FCGR1A//FCGR3A//FGB//ANPEP//CD274//ICAM1//IFNG//CXCL10//ITGA4//ITGA5//ITGAE//ITGAL//KCNJ3//LAG3//PTPRC//SELL//SLAMF1//TLR2//CXCR4//TNFRSF14//CD2//CD8B//MS4A1//CD22//CD27//CD86//CD40//CD69//CD79B//CEP55//APOE//ADAM8//LILRB2//CORIN//CD55//DPP4//TIGIT//STX2//FAP//PLA2R1//SLC39A6//AMBP//ANXA2//HLA-DRA//IL15//ITGAX//ITGB7//TMX3…
GO:0044459	plasma membrane part	Cellular component	170	2165	828	17280	1.63872	1.97424e-11	3.26244e-09	10.7046	LAT//GZMA//GZMB//ICAM1//ITGAL//RHOH//CARD11//CD53//LCP1//ABCB6//GAS1//GPC3//ULBP2//CD2//PTPRU//ADAM8//IGSF6//LILRB2//SLCO1B1//PDPN//CD226//CORIN//LILRB3//CSF2RA//CSF3R//CTLA4//BTLA//CYBB//CD55//ABCA1//ENPEP//STOM//EVI2B//FCER1A//PLA2R1//RASGRP3//SLC39A6//SLC17A5//SIGLEC9//FFAR2//ANPEP//HFE//HLA-DRA//HTR1D//IFNAR2//IFNGR1//IFNGR2//IL15//AQP5//AQP9//CD82//KCNJ15//LRMP//MMP14//MSR1//NKG7//OLR1//CLEC…
GO:0098552	side of membrane	Cellular component	44	300	828	17280	3.06087	3.24209e-11	4.28604e-09	10.4892	PDPN//CD226//LILRB1//CR2//MUC17//CTLA4//BTLA//ABCA1//ENPEP//ALCAM//FCER1A//FCGR1A//FCGR3A//FGB//ANPEP//CD274//ICAM1//IFNG//CXCL10//ITGA4//ITGA5//ITGAE//ITGAL//KCNJ3//LAG3//PTPRC//SELL//SLAMF1//TLR2//CXCR4//TNFRSF14//CD2//CD8B//MS4A1//CD22//CD27//CD86//CD40//CD69//CD79B//RGS2//LRRK2//APOE//HLA-DRA
GO:0005887	integral component of plasma membrane	Cellular component	110	1271	828	17280	1.80618	6.7281e-10	7.41213e-08	9.17211	ITGA5//ITGAE//ITGAL//ITGAX//ITGB7//OSM//OSMR//ABCC9//KCNA3//KCND1//KCNJ3//KCNK2//KCNS3//DLG4//CD40//CYBB//NCF2//NOX4//NCF1//LYN//ITGA4//OLFM1//NRN1//NETO2//PTPRU//ADAM8//IGSF6//LILRB2//SLCO1B1//PDPN//CD226//CORIN//LILRB3//CSF2RA//CSF3R//CTLA4//BTLA//CD55//ABCA1//ENPEP//STOM//EVI2B//FCER1A//PLA2R1//RASGRP3//SLC39A6//SLC17A5//SIGLEC9//GPC3//FFAR2//ANPEP//HFE//HLA-DRA//HTR1D//ICAM1//IFNAR2//IFNGR1//…
GO:0005576	extracellular region	Cellular component	283	4330	828	17280	1.36399	1.15225e-09	1.08805e-07	8.93845	FGB//POSTN//RPTN//COL6A1//COL6A3//DCN//GPC3//MMP1//MMP3//MMP8//MMP9//MMP10//MMP12//PI3//ASPN//ADAMTS9//CD248//MMP25//TFPI2//MMP20//FGF9//ANXA2//TNC//TIMP1//ENTPD1//LILRB2//OLFM1//CXCL13//TNFSF13B//STAG3//IL24//CMTM1//IL22RA2//LRRK2//CSF1//CSF2//SERPINB1//STOM//F5//FAP//FGF2//LY96//ALPL//KDSR//CHRDL2//AMBP//GREM1//DKK2//HMSD//ANGPT2//ANPEP//CXCL2//CXCL3//ANXA13//APCS//IBSP//ICAM1//IFNE//APOC2//IFN…
GO:0031226	intrinsic component of plasma membrane	Cellular component	112	1324	828	17280	1.7654	1.7316e-09	1.43073e-07	8.76155	GAS1//GPC3//ULBP2//CD2//PTPRU//ADAM8//IGSF6//LILRB2//SLCO1B1//PDPN//CD226//CORIN//LILRB3//CSF2RA//CSF3R//CTLA4//BTLA//CYBB//CD55//ABCA1//ENPEP//STOM//EVI2B//FCER1A//PLA2R1//RASGRP3//SLC39A6//SLC17A5//SIGLEC9//FFAR2//ANPEP//HFE//HLA-DRA//HTR1D//ICAM1//IFNAR2//IFNGR1//IFNGR2//IL15//AQP5//AQP9//CD82//KCNJ15//LRMP//MMP14//MSR1//NKG7//OLR1//CLEC4A//PCDH7//PLAUR//PODXL//AVPR1A//PTGER3//PTPRC//SELL//SLC…
GO:0044421	extracellular region part	Cellular component	235	3575	828	17280	1.37185	4.15832e-08	3.05405e-06	7.38108	FGB//POSTN//RPTN//COL6A1//COL6A3//DCN//GPC3//MMP1//MMP3//MMP8//MMP9//MMP10//MMP12//PI3//ASPN//ADAMTS9//CD248//MMP25//TFPI2//MMP20//FGF9//ANXA2//TNC//TIMP1//ENTPD1//LILRB2//OLFM1//CXCL13//TNFSF13B//STAG3//IL24//CMTM1//IL22RA2//LRRK2//CSF1//CSF2//SERPINB1//STOM//F5//FAP//FGF2//LY96//ALPL//KDSR//CHRDL2//AMBP//GREM1//DKK2//HMSD//ANGPT2//ANPEP//CXCL2//CXCL3//ANXA13//APCS//IBSP//ICAM1//IFNE//APOC2//IFN…
GO:0005886	plasma membrane	Cellular component	287	4570	828	17280	1.31063	5.41041e-08	3.57628e-06	7.26677	ABCB6//PDPN//CD226//LILRB1//CR2//MUC17//CTLA4//BTLA//ABCA1//ENPEP//ALCAM//FCER1A//FCGR1A//FCGR3A//FGB//ANPEP//CD274//ICAM1//IFNG//CXCL10//ITGA4//ITGA5//ITGAE//ITGAL//KCNJ3//LAG3//PTPRC//SELL//SLAMF1//TLR2//CXCR4//TNFRSF14//CD2//CD8B//MS4A1//CD22//CD27//CD86//CD40//CD69//CD79B//RGS2//SLCO1B1//SLC16A10//STX2//ANXA13//AQP9//NAIP//TRPC4//C5AR1//SLC7A7//OTOF//CD55//DPP4//ATP6V0D2//AQP5//NOX4//PODXL//M…
GO:0071944	cell periphery	Cellular component	291	4668	828	17280	1.30099	8.53483e-08	5.12866e-06	7.06881	ABCB6//ABCC9//PTPRU//ADAM8//ARL4C//RASGRP1//PLXNC1//RASGRP2//LILRB2//BASP1//SLCO1B1//PDPN//CD226//TNFSF13B//CORIN//ADCY1//LILRB1//MALT1//SLC6A14//SLC16A10//ANTXR2//PIK3AP1//LRRK2//AFAP1L1//CR2//CSF1//CSF2RA//CTLA4//BTLA//CLEC12A//CD55//DGKB//DGKH//STOML3//DYX1C1//OR7D2//DLG4//DPP4//DSC2//ABCA1//TIGIT//GAPT//ENPEP//EPB41//F5//FAP//HYLS1//FCER1A//FCGR1A//FCGR1B//FCGR2A//FCGR2B//FCGR3A//FGB//FGR//IK…
GO:0045121	membrane raft	Cellular component	28	218	828	17280	2.68049	1.96643e-06	0.000108318	5.70632	HCK//MAPK1//TRPC4//CAV2//CD226//HPSE//LRRK2//CD55//STOML3//DPP4//ABCA1//STOM//STX2//FYN//LAT//ANXA2//ANXA13//BIRC3//KCNA3//LYN//OLR1//PODXL//PPP2R1B//PTPRC//BST2//BTK//CARD11//CD14
GO:0043235	receptor complex	Cellular component	30	272	828	17280	2.30179	1.89652e-05	0.000964308	4.72204	NRP2//NRP1//ITGA5//ITGAE//ITGAL//ITGAX//ITGB7//OSM//OSMR//DLG4//CD79B//CARD11//CD3D//CD3G//CD8B//TLR1//TLR2//CD40//LY96//LYN//ITGA4//OLFM1//NRN1//NETO2//CR1L//CR2//CSF1//PLA2R1//OLR1//FCRL5
GO:0001772	immunological synapse	Cellular component	8	29	828	17280	5.75712	4.69262e-05	0.00221559	4.32858	LAT//GZMA//GZMB//ICAM1//ITGAL//RHOH//CARD11//CD53
GO:0044425	membrane part	Cellular component	354	6349	828	17280	1.16362	0.000153618	0.00676942	3.81356	TMEM239//SLFN12L//PLXNC1//TNFSF13B//CORIN//ADCY1//LILRB1//KDELR3//PLA2G16//GALNT5//RNF24//SLC6A14//MGAT4A//CMTM1//GALNT13//SORCS1//NUS1//TM4SF19//SLC18B1//SLC16A10//ANTXR2//SLC15A4//IKBIP//SGPP2//SLC9B2//TMEM171//TMEM71//CR2//MUC17//CSF1//VSIG10L//SLC38A11//ASPRV1//RDH10//CLEC12A//STOML3//OR7D2//TMEM64//DPP4//DSC2//CADM4//KRTCAP3//TIGIT//TMEM154//GAPT//CERS3//STX2//ALCAM//ACSL4//FAP//FCGR1A//FCGR…
GO:0005829	cytosol	Cellular component	164	2665	828	17280	1.28428	0.000305841	0.0126351	3.5145	CASP10//GUCY1A3//TANK//RASGRP1//RASGRP2//IRF9//POLR3G//IGF2BP3//FTCD//MALT1//AKR1C4//PLA2G16//CHN1//USP18//NLRP3//IL22RA2//CLC//PIK3AP1//LRRK2//AP1S3//MAP3K8//CYLD//DCK//DOCK1//DPYD//RILPL2//ALDH1A1//PHACTR1//ABCD2//FGR//HSPA4L//NLRP1//NCBP2//NINL//PDS5B//FLNC//DDX58//ALOX5AP//FYB//FYN//ABCA12//GBP1//GBP2//GCH1//GK//CIDEB//HPGDS//GRB10//ANPEP//NR3C1//GSTA1//GSTA2//GSTA3//RHOD//GZMB//HCK//HIF1A//H…
GO:0008305	integrin complex	Cellular component	7	30	828	17280	4.86957	0.000437053	0.0160496	3.35947	LYN//ITGA4//ITGB7//ITGAL//ITGA5//ITGAE//ITGAX
GO:0098636	protein complex involved in cell adhesion	Cellular component	7	30	828	17280	4.86957	0.000437053	0.0160496	3.35947	ITGA5//ITGAE//ITGAL//ITGAX//ITGB7//LYN//ITGA4
GO:0016021	integral component of membrane	Cellular component	299	5343	828	17280	1.16788	0.000608143	0.021157	3.21599	PTPRU//ADAM8//IGSF6//LILRB2//SLCO1B1//PDPN//CD226//CORIN//LILRB3//CSF2RA//CSF3R//CTLA4//BTLA//CYBB//CD55//ABCA1//ENPEP//STOM//EVI2B//FCER1A//PLA2R1//RASGRP3//SLC39A6//SLC17A5//SIGLEC9//GPC3//FFAR2//ANPEP//HFE//HLA-DRA//HTR1D//ICAM1//IFNAR2//IFNGR1//IFNGR2//IL15//AQP5//AQP9//CD82//KCNJ15//LRMP//MMP14//MSR1//NKG7//OLR1//CLEC4A//PCDH7//PLAUR//PODXL//AVPR1A//PTGER3//PTPRC//SELL//SLC15A1//BST2//TLR1//…
GO:0032587	ruffle membrane	Cellular component	11	73	828	17280	3.14473	0.00067091	0.0221736	3.17334	RASGRP2//PDPN//FAP//FGR//DDX58//IFIT5//ITGA5//LCP1//PLEK//SPRY4//ARHGEF2
GO:0031224	intrinsic component of membrane	Cellular component	304	5464	828	17280	1.16112	0.00079533	0.025034	3.09945	TMEM239//SLFN12L//PLXNC1//TNFSF13B//CORIN//ADCY1//LILRB1//KDELR3//PLA2G16//GALNT5//RNF24//SLC6A14//MGAT4A//CMTM1//GALNT13//SORCS1//NUS1//TM4SF19//SLC18B1//SLC16A10//ANTXR2//SLC15A4//IKBIP//SGPP2//SLC9B2//TMEM171//TMEM71//CR2//MUC17//CSF1//VSIG10L//SLC38A11//ASPRV1//RDH10//CLEC12A//STOML3//OR7D2//TMEM64//DPP4//DSC2//CADM4//KRTCAP3//TIGIT//TMEM154//GAPT//CERS3//STX2//ALCAM//ACSL4//FAP//FCGR1A//FCGR…
GO:0043020	NADPH oxidase complex	Cellular component	4	10	828	17280	8.34783	0.000871385	0.0261811	3.05979	CYBB//NCF2//NOX4//NCF1
GO:0042629	mast cell granule	Cellular component	5	17	828	17280	6.13811	0.000953321	0.0264709	3.02076	RASGRP1//LAT//LYN//SRGN//BTK
GO:0034364	high-density lipoprotein particle	Cellular component	6	25	828	17280	5.0087	0.00096112	0.0264709	3.01722	APOC2//APOE//SAA1//SAA2//SAA4//APOL1
GO:0031982	vesicle	Cellular component	200	3434	828	17280	1.21547	0.00112223	0.0296718	2.94992	LRRK2//DSC2//ENPEP//STX2//KIF1B//GCH1//HFE//AVPR1A//BTK//CXCR4//CAV2//NRP1//IBSP//BMP6//AGFG1//PLA2G4A//ANP32E//ARHGEF2//ABCB6//BASP1//ADCY1//FTCD//AKR1C4//SLC6A14//MGAT4A//COL6A1//COL6A3//CR2//CSF1//GLIPR2//CD55//DPP4//RILPL2//SERPINB1//CADM4//STOM//ALCAM//ALDH1A1//ACSL4//N6AMT2//FCGR2A//GSTA5//FCGR3A//FGB//FGF9//FGR//PLA2R1//ATP6V0D2//ALPL//AMBP//GATM//PCOLCE2//GK//GPC3//VMO1//RNF149//ANPEP//CD…
GO:0000323	lytic vacuole	Cellular component	37	456	828	17280	1.69336	0.00127114	0.0311193	2.89581	HPSE//LRRK2//HCK//HLA-DOB//HLA-DRA//ACP5//DRAM1//GIMAP5//RAB27A//RNASE2//SNCA//PSAPL1//CXCR4//CD164//RASGRP1//LAT//LYN//SRGN//BTK//ADAM8//NCF2//NCF1//SLC15A4//COL6A1//AP1S3//DPP4//ENPEP//SLC17A5//LAMP3//ANPEP//C18ORF8//ANXA2//SLC15A3//DCN//GPC3//SDC2//CD1E
GO:0005764	lysosome	Cellular component	37	456	828	17280	1.69336	0.00127114	0.0311193	2.89581	HPSE//SLC15A4//COL6A1//AP1S3//DPP4//ENPEP//SLC17A5//LAMP3//ANPEP//C18ORF8//ANXA2//HLA-DOB//HLA-DRA//SLC15A3//DRAM1//CD164//RASGRP1//LAT//LYN//SRGN//BTK//DCN//GPC3//SDC2//CD1E//ADAM8//NCF2//NCF1//LRRK2//HCK//ACP5//GIMAP5//RAB27A//RNASE2//SNCA//PSAPL1//CXCR4
GO:0034358	plasma lipoprotein particle	Cellular component	7	37	828	17280	3.9483	0.00165096	0.0380906	2.78226	APOC2//APOE//MSR1//SAA1//SAA2//SAA4//APOL1
GO:0031988	membrane-bounded vesicle	Cellular component	194	3345	828	17280	1.21037	0.00167114	0.0380906	2.77699	AGFG1//PLA2G4A//CXCR4//ANP32E//ARHGEF2//ABCB6//BASP1//ADCY1//FTCD//AKR1C4//SLC6A14//MGAT4A//LRRK2//COL6A1//COL6A3//CR2//CSF1//GLIPR2//CD55//DPP4//DSC2//RILPL2//SERPINB1//CADM4//ENPEP//STOM//STX2//ALCAM//ALDH1A1//ACSL4//N6AMT2//FCGR2A//GSTA5//FCGR3A//FGB//FGF9//FGR//PLA2R1//ATP6V0D2//ALPL//AMBP//GATM//PCOLCE2//GK//GPC3//VMO1//RNF149//ANPEP//CD274//GSTA1//GSTA2//GSTA3//PACSIN3//PILRA//ANXA2//ANXA13…
[truncated: 29 more rows]

## Sheet: MF(up)
#Column "GO.ID" stands for the ID of gene ontology term
[truncated: 106 more rows]

[truncated: 1 more sheets: MF(down)]
