# Supplementary material for: Genome‐wide analysis of long noncoding RNA (lncRNA) expression in colorectal cancer tissues from patients with liver metastasis
Source: Cancer Med. 2016 May 11;5(7):1629–39. doi: 10.1002/cam4.738 (PMC4867661; doi:10.1002/cam4.738)
Supplement: Supplementary file 4 — Table S4. Pathway Enrichment analysis. [file CAM4-5-1629-s004.xls]

## Sheet: up
#Column "PathwayID" stands for Pathway identifiers used in KEGG
#Column "Definition" stands for the definition of the PathwayID
#Column "OriginalWebSite"stands for The map's website,the nodes with red frame and red symbol are associated with the DE genes, green nodes have no significance
#Column "p-value"
"Fisher-Pvalue" stands for the enrichment p-value of the PathwayID used Fisher's exact test
#Column "SelectionCounts" stands for the Count of the DE genes' entities directly associated with the listed PathwayID
#Column "SelectionSize" stands for the total number of the DE genes' entities
#Column "Count" stands for the count of the chosen background population genes' entities associated with the listed PathwayID
#Column "Size" stands for the total number of chosen background population genes' entities
#Column "FDR" stands for the false discovery rate of the PathwayID
#Column "Enrichment_Score" stands for the Enrichment Score value of the PathwayID, it equals "-log10(Pvalue)"
#Column "GENES" stands for the DE genes associated with the PathwayID
PathwayID	Definition	OriginalWebSite	Fisher-Pvalue	SelectionCounts	SelectionSize	Count	Size	FDR	Enrichment_Score	Genes
hsa04713	Circadian entrainment - Homo sapiens (human)	http://www.genome.jp/kegg-bin/show_pathway?hsa04713+8913+810+163688+2786+2792+2904+3763+5567+5592+51655	0.000179868	10	174	97	6756	0.0505429	3.74505	CACNA1G//CALML3//CALML6//GNG4//GNGT1//GRIN2B//KCNJ6//PRKACB//PRKG1//RASD1
hsa04744	Phototransduction - Homo sapiens (human)	http://www.genome.jp/kegg-bin/show_pathway?hsa04744+810+163688+1259+2792+2979	0.000769072	5	174	29	6756	0.104577	3.11403	CALML3//CALML6//CNGA1//GNGT1//GUCA1B
hsa03320	PPAR signaling pathway - Homo sapiens (human)	http://www.genome.jp/kegg-bin/show_pathway?hsa03320+8309+2167+2172+3158+5360+6319+10580	0.00187272	7	174	69	6756	0.104577	2.72753	ACOX2//FABP4//FABP6//HMGCS2//PLTP//SCD//SORBS1
hsa04970	Salivary secretion - Homo sapiens (human)	http://www.genome.jp/kegg-bin/show_pathway?hsa04970+491+54831+810+163688+3778+653247+5567+5592	0.00211648	8	174	90	6756	0.104577	2.67439	ATP2B2//BEST2//CALML3//CALML6//KCNMA1//PRB2//PRKACB//PRKG1
hsa04976	Bile secretion - Homo sapiens (human)	http://www.genome.jp/kegg-bin/show_pathway?hsa04976+8647+358+8431+5567+8671+57835+6579	0.0023972	7	174	72	6756	0.104577	2.6203	ABCB11//AQP1//NR0B2//PRKACB//SLC4A4//SLC4A5//SLCO1A2
hsa04726	Serotonergic synapse - Homo sapiens (human)	http://www.genome.jp/kegg-bin/show_pathway?hsa04726+773+2560+2786+2792+3360+3763+5567+7166+121278	0.0025841	9	174	114	6756	0.104577	2.58769	CACNA1A//GABRB1//GNG4//GNGT1//HTR4//KCNJ6//PRKACB//TPH1//TPH2
hsa05032	Morphine addiction - Homo sapiens (human)	http://www.genome.jp/kegg-bin/show_pathway?hsa05032+773+2560+2563+2786+2792+3763+5139+5567	0.00260512	8	174	93	6756	0.104577	2.58417	CACNA1A//GABRB1//GABRD//GNG4//GNGT1//KCNJ6//PDE3A//PRKACB
hsa04972	Pancreatic secretion - Homo sapiens (human)	http://www.genome.jp/kegg-bin/show_pathway?hsa04972+491+1179+9635+22802+3778+5408+1811+8671	0.00361132	8	174	98	6756	0.126848	2.44233	ATP2B2//CLCA1//CLCA2//CLCA4//KCNMA1//PNLIPRP2//SLC26A3//SLC4A4
hsa04727	GABAergic synapse - Homo sapiens (human)	http://www.genome.jp/kegg-bin/show_pathway?hsa04727+773+2560+2563+2786+2792+3763+5567	0.00826707	7	174	90	6756	0.258116	2.08265	CACNA1A//GABRB1//GABRD//GNG4//GNGT1//KCNJ6//PRKACB
hsa00260	Glycine, serine and threonine metabolism - Homo sapiens (human)	http://www.genome.jp/kegg-bin/show_pathway?hsa00260+64902+275+875+26227	0.0158614	4	174	38	6756	0.357636	1.79966	AGXT2//AMT//CBS//PHGDH
hsa04740	Olfactory transduction - Homo sapiens (human)	http://www.genome.jp/kegg-bin/show_pathway?hsa04740+810+163688+1179+9635+22802+2979+390093+4991+26707+4995+81327+283093+441308+729759+441670+390882+5567+5592	0.0160852	18	174	405	6756	0.357636	1.79357	CALML3//CALML6//CLCA1//CLCA2//CLCA4//GUCA1B//OR10A6//OR1D2//OR2J2//OR3A2//OR4A16//OR4C12//OR4F21//OR4F29//OR4M1//OR7G2//PRKACB//PRKG1
hsa04723	Retrograde endocannabinoid signaling - Homo sapiens (human)	http://www.genome.jp/kegg-bin/show_pathway?hsa04723+773+2560+2563+2786+2792+3763+5567	0.0166204	7	174	103	6756	0.357636	1.77936	CACNA1A//GABRB1//GABRD//GNG4//GNGT1//KCNJ6//PRKACB
hsa04390	Hippo signaling pathway - Homo sapiens (human)	http://www.genome.jp/kegg-bin/show_pathway?hsa04390+374+8313+658+11211+3397+85407+6657+7159+7481	0.0169647	9	174	153	6756	0.357636	1.77045	AREG//AXIN2//BMPR1B//FZD10//ID1//NKD1//SOX2//TP53BP2//WNT11
hsa05033	Nicotine addiction - Homo sapiens (human)	http://www.genome.jp/kegg-bin/show_pathway?hsa05033+773+2560+2563+2904	0.0188765	4	174	40	6756	0.357636	1.72408	CACNA1A//GABRB1//GABRD//GRIN2B
hsa04728	Dopaminergic synapse - Homo sapiens (human)	http://www.genome.jp/kegg-bin/show_pathway?hsa04728+773+810+163688+2786+2792+2904+3763+5567	0.0194681	8	174	131	6756	0.357636	1.71068	CACNA1A//CALML3//CALML6//GNG4//GNGT1//GRIN2B//KCNJ6//PRKACB
hsa04964	Proximal tubule bicarbonate reclamation - Homo sapiens (human)	http://www.genome.jp/kegg-bin/show_pathway?hsa04964+358+762+8671	0.0203636	3	174	23	6756	0.357636	1.69115	AQP1//CA4//SLC4A4
hsa04977	Vitamin digestion and absorption - Homo sapiens (human)	http://www.genome.jp/kegg-bin/show_pathway?hsa04977+2346+2694+5948	0.0228416	3	174	24	6756	0.377558	1.64127	FOLH1//GIF//RBP2
hsa04310	Wnt signaling pathway - Homo sapiens (human)	http://www.genome.jp/kegg-bin/show_pathway?hsa04310+8313+80319+27121+11211+4316+85407+5567+7481	0.0266878	8	174	139	6756	0.40394	1.57369	AXIN2//CXXC4//DKK4//FZD10//MMP7//NKD1//PRKACB//WNT11
hsa04720	Long-term potentiation - Homo sapiens (human)	http://www.genome.jp/kegg-bin/show_pathway?hsa04720+810+163688+2904+5567+27330	0.0286098	5	174	67	6756	0.40394	1.54348	CALML3//CALML6//GRIN2B//PRKACB//RPS6KA6
hsa04910	Insulin signaling pathway - Homo sapiens (human)	http://www.genome.jp/kegg-bin/show_pathway?hsa04910+810+163688+5139+5563+5567+51422+6464+10580	0.0287502	8	174	141	6756	0.40394	1.54136	CALML3//CALML6//PDE3A//PRKAA2//PRKACB//PRKAG2//SHC1//SORBS1
hsa01230	Biosynthesis of amino acids - Homo sapiens (human)	http://www.genome.jp/kegg-bin/show_pathway?hsa01230+875+84706+4143+5009+26227	0.0355629	5	174	71	6756	0.475866	1.449	CBS//GPT2//MAT1A//OTC//PHGDH
hsa04710	Circadian rhythm - Homo sapiens (human)	http://www.genome.jp/kegg-bin/show_pathway?hsa04710+5563+51422+6097	0.0409781	3	174	30	6756	0.502084	1.38745	PRKAA2//PRKAG2//RORC
hsa05034	Alcoholism - Homo sapiens (human)	http://www.genome.jp/kegg-bin/show_pathway?hsa05034+810+163688+2786+2792+2904+8346+8355+4915+6464	0.0423848	9	174	180	6756	0.502084	1.37279	CALML3//CALML6//GNG4//GNGT1//GRIN2B//HIST1H2BI//HIST1H3G//NTRK2//SHC1
hsa04020	Calcium signaling pathway - Homo sapiens (human)	http://www.genome.jp/kegg-bin/show_pathway?hsa04020+491+773+8913+810+163688+3360+4638+5567+7417	0.043653	9	174	181	6756	0.502084	1.35999	ATP2B2//CACNA1A//CACNA1G//CALML3//CALML6//HTR4//MYLK//PRKACB//VDAC2
hsa04916	Melanogenesis - Homo sapiens (human)	http://www.genome.jp/kegg-bin/show_pathway?hsa04916+810+163688+11211+5567+7306+7481	0.0455271	6	174	101	6756	0.502084	1.34173	CALML3//CALML6//FZD10//PRKACB//TYRP1//WNT11
hsa04742	Taste transduction - Homo sapiens (human)	http://www.genome.jp/kegg-bin/show_pathway?hsa04742+773+5567+50839+353164	0.0468567	4	174	53	6756	0.502084	1.32923	CACNA1A//PRKACB//TAS2R10//TAS2R42
hsa00250	Alanine, aspartate and glutamate metabolism - Homo sapiens (human)	http://www.genome.jp/kegg-bin/show_pathway?hsa00250+64902+8528+84706	0.048243	3	174	32	6756	0.502084	1.31657	AGXT2//DDO//GPT2

## Sheet: down
#Column "PathwayID" stands for Pathway identifiers used in KEGG
#Column "Definition" stands for the definition of the PathwayID
#Column "OriginalWebSite"stands for The map's website,the nodes with red frame and red symbol are associated with the DE genes, green nodes have no significance
#Column "p-value"
"Fisher-Pvalue" stands for the enrichment p-value of the PathwayID used Fisher's exact test
#Column "SelectionCounts" stands for the Count of the DE genes' entities directly associated with the listed PathwayID
#Column "SelectionSize" stands for the total number of the DE genes' entities
#Column "Count" stands for the count of the chosen background population genes' entities associated with the listed PathwayID
#Column "Size" stands for the total number of chosen background population genes' entities
#Column "FDR" stands for the false discovery rate of the PathwayID
#Column "Enrichment_Score" stands for the Enrichment Score value of the PathwayID, it equals "-log10(Pvalue)"
#Column "GENES" stands for the DE genes associated with the PathwayID
PathwayID	Definition	OriginalWebSite	Fisher-Pvalue	SelectionCounts	SelectionSize	Count	Size	FDR	Enrichment_Score	Genes
hsa04060	Cytokine-cytokine receptor interaction - Homo sapiens (human)	http://www.genome.jp/kegg-bin/show_pathway?hsa04060+6361+6362+6363+6349+414062+6351+388372+6354+6355+729230+939+958+1435+1437+1438+1441+3627+10563+2920+2921+6374+6372+7852+3455+338376+3458+3459+3460+3600+8809+3553+50615+116379+11009+3567+3624+4254+4050+5008+9180+5473+8797+8764+8771+10673+9966	4.65148e-11	46	402	271	6756	1.30707e-08	10.3324	CCL17//CCL18//CCL19//CCL3L1//CCL3L3//CCL4//CCL4L1//CCL7//CCL8//CCR2//CD27//CD40//CSF1//CSF2//CSF2RA//CSF3R//CXCL10//CXCL13//CXCL2//CXCL3//CXCL5//CXCL6//CXCR4//IFNAR2//IFNE//IFNG//IFNGR1//IFNGR2//IL15//IL18R1//IL1B//IL21R//IL22RA2//IL24//IL5//INHBA//KITLG//LTB//OSM//OSMR//PPBP//TNFRSF10A//TNFRSF14//TNFRSF6B//TNFSF13B//TNFSF15
hsa04640	Hematopoietic cell lineage - Homo sapiens (human)	http://www.genome.jp/kegg-bin/show_pathway?hsa04640+290+929+913+914+933+952+915+917+1604+924+926+1380+1435+1437+1438+1441+2209+3122+3553+3567+3676+3678+4254+931	1.35653e-10	24	402	88	6756	1.90593e-08	9.86757	ANPEP//CD14//CD1E//CD2//CD22//CD38//CD3D//CD3G//CD55//CD7//CD8B//CR2//CSF1//CSF2//CSF2RA//CSF3R//FCGR1A//HLA-DRA//IL1B//IL5//ITGA4//ITGA5//KITLG//MS4A1
hsa04380	Osteoclast differentiation - Homo sapiens (human)	http://www.genome.jp/kegg-bin/show_pathway?hsa04380+54+695+1435+1536+1540+2209+2212+2213+9103+2214+2534+3455+3458+3459+3460+3553+10379+10859+10288+11025+5594+4286+653361+4688+6688+6772+7305	8.37115e-09	27	402	131	6756	6.76252e-07	8.07722	ACP5//BTK//CSF1//CYBB//CYLD//FCGR1A//FCGR2A//FCGR2B//FCGR2C//FCGR3A//FYN//IFNAR2//IFNG//IFNGR1//IFNGR2//IL1B//IRF9//LILRB1//LILRB2//LILRB3//MAPK1//MITF//NCF1//NCF2//SPI1//STAT1//TYROBP
hsa05323	Rheumatoid arthritis - Homo sapiens (human)	http://www.genome.jp/kegg-bin/show_pathway?hsa05323+54+245972+6349+414062+942+1435+1437+1493+6374+6372+3112+3122+3383+3458+3600+3553+3683+4050+4312+4314+7097+10673	9.62637e-09	22	402	91	6756	6.76252e-07	8.01654	ACP5//ATP6V0D2//CCL3L1//CCL3L3//CD86//CSF1//CSF2//CTLA4//CXCL5//CXCL6//HLA-DOB//HLA-DRA//ICAM1//IFNG//IL15//IL1B//ITGAL//LTB//MMP1//MMP3//TLR2//TNFSF13B
hsa04064	NF-kappa B signaling pathway - Homo sapiens (human)	http://www.genome.jp/kegg-bin/show_pathway?hsa04064+597+330+695+84433+6363+6351+388372+929+958+2920+23586+3383+3553+27040+4050+23643+4067+10892+10673	1.15826e-06	19	402	91	6756	6.50943e-05	5.93619	BCL2A1//BIRC3//BTK//CARD11//CCL19//CCL4//CCL4L1//CD14//CD40//CXCL2//DDX58//ICAM1//IL1B//LAT//LTB//LY96//LYN//MALT1//TNFSF13B
hsa05140	Leishmaniasis - Homo sapiens (human)	http://www.genome.jp/kegg-bin/show_pathway?hsa05140+2209+2212+9103+2214+3112+3122+3458+3459+3460+3553+3676+5594+653361+4688+6772+7097	5.06377e-06	16	402	74	6756	0.000237153	5.29553	FCGR1A//FCGR2A//FCGR2C//FCGR3A//HLA-DOB//HLA-DRA//IFNG//IFNGR1//IFNGR2//IL1B//ITGA4//MAPK1//NCF1//NCF2//STAT1//TLR2
hsa04062	Chemokine signaling pathway - Homo sapiens (human)	http://www.genome.jp/kegg-bin/show_pathway?hsa04062+107+157+6361+6362+6363+6349+414062+6351+388372+6354+6355+729230+3627+10563+2920+2921+6374+6372+7852+2268+3055+4067+5594+653361+5473+10235+6772	1.67938e-05	27	402	189	6756	0.000628302	4.77485	ADCY1//ADRBK2//CCL17//CCL18//CCL19//CCL3L1//CCL3L3//CCL4//CCL4L1//CCL7//CCL8//CCR2//CXCL10//CXCL13//CXCL2//CXCL3//CXCL5//CXCL6//CXCR4//FGR//HCK//LYN//MAPK1//NCF1//PPBP//RASGRP2//STAT1
hsa05152	Tuberculosis - Homo sapiens (human)	http://www.genome.jp/kegg-bin/show_pathway?hsa05152+245972+51806+820+843+929+26253+64581+2209+2212+2213+9103+2214+3112+3122+3458+3459+3460+3553+3687+4046+10892+5594+22925+6772+7096+7097	1.78876e-05	26	402	179	6756	0.000628302	4.74745	ATP6V0D2//CALML5//CAMP//CASP10//CD14//CLEC4E//CLEC7A//FCGR1A//FCGR2A//FCGR2B//FCGR2C//FCGR3A//HLA-DOB//HLA-DRA//IFNG//IFNGR1//IFNGR2//IL1B//ITGAX//LSP1//MALT1//MAPK1//PLA2R1//STAT1//TLR1//TLR2
hsa05132	Salmonella infection - Homo sapiens (human)	http://www.genome.jp/kegg-bin/show_pathway?hsa05132+834+6349+414062+6351+388372+929+1437+2920+2921+2318+3458+3459+3460+3553+5594+58484	3.76006e-05	16	402	86	6756	0.00113304	4.42481	CASP1//CCL3L1//CCL3L3//CCL4//CCL4L1//CD14//CSF2//CXCL2//CXCL3//FLNC//IFNG//IFNGR1//IFNGR2//IL1B//MAPK1//NLRC4
hsa04514	Cell adhesion molecules (CAMs) - Homo sapiens (human)	http://www.genome.jp/kegg-bin/show_pathway?hsa04514+214+914+933+10666+29126+958+942+926+53842+1493+3112+3122+3383+3676+3683+3695+9019+5788+25945+6383+6402+201633	4.03216e-05	22	402	145	6756	0.00113304	4.39446	ALCAM//CD2//CD22//CD226//CD274//CD40//CD86//CD8B//CLDN22//CTLA4//HLA-DOB//HLA-DRA//ICAM1//ITGA4//ITGAL//ITGB7//MPZL1//PTPRC//PVRL3//SDC2//SELL//TIGIT
hsa05134	Legionellosis - Homo sapiens (human)	http://www.genome.jp/kegg-bin/show_pathway?hsa05134+664+834+929+2920+2921+3304+3310+3553+4671+58484+9554+7097	7.07388e-05	12	402	55	6756	0.00174063	4.15034	BNIP3//CASP1//CD14//CXCL2//CXCL3//HSPA1B//HSPA6//IL1B//NAIP//NLRC4//SEC22B//TLR2
hsa04668	TNF signaling pathway - Homo sapiens (human)	http://www.genome.jp/kegg-bin/show_pathway?hsa04668+330+843+1435+1437+3627+2920+2921+6374+3383+3600+8809+3553+1326+5594+4323+4314+4318+9252	7.43331e-05	18	402	110	6756	0.00174063	4.12882	BIRC3//CASP10//CSF1//CSF2//CXCL10//CXCL2//CXCL3//CXCL5//ICAM1//IL15//IL18R1//IL1B//MAP3K8//MAPK1//MMP14//MMP3//MMP9//RPS6KA5
hsa05150	Staphylococcus aureus infection - Homo sapiens (human)	http://www.genome.jp/kegg-bin/show_pathway?hsa05150+719+728+629+2209+2212+2213+9103+2214+3112+3122+3383+3683	0.00010232	12	402	57	6756	0.00221168	3.99004	C3AR1//C5AR1//CFB//FCGR1A//FCGR2A//FCGR2B//FCGR2C//FCGR3A//HLA-DOB//HLA-DRA//ICAM1//ITGAL
hsa05162	Measles - Homo sapiens (human)	http://www.genome.jp/kegg-bin/show_pathway?hsa05162+915+917+23586+2213+2534+3304+3310+3455+3458+3459+3460+3553+10379+4599+4939+4068+6504+6772+7097+8797	0.000113891	20	402	134	6756	0.00228596	3.94351	CD3D//CD3G//DDX58//FCGR2B//FYN//HSPA1B//HSPA6//IFNAR2//IFNG//IFNGR1//IFNGR2//IL1B//IRF9//MX1//OAS2//SH2D1A//SLAMF1//STAT1//TLR2//TNFRSF10A
hsa04620	Toll-like receptor signaling pathway - Homo sapiens (human)	http://www.genome.jp/kegg-bin/show_pathway?hsa04620+6349+414062+6351+388372+929+958+942+3627+3455+3553+23643+1326+5594+6696+6772+7096+7097	0.000151564	17	402	106	6756	0.00273109	3.8194	CCL3L1//CCL3L3//CCL4//CCL4L1//CD14//CD40//CD86//CXCL10//IFNAR2//IL1B//LY96//MAP3K8//MAPK1//SPP1//STAT1//TLR1//TLR2
hsa04650	Natural killer cell mediated cytotoxicity - Homo sapiens (human)	http://www.genome.jp/kegg-bin/show_pathway?hsa04650+1437+2214+2534+3002+3383+3455+3458+3459+3460+3683+3823+8302+22914+27040+5594+4068+117157+8797+7305+80328	0.000155507	20	402	137	6756	0.00273109	3.80825	CSF2//FCGR3A//FYN//GZMB//ICAM1//IFNAR2//IFNG//IFNGR1//IFNGR2//ITGAL//KLRC3//KLRC4//KLRK1//LAT//MAPK1//SH2D1A//SH2D1B//TNFRSF10A//TYROBP//ULBP2
hsa04662	B cell receptor signaling pathway - Homo sapiens (human)	http://www.genome.jp/kegg-bin/show_pathway?hsa04662+695+84433+933+974+1380+2213+11025+4067+10892+5594+4794+118788+25780	0.000273582	13	402	72	6756	0.00452214	3.56291	BTK//CARD11//CD22//CD79B//CR2//FCGR2B//LILRB3//LYN//MALT1//MAPK1//NFKBIE//PIK3AP1//RASGRP3
hsa05164	Influenza A - Homo sapiens (human)	http://www.genome.jp/kegg-bin/show_pathway?hsa05164+3267+834+3627+23586+3112+3122+3304+3310+3383+3455+3458+3459+3460+3553+10379+5594+4599+114548+56000+4939+5371+6772+8797	0.000303151	23	402	177	6756	0.00473252	3.51834	AGFG1//CASP1//CXCL10//DDX58//HLA-DOB//HLA-DRA//HSPA1B//HSPA6//ICAM1//IFNAR2//IFNG//IFNGR1//IFNGR2//IL1B//IRF9//MAPK1//MX1//NLRP3//NXF3//OAS2//PML//STAT1//TNFRSF10A
hsa04660	T cell receptor signaling pathway - Homo sapiens (human)	http://www.genome.jp/kegg-bin/show_pathway?hsa04660+84433+915+917+926+1437+1493+2534+3458+3567+27040+10892+1326+5594+4794+5788+10125	0.000384392	16	402	104	6756	0.00568496	3.41522	CARD11//CD3D//CD3G//CD8B//CSF2//CTLA4//FYN//IFNG//IL5//LAT//MALT1//MAP3K8//MAPK1//NFKBIE//PTPRC//RASGRP1
hsa04672	Intestinal immune network for IgA production - Homo sapiens (human)	http://www.genome.jp/kegg-bin/show_pathway?hsa04672+958+942+7852+3112+3122+3600+3567+3676+3695+10673	0.000503073	10	402	49	6756	0.00706817	3.29837	CD40//CD86//CXCR4//HLA-DOB//HLA-DRA//IL15//IL5//ITGA4//ITGB7//TNFSF13B
hsa04145	Phagosome - Homo sapiens (human)	http://www.genome.jp/kegg-bin/show_pathway?hsa04145+245972+929+64581+1536+2209+2212+2213+9103+2214+3112+3122+3678+4481+653361+4688+4973+22925+9554+6891+7097	0.000811885	20	402	155	6756	0.0108638	3.0905	ATP6V0D2//CD14//CLEC7A//CYBB//FCGR1A//FCGR2A//FCGR2B//FCGR2C//FCGR3A//HLA-DOB//HLA-DRA//ITGA5//MSR1//NCF1//NCF2//OLR1//PLA2R1//SEC22B//TAP2//TLR2
hsa05133	Pertussis - Homo sapiens (human)	http://www.genome.jp/kegg-bin/show_pathway?hsa05133+725+51806+834+929+6374+6372+3553+3659+3678+23643+5594+114548	0.00142925	12	402	75	6756	0.0182555	2.84489	C4BPB//CALML5//CASP1//CD14//CXCL5//CXCL6//IL1B//IRF1//ITGA5//LY96//MAPK1//NLRP3
hsa04621	NOD-like receptor signaling pathway - Homo sapiens (human)	http://www.genome.jp/kegg-bin/show_pathway?hsa04621+330+834+2920+3553+5594+4210+4671+58484+22861+114548	0.00172624	10	402	57	6756	0.0210902	2.7629	BIRC3//CASP1//CXCL2//IL1B//MAPK1//MEFV//NAIP//NLRC4//NLRP1//NLRP3
hsa05321	Inflammatory bowel disease (IBD) - Homo sapiens (human)	http://www.genome.jp/kegg-bin/show_pathway?hsa05321+3112+3122+3458+3459+3460+8809+3553+50615+3567+6772+7097	0.00180502	11	402	67	6756	0.0211338	2.74352	HLA-DOB//HLA-DRA//IFNG//IFNGR1//IFNGR2//IL18R1//IL1B//IL21R//IL5//STAT1//TLR2
hsa04630	Jak-STAT signaling pathway - Homo sapiens (human)	http://www.genome.jp/kegg-bin/show_pathway?hsa04630+1437+1438+1441+3455+338376+3458+3459+3460+3600+50615+116379+11009+3567+10379+5008+9180+8835+81848+6772	0.00216544	19	402	156	6756	0.0243395	2.66445	CSF2//CSF2RA//CSF3R//IFNAR2//IFNE//IFNG//IFNGR1//IFNGR2//IL15//IL21R//IL22RA2//IL24//IL5//IRF9//OSM//OSMR//SOCS2//SPRY4//STAT1
hsa05204	Chemical carcinogenesis - Homo sapiens (human)	http://www.genome.jp/kegg-bin/show_pathway?hsa05204+1646+1562+1557+1559+2938+2939+2940+221357+9+54578+7366+7367	0.00251913	12	402	80	6756	0.0272259	2.59875	AKR1C2//CYP2C18//CYP2C19//CYP2C9//GSTA1//GSTA2//GSTA3//GSTA5//NAT1//UGT1A6//UGT2B15//UGT2B17
hsa05142	Chagas disease (American trypanosomiasis) - Homo sapiens (human)	http://www.genome.jp/kegg-bin/show_pathway?hsa05142+107+6349+414062+915+917+3458+3459+3460+3553+5594+5519+5521+5522+7097	0.00323522	14	402	104	6756	0.0336703	2.4901	ADCY1//CCL3L1//CCL3L3//CD3D//CD3G//IFNG//IFNGR1//IFNGR2//IL1B//MAPK1//PPP2R1B//PPP2R2B//PPP2R2C//TLR2
hsa00980	Metabolism of xenobiotics by cytochrome P450 - Homo sapiens (human)	http://www.genome.jp/kegg-bin/show_pathway?hsa00980+1646+1109+874+1559+2938+2939+2940+221357+54578+7366+7367	0.00404015	11	402	74	6756	0.0405458	2.3936	AKR1C2//AKR1C4//CBR3//CYP2C9//GSTA1//GSTA2//GSTA3//GSTA5//UGT1A6//UGT2B15//UGT2B17
hsa05340	Primary immunodeficiency - Homo sapiens (human)	http://www.genome.jp/kegg-bin/show_pathway?hsa05340+695+915+958+926+64421+5788+6891	0.00465003	7	402	36	6756	0.0450571	2.33255	BTK//CD3D//CD40//CD8B//DCLRE1C//PTPRC//TAP2
hsa05168	Herpes simplex infection - Homo sapiens (human)	http://www.genome.jp/kegg-bin/show_pathway?hsa05168+23586+3112+3122+3434+3455+3458+3459+3460+3600+3553+10379+56000+4939+8863+29992+5371+6772+6891+7097+8764	0.00706775	20	402	186	6756	0.0645285	2.15072	DDX58//HLA-DOB//HLA-DRA//IFIT1//IFNAR2//IFNG//IFNGR1//IFNGR2//IL15//IL1B//IRF9//NXF3//OAS2//PER3//PILRA//PML//STAT1//TAP2//TLR2//TNFRSF14
hsa04610	Complement and coagulation cascades - Homo sapiens (human)	http://www.genome.jp/kegg-bin/show_pathway?hsa04610+719+725+728+1604+629+1380+2153+2244+5329+7035	0.00719967	10	402	69	6756	0.0645285	2.14269	C3AR1//C4BPB//C5AR1//CD55//CFB//CR2//F5//FGB//PLAUR//TFPI
hsa05330	Allograft rejection - Homo sapiens (human)	http://www.genome.jp/kegg-bin/show_pathway?hsa05330+958+942+3002+3112+3122+3458+3567	0.00734844	7	402	39	6756	0.0645285	2.13381	CD40//CD86//GZMB//HLA-DOB//HLA-DRA//IFNG//IL5
hsa05144	Malaria - Homo sapiens (human)	http://www.genome.jp/kegg-bin/show_pathway?hsa05144+958+3383+3458+3553+3683+22914+6383+7097	0.00767997	8	402	49	6756	0.0653961	2.11464	CD40//ICAM1//IFNG//IL1B//ITGAL//KLRK1//SDC2//TLR2
hsa05310	Asthma - Homo sapiens (human)	http://www.genome.jp/kegg-bin/show_pathway?hsa05310+958+2205+3112+3122+3567+5553	0.0103406	6	402	32	6756	0.0854616	1.98546	CD40//FCER1A//HLA-DOB//HLA-DRA//IL5//PRG2
hsa02010	ABC transporters - Homo sapiens (human)	http://www.genome.jp/kegg-bin/show_pathway?hsa02010+19+26154+23456+10058+10060+225+6891	0.0141906	7	402	44	6756	0.11393	1.848	ABCA1//ABCA12//ABCB10//ABCB6//ABCC9//ABCD2//TAP2
hsa00770	Pantothenate and CoA biosynthesis - Homo sapiens (human)	http://www.genome.jp/kegg-bin/show_pathway?hsa00770+586+1806+80025+8875	0.0158228	4	402	17	6756	0.123505	1.80072	BCAT1//DPYD//PANK2//VNN2
hsa00983	Drug metabolism - other enzymes - Homo sapiens (human)	http://www.genome.jp/kegg-bin/show_pathway?hsa00983+1806+9+7371+54578+7366+7367+7378	0.0179078	7	402	46	6756	0.133794	1.74696	DPYD//NAT1//UCK2//UGT1A6//UGT2B15//UGT2B17//UPP1
hsa04666	Fc gamma R-mediated phagocytosis - Homo sapiens (human)	http://www.genome.jp/kegg-bin/show_pathway?hsa04666+2209+2212+2213+2214+3055+27040+4067+5594+653361+5321+5788	0.0185692	11	402	91	6756	0.133794	1.73121	FCGR1A//FCGR2A//FCGR2B//FCGR3A//HCK//LAT//LYN//MAPK1//NCF1//PLA2G4A//PTPRC
hsa00982	Drug metabolism - cytochrome P450 - Homo sapiens (human)	http://www.genome.jp/kegg-bin/show_pathway?hsa00982+1557+1559+2938+2939+2940+221357+54578+7366+7367	0.0185693	9	402	68	6756	0.133794	1.73121	CYP2C19//CYP2C9//GSTA1//GSTA2//GSTA3//GSTA5//UGT1A6//UGT2B15//UGT2B17
hsa00290	Valine, leucine and isoleucine biosynthesis - Homo sapiens (human)	http://www.genome.jp/kegg-bin/show_pathway?hsa00290+586+10993	0.0195572	2	402	4	6756	0.137389	1.70869	BCAT1//SDS
hsa04664	Fc epsilon RI signaling pathway - Homo sapiens (human)	http://www.genome.jp/kegg-bin/show_pathway?hsa04664+695+1437+2205+2534+3567+27040+4067+5594+5321	0.0220904	9	402	70	6756	0.1514	1.6558	BTK//CSF2//FCER1A//FYN//IL5//LAT//LYN//MAPK1//PLA2G4A
hsa05416	Viral myocarditis - Homo sapiens (human)	http://www.genome.jp/kegg-bin/show_pathway?hsa05416+958+1604+942+2534+3112+3122+3383+3683	0.0247317	8	402	60	6756	0.165467	1.60675	CD40//CD55//CD86//FYN//HLA-DOB//HLA-DRA//ICAM1//ITGAL
hsa05145	Toxoplasmosis - Homo sapiens (human)	http://www.genome.jp/kegg-bin/show_pathway?hsa05145+330+958+3112+3122+3304+3310+3458+3459+3460+23643+5594+6772+7097	0.0255306	13	402	120	6756	0.16684	1.59294	BIRC3//CD40//HLA-DOB//HLA-DRA//HSPA1B//HSPA6//IFNG//IFNGR1//IFNGR2//LY96//MAPK1//STAT1//TLR2
hsa04623	Cytosolic DNA-sensing pathway - Homo sapiens (human)	http://www.genome.jp/kegg-bin/show_pathway?hsa04623+9447+834+6351+388372+3627+23586+3553+10622	0.0348746	8	402	64	6756	0.222722	1.45749	AIM2//CASP1//CCL4//CCL4L1//CXCL10//DDX58//IL1B//POLR3G
hsa05202	Transcriptional misregulation in cancer - Homo sapiens (human)	http://www.genome.jp/kegg-bin/show_pathway?hsa05202+597+330+929+958+942+1437+2209+3002+8358+8353+3695+4208+4314+4318+5371+8842+6688	0.0370563	17	402	179	6756	0.231396	1.43114	BCL2A1//BIRC3//CD14//CD40//CD86//CSF2//FCGR1A//GZMB//HIST1H3B//HIST1H3E//ITGB7//MEF2C//MMP3//MMP9//PML//PROM1//SPI1
hsa05320	Autoimmune thyroid disease - Homo sapiens (human)	http://www.genome.jp/kegg-bin/show_pathway?hsa05320+958+942+1493+3002+3112+3122+3567	0.0395772	7	402	54	6756	0.240801	1.40255	CD40//CD86//CTLA4//GZMB//HLA-DOB//HLA-DRA//IL5
hsa05332	Graft-versus-host disease - Homo sapiens (human)	http://www.genome.jp/kegg-bin/show_pathway?hsa05332+942+3002+3112+3122+3458+3553	0.0402763	6	402	43	6756	0.240801	1.39495	CD86//GZMB//HLA-DOB//HLA-DRA//IFNG//IL1B
hsa04612	Antigen processing and presentation - Homo sapiens (human)	http://www.genome.jp/kegg-bin/show_pathway?hsa04612+926+3112+3122+3304+3310+3458+3823+8302+6891	0.0439322	9	402	79	6756	0.257186	1.35722	CD8B//HLA-DOB//HLA-DRA//HSPA1B//HSPA6//IFNG//KLRC3//KLRC4//TAP2
hsa04670	Leukocyte transendothelial migration - Homo sapiens (human)	http://www.genome.jp/kegg-bin/show_pathway?hsa04670+53842+7852+1536+3383+3676+3683+4318+653361+4688+83593+399+7294	0.047287	12	402	118	6756	0.268701	1.32526	CLDN22//CXCR4//CYBB//ICAM1//ITGA4//ITGAL//MMP9//NCF1//NCF2//RASSF5//RHOH//TXK
hsa05143	African trypanosomiasis - Homo sapiens (human)	http://www.genome.jp/kegg-bin/show_pathway?hsa05143+8542+3383+3620+3458+3553	0.0487184	5	402	34	6756	0.268701	1.31231	APOL1//ICAM1//IDO1//IFNG//IL1B
hsa04940	Type I diabetes mellitus - Homo sapiens (human)	http://www.genome.jp/kegg-bin/show_pathway?hsa04940+942+3002+3112+3122+3458+3553	0.0487677	6	402	45	6756	0.268701	1.31187	CD86//GZMB//HLA-DOB//HLA-DRA//IFNG//IL1B
