# Supplementary material for: Genome‐wide analysis of long noncoding RNA (lncRNA) expression in colorectal cancer tissues from patients with liver metastasis
Source: Cancer Med. 2016 May 11;5(7):1629–39. doi: 10.1002/cam4.738 (PMC4867661; doi:10.1002/cam4.738)
Supplement: Supplementary file 5 — Table S5. The associated lncRNAs in CNC‐network. [file CAM4-5-1629-s005.xlsx]

## Sheet: Sheet1
source	target	correlation	positive/negtive	FDR
NQO2	ENST00000445310	-0.996361	-	5.42222e-13
NQO2	NR_037934	-0.992932	-	1.12789e-11
NQO2	ENST00000427309	-0.995684	-	1.12454e-12
NQO2	ENST00000553944	-0.984881	-	5.08894e-10
NQO2	TCONS_00017426	-0.983617	-	7.71547e-10
NQO2	TCONS_00019502	-0.990605	-	4.57731e-11
NQO2	TCONS_00008505	-0.997509	-	1.34538e-13
NQO2	ENST00000569756	-0.98274	-	1.01239e-09
NQO2	ENST00000523608	-0.993767	-	6.39314e-12
NQO2	ENST00000454712	-0.99066	-	4.49161e-11
NQO2	ENST00000497885	-0.995918	-	8.7678e-13
NQO2	NR_027064	-0.996816	-	3.43464e-13
NQO2	ENST00000455498	-0.989008	-	9.74951e-11
NQO2	ENST00000366446	-0.990626	-	4.54388e-11
NQO2	TCONS_00015168	-0.98188	-	1.31491e-09
NQO2	uc003ysa.2	-0.993561	-	7.38625e-12
NQO2	ENST00000451584	-0.998087	-	5.2045e-14
NQO2	NR_029408	-0.988172	-	1.39194e-10
NQO2	TCONS_00029068	-0.999106	-	1.28541e-15
NQO2	NR_045617	-0.997035	-	2.53258e-13
NQO2	ENST00000561241	-0.983824	-	7.1827e-10
NQO2	ENST00000550324	-0.980751	-	1.80732e-09
NQO2	ENST00000472494	-0.989312	-	8.53801e-11
NQO2	ENST00000422438	-0.989648	-	7.22688e-11
NQO2	ENST00000447389	-0.98788	-	1.58281e-10
NQO2	ENST00000483636	-0.981029	-	1.67941e-09
NQO2	ENST00000511431	-0.995764	-	1.02446e-12
NQO2	TCONS_00029024	-0.989404	-	8.16558e-11
NQO2	TCONS_00012030	-0.988384	-	1.27031e-10
NQO2	TCONS_00004009	-0.995447	-	1.40895e-12
NQO2	ENST00000521612	-0.984813	-	5.18606e-10
NQO2	NR_046260	-0.997685	-	1.1444e-13
NQO2	ENST00000445976	-0.981242	-	1.58746e-09
NQO2	uc010ayj.2	-0.99353	-	7.54567e-12
NQO2	ENST00000447950	-0.995384	-	1.50996e-12
NQO2	NR_026830	-0.99617	-	6.57937e-13
NQO2	ENST00000399966	-0.992777	-	1.26294e-11
NQO2	ENST00000426962	-0.988596	-	1.16964e-10
NQO2	NR_040040	-0.989957	-	6.2672e-11
NQO2	ENST00000426413	-0.989816	-	6.65466e-11
NQO2	uc003yao.3	-0.996334	-	5.49013e-13
NQO2	ENST00000561676	-0.991214	-	3.3342e-11
NQO2	TCONS_00025358	-0.995149	-	1.95366e-12
NQO2	ENST00000415820	-0.994664	-	3.04441e-12
NQO2	NR_046175	-0.985517	-	4.0313e-10
NQO2	TCONS_00011875	-0.994251	-	4.37853e-12
NQO2	ENST00000419697	-0.998898	-	3.80619e-15
NQO2	uc009whu.1	-0.986605	-	2.68373e-10
NQO2	NR_038921	-0.987846	-	1.60731e-10
NQO2	ENST00000439360	-0.980567	-	1.89979e-09
NQO2	ENST00000445805	-0.98879	-	1.07888e-10
NQO2	ENST00000431609	-0.983447	-	8.08904e-10
NQO2	ENST00000558738	-0.981163	-	1.61669e-09
NQO2	BX104325	-0.993604	-	7.1769e-12
NQO2	ENST00000421256	-0.983196	-	8.75354e-10
NQO2	ENST00000413961	-0.987313	-	1.99792e-10
NQO2	ENST00000502209	-0.99664	-	4.25737e-13
NQO2	ENST00000528696	-0.996518	-	4.71351e-13
NQO2	ENST00000435744	-0.991003	-	3.7271e-11
NQO2	uc002nbr.3	-0.990507	-	4.82805e-11
NQO2	ENST00000566138	-0.993105	-	1.00573e-11
NQO2	ENST00000563632	-0.995836	-	9.48579e-13
NQO2	ENST00000411542	-0.99504	-	2.14979e-12
NQO2	chr13:65073950-65093750+	-0.990057	-	5.96271e-11
NQO2	TCONS_00019499	-0.986829	-	2.43956e-10
NQO2	NR_038220	-0.996877	-	3.2777e-13
NQO2	uc001lcv.1	-0.995243	-	1.77608e-12
NQO2	ENST00000576842	-0.992186	-	1.81482e-11
NQO2	ENST00000436680	-0.98484	-	5.14797e-10
NQO2	ENST00000433530	-0.991705	-	2.47271e-11
NQO2	ENST00000528660	-0.990694	-	4.41517e-11
NQO2	uc004aej.3	-0.993976	-	5.47336e-12
NQO2	ENST00000456944	-0.988233	-	1.35436e-10
NQO2	ENST00000560097	-0.989743	-	6.86723e-11
NQO2	uc001uzl.3	-0.98744	-	1.89968e-10
NQO2	NR_033999	-0.980958	-	1.71036e-09
NQO2	NR_038226	-0.99118	-	3.3714e-11
NQO2	NR_024089	-0.991442	-	2.90647e-11
NQO2	ENST00000453568	-0.995567	-	1.26292e-12
NQO2	TCONS_00016514	-0.989169	-	9.03958e-11
NQO2	ENST00000519040	-0.99329	-	8.79268e-12
NQO2	ENST00000427669	-0.988445	-	1.24328e-10
NQO2	uc011mfm.2	-0.988694	-	1.12839e-10
NQO2	uc001vvl.4	-0.988993	-	9.81215e-11
NQO2	ENST00000558031	-0.995965	-	8.24303e-13
NQO2	ENST00000479920	-0.997514	-	1.34538e-13
NQO2	ENST00000498616	-0.993289	-	8.79268e-12
NQO2	ENST00000423523	-0.985104	-	4.69494e-10
NQO2	ENST00000454736	-0.981744	-	1.37289e-09
NQO2	uc001kab.1	-0.990739	-	4.34216e-11
NQO2	NR_034100	-0.991715	-	2.46055e-11
NQO2	ENST00000432308	-0.992894	-	1.157e-11
NQO2	ENST00000449695	-0.996971	-	2.83509e-13
NQO2	ENST00000551799	-0.994653	-	3.06494e-12
NQO2	uc002tyw.3	-0.988096	-	1.44336e-10
NQO2	ENST00000563280	-0.99176	-	2.3958e-11
NQO2	ENST00000564771	-0.980193	-	2.09537e-09
NQO2	ENST00000564660	-0.992997	-	1.08096e-11
NQO2	ENST00000558153	-0.992225	-	1.77171e-11
NQO2	ENST00000562802	-0.989993	-	6.16756e-11
NQO2	ENST00000578585	-0.994284	-	4.26391e-12
NQO2	ENST00000495430	-0.99506	-	2.12014e-12
NQO2	ENST00000471407	-0.980393	-	1.99296e-09
NQO2	ENST00000572964	-0.994009	-	5.34382e-12
NQO2	ENST00000448804	-0.987536	-	1.8275e-10
NQO2	NR_029407	-0.989286	-	8.57751e-11
NQO2	TCONS_00008368	-0.995098	-	2.05749e-12
NQO2	ENST00000449852	-0.98925	-	8.69369e-11
NQO2	ENST00000415520	-0.992245	-	1.75068e-11
NQO2	ENST00000533039	-0.988079	-	1.45322e-10
NQO2	ENST00000561701	-0.982393	-	1.12542e-09
NQO2	ENST00000423403	-0.993456	-	7.83923e-12
NQO2	ENST00000546968	-0.997775	-	1.03405e-13
NQO2	ENST00000520259	-0.993026	-	1.06193e-11
NQO2	uc001gsf.3	-0.996581	-	4.63025e-13
NQO2	ENST00000506428	-0.989125	-	9.20068e-11
NQO2	TCONS_00008386	-0.980538	-	1.91196e-09
NQO2	NR_004855	-0.996557	-	4.64557e-13
NQO2	ENST00000429567	-0.988439	-	1.24443e-10
NQO2	ENST00000431997	-0.988485	-	1.21985e-10
NQO2	TCONS_00013751	-0.997435	-	1.54086e-13
NQO2	uc001ugl.3	-0.993977	-	5.47336e-12
NQO2	ENST00000435452	-0.995659	-	1.15701e-12
NQO2	uc002zul.4	-0.989605	-	7.37372e-11
NQO2	NR_001558	-0.990333	-	5.24096e-11
NQO2	ENST00000510016	-0.994815	-	2.63652e-12
NQO2	TCONS_00006100	-0.985745	-	3.72994e-10
NQO2	ENST00000445111	-0.981282	-	1.57144e-09
NQO2	TCONS_00029141	-0.987591	-	1.78966e-10
NQO2	uc010wmx.2	-0.989276	-	8.58676e-11
NQO2	NR_036537	-0.998063	-	5.20897e-14
NQO2	ENST00000561541	-0.996311	-	5.63958e-13
NQO2	ENST00000462131	-0.98388	-	7.06812e-10
NQO2	NR_027431	-0.98932	-	8.52056e-11
NQO2	ENST00000507644	-0.984288	-	6.17854e-10
NQO2	chr13:65073950-65093750-	-0.991807	-	2.33417e-11
NQO2	ENST00000507627	-0.983382	-	8.26334e-10
NQO2	ENST00000414438	-0.988614	-	1.16082e-10
NQO2	uc003mxa.3	-0.983944	-	6.93301e-10
NQO2	TCONS_00014788	-0.984304	-	6.14954e-10
NQO2	ENST00000561999	-0.99259	-	1.40302e-11
NQO2	TCONS_00021760	-0.987786	-	1.64596e-10
NQO2	NR_047537	-0.990717	-	4.39347e-11
NQO2	NR_046232	-0.983833	-	7.17198e-10
NQO2	ENST00000570183	-0.993416	-	8.06836e-12
NQO2	AA558434	-0.995773	-	1.01789e-12
NQO2	TCONS_00006773	-0.984653	-	5.46095e-10
NQO2	uc010kci.1	-0.996112	-	7.09164e-13
NQO2	NR_024006	-0.994778	-	2.72675e-12
NQO2	ENST00000567359	-0.988892	-	1.02768e-10
NQO2	NR_026812	-0.99383	-	6.09058e-12
NQO2	ENST00000580756	-0.991864	-	2.25215e-11
NQO2	ENST00000526388	-0.996666	-	4.15762e-13
NQO2	ENST00000411846	-0.986074	-	3.26175e-10
NQO2	ENST00000418196	-0.98539	-	4.22231e-10
NQO2	ENST00000521815	-0.983909	-	7.01525e-10
NQO2	ENST00000488805	-0.992263	-	1.74007e-11
NQO2	ENST00000517725	-0.984624	-	5.50708e-10
NQO2	ENST00000446406	-0.985956	-	3.42447e-10
NQO2	TCONS_00027078	-0.983844	-	7.15215e-10
NQO2	NR_045196	-0.981257	-	1.58229e-09
NQO2	ENST00000548271	-0.98948	-	7.86811e-11
NQO2	uc010hot.2	-0.995011	-	2.21572e-12
NQO2	uc003hhv.1	-0.992445	-	1.5469e-11
NQO2	NR_002795	-0.992721	-	1.31442e-11
NQO2	ENST00000442207	-0.993005	-	1.07758e-11
NQO2	uc001vvr.1	-0.992127	-	1.88258e-11
NQO2	uc010tki.2	-0.992632	-	1.36955e-11
NQO2	ENST00000569134	-0.996561	-	4.64557e-13
NQO2	ENST00000566734	-0.994229	-	4.45785e-12
NQO2	ENST00000416638	-0.998241	-	3.55456e-14
NQO2	uc003mzy.3	-0.993501	-	7.68969e-12
NQO2	ENST00000530190	-0.996643	-	4.25737e-13
NQO2	BF803219R	-0.982694	-	1.02562e-09
NQO2	ENST00000434532	-0.981637	-	1.41373e-09
NQO2	ENST00000534117	-0.993242	-	9.04883e-12
NQO2	TCONS_00022031	-0.994748	-	2.80604e-12
NQO2	TCONS_00023717	-0.986871	-	2.4012e-10
NQO2	ENST00000504989	-0.989851	-	6.60576e-11
NQO2	uc002rlw.3	-0.993092	-	1.01352e-11
NQO2	ENST00000503609	-0.992162	-	1.84422e-11
NQO2	ENST00000430963	-0.997292	-	1.97673e-13
NQO2	ENST00000432741	-0.991412	-	2.95245e-11
NQO2	ENST00000425176	-0.988663	-	1.14227e-10
NQO2	ENST00000558621	-0.986077	-	3.26175e-10
NQO2	ENST00000426240	-0.984484	-	5.79295e-10
NQO2	TCONS_00012335	-0.991912	-	2.17956e-11
NQO2	uc001wun.3	-0.992723	-	1.31442e-11
NQO2	uc002zau.3	-0.995454	-	1.40895e-12
NQO2	ENST00000532217	-0.98756	-	1.80981e-10
NQO2	TCONS_00016656	-0.981558	-	1.44625e-09
NQO2	NR_027430	-0.99255	-	1.43994e-11
NQO2	ENST00000439302	-0.991319	-	3.12348e-11
NQO2	TCONS_00016231	-0.994903	-	2.45372e-12
NQO2	NR_038920	-0.980836	-	1.77188e-09
NQO2	TCONS_00020005	-0.992827	-	1.21575e-11
NQO2	ENST00000500169	-0.993905	-	5.75078e-12
NQO2	ENST00000567197	-0.997041	-	2.53258e-13
NQO2	ENST00000503488	-0.992414	-	1.58085e-11
NQO2	ENST00000413606	-0.995803	-	9.81939e-13
NQO2	HMlincRNA855-	-0.9901	-	5.84808e-11
NQO2	uc003ill.3	-0.990579	-	4.63506e-11
NQO2	ENST00000413121	-0.986925	-	2.34715e-10
NQO2	uc001alh.4	-0.993333	-	8.60952e-12
NQO2	ENST00000430766	-0.993476	-	7.77195e-12
NQO2	uc003iie.3	-0.989306	-	8.53801e-11
NQO2	ENST00000484794	-0.992696	-	1.32854e-11
NQO2	ENST00000400465	-0.99239	-	1.6049e-11
NQO2	ENST00000455378	-0.993374	-	8.32585e-12
NQO2	ENST00000521586	-0.986264	-	3.04995e-10
NQO2	ENST00000418567	-0.98169	-	1.39545e-09
NQO2	TCONS_00008303	-0.996512	-	4.7175e-13
NQO2	ENST00000413722	-0.994689	-	2.97223e-12
NQO2	ENST00000512401	-0.98983	-	6.63862e-11
NQO2	ENST00000523791	-0.995886	-	8.98899e-13
NQO2	ENST00000413591	-0.994218	-	4.48527e-12
NQO2	ENST00000565118	-0.993917	-	5.70591e-12
NQO2	ENST00000524159	-0.989951	-	6.2672e-11
NQO2	uc004ewj.1	-0.984361	-	6.02593e-10
NQO2	uc001jxr.1	-0.996151	-	6.72974e-13
NQO2	TCONS_00002090	-0.987309	-	1.99792e-10
NQO2	ENST00000449984	-0.991789	-	2.35865e-11
NQO2	ENST00000430320	-0.986267	-	3.04995e-10
NQO2	ENST00000520395	-0.996421	-	5.04439e-13
NQO2	TCONS_00010599	-0.997164	-	2.2968e-13
NQO2	ENST00000549888	-0.994586	-	3.22681e-12
NQO2	uc003nhj.3	-0.983378	-	8.26334e-10
NQO2	uc003ysb.3	-0.991321	-	3.12348e-11
NQO2	NR_047538	-0.987691	-	1.71756e-10
NQO2	TCONS_00027079	-0.993577	-	7.29989e-12
NQO2	NR_046371	-0.996802	-	3.43464e-13
NQO2	ENST00000533232	-0.985549	-	3.99686e-10
NQO2	ENST00000524336	-0.984891	-	5.07859e-10
NQO2	uc001dja.1	-0.990447	-	4.95202e-11
NQO2	ENST00000453878	-0.990213	-	5.57766e-11
NQO2	uc001zvk.3	-0.996857	-	3.31906e-13
NQO2	ENST00000579897	-0.988582	-	1.17352e-10
NQO2	ENST00000574727	-0.996774	-	3.56774e-13
NQO2	TCONS_00009837	-0.980058	-	2.17595e-09
NQO2	ENST00000344538	-0.996332	-	5.49013e-13
NQO2	ENST00000564109	-0.994277	-	4.27815e-12
NQO2	NR_039987	-0.984673	-	5.42792e-10
NQO2	ENST00000421423	-0.981955	-	1.28471e-09
NQO2	chr14:70369075-70380850+	-0.983543	-	7.86564e-10
NQO2	ENST00000440443	-0.984248	-	6.26351e-10
NQO2	ENST00000583052	-0.989298	-	8.53801e-11
NQO2	ENST00000447424	-0.996192	-	6.45627e-13
NQO2	ENST00000563602	-0.983216	-	8.70403e-10
NQO2	uc003hsl.1	-0.989833	-	6.63862e-11
NQO2	ENST00000531654	-0.985515	-	4.0313e-10
NQO2	TCONS_00006867	-0.991736	-	2.43062e-11
NQO2	BQ432679	-0.986343	-	2.96732e-10
NQO2	ENST00000522863	-0.987349	-	1.97244e-10
NQO2	TCONS_00018460	-0.989806	-	6.67831e-11
NQO2	ENST00000541860	-0.997709	-	1.14014e-13
NQO2	ENST00000511928	-0.983574	-	7.80283e-10
NQO2	TCONS_00008144	-0.989692	-	7.06e-11
NQO2	ENST00000523683	-0.982665	-	1.03422e-09
NQO2	ENST00000456785	-0.99016	-	5.69356e-11
NQO2	ENST00000447139	-0.990651	-	4.49161e-11
NQO2	ENST00000520075	-0.992607	-	1.38835e-11
NQO2	uc001zwf.1	-0.992633	-	1.36955e-11
NQO2	TCONS_00010594	-0.999334	-	2.42179e-16
NQO2	ENST00000483080	-0.990124	-	5.80417e-11
NQO2	uc001uzi.1	-0.984366	-	6.02492e-10
NQO2	uc004acr.1	-0.988918	-	1.01567e-10
NQO2	ENST00000432067	-0.992374	-	1.61588e-11
NQO2	TCONS_00020864	-0.99346	-	7.83923e-12
NQO2	ENST00000582470	-0.984852	-	5.1329e-10
NQO2	uc003dwj.3	-0.982986	-	9.31771e-10
NQO2	uc010amw.2	-0.992981	-	1.09266e-11
NQO2	TCONS_00029017	-0.994811	-	2.63652e-12
NQO2	ENST00000458155	-0.984449	-	5.86273e-10
NQO2	ENST00000415575	-0.994934	-	2.40311e-12
NQO2	ENST00000483806	-0.983714	-	7.47008e-10
NQO2	ENST00000422807	-0.991182	-	3.3714e-11
NQO2	ENST00000560208	-0.991644	-	2.56778e-11
NQO2	ENST00000518993	-0.995898	-	8.90488e-13
NQO2	ENST00000506976	-0.983245	-	8.64155e-10
NQO2	uc002zti.1	-0.981304	-	1.56272e-09
NQO2	ENST00000537730	-0.982059	-	1.24271e-09
NQO2	ENST00000506514	-0.980309	-	2.0367e-09
NQO2	NR_002835	-0.998252	-	3.55456e-14
NQO2	TCONS_00029667	-0.98552	-	4.0313e-10
NQO2	ENST00000444356	-0.990263	-	5.45927e-11
NQO2	ENST00000521188	-0.996247	-	6.05666e-13
NQO2	ENST00000584373	-0.991819	-	2.32096e-11
NQO2	ENST00000412652	-0.995179	-	1.8937e-12
NQO2	NR_072987	-0.993157	-	9.6782e-12
NQO2	ENST00000565928	-0.992633	-	1.36955e-11
NQO2	ENST00000413945	-0.989841	-	6.62712e-11
NQO2	uc002uix.1	-0.988848	-	1.0501e-10
NQO2	NR_037635	-0.989329	-	8.49579e-11
NQO2	NR_040058	-0.983223	-	8.69646e-10
NQO2	NR_033890	-0.989446	-	7.98946e-11
NQO2	ENST00000423541	-0.99254	-	1.44693e-11
NQO2	ENST00000519008	-0.982426	-	1.11437e-09
NQO2	ENST00000513793	-0.982211	-	1.19134e-09
NQO2	ENST00000413567	-0.993972	-	5.47336e-12
NQO2	ENST00000413145	-0.986997	-	2.27535e-10
NQO2	ENST00000476425	-0.99023	-	5.54453e-11
NQO2	ENST00000565044	-0.993241	-	9.04883e-12
NQO2	uc002eda.3	-0.981222	-	1.59329e-09
NQO2	TCONS_00019440	-0.988052	-	1.46955e-10
NQO2	ENST00000482985	-0.99707	-	2.53258e-13
NQO2	NR_038464	-0.987382	-	1.94846e-10
NQO2	ENST00000505877	-0.986192	-	3.13112e-10
NQO2	TCONS_00008387	-0.981038	-	1.67718e-09
NQO2	ENST00000452741	-0.989827	-	6.63862e-11
NQO2	NR_024049	-0.9965	-	4.77583e-13
NQO2	ENST00000533670	-0.990179	-	5.63881e-11
NQO2	chr2:90959050-90986900-	-0.996813	-	3.43464e-13
NQO2	NR_026762	-0.983109	-	8.97542e-10
NQO2	uc.329-	-0.991301	-	3.15451e-11
NQO2	ENST00000506795	-0.99075	-	4.32383e-11
NQO2	NR_024429	-0.984732	-	5.31988e-10
NQO2	NR_026836	-0.994016	-	5.32521e-12
NQO2	NR_024397	-0.998269	-	3.55456e-14
NQO2	TCONS_00028173	-0.983987	-	6.84467e-10
NQO2	uc002vvo.1	-0.989798	-	6.69412e-11
NQO2	TCONS_00018500	-0.989883	-	6.49546e-11
NQO2	ENST00000440221	-0.982514	-	1.08778e-09
NQO2	ENST00000423394	-0.980818	-	1.77704e-09
NQO2	TCONS_00018849	-0.988425	-	1.25132e-10
NQO2	ENST00000425632	-0.990103	-	5.84808e-11
NQO2	ENST00000566630	-0.998282	-	3.55456e-14
NQO2	ENST00000450938	-0.982251	-	1.1771e-09
NQO2	ENST00000523313	-0.984877	-	5.08894e-10
NQO2	ENST00000434255	-0.984111	-	6.56531e-10
NQO2	NR_002838	-0.992652	-	1.35977e-11
NQO2	NR_051996	-0.995063	-	2.12014e-12
NQO2	NR_027252	-0.985354	-	4.27896e-10
NQO2	ENST00000509919	-0.989947	-	6.2672e-11
NQO2	TCONS_00012238	-0.995453	-	1.40895e-12
NQO2	uc001rjz.3	-0.984136	-	6.51274e-10
NQO2	ENST00000496359	-0.993715	-	6.64067e-12
NQO2	TCONS_00026436	-0.999026	-	1.96463e-15
NQO2	ENST00000445306	-0.996054	-	7.56163e-13
NQO2	ENST00000423428	-0.994556	-	3.31919e-12
NQO2	ENST00000513790	-0.983067	-	9.09768e-10
NQO2	uc003oez.1	-0.992713	-	1.319e-11
NQO2	ENST00000454957	-0.997233	-	2.09649e-13
NQO2	NR_026821	-0.993519	-	7.59222e-12
NQO2	TCONS_00001553	-0.9893	-	8.53801e-11
NQO2	ENST00000489557	-0.990112	-	5.83462e-11
NQO2	ENST00000417860	-0.998071	-	5.20897e-14
NQO2	ENST00000581690	-0.993242	-	9.04883e-12
NQO2	ENST00000499322	-0.987654	-	1.74573e-10
NQO2	ENST00000457025	-0.984967	-	4.95191e-10
NQO2	TCONS_00020499	-0.987828	-	1.61842e-10
NQO2	NR_046086	-0.989569	-	7.51096e-11
NQO2	ENST00000559955	-0.983056	-	9.11856e-10
NQO2	TCONS_00003940	-0.985482	-	4.07963e-10
NQO2	ENST00000443988	-0.98995	-	6.2672e-11
NQO2	ENST00000555596	-0.990367	-	5.16214e-11
NQO2	ENST00000433600	-0.99563	-	1.18092e-12
NQO2	ENST00000453774	-0.99549	-	1.35959e-12
NQO2	ENST00000421498	-0.984489	-	5.79195e-10
NQO2	ENST00000459866	-0.981171	-	1.61669e-09
NQO2	ENST00000513616	-0.996192	-	6.45627e-13
NQO2	uc010vhb.2	-0.99549	-	1.35959e-12
NQO2	ENST00000454185	-0.990434	-	4.98189e-11
NQO2	NR_038296	-0.981426	-	1.50711e-09
NQO2	uc002tpz.2	-0.996893	-	3.22135e-13
NQO2	ENST00000340779	-0.998266	-	3.55456e-14
NQO2	ENST00000529667	-0.98025	-	2.06506e-09
NQO2	uc002djl.3	-0.994609	-	3.17207e-12
NQO2	NR_034095	-0.995806	-	9.81939e-13
NQO2	uc003dtq.3	-0.996036	-	7.56163e-13
NQO2	ENST00000585212	-0.983486	-	7.99497e-10
NQO2	TCONS_00008143	-0.994316	-	4.18265e-12
NQO2	ENST00000428646	-0.984177	-	6.4242e-10
NQO2	ENST00000416689	-0.980308	-	2.0367e-09
NQO2	ENST00000551187	-0.989276	-	8.58676e-11
NQO2	ENST00000432047	-0.992218	-	1.77609e-11
NQO2	ENST00000437865	-0.990989	-	3.75422e-11
NQO2	TCONS_00003851	-0.980541	-	1.91196e-09
NQO2	NR_046711	-0.993487	-	7.73631e-12
NQO2	TCONS_00010597	-0.997554	-	1.29819e-13
NQO2	ENST00000534135	-0.980459	-	1.95596e-09
NQO2	ENST00000556071	-0.995086	-	2.07815e-12
NQO2	TCONS_00022883	-0.980582	-	1.89388e-09
NQO2	uc004dgl.1	-0.987946	-	1.54408e-10
NQO2	ENST00000451217	-0.993593	-	7.22245e-12
NQO2	NR_038224	-0.985615	-	3.9057e-10
NQO2	NR_037843	-0.990699	-	4.41517e-11
NQO2	ENST00000559432	-0.998333	-	3.55456e-14
NQO2	NR_036580	-0.991956	-	2.11559e-11
NQO2	NR_038929	-0.992256	-	1.74007e-11
NQO2	ENST00000567102	-0.99463	-	3.12988e-12
NQO2	uc003tqy.3	-0.984814	-	5.18606e-10
NQO2	ENST00000269201	-0.982143	-	1.21362e-09
NQO2	uc001kas.1	-0.997439	-	1.54086e-13
NQO2	ENST00000522183	-0.995527	-	1.31731e-12
NQO2	ENST00000521317	-0.991616	-	2.5986e-11
NQO2	ENST00000440151	-0.987909	-	1.56339e-10
NQO2	uc002bmo.1	-0.982758	-	1.00734e-09
NQO2	ENST00000556070	-0.987481	-	1.86904e-10
NQO2	TCONS_00009829	-0.997513	-	1.34538e-13
NQO2	ENST00000548801	-0.990059	-	5.96271e-11
NQO2	TCONS_00008385	-0.987619	-	1.76856e-10
NQO2	ENST00000438575	-0.991212	-	3.3342e-11
NQO2	NR_040111	-0.994295	-	4.234e-12
NQO2	ENST00000458661	-0.986349	-	2.96467e-10
NQO2	NR_024475	-0.982447	-	1.11112e-09
NQO2	ENST00000458253	-0.990616	-	4.55999e-11
NQO2	uc002buf.3	-0.983967	-	6.88547e-10
NQO2	uc003qhb.3	-0.995445	-	1.40895e-12
NQO2	TCONS_00004331	-0.996801	-	3.43464e-13
NQO2	ENST00000575173	-0.985684	-	3.81412e-10
NQO2	ENST00000524083	-0.995586	-	1.23861e-12
NQO2	ENST00000454935	-0.99687	-	3.28121e-13
NQO2	ENST00000397340	-0.990915	-	3.9213e-11
NQO2	ENST00000551279	-0.992071	-	1.95321e-11
NQO2	AL049990	-0.99673	-	3.78621e-13
NQO2	ENST00000536317	-0.986295	-	3.02152e-10
NQO2	ENST00000476204	-0.98358	-	7.80085e-10
NQO2	ENST00000455474	-0.9864	-	2.9032e-10
NQO2	ENST00000559672	-0.995367	-	1.53458e-12
NQO2	ENST00000517411	-0.994821	-	2.63362e-12
NQO2	NR_034089	-0.988302	-	1.31659e-10
NQO2	TCONS_00019501	-0.991516	-	2.78261e-11
NQO2	ENST00000439259	-0.994849	-	2.56105e-12
NQO2	NR_037595	-0.991062	-	3.60348e-11
NQO2	ENST00000521412	-0.994693	-	2.97223e-12
NQO2	ENST00000430363	-0.996344	-	5.47846e-13
NQO2	ENST00000507639	-0.989953	-	6.2672e-11
NQO2	ENST00000458519	-0.986808	-	2.45821e-10
NQO2	TCONS_00007244	-0.986111	-	3.22978e-10
NQO2	ENST00000454068	0.990865	+	4.02192e-11
NQO2	ENST00000513492	0.983125	+	8.93831e-10
NQO2	TCONS_00011960	0.993923	+	5.69494e-12
NQO2	ENST00000519762	0.989474	+	7.88111e-11
NQO2	ENST00000443373	0.993054	+	1.04374e-11
NQO2	NR_024065	0.991201	+	3.34913e-11
NQO2	ENST00000412413	0.986248	+	3.06576e-10
NQO2	NR_045623	0.995051	+	2.13274e-12
NQO2	ENST00000449346	0.993694	+	6.71813e-12
NQO2	TCONS_00010086	0.988512	+	1.20782e-10
NQO2	ENST00000417930	0.996199	+	6.45627e-13
NQO2	ENST00000580580	0.998601	+	0
NQO2	ENST00000429884	0.99227	+	1.73688e-11
NQO2	ENST00000551438	0.988619	+	1.16074e-10
NQO2	TCONS_00025984	0.984437	+	5.88156e-10
NQO2	ENST00000506010	0.988722	+	1.11416e-10
NQO2	ENST00000433058	0.995001	+	2.23049e-12
NQO2	ENST00000533615	0.986106	+	3.22978e-10
NQO2	TCONS_00022116	0.980652	+	1.85606e-09
NQO2	NR_034039	0.994023	+	5.32521e-12
NQO2	ENST00000443935	0.991119	+	3.50318e-11
NQO2	uc002wst.1	0.99297	+	1.09879e-11
NQO2	TCONS_00003974	0.995226	+	1.80572e-12
NQO2	uc001vgk.2	0.985733	+	3.74314e-10
NQO2	ENST00000411491	0.990194	+	5.62458e-11
NQO2	ENST00000530264	0.992335	+	1.66097e-11
NQO2	ENST00000529325	0.99268	+	1.34192e-11
NQO2	uc002lfu.1	0.984783	+	5.23172e-10
NQO2	NR_038974	0.996291	+	5.7328e-13
NQO2	ENST00000535939	0.985942	+	3.43833e-10
NQO2	ENST00000447514	0.982697	+	1.02562e-09
NQO2	ENST00000508827	0.990638	+	4.5193e-11
NQO2	ENST00000433329	0.994369	+	3.9889e-12
NQO2	ENST00000455699	0.985646	+	3.86825e-10
NQO2	ENST00000562471	0.9977	+	1.1444e-13
NQO2	ENST00000570712	0.980737	+	1.81016e-09
NQO2	ENST00000423755	0.980178	+	2.10179e-09
NQO2	uc002ukl.1	0.981081	+	1.65674e-09
NQO2	ENST00000521359	0.994147	+	4.76773e-12
NQO2	ENST00000532510	0.989767	+	6.79419e-11
NQO2	ENST00000428289	0.987133	+	2.14561e-10
NQO2	NR_027242	0.990452	+	4.95202e-11
NQO2	ENST00000416406	0.994423	+	3.78023e-12
NQO2	ENST00000432536	0.983579	+	7.80085e-10
NQO2	ENST00000542477	0.997049	+	2.53258e-13
NQO2	NR_033997	0.993707	+	6.66585e-12
NQO2	TCONS_00029159	0.99094	+	3.86689e-11
NQO2	ENST00000564140	0.996476	+	4.8974e-13
NQO2	ENST00000520185	0.99779	+	1.03405e-13
NQO2	NR_047638	0.987731	+	1.68768e-10
NQO2	uc011hzv.2	0.996178	+	6.54474e-13
NQO2	NR_027067	0.991194	+	3.35788e-11
NQO2	TCONS_00021289	0.988274	+	1.33181e-10
NQO2	ENST00000438158	0.997541	+	1.29819e-13
NQO2	AK091357	0.995507	+	1.34566e-12
NQO2	ENST00000566575	0.998074	+	5.11857e-14
NQO2	ENST00000511921	0.980764	+	1.80213e-09
NQO2	ENST00000533267	0.993425	+	8.03616e-12
NQO2	NR_036531	0.983186	+	8.77405e-10
NQO2	ENST00000585279	0.997136	+	2.32662e-13
NQO2	ENST00000573315	0.993795	+	6.24978e-12
NQO2	ENST00000569135	0.983446	+	8.08904e-10
NQO2	ENST00000580780	0.996536	+	4.68366e-13
NQO2	TCONS_00020239	0.98408	+	6.6315e-10
NQO2	ENST00000449648	0.987822	+	1.61985e-10
NQO2	ENST00000513157	0.993312	+	8.67465e-12
NQO2	TCONS_00010989	0.993135	+	9.83405e-12
NQO2	ENST00000560590	0.993327	+	8.62388e-12
NQO2	ENST00000501104	0.987629	+	1.76298e-10
NQO2	ENST00000442252	0.989149	+	9.12135e-11
NQO2	ENST00000524253	0.992704	+	1.32381e-11
NQO2	ENST00000522743	0.992611	+	1.38835e-11
NQO2	ENST00000542248	0.988582	+	1.17352e-10
NQO2	uc001tdk.2	0.996273	+	5.85657e-13
NQO2	ENST00000450063	0.980743	+	1.80954e-09
NQO2	ENST00000430694	0.9883	+	1.31659e-10
NQO2	ENST00000435867	0.987292	+	2.00844e-10
NQO2	TCONS_00019181	0.984921	+	5.02536e-10
NQO2	TCONS_00019909	0.994302	+	4.22321e-12
NQO2	uc003ifn.3	0.997062	+	2.53258e-13
NQO2	ENST00000411694	0.995749	+	1.03903e-12
NQO2	uc003jgu.2	0.985548	+	3.99686e-10
NQO2	NR_046378	0.995403	+	1.48195e-12
NQO2	ENST00000578693	0.997361	+	1.73779e-13
NQO2	ENST00000511213	0.988657	+	1.14415e-10
NQO2	uc003lrn.1	0.997616	+	1.21871e-13
NQO2	ENST00000518552	0.993318	+	8.66302e-12
NQO2	uc003kkg.2	0.993046	+	1.04786e-11
NQO2	uc021sff.1	0.998333	+	2.84365e-14
NQO2	ENST00000577817	0.998494	+	2.84365e-14
NQO2	ENST00000428765	0.980785	+	1.79313e-09
NQO2	TCONS_00020621	0.997242	+	2.0592e-13
NQO2	ENST00000464612	0.988013	+	1.49577e-10
NQO2	ENST00000433905	0.988751	+	1.09916e-10
NQO2	AK098597R	0.99108	+	3.57843e-11
NQO2	ENST00000561502	0.993473	+	7.77195e-12
NQO2	ENST00000419422	0.996359	+	5.42222e-13
NQO2	ENST00000544591	0.987506	+	1.85073e-10
NQO2	ENST00000449092	0.987309	+	1.99792e-10
NQO2	uc010jbc.2	0.99215	+	1.85548e-11
NQO2	ENST00000458343	0.996546	+	4.64557e-13
NQO2	NR_027391	0.98901	+	9.74951e-11
NQO2	NR_040075	0.986424	+	2.87832e-10
NQO2	uc021pzu.1	0.993885	+	5.84109e-12
NQO2	ENST00000432229	0.991051	+	3.62024e-11
NQO2	uc002edk.1	0.99056	+	4.67936e-11
NQO2	ENST00000523831	0.987565	+	1.80822e-10
NQO2	uc003ijl.3	0.99339	+	8.23068e-12
NQO2	ENST00000514571	0.989543	+	7.60738e-11
NQO2	TCONS_00029754	0.997994	+	5.88342e-14
NQO2	ENST00000535337	0.999282	+	0
NQO2	ENST00000445003	0.990191	+	5.62458e-11
NQO2	ENST00000455707	0.984399	+	5.95807e-10
NQO2	ENST00000503723	0.990712	+	4.3972e-11
NQO2	ENST00000428888	0.997096	+	2.48289e-13
NQO2	ENST00000439703	0.991091	+	3.5619e-11
NQO2	AK094629	0.997148	+	2.2968e-13
NQO2	ENST00000562834	0.996432	+	5.02043e-13
NQO2	uc001ukd.1	0.98651	+	2.78464e-10
NQO2	ENST00000550214	0.997655	+	1.1444e-13
NQO2	ENST00000429730	0.996831	+	3.42291e-13
NQO2	NR_027054	0.997638	+	1.1444e-13
NQO2	ENST00000437128	0.987307	+	1.99792e-10
NQO2	AK098597	0.996294	+	5.7328e-13
NQO2	TCONS_00025513	0.990656	+	4.49161e-11
NQO2	ENST00000432377	0.995652	+	1.15968e-12
NQO2	ENST00000415237	0.983008	+	9.25951e-10
NQO2	ENST00000426023	0.992949	+	1.11512e-11
NQO2	uc001svz.3	0.982087	+	1.23316e-09
NQO2	uc001gch.1	0.998744	+	0
NQO2	ENST00000570153	0.980827	+	1.77433e-09
NQO2	NR_026779	0.988633	+	1.15616e-10
NQO2	NR_036484	0.99878	+	0
NQO2	uc003jnb.1	0.987226	+	2.06376e-10
NQO2	ENST00000428732	0.992286	+	1.72088e-11
NQO2	TCONS_00022023	0.995129	+	1.99365e-12
NQO2	uc011cue.1	0.98667	+	2.61124e-10
NQO2	ENST00000451225	0.994185	+	4.60486e-12
NQO2	ENST00000538790	0.996418	+	5.04439e-13
NQO2	ENST00000415979	0.99638	+	5.33185e-13
NQO2	NR_028386	0.988268	+	1.33321e-10
NQO2	uc011hzu.2	0.99607	+	7.49595e-13
NQO2	uc001iuv.1	0.990883	+	3.98354e-11
NQO2	ENST00000432102	0.985622	+	3.9015e-10
NQO2	ENST00000557121	0.991466	+	2.86659e-11
NQO2	uc002ywy.3	0.984002	+	6.81648e-10
NQO2	NR_036430	0.998806	+	0
NQO2	ENST00000437201	0.992565	+	1.42742e-11
NQO2	TCONS_00023846	0.980323	+	2.03291e-09
NQO2	ENST00000527726	0.994606	+	3.17207e-12
NQO2	ENST00000584975	0.982378	+	1.1293e-09
NQO2	ENST00000424351	0.981649	+	1.41044e-09
NQO2	ENST00000438752	0.996038	+	7.56163e-13
NQO2	TCONS_00013744	0.989186	+	8.97419e-11
NQO2	ENST00000443523	0.991762	+	2.3958e-11
NQO2	ENST00000415479	0.986557	+	2.73263e-10
NQO2	NR_046398	0.993242	+	9.04883e-12
NQO2	ENST00000441991	0.981311	+	1.56146e-09
NQO2	NR_034059	0.994856	+	2.55286e-12
NQO2	uc001tgo.1	0.983884	+	7.06812e-10
NQO2	uc021thj.1	0.994907	+	2.45372e-12
NQO2	ENST00000580937	0.980039	+	2.18545e-09
NQO2	ENST00000356347	0.997557	+	1.29819e-13
NQO2	NR_033928	0.996012	+	7.77999e-13
NQO2	ENST00000393264	0.988397	+	1.26435e-10
NQO2	ENST00000434781	0.980893	+	1.74306e-09
NQO2	NR_033841	0.990079	+	5.91119e-11
NQO2	ENST00000562490	0.993763	+	6.39314e-12
NQO2	ENST00000455011	0.996607	+	4.44699e-13
NQO2	NR_001458	0.996712	+	3.88632e-13
NQO2	ENST00000568243	0.998723	+	0
NQO2	uc002fqr.2	0.980234	+	2.07225e-09
NQO2	ENST00000490320	0.988574	+	1.17631e-10
NQO2	ENST00000437916	0.981579	+	1.43847e-09
NQO2	NR_026797	0.997374	+	1.69009e-13
NQO2	ENST00000450709	0.981011	+	1.68669e-09
NQO2	uc002gwy.3	0.999048	+	0
NQO2	uc022acj.1	0.993879	+	5.85203e-12
NQO2	ENST00000444804	0.992485	+	1.50374e-11
NQO2	ENST00000514608	0.992048	+	1.98051e-11
NQO2	ENST00000569999	0.997046	+	2.53258e-13
NQO2	uc001ipf.1	0.997778	+	1.03405e-13
NQO2	ENST00000563761	0.995184	+	1.89236e-12
NQO2	ENST00000447651	0.991346	+	3.08172e-11
NQO2	ENST00000457602	0.994467	+	3.62467e-12
NQO2	TCONS_00028340	0.986843	+	2.42777e-10
NQO2	ENST00000534659	0.991075	+	3.58178e-11
NQO2	NR_036502	0.99368	+	6.78493e-12
NQO2	ENST00000511918	0.993171	+	9.58773e-12
NQO2	ENST00000565297	0.995548	+	1.28735e-12
NQO2	AA731927	0.981167	+	1.61669e-09
NQO2	NR_038925	0.991618	+	2.5986e-11
NQO2	NR_034128	0.986157	+	3.17332e-10
NQO2	NR_034129	0.996065	+	7.49595e-13
NQO2	uc002hlt.1	0.999122	+	0
NQO2	ENST00000520819	0.98712	+	2.15336e-10
NQO2	NR_047648	0.995865	+	9.15656e-13
NQO2	NR_033258	0.995596	+	1.22992e-12
NQO2	uc002uns.1	0.990428	+	4.98796e-11
NQO2	ENST00000448347	0.985596	+	3.93086e-10
NQO2	ENST00000464387	0.996815	+	3.43464e-13
NQO2	ENST00000432154	0.986104	+	3.22978e-10
NQO2	NR_027409	0.998218	+	3.55456e-14
NQO2	ENST00000455557	0.991488	+	2.82978e-11
NQO2	ENST00000563574	0.984632	+	5.49679e-10
NQO2	uc011aen.1	0.989996	+	6.16756e-11
NQO2	NR_034037	0.993532	+	7.54567e-12
NQO2	ENST00000526045	0.990365	+	5.16214e-11
NQO2	uc002ebp.1	0.993924	+	5.69494e-12
NQO2	ENST00000555281	0.988557	+	1.18209e-10
NQO2	ENST00000568966	0.994019	+	5.32521e-12
NQO2	ENST00000448327	0.994885	+	2.49433e-12
NQO2	NR_073095	0.996554	+	4.64557e-13
NQO2	uc003sze.1	0.995265	+	1.73734e-12
NQO2	ENST00000426615	0.997717	+	1.1291e-13
NQO2	ENST00000428453	0.980961	+	1.71036e-09
NQO2	ENST00000449151	0.988925	+	1.01567e-10
NQO2	NR_024490	0.996559	+	4.64557e-13
NQO2	ENST00000450760	0.981228	+	1.59256e-09
NQO2	ENST00000502995	0.986437	+	2.8659e-10
NQO2	ENST00000428508	0.997248	+	2.0592e-13
NQO2	NR_024471	0.98963	+	7.28567e-11
NQO2	NR_024188	0.990458	+	4.95202e-11
NQO2	NR_038996	0.988921	+	1.01567e-10
NQO2	TCONS_00018599	0.985287	+	4.38215e-10
NQO2	ENST00000554196	0.987455	+	1.88886e-10
NQO2	ENST00000354752	0.982132	+	1.21633e-09
NQO2	ENST00000515258	0.99491	+	2.45372e-12
NQO2	ENST00000576745	0.997396	+	1.64057e-13
NQO2	ENST00000447329	0.982206	+	1.19177e-09
NQO2	TCONS_00003615	0.986446	+	2.86032e-10
NQO2	TCONS_00026129	0.991628	+	2.59063e-11
NQO2	ENST00000536517	0.996728	+	3.78621e-13
NQO2	ENST00000417026	0.994032	+	5.30896e-12
NQO2	TCONS_00018636	0.988381	+	1.27031e-10
NQO2	TCONS_00029808	0.992112	+	1.89826e-11
NQO2	ENST00000442549	0.997267	+	2.05657e-13
NQO2	uc001vqm.3	0.990238	+	5.53177e-11
NQO2	ENST00000457799	0.996924	+	3.08686e-13
NQO2	ENST00000451464	0.992259	+	1.74007e-11
NQO2	ENST00000566282	0.982434	+	1.11305e-09
NQO2	ENST00000411468	0.997072	+	2.53258e-13
NQO2	NR_029467	0.988618	+	1.16074e-10
NQO2	ENST00000573379	0.996447	+	5.02043e-13
NQO2	ENST00000446912	0.992662	+	1.35694e-11
NQO2	ENST00000529081	0.990214	+	5.57766e-11
NQO2	ENST00000449869	0.985199	+	4.53436e-10
NQO2	NR_026978	0.993486	+	7.73631e-12
NQO2	ENST00000433110	0.981677	+	1.39952e-09
NQO2	ENST00000566140	0.983508	+	7.94306e-10
NQO2	CA433290	0.990602	+	4.57731e-11
NQO2	ENST00000451792	0.983536	+	7.875e-10
NQO2	NR_033878	0.996353	+	5.44834e-13
NQO2	ENST00000509463	0.987911	+	1.56339e-10
NQO2	TCONS_00029753	0.997793	+	9.95278e-14
NQO2	ENST00000432513	0.98794	+	1.54532e-10
NQO2	TCONS_00011878	0.986293	+	3.02152e-10
NQO2	NR_046396	0.995883	+	8.98899e-13
NQO2	uc002ecv.1	0.982436	+	1.11305e-09
NQO2	uc021thd.1	0.999196	+	0
NQO2	ENST00000435843	0.992655	+	1.35977e-11
NQO2	ENST00000573767	0.996459	+	4.96987e-13
NQO2	uc001kgu.3	0.983564	+	7.81772e-10
NQO2	TCONS_00003617	0.980287	+	2.04468e-09
NQO2	uc001upo.3	0.98736	+	1.96614e-10
NQO2	uc010gqe.2	0.995912	+	8.79389e-13
NQO2	ENST00000545410	0.993749	+	6.45554e-12
NQO2	ENST00000455071	0.990349	+	5.20307e-11
NQO2	ENST00000578788	0.984796	+	5.21301e-10
NQO2	ENST00000423617	0.993874	+	5.85424e-12
NQO2	ENST00000455309	0.99655	+	4.64557e-13
NQO2	NR_027760	0.992928	+	1.12789e-11
NQO2	NR_024344	0.984735	+	5.31988e-10
NQO2	ENST00000545508	0.990462	+	4.95202e-11
NQO2	ENST00000581996	0.994507	+	3.48742e-12
NQO2	TCONS_00026334	0.993675	+	6.79004e-12
NQO2	ENST00000449361	0.991437	+	2.91e-11
NQO2	ENST00000545800	0.994862	+	2.54636e-12
NQO2	uc002yxd.3	0.997148	+	2.2968e-13
NQO2	ENST00000517983	0.984702	+	5.37433e-10
NQO2	NR_033863	0.985429	+	4.162e-10
NQO2	ENST00000431157	0.986563	+	2.72982e-10
NQO2	ENST00000451190	0.997209	+	2.20383e-13
NQO2	uc001vdy.3	0.994215	+	4.48527e-12
NQO2	ENST00000552975	0.988325	+	1.30463e-10
NQO2	uc002cqb.1	0.997571	+	1.28956e-13
NQO2	ENST00000560967	0.992488	+	1.50374e-11
NQO2	ENST00000558419	0.990655	+	4.49161e-11
NQO2	ENST00000436804	0.988567	+	1.17829e-10
NQO2	ENST00000572818	0.990181	+	5.63881e-11
NQO2	NR_033808	0.997634	+	1.1444e-13
NQO2	NR_047518	0.988503	+	1.21114e-10
NQO2	ENST00000420058	0.985123	+	4.66614e-10
NQO2	NR_046273	0.995632	+	1.18092e-12
NQO2	ENST00000415536	0.996521	+	4.71351e-13
NQO2	ENST00000422740	0.996475	+	4.8974e-13
NQO2	ENST00000579003	0.997636	+	1.1444e-13
NQO2	ENST00000414198	0.990902	+	3.94595e-11
NQO2	ENST00000429328	0.996051	+	7.56163e-13
NQO2	ENST00000457996	0.98919	+	8.97228e-11
NQO2	ENST00000430428	0.994322	+	4.17435e-12
NQO2	ENST00000412485	0.991676	+	2.51687e-11
NQO2	uc001jpa.1	0.99826	+	3.55456e-14
NQO2	uc002jcf.3	0.994619	+	3.15362e-12
NQO2	ENST00000489284	0.992387	+	1.6049e-11
NQO2	ENST00000556030	0.988421	+	1.25165e-10
NQO2	ENST00000469418	0.996039	+	7.56163e-13
NQO2	uc010jbb.1	0.993608	+	7.17584e-12
NQO2	ENST00000444871	0.995985	+	8.0537e-13
NQO2	ENST00000528366	0.992848	+	1.19825e-11
NQO2	uc004elm.1	0.997175	+	2.2968e-13
NQO2	ENST00000448595	0.990448	+	4.95202e-11
NQO2	TCONS_00008977	0.983129	+	8.93754e-10
NQO2	ENST00000548222	0.983342	+	8.3589e-10
NQO2	ENST00000431729	0.984948	+	4.97969e-10
NQO2	ENST00000423575	0.988684	+	1.13198e-10
NQO2	TCONS_00026523	0.993821	+	6.11728e-12
NQO2	ENST00000517565	0.989299	+	8.53801e-11
NQO2	ENST00000565254	0.989138	+	9.15533e-11
NQO2	NR_038306	0.982167	+	1.2056e-09
NQO2	ENST00000513572	0.980304	+	2.0367e-09
NQO2	ENST00000512693	0.987262	+	2.03307e-10
NQO2	ENST00000544553	0.996435	+	5.02043e-13
NQO2	ENST00000438810	0.988822	+	1.06252e-10
NQO2	ENST00000435115	0.983658	+	7.61242e-10
NQO2	ENST00000504755	0.985331	+	4.31144e-10
NQO2	NR_034174	0.994087	+	5.04687e-12
NQO2	NR_038340	0.990694	+	4.41517e-11
NQO2	ENST00000400892	0.989765	+	6.79419e-11
NQO2	ENST00000567234	0.987156	+	2.12845e-10
NQO2	NR_034173	0.995723	+	1.07316e-12
NQO2	ENST00000428474	0.997148	+	2.2968e-13
NQO2	uc003onw.3	0.993637	+	7.01251e-12
NQO2	ENST00000579923	0.989823	+	6.64014e-11
NQO2	ENST00000567765	0.988226	+	1.35648e-10
NQO2	uc001vdv.3	0.989103	+	9.29717e-11
NQO2	uc003xcr.3	0.996435	+	5.02043e-13
NQO2	ENST00000381871	0.986198	+	3.12809e-10
NQO2	ENST00000568362	0.987131	+	2.14561e-10
NQO2	ENST00000554221	0.998209	+	3.55456e-14
