# Supplementary material for: Genome‐wide analysis of long noncoding RNA (lncRNA) expression in colorectal cancer tissues from patients with liver metastasis
Source: Cancer Med. 2016 May 11;5(7):1629–39. doi: 10.1002/cam4.738 (PMC4867661; doi:10.1002/cam4.738)
Supplement: Supplementary file 6 [file CAM4-5-1629-s006.xls]

## Sheet: 内参校正表
	待测基因以GAPDH为内参，校正如下：
		GROUP	sample	GAPDH	NR_034129	NR_046711	NR_004855	NR_033878	NR_036484	NR_036537	NR_036580	NR_002795	NR_027054	NR_027242
		CTRL（D）	Ctrl1	17900.7	2.05471	1.86529	1.4097	0.966438	140.223	1.20421	0.250902	6.54019	0.874175	0.337643
			Ctrl2	17124.2	1.7849	1.28865	1.09329	1.24706	31.8551	0.778665	1.28888	1.73966	3.80313	0.669005
			Ctrl3	18109.2	2.45963	1.02137	1.75088	1.1503	23.918	1.11215	0.394941	1.46159	2.9063	1.12334
			Ctrl4	17842	2.19803	0.947725	1.23305	1.66247	52.0068	1.09365	0.256144	2.34864	1.02246	0.145527
			Ctrl5	21892.8	1.58063	2.12462	1.11044	1.17455	48.3799	1.38309	1.07183	5.20006	1.90338	0.228057
			Ctrl6	18456.2	1.83558	0.643068	0.942747	1.29148	45.5794	1.19415	0.52988	3.00597	5.85084	1.17876
		EXP（C）	Exp1	18182.1	2.2028	8.4989	5.03744	0.202908	17.72	5.84327	11.382	8.72377	3.55234	0.236755
			Exp2	13536	2.3308	16.9018	0.987359	1.16252	12.7762	11.2512	4.57252	12.3723	4.46252	1.46322
			Exp3	18240.9	1.8965	17.2	1.7777	0.324191	14.2621	10.0424	7.10883	16.2243	2.50879	1.82599
			Exp5	18132.8	2.01701	6.13065	4.59532	0.154946	21.9945	1.70033	2.37989	6.84853	0.755017	0.617584
			Exp6	19736.1	1.40318	6.86891	1.12105	0.314974	12.8859	1.39145	2.14602	14.9385	3.47297	0.997452
			Exp4	18866.5	1.47105	28.7257	0.743478	0.247223	13.4497	10.659	13.1199	19.1458	4.3343	1.6436
			GROUP	sample	NR_034129/GAPDH	NR_046711/GAPDH	NR_004855/GAPDH	NR_033878/GAPDH	NR_036484/GAPDH	NR_036537/GAPDH	NR_036580/GAPDH	NR_002795/GAPDH	NR_027054/GAPDH	NR_027242/GAPDH
			Ctrl（D）	Ctrl1	0.000114784	0.000104202	7.87512e-05	5.39889e-05	0.00783336	6.72718e-05	1.40163e-05	0.00036536	4.88347e-05	1.8862e-05
				Ctrl2	0.000104233	7.52531e-05	6.38446e-05	7.28249e-05	0.00186024	4.54717e-05	7.52665e-05	0.000101591	0.000222092	3.90679e-05
				Ctrl3	0.000135822	5.64005e-05	9.66848e-05	6.35201e-05	0.00132077	6.14136e-05	2.18089e-05	8.07097e-05	0.000160488	6.20317e-05
				Ctrl4	0.000123194	5.31176e-05	6.91096e-05	9.31774e-05	0.00291485	6.12965e-05	1.43562e-05	0.000131635	5.73064e-05	8.15642e-06
				Ctrl5	7.21985e-05	9.70463e-05	5.07214e-05	5.36499e-05	0.00220985	6.31753e-05	4.8958e-05	0.000237523	8.69408e-05	1.0417e-05
				Ctrl6	9.94562e-05	3.4843e-05	5.10803e-05	6.99757e-05	0.00246961	6.4702e-05	2.87102e-05	0.000162871	0.000317013	6.38683e-05
			Exp（C）	Exp1	0.000121152	0.000467433	0.000277056	1.11598e-05	0.000974587	0.000321376	0.000626001	0.000479801	0.000195376	1.30214e-05
				Exp2	0.000172193	0.00124866	7.29434e-05	8.58842e-05	0.000943872	0.00083121	0.000337806	0.000914032	0.000329679	0.000108098
				Exp3	0.00010397	0.000942937	9.74568e-05	1.77728e-05	0.000781876	0.000550542	0.00038972	0.000889449	0.000137537	0.000100104
				Exp5	0.000111235	0.000338097	0.000253425	8.54507e-06	0.00121297	9.37707e-05	0.000131248	0.000377687	4.16382e-05	3.40589e-05
				Exp6	7.10975e-05	0.000348039	5.68024e-05	1.59593e-05	0.000652913	7.0503e-05	0.000108736	0.000756913	0.000175971	5.05396e-05
				Exp4	7.79713e-05	0.00152258	3.94073e-05	1.31038e-05	0.000712886	0.00056497	0.000695408	0.00101481	0.000229735	8.71175e-05
					NR_034129	NR_046711	NR_004855	NR_033878	NR_036484	NR_036537	NR_036580	NR_002795	NR_027054	NR_027242
				AVG Ctrl（D）	0.000108281	7.01438e-05	6.83653e-05	6.78561e-05	0.00310145	6.05551e-05	3.38527e-05	0.000179948	0.000148779	3.37339e-05
				AVG Exp（C）	0.000109603	0.000811291	0.000132848	2.54042e-05	0.00087985	0.000405395	0.000381486	0.000738781	0.000184989	6.549e-05
				Exp（C）/Ctrl（D）	1.01221	11.5661	1.94321	0.374383	0.28369	6.69464	11.269	4.10552	1.24338	1.94137
				P-value	0.940629	0.00488691	0.167221	0.0107338	0.045978	0.0177582	0.00596977	0.00058597	0.548342	0.122058
